# Supplementary material for: Comparative Gene Expression Analysis Reveals Similarities and Differences of Chronic Myeloid Leukemia Phases
Source: Cancers (Basel). 2022 Jan 5;14(1):256. doi: 10.3390/cancers14010256 (PMC8750437; doi:10.3390/cancers14010256)
Supplement: Supplementary file 1 [file cancers-14-00256-s001.zip]

Archive with 10 entries (9 files):
- SupplementaryMaterials/
- SupplementaryMaterials/Figure_S1.pdf
- SupplementaryMaterials/Figure_S2.pdf
- SupplementaryMaterials/Table_S2_DiffExpression_CML_Phases.xlsx
- SupplementaryMaterials/Table_S3_ExpSignature_CML_Phases.xlsx
- SupplementaryMaterials/Table_S4_NetworkLinks.xlsx
- SupplementaryMaterials/Text_S1.pdf
- SupplementaryMaterials/Table_S1_NormalizedExpressionData_CMLPhases_and_ImatinibResistant.xlsx
- SupplementaryMaterials/Table_S5_DiffExpression_ImatinibResistant_vs_CMLPhases.xlsx
- SupplementaryMaterials/Figure_S3.pdf
