# Supplementary material for: Comparative Gene Expression Analysis Reveals Similarities and Differences of Chronic Myeloid Leukemia Phases
Source: Cancers (Basel). 2022 Jan 5;14(1):256. doi: 10.3390/cancers14010256 (PMC8750437; doi:10.3390/cancers14010256)
Supplement: Supplementary file 1 [file cancers-14-00256-s001.zip › SupplementaryMaterials/Table_S2_DiffExpression_CML_Phases.xlsx]

## Sheet: Accelerated_vs_Chronic
Gene	logFC_AcceleratedPhase_vs_ChronicPhase	AveExpr_AcceleratedPhase	AveExpr_ChronicPhase	t_Stat	PValue	QValue_Story
ETNK2	2.11084	2.12941	0.0185714	8.39019	9.50885e-12	8.62933e-08
KIAA0284	2.63352	2.84471	0.21119	8.15352	2.42117e-11	1.09023e-07
FLJ12788	-0.696583	-0.527059	0.169524	-8.05295	3.60405e-11	1.09023e-07
KIAA0934	1.8178	1.97471	0.156905	7.14722	1.3038e-09	2.95801e-06
FLJ40142	1.82411	2.17625	0.352143	7.02504	2.28441e-09	4.14624e-06
FES	-1.11471	-1.03471	0.08	-6.81346	4.8757e-09	7.37454e-06
HGS	-0.711232	-0.596471	0.114762	-6.6526	9.18844e-09	1.19122e-05
ADAM6	-1.14237	-1.16118	-0.0188095	-6.51837	1.55694e-08	1.67921e-05
C6orf21	1.9435	1.39588	-0.547619	6.50122	1.66532e-08	1.67921e-05
FLJ10324	1.74648	1.98529	0.23881	6.46413	1.92594e-08	1.7478e-05
FUT8	0.909356	0.982451	0.0730952	6.32295	3.34616e-08	2.56928e-05
ATP5S	1.50931	1.67765	0.168333	6.31906	3.39737e-08	2.56928e-05
CTDSP2	1.55427	1.70118	0.146905	6.17013	6.07049e-08	4.2377e-05
DBT	1.66351	1.68875	0.0252381	6.11418	7.95416e-08	5.00506e-05
WNK4	-0.696485	-0.545294	0.15119	-6.09045	8.27278e-08	5.00506e-05
THRAP3	0.711583	0.667059	-0.0445238	6.06178	9.24527e-08	5.24384e-05
RCV1	-1.36275	-1.33941	0.0233333	-6.01182	1.12189e-07	5.72963e-05
EFEMP1	-0.790966	-0.738824	0.0521429	-6.00849	1.13645e-07	5.72963e-05
PIP5K1A	-0.837213	-0.724118	0.113095	-5.9879	1.23066e-07	5.87804e-05
SPIRE1	1.34492	1.44706	0.102143	5.92055	1.59618e-07	7.24273e-05
MBTPS1	1.1695	1.37235	0.202857	5.83715	2.20063e-07	9.50993e-05
RBM4	-0.560966	-0.578824	-0.0178571	-5.81897	2.35984e-07	9.73441e-05
LTB4R	-1.39551	-1.26313	0.132381	-5.80364	2.61945e-07	0.00010187
PRKCD	-0.939986	-0.901176	0.0388095	-5.78447	2.69406e-07	0.00010187
ZNF263	0.733095	0.84	0.106905	5.75789	2.9831e-07	0.000108287
C20orf26	1.41519	1.76281	0.347619	5.73044	3.46222e-07	0.000118248
WSB2	0.9493	1.06882	0.119524	5.7148	3.5181e-07	0.000118248
GTF3C4	1.05849	1.30147	0.242976	5.6804	4.01247e-07	0.000120384
MGC24133	-1.05223	-1.01937	0.0328571	-5.68651	4.09148e-07	0.000120384
PPP4C	-0.832171	-0.657647	0.174524	-5.67453	4.10336e-07	0.000120384
DAP3	0.747493	0.760588	0.0130952	5.67396	4.11227e-07	0.000120384
TOX	1.33027	1.56313	0.232857	5.65852	4.55012e-07	0.000123857
SHANK3	1.15843	1.51176	0.353333	5.6449	4.59445e-07	0.000123857
PKN1	-1.00676	-0.681765	0.325	-5.63923	4.69494e-07	0.000123857
PTD015	1.7831	1.82143	0.0383333	5.66898	4.77684e-07	0.000123857
FKBP1A	-1.2702	-1.28353	-0.0133333	-5.62125	5.02775e-07	0.000126742
CDK9	-0.71278	-0.606471	0.10631	-5.60103	5.43014e-07	0.000133186
RGS12	1.74526	1.89062	0.145366	5.61579	5.58165e-07	0.000133299
FRMPD1	-0.656793	-0.589412	0.067381	-5.56794	6.158e-07	0.000143293
ALOX5AP	-1.40429	-1.44	-0.0357143	-5.56021	6.34145e-07	0.000143873
KIR2DS1	-0.620854	-0.428235	0.192619	-5.55156	6.5533e-07	0.000145053
DEF6	-0.835658	-0.844706	-0.00904762	-5.49445	8.13704e-07	0.000174749
FOXJ3	1.09275	1.34941	0.256667	5.48985	8.28006e-07	0.000174749
MMRN1	1.10758	0.933529	-0.174048	5.46901	8.95914e-07	0.000183975
LY6G6D	1.77053	1.34882	-0.421707	5.47402	9.13452e-07	0.000183975
TEX27	1.345	1.31	-0.035	5.4584	9.3254e-07	0.000183975
USP46	1.16829	1.43353	0.265238	5.44039	9.98204e-07	0.000189964
MSI1	-0.618193	-0.541765	0.0764286	-5.43865	1.00476e-06	0.000189964
SPATC1	-0.719734	-0.552353	0.167381	-5.41926	1.08101e-06	0.000197541
KIAA1946	1.38835	1.67882	0.290476	5.41746	1.08837e-06	0.000197541
LRRC16	1.22315	1.28529	0.0621429	5.3642	1.32998e-06	0.00023666
LOC147111	-1.09633	-0.998235	0.0980952	-5.35613	1.37091e-06	0.000239251
KIAA0888	1.09819	1.26216	0.163968	5.34642	1.42186e-06	0.000243461
PILRB	-0.633922	-0.570588	0.0633333	-5.33489	1.48474e-06	0.000247622
GYS1	-0.707269	-0.529412	0.177857	-5.33204	1.50073e-06	0.000247622
DKFZp762C1112	1.55022	1.68618	0.135952	5.32627	1.53352e-06	0.000248514
MTA3	1.4943	1.39882	-0.0954762	5.31809	1.58132e-06	0.000251764
C10orf10	-0.92507	-0.974118	-0.0490476	-5.30901	1.63608e-06	0.000255992
ZNF462	1.67903	1.74118	0.0621429	5.30361	1.6695e-06	0.000256794
ARMCX2	1.71228	2.03824	0.325952	5.29567	1.71985e-06	0.000260129
POLDIP3	0.666345	0.647059	-0.0192857	5.29107	1.74976e-06	0.000260314
CPLX2	-0.978137	-0.936471	0.0416667	-5.27867	1.83282e-06	0.000268273
BCLP	-0.692073	-0.555882	0.13619	-5.26859	1.90326e-06	0.000273313
DKFZP434I216	1.84936	2.06412	0.214762	5.2652	1.92748e-06	0.000273313
CENTB1	-1.26289	-1.10765	0.155238	-5.24831	2.05305e-06	0.000286639
NEU1	-0.481373	-0.484706	-0.00333333	-5.22642	2.22776e-06	0.000306245
NEUROG3	-0.575476	-0.54	0.0354762	-5.22245	2.26097e-06	0.000306245
ARRDC1	-0.80563	-0.757059	0.0485714	-5.21788	2.29981e-06	0.000306925
RAPSN	-0.853277	-0.894706	-0.0414286	-5.20696	2.39527e-06	0.000307997
NUMA1	-0.491078	-0.349412	0.141667	-5.20336	2.42761e-06	0.000307997
DYX1C1	1.51895	1.74824	0.229286	5.20107	2.44842e-06	0.000307997
ASH1L	0.703964	0.712059	0.00809524	5.19798	2.4767e-06	0.000307997
ACTN4	-0.506134	-0.514706	-0.00857143	-5.1954	2.50065e-06	0.000307997
VPS52	-0.473571	-0.43	0.0435714	-5.19424	2.51147e-06	0.000307997
CABIN1	-0.499062	-0.358824	0.140238	-5.18722	2.57793e-06	0.000311931
NDUFA3	-1.0836	-1.07765	0.00595238	-5.17937	2.65427e-06	0.00031693
TXNRD1	0.862983	0.899412	0.0364286	5.17389	2.70892e-06	0.00031693
BXDC1	1.3671	1.57353	0.206429	5.16724	2.77662e-06	0.00031693
SNRPA1	1.03728	1.32824	0.290952	5.16506	2.79922e-06	0.00031693
MGC10433	-1.09363	-0.655294	0.438333	-5.16268	2.8241e-06	0.00031693
RRAGB	1.32244	1.58529	0.262857	5.16223	2.82878e-06	0.00031693
CLIC4	1.32342	1.40294	0.0795238	5.14363	3.03099e-06	0.00033291
CDIPT	-0.535308	-0.484118	0.0511905	-5.14241	3.04478e-06	0.00033291
GPRASP1	1.43319	1.47176	0.0385714	5.13682	3.10845e-06	0.000335826
ARHGEF16	1.17746	1.25294	0.0754762	5.12321	3.26933e-06	0.000349051
CRMP1	-0.599286	-0.56	0.0392857	-5.10358	3.51576e-06	0.000369806
RETN	-1.57524	-1.25	0.325238	-5.10132	3.54523e-06	0.000369806
GAK	-0.737255	-0.730588	0.00666667	-5.09277	3.6591e-06	0.000371491
ZNF385	-0.571891	-0.521176	0.0507143	-5.09262	3.66115e-06	0.000371491
CRADD	0.849622	0.981765	0.132143	5.08534	3.76096e-06	0.000371491
VPS33B	0.641303	0.710588	0.0692857	5.08402	3.77935e-06	0.000371491
WDR35	2.06452	2.64071	0.57619	5.10819	3.80439e-06	0.000371491
KIAA0125	1.42704	1.81824	0.39119	5.08205	3.80699e-06	0.000371491
CGI-119	-0.7293	-0.738824	-0.00952381	-5.06327	4.08038e-06	0.000390986
FHL1	1.85702	2.10059	0.243571	5.06243	4.09294e-06	0.000390986
LOC254312	1.38134	1.52062	0.139286	5.05385	4.35393e-06	0.000411585
ITIH4	-0.710672	-0.653529	0.0571429	-5.04048	4.43796e-06	0.000415204
LRP5	1.32454	1.11882	-0.205714	5.03252	4.57005e-06	0.000423199
EVER2	-0.828599	-0.687647	0.140952	-5.01627	4.85163e-06	0.000444735
PFN1	-1.47039	-1.23706	0.233333	-5.01021	4.96087e-06	0.000445764
LOC286367	1.3515	1.77412	0.422619	5.0102	4.96109e-06	0.000445764
UBE2J2	0.760056	0.965294	0.205238	5.00709	5.0182e-06	0.000446475
DLG4	-0.570336	-0.501765	0.0685714	-5.00007	5.14918e-06	0.000453681
PTE2B	1.71214	1.785	0.0728571	5.00095	5.28474e-06	0.000460145
GP1BA	2.42475	1.67118	-0.753571	4.98742	5.39401e-06	0.000460145
AP3D1	0.972913	1.15529	0.182381	4.98683	5.40568e-06	0.000460145
MAGEA5	-0.597199	-0.565294	0.0319048	-4.98584	5.42536e-06	0.000460145
F2R	1.24801	1.49118	0.243171	4.99066	5.48713e-06	0.000461074
FLJ12438	-0.575119	-0.4875	0.087619	-4.98268	5.64956e-06	0.000470368
FLJ20584	0.813403	1.08412	0.270714	4.97	5.74993e-06	0.000474372
PLXNA1	1.14657	1.27824	0.131667	4.96525	5.851e-06	0.000478362
RALGDS	1.45831	1.77735	0.319048	4.958	6.00847e-06	0.000483892
GCK	-0.582887	-0.383125	0.199762	-4.96107	6.11294e-06	0.000483892
OR1D2	-0.604643	-0.3675	0.237143	-4.95901	6.15895e-06	0.000483892
DNAJB8	-0.678557	-0.491176	0.187381	-4.9502	6.18256e-06	0.000483892
SSX2	-0.758011	-0.617059	0.140952	-4.95008	6.18525e-06	0.000483892
LOC201191	1.2225	0.9825	-0.24	4.95051	6.3529e-06	0.00049276
JPH4	-1.00056	-1.04294	-0.042381	-4.94029	6.41078e-06	0.000493036
PEX11A	1.68857	2.03333	0.344762	4.9469	6.62627e-06	0.000505183
AASS	0.97528	1.16647	0.19119	4.92904	6.68007e-06	0.000505183
KIF24	1.36815	1.32529	-0.0428571	4.9209	6.88172e-06	0.000516133
OPTC	-0.5433	-0.496471	0.0468293	-4.91752	7.16292e-06	0.000532819
FASTK	-0.691373	-0.594706	0.0966667	-4.88639	7.80489e-06	0.000573176
PKIA	1.78386	1.88267	0.0988095	4.90071	7.83178e-06	0.000573176
GNAI1	1.0406	1.19353	0.152927	4.88735	7.99216e-06	0.000580234
SAFB	0.854821	0.95125	0.0964286	4.88391	8.09257e-06	0.000582861
ATP6V0D1	-0.751359	-0.635882	0.115476	-4.87001	8.28456e-06	0.000590515
DNAJC7	-1.21356	-1.12118	0.092381	-4.86621	8.39982e-06	0.000590515
B4GALT7	-0.59369	-0.5475	0.0461905	-4.87312	8.41507e-06	0.000590515
PCSK6	1.35538	1.35824	0.00285714	4.86428	8.45911e-06	0.000590515
IL2RG	-0.668978	-0.575882	0.0930952	-4.86078	8.56741e-06	0.000593509
PPP3CC	0.764398	0.790588	0.0261905	4.85684	8.69112e-06	0.000594481
RPP14	-0.54	-0.54	1.48691e-18	-4.85521	8.74268e-06	0.000594481
STARD9	0.972353	1.16235	0.19	4.8541	8.77796e-06	0.000594481
MYOZ2	1.01962	1.15176	0.132143	4.84957	8.92352e-06	0.000599863
TIMM17A	1.09765	1.15765	0.06	4.84209	9.16931e-06	0.000611853
CHST3	-0.856849	-0.764706	0.0921429	-4.83772	9.31598e-06	0.000617103
CEACAM1	-0.920994	-0.836471	0.0845238	-4.83215	9.50631e-06	0.000618825
ANXA11	-0.695476	-0.68	0.0154762	-4.83897	9.52182e-06	0.000618825
SEC22L1	0.925644	0.955882	0.0302381	4.83098	9.54656e-06	0.000618825
ORAOV1	0.992129	1.09118	0.0990476	4.82422	9.78368e-06	0.000629698
KIAA0960	1.44637	1.76875	0.322381	4.82571	9.98909e-06	0.000635901
MMRP19	-0.601345	-0.552059	0.0492857	-4.81763	1.00202e-05	0.000635901
RENBP	-0.640784	-0.574118	0.0666667	-4.81326	1.018e-05	0.000641556
CSH1	-0.486933	-0.407647	0.0792857	-4.79439	1.08999e-05	0.000682186
FKBP10	1.44129	1.33176	-0.109524	4.78511	1.12718e-05	0.0006988
CACNA1H	-0.512542	-0.386471	0.126071	-4.78395	1.13193e-05	0.0006988
CYB561D2	-0.703641	-0.514118	0.189524	-4.77838	1.15492e-05	0.000708058
TEGT	-0.634412	-0.539412	0.095	-4.77627	1.16377e-05	0.000708058
HUMPPA	1.39618	1.35118	-0.045	4.77374	1.17446e-05	0.000708058
PGGT1B	1.22908	1.48765	0.258571	4.7725	1.17974e-05	0.000708058
PDZK2	-0.498838	-0.357647	0.14119	-4.77104	1.18594e-05	0.000708058
AGER	-0.852913	-0.840294	0.012619	-4.76297	1.22101e-05	0.0007226
LY6G6C	-0.676877	-0.732353	-0.0554762	-4.76179	1.22622e-05	0.0007226
DKFZp547C195	0.839018	0.936875	0.0978571	4.76485	1.24366e-05	0.000728146
ODZ1	-0.839776	-0.908824	-0.0690476	-4.74784	1.28946e-05	0.000750125
LTF	-1.99794	-2.21	-0.212059	-4.81681	1.30695e-05	0.000755454
NR5A1	-0.719384	-0.656765	0.062619	-4.72143	1.41809e-05	0.000809904
MECT1	-0.901331	-0.778235	0.123095	-4.72125	1.419e-05	0.000809904
KCNF1	-0.597885	-0.557647	0.0402381	-4.71102	1.47213e-05	0.000827545
RUSC2	-0.430658	-0.414706	0.0159524	-4.71048	1.47503e-05	0.000827545
ANXA6	-0.909818	-0.695294	0.214524	-4.7092	1.48182e-05	0.000827545
RODH	1.05782	1.26353	0.205714	4.70834	1.48638e-05	0.000827545
SERPINF2	1.1249	1.45824	0.333333	4.68515	1.61538e-05	0.000893881
RNF2	1.08576	1.07647	-0.00928571	4.67367	1.68324e-05	0.00092367
NSFL1C	-0.583046	-0.519118	0.0639286	-4.67262	1.68957e-05	0.00092367
RAC2	-0.606611	-0.689706	-0.0830952	-4.66741	1.72137e-05	0.000935423
BLOC1S1	-0.675506	-0.543125	0.132381	-4.66811	1.75806e-05	0.000949674
FBXW5	-0.822423	-0.686471	0.135952	-4.65696	1.78694e-05	0.000959558
PF4V1	2.92744	1.05529	-1.87214	4.65086	1.8264e-05	0.000974979
ZNF530	1.41622	1.53765	0.121429	4.64759	1.84783e-05	0.00097933
LASP1	-0.900448	-0.892353	0.00809524	-4.64487	1.86587e-05	0.00097933
SSTR3	-0.542899	-0.566471	-0.0235714	-4.64471	1.86692e-05	0.00097933
LOC144097	1.2839	1.29438	0.0104762	4.64714	1.89441e-05	0.000983049
SCD4	1.13623	1.28647	0.150238	4.64044	1.89568e-05	0.000983049
GNL3L	-1.17553	-1.07529	0.100238	-4.63766	1.91456e-05	0.000987199
LOC197322	-0.777563	-0.794706	-0.0171429	-4.6332	1.9453e-05	0.000994201
DRIM	1.08916	1.09059	0.00142857	4.63241	1.95078e-05	0.000994201
CREB3L1	-0.569692	-0.315882	0.25381	-4.63094	1.961e-05	0.000994201
EGFL3	-0.913845	-0.737059	0.176786	-4.62465	2.00551e-05	0.00101112
ALDH3B1	-0.795392	-0.647059	0.148333	-4.6202	2.0376e-05	0.00101823
MPDZ	1.75485	1.88938	0.134524	4.62474	2.05138e-05	0.00101823
FLJ10748	-1.09078	-1.18412	-0.0933333	-4.61805	2.05328e-05	0.00101823
AIP	-0.703852	-0.746471	-0.042619	-4.61649	2.06474e-05	0.00101835
SNX19	-0.463655	-0.392941	0.0707143	-4.59612	2.22007e-05	0.00108
ELOVL7	1.4735	1.29588	-0.177619	4.59585	2.22223e-05	0.00108
PLCD1	-0.581162	-0.522353	0.0588095	-4.59544	2.22544e-05	0.00108
CAPZB	-0.954454	-0.875882	0.0785714	-4.59312	2.24385e-05	0.00108313
LOC284023	-1.16727	-1.23941	-0.0721429	-4.58878	2.27881e-05	0.00108313
ITGB1BP3	-0.584482	-0.533529	0.0509524	-4.58872	2.27929e-05	0.00108313
TANC	1.1709	1.10471	-0.0661905	4.58867	2.27964e-05	0.00108313
TMEFF1	1.48696	1.60029	0.113333	4.58327	2.32381e-05	0.00108817
ZIM2	-0.78622	-0.583125	0.203095	-4.58941	2.32519e-05	0.00108817
E2F5	1.32214	1.35	0.0278571	4.58298	2.3262e-05	0.00108817
HS3ST1	-0.977087	-0.914706	0.062381	-4.57714	2.37502e-05	0.00110065
IFRG28	1.66057	1.41437	-0.24619	4.58295	2.37895e-05	0.00110065
SCAMP2	-0.48119	-0.37	0.11119	-4.57545	2.38928e-05	0.00110065
LAS1L	0.812346	1.08294	0.270595	4.57092	2.42806e-05	0.001109
SNX24	1.69714	1.83	0.132857	4.58321	2.43184e-05	0.001109
RNF144	1.34213	1.51118	0.169048	4.56419	2.48668e-05	0.00112834
G6PD	-1.03662	-1.02353	0.0130952	-4.55337	2.58393e-05	0.00116663
PPP1R13B	1.33524	1.47	0.134762	4.54355	2.67547e-05	0.00119395
PDZK4	-0.577381	-0.41	0.167381	-4.54304	2.68031e-05	0.00119395
ZNF239	1.53161	1.68875	0.157143	4.5488	2.68391e-05	0.00119395
PRSS2	-0.642787	-0.495882	0.146905	-4.5372	2.73621e-05	0.00121128
LOC220074	0.949496	1.19235	0.242857	4.52602	2.84659e-05	0.00125403
SPRR4	-0.606583	-0.677059	-0.0704762	-4.52266	2.88065e-05	0.0012629
FCGRT	-0.873585	-0.928824	-0.0552381	-4.5205	2.90268e-05	0.00126303
THRAP4	-0.474972	-0.472353	0.00261905	-4.51991	2.90877e-05	0.00126303
MMD	1.33589	1.30375	-0.0321429	4.52226	2.94698e-05	0.00127352
NCSTN	-0.522157	-0.468824	0.0533333	-4.51431	2.9668e-05	0.00127601
ATP5J	-0.792913	-0.475294	0.317619	-4.5105	3.00705e-05	0.00128722
RPS15	-1.11902	-0.872353	0.246667	-4.49407	3.18645e-05	0.00135762
CASC3	0.787689	0.824118	0.0364286	4.48486	3.29153e-05	0.00139408
CNNM4	0.790532	0.965294	0.174762	4.48389	3.30275e-05	0.00139408
KIAA0980	0.948151	1.08529	0.137143	4.47952	3.35404e-05	0.00140513
JMJD2B	-0.852351	-0.716875	0.135476	-4.48485	3.36093e-05	0.00140513
ZNF509	1.25314	1.14647	-0.106667	4.47756	3.37725e-05	0.00140513
SLCO4C1	-1.08276	-0.958235	0.124524	-4.47641	3.39086e-05	0.00140513
CST6	-0.476975	-0.334118	0.142857	-4.47057	3.46129e-05	0.00141172
NIPA1	1.2058	1.25294	0.0471429	4.47044	3.4629e-05	0.00141172
LOC93082	1.50549	1.76882	0.263333	4.47035	3.46389e-05	0.00141172
CMYA1	-0.518894	-0.392941	0.125952	-4.46994	3.469e-05	0.00141172
SYMPK	-0.410364	-0.329412	0.0809524	-4.46615	3.51548e-05	0.00142425
ARRDC2	1.02085	1.06824	0.047381	4.45918	3.60262e-05	0.00145307
GAS2	1.70705	2.02062	0.313571	4.46082	3.65608e-05	0.0014681
HGD	2.30983	1.82412	-0.485714	4.45086	3.70945e-05	0.00147843
ARF1	0.824104	0.880294	0.0561905	4.45048	3.71438e-05	0.00147843
PCF11	1.07989	1.19941	0.119524	4.43763	3.88564e-05	0.00153984
PF4	2.94748	0.731765	-2.21571	4.42521	4.05843e-05	0.00160132
ENC2	0.894734	1.07235	0.177619	4.42375	4.07926e-05	0.00160257
SFXN3	-0.549315	-0.498125	0.0511905	-4.42431	4.15325e-05	0.00162105
RHBDF1	0.746387	0.883529	0.137143	4.41801	4.162e-05	0.00162105
TXN	-0.745924	-0.637353	0.108571	-4.4131	4.23409e-05	0.00163539
MGC23270	-0.460308	-0.284118	0.17619	-4.41305	4.23487e-05	0.00163539
DBP	-0.838249	-0.587059	0.25119	-4.41079	4.26853e-05	0.00163665
GRN	-1.00021	-0.792353	0.207857	-4.41029	4.27589e-05	0.00163665
CXorf32	1.91886	2.21267	0.29381	4.42074	4.29224e-05	0.00163665
ATP1B2	-0.643908	-0.501765	0.142143	-4.40569	4.34516e-05	0.0016499
ANP32C	-1.04501	-1.13882	-0.0938095	-4.40198	4.40197e-05	0.00166451
FAM38B	1.60396	1.90765	0.30369	4.39982	4.43529e-05	0.00167014
FGR	-0.908025	-0.915882	-0.00785714	-4.39732	4.47417e-05	0.00167782
MAPKAPK3	-0.938796	-0.601176	0.337619	-4.39511	4.50879e-05	0.00167843
RFX1	-0.562031	-0.509412	0.052619	-4.39486	4.51278e-05	0.00167843
GARP	1.16165	1.15118	-0.0104762	4.39193	4.55919e-05	0.00168877
ABCA3	1.2736	1.19765	-0.0759524	4.38674	4.64237e-05	0.0017107
C20orf24	-0.612381	-0.605	0.00738095	-4.3859	4.65609e-05	0.0017107
ZYX	-0.478992	-0.454706	0.0242857	-4.38276	4.70734e-05	0.00172255
UBE2E1	0.832171	0.727647	-0.104524	4.38155	4.72713e-05	0.00172285
PLS3	1.78831	1.98235	0.194048	4.37543	4.8291e-05	0.00175297
POP1	0.759125	0.958529	0.199405	4.37365	4.85908e-05	0.00175297
PIP3-E	-1.21256	-1.34471	-0.132143	-4.37314	4.86773e-05	0.00175297
SSB4	-0.671106	-0.527059	0.144048	-4.37162	4.89371e-05	0.00175536
MYH1	-1.59259	-2.29688	-0.704286	-4.37314	4.96234e-05	0.00177297
FBXL12	0.925168	1.03588	0.110714	4.36487	5.01004e-05	0.00178208
MAN1C1	-0.695287	-0.615882	0.0794048	-4.36389	5.02711e-05	0.00178208
HCFC1R1	-0.71056	-0.722941	-0.012381	-4.36192	5.06164e-05	0.00178311
TNFSF4	1.34658	1.46706	0.120476	4.36149	5.0693e-05	0.00178311
C20orf3	-0.61105	-0.531765	0.0792857	-4.35829	5.12605e-05	0.00178995
KRT10	-0.812703	-0.712941	0.0997619	-4.35817	5.1282e-05	0.00178995
DNM3	1.41036	1.49	0.0796429	4.35374	5.20783e-05	0.00180996
ACTR1A	-0.520252	-0.408824	0.111429	-4.35097	5.25815e-05	0.00180996
SLC15A1	-1.715	-1.68	0.035	-4.36747	5.26734e-05	0.00180996
IGSF2	-0.884272	-0.911176	-0.0269048	-4.3501	5.27401e-05	0.00180996
OVOL1	0.908634	1.04471	0.136071	4.34949	5.28524e-05	0.00180996
FYN	-0.834911	-0.780625	0.0542857	-4.34899	5.39555e-05	0.00183668
APAF1	-1.04324	-0.913235	0.13	-4.34245	5.41616e-05	0.00183668
POLR2J	-0.966232	-0.806471	0.159762	-4.34203	5.42399e-05	0.00183668
MYH11	-0.722059	-0.777059	-0.055	-4.34074	5.44826e-05	0.00183804
NR0B2	2.202	2.602	0.4	4.34507	5.57627e-05	0.00187426
MFHAS1	0.857798	0.90875	0.0509524	4.33515	5.65993e-05	0.00189536
RREB1	0.903542	1.07688	0.173333	4.33349	5.69265e-05	0.00189931
SSB1	1.58881	1.94	0.35119	4.32584	5.7374e-05	0.00190722
ABCF3	-0.832759	-0.728125	0.104634	-4.33555	5.76201e-05	0.00190841
COVA1	-0.431001	-0.395882	0.035119	-4.32277	5.79872e-05	0.00191359
C6orf79	1.4773	1.96706	0.489762	4.32021	5.85039e-05	0.00192365
GLTSCR1	-0.707521	-0.568235	0.139286	-4.31398	5.97793e-05	0.00195849
SEMA4A	-1.09018	-0.92375	0.166429	-4.3138	6.09288e-05	0.00198897
COPZ2	0.939524	1.025	0.0854762	4.30542	6.27156e-05	0.00203534
ACADVL	-0.71521	-0.602353	0.112857	-4.29975	6.27979e-05	0.00203534
MTNR1A	-1.15902	-0.812353	0.346667	-4.28866	6.52492e-05	0.00210726
IQSEC2	-0.467913	-0.425294	0.042619	-4.28708	6.56058e-05	0.00210984
TRIM45	1.12351	1.13375	0.0102381	4.2915	6.57941e-05	0.00210984
PYCR2	-0.580952	-0.6	-0.0190476	-4.28466	6.61569e-05	0.00211033
ATP1A1	0.916232	0.936471	0.0202381	4.28415	6.62743e-05	0.00211033
MCOLN1	-0.430707	-0.325588	0.105119	-4.27379	6.86849e-05	0.00217944
LOC55908	-0.483333	-0.32	0.163333	-4.26933	6.97484e-05	0.00220423
SLC9A9	1.6315	1.38412	-0.247381	4.26849	6.99521e-05	0.00220423
ACO2	-0.384867	-0.326176	0.0586905	-4.2666	7.04084e-05	0.00221093
STK25	0.913543	1.15235	0.23881	4.26546	7.06846e-05	0.00221195
PTK2	-1.04321	-1.1475	-0.104286	-4.26086	7.30963e-05	0.00227956
PGF	-0.55128	-0.544375	0.00690476	-4.25721	7.40184e-05	0.00230041
DHX9	0.730784	0.854118	0.123333	4.24826	7.49961e-05	0.00232284
RGS19IP1	1.33489	1.31941	-0.0154762	4.24714	7.52855e-05	0.00232388
STGC3	1.09696	1.10529	0.00833333	4.24528	7.57689e-05	0.00233087
C8orf1	-0.574077	-0.588125	-0.0140476	-4.24768	7.64748e-05	0.00234464
KIRREL	1.24637	1.38471	0.138333	4.23983	7.72002e-05	0.00235891
ST6GAL2	1.63776	1.708	0.0702381	4.24791	7.78059e-05	0.00236944
PLOD1	-0.471681	-0.398824	0.0728571	-4.23088	7.96107e-05	0.00241629
C16orf46	0.892367	1.01118	0.11881	4.22963	7.99513e-05	0.00241854
RKHD3	1.35718	1.69647	0.339286	4.22846	8.02729e-05	0.0024202
LOC90133	-0.509398	-0.450588	0.0588095	-4.2239	8.15377e-05	0.0024502
FLJ12505	1.0367	1.07812	0.0414286	4.22064	8.38848e-05	0.00250876
RPIA	-0.964482	-0.743529	0.220952	-4.21509	8.40395e-05	0.00250876
KIAA1271	-1.49708	-1.16875	0.328333	-4.21885	8.43992e-05	0.00251124
CHERP	0.898599	1.13765	0.239048	4.21227	8.4854e-05	0.00251652
CMYA3	1.59384	1.54313	-0.0507143	4.2153	8.54267e-05	0.00252525
TAF10	-0.917325	-0.814706	0.102619	-4.20571	8.67802e-05	0.00255693
ADSSL1	-0.383838	-0.267647	0.11619	-4.20052	8.83365e-05	0.00259436
MSRA	-0.767969	-0.525588	0.242381	-4.19819	8.90425e-05	0.00260666
DMPK	-0.792857	-0.69	0.102857	-4.19524	8.99453e-05	0.00261163
YWHAB	-0.720441	-0.537941	0.1825	-4.19496	9.00311e-05	0.00261163
LMLN	0.702843	0.791176	0.0883333	4.19482	9.00757e-05	0.00261163
SDS3	0.641891	0.611176	-0.0307143	4.19337	9.0523e-05	0.00261625
MGC45871	-1.03874	-0.980882	0.0578571	-4.18796	9.221e-05	0.00264982
MLF2	-0.715644	-0.545882	0.169762	-4.18778	9.22687e-05	0.00264982
SLC12A3	-0.483235	-0.438235	0.045	-4.18355	9.36101e-05	0.00267986
CAV2	0.958739	0.940882	-0.0178571	4.17631	9.59511e-05	0.00273825
HKE2	-0.857661	-0.746471	0.11119	-4.17477	9.64567e-05	0.00273961
MYST1	-0.459552	-0.347647	0.111905	-4.17433	9.66028e-05	0.00273961
FLJ22390	-1.10423	-1.08471	0.0195238	-4.17092	9.77311e-05	0.00276297
GPR32	1.21937	1.28294	0.0635714	4.16657	9.91922e-05	0.00278207
EP300	-1.01055	-0.754118	0.256429	-4.16655	9.91985e-05	0.00278207
TEX261	-0.479286	-0.34	0.139286	-4.16617	9.93264e-05	0.00278207
ZNF513	-0.483025	-0.335882	0.147143	-4.16332	0.000100297	0.0028006
SEC6L1	-0.505504	-0.677647	-0.172143	-4.16136	0.00010097	0.00281076
CLCA3	0.853943	0.973824	0.119881	4.15808	0.000102102	0.00283358
PLCZ1	1.42643	1.36857	-0.0578571	4.16375	0.00010537	0.00291536
EIF4EBP2	-0.594048	-0.415	0.179048	-4.14692	0.000106054	0.00292027
C1orf50	0.460224	0.521176	0.0609524	4.14591	0.000106418	0.00292027
TBRG4	1.02289	1.11312	0.0902381	4.14988	0.000106715	0.00292027
CLPTM1	-1.34831	-1.21235	0.135952	-4.14476	0.000106835	0.00292027
TUSC4	0.564006	0.593529	0.0295238	4.14122	0.000108128	0.00294674
LOC389458	-0.798922	-0.760588	0.0383333	-4.13352	0.000110993	0.00300991
SARS	0.652773	0.477059	-0.175714	4.1324	0.000111416	0.00300991
CTSL	1.75217	1.97765	0.225476	4.13234	0.00011144	0.00300991
CACYBP	-0.512591	-0.392353	0.120238	-4.12905	0.000112689	0.00303459
LOC152742	1.46839	1.55625	0.0878571	4.13071	0.000113869	0.00305729
TRIM41	-0.495756	-0.386471	0.109286	-4.12491	0.000114284	0.0030594
TNK1	0.748459	0.959412	0.210952	4.12285	0.000115087	0.00307182
GTF3C1	-0.720406	-0.625882	0.0945238	-4.11662	0.000117542	0.00312814
CDA08	1.33427	1.41118	0.0769048	4.11223	0.000119301	0.00314939
MGC61598	1.52454	1.94882	0.424286	4.11117	0.000119732	0.00314939
DTNBP1	0.621597	0.660882	0.0392857	4.1109	0.000119841	0.00314939
ZNF580	-0.402353	-0.332353	0.07	-4.11052	0.000119994	0.00314939
CALM3	-0.58591	-0.323529	0.262381	-4.11032	0.000120075	0.00314939
PKD1-like	-0.700014	-0.708824	-0.00880952	-4.10497	0.000122271	0.00319773
G2	1.11873	1.17706	0.0583333	4.10349	0.000122883	0.00320451
GFM1	0.996947	1.34147	0.344524	4.0998	0.000124427	0.00322909
CPSF1	-0.709118	-0.574118	0.135	-4.09903	0.000124751	0.00322909
SHD	-0.593361	-0.547647	0.0457143	-4.0987	0.000124893	0.00322909
BF	-0.788179	-0.792941	-0.0047619	-4.09582	0.000126112	0.00325136
HOOK2	0.880868	0.887059	0.00619048	4.09012	0.000128566	0.00329913
FLJ12895	-0.510154	-0.437059	0.0730952	-4.08983	0.000128692	0.00329913
LOC64744	-0.826513	-0.702941	0.123571	-4.07858	0.000133674	0.00341717
SART1	-0.561506	-0.343529	0.217976	-4.07683	0.000134463	0.00342759
KRT8	-0.544664	-0.548235	-0.00357143	-4.07601	0.000134836	0.00342759
TRIM31	-0.61416	-0.535588	0.0785714	-4.07467	0.00013545	0.00343357
FAM45B	-0.556339	-0.540625	0.0157143	-4.07233	0.000138629	0.00350052
APG3L	0.548193	0.421765	-0.126429	4.06728	0.000138863	0.00350052
MGC4368	-0.680966	-0.548824	0.132143	-4.06591	0.000139508	0.00350703
ALS4	1.02329	1.15353	0.130238	4.06315	0.000140811	0.00353003
ENPP2	0.986905	0.95	-0.0369048	4.06628	0.000141473	0.00353684
HOXC10	-0.474818	-0.435294	0.0395238	-4.0597	0.000142454	0.00355159
ARHGDIA	-0.716092	-0.558235	0.157857	-4.0557	0.000144384	0.00358985
CLEC1B	2.00025	1.74882	-0.251429	4.05333	0.000145539	0.00359377
SFRS9	-0.658899	-0.529375	0.129524	-4.05775	0.000145583	0.00359377
AP2A2	-0.424958	-0.183529	0.241429	-4.05294	0.00014573	0.00359377
ALPP	-0.440392	-0.387059	0.0533333	-4.04424	0.000150058	0.00369048
PRO2730	-0.828936	-0.859412	-0.0304762	-4.04159	0.000151399	0.00371338
HPS6	-0.628011	-0.497059	0.130952	-4.03699	0.000153756	0.00376104
EPHX2	1.81195	1.26647	-0.545476	4.03423	0.000155184	0.00378576
ZNF177	1.09262	1.37	0.277381	4.03299	0.000155833	0.00379139
PPBP	2.46584	0.569412	-1.89643	4.03115	0.0001568	0.00380473
C1orf51	1.12732	1.34471	0.217381	4.03021	0.000157291	0.00380646
FLT4	1.36835	1.22824	-0.140119	4.02827	0.000158318	0.00381597
CFHL1	1.10277	1.34706	0.244286	4.02788	0.000158525	0.00381597
POU3F4	-0.803473	-0.908235	-0.104762	-4.02659	0.000159216	0.00382209
ATP5J2	-0.839832	-0.714118	0.125714	-4.02583	0.000159621	0.00382209
CPNE6	-0.580623	-0.532647	0.0479762	-4.02268	0.000161313	0.00383269
C6orf64	1.02165	1.32118	0.299524	4.02029	0.000162614	0.00383269
MLH3	-0.654972	-0.592353	0.062619	-4.02001	0.000162764	0.00383269
GNG11	2.65687	0.891875	-1.765	4.02439	0.000162777	0.00383269
LOC285016	0.841485	0.995294	0.15381	4.01945	0.000163068	0.00383269
MGC33365	-0.491569	-0.258235	0.233333	-4.01931	0.000163144	0.00383269
WWP2	-0.525238	-0.49	0.0352381	-4.01918	0.000163217	0.00383269
ZNF32	0.984762	1.03	0.0452381	4.01877	0.000163442	0.00383269
FLJ21438	-0.88035	-0.670588	0.209762	-4.01441	0.000165845	0.00387899
CYP4F12	-0.524226	-0.41875	0.105476	-4.01566	0.000167592	0.0039098
BARX1	-0.847885	-0.837647	0.0102381	-4.00523	0.000171016	0.00397945
MGC16186	1.25798	1.30529	0.0473171	4.00658	0.000172743	0.00400026
BBS1	-0.461716	-0.265882	0.195833	-4.00193	0.000172916	0.00400026
BDNF	1.06859	1.22882	0.160238	4.00138	0.000173233	0.00400026
ZNF213	-0.677829	-0.592353	0.0854762	-3.99957	0.000174283	0.00401429
C10orf129	-0.47112	-0.315882	0.155238	-3.99794	0.000175238	0.0040172
TSSC1	0.628375	0.786471	0.158095	3.99784	0.000175295	0.0040172
TETRAN	-0.881289	-0.631765	0.249524	-3.9943	0.000177382	0.00404954
TFAP2B	-0.904583	-0.94625	-0.0416667	-3.99826	0.000177598	0.00404954
TCF15	1.29815	1.57529	0.277143	3.99112	0.000179271	0.00407743
TBC1D14	0.989258	1.00235	0.0130952	3.9898	0.000180067	0.00407792
POGK	-0.533396	-0.294706	0.23869	-3.98959	0.000180191	0.00407792
SYTL1	-0.754944	-0.464706	0.290238	-3.98622	0.000182231	0.00411383
SIDT1	1.29506	1.58529	0.290238	3.9807	0.000185616	0.00416955
CDH11	-0.840014	-0.648824	0.19119	-3.98013	0.000185969	0.00416955
ADAM5	-1.05852	-1.21471	-0.15619	-3.97898	0.000186682	0.00416955
SCNN1A	-0.384216	-0.215882	0.168333	-3.97829	0.000187113	0.00416955
MNDA	-0.987843	-1.13118	-0.143333	-3.97795	0.000187327	0.00416955
AQP11	1.08064	1.19588	0.115238	3.97739	0.000187672	0.00416955
SH2B	0.838123	0.867647	0.0295238	3.97677	0.000188064	0.00416955
CRHBP	1.06924	1.56353	0.494286	3.97627	0.000188375	0.00416955
OSBPL3	0.9793	1.14382	0.164524	3.97187	0.000191158	0.00420066
C6orf188	-0.690224	-0.471176	0.219048	-3.97174	0.000191239	0.00420066
GTF2F1	-0.68465	-0.439412	0.245238	-3.97143	0.00019144	0.00420066
TIMP3	1.51793	1.68412	0.16619	3.97113	0.000191632	0.00420066
ITGB2	-1.0327	-1.13294	-0.100238	-3.96986	0.00019244	0.0042082
APLN	-0.442087	-0.394706	0.047381	-3.96755	0.000193929	0.00423056
GNG5	-0.654104	-0.565294	0.0888095	-3.96587	0.000195017	0.0042441
LOC284701	-0.701148	-0.663529	0.037619	-3.96467	0.000195796	0.00424759
SB145	1.33317	1.54412	0.210952	3.96418	0.000196114	0.00424759
HCLS1	-1.07989	-0.949412	0.130476	-3.9633	0.00019669	0.00424994
ODZ2	0.925753	1.08941	0.163659	3.96538	0.000198098	0.00426059
INPP4B	1.48849	1.37706	-0.111429	3.96112	0.000198122	0.00426059
SLC6A12	-0.632395	-0.638824	-0.00642857	-3.95976	0.000199018	0.00426269
CREBL1	1.3915	0.974118	-0.417381	3.95955	0.000199159	0.00426269
EPHB3	-0.54381	-0.42	0.12381	-3.95854	0.00019983	0.00426699
SPRED1	0.824202	0.797059	-0.0271429	3.95714	0.00020076	0.00427678
FOXN1	-0.510308	-0.424118	0.0861905	-3.95637	0.000201275	0.00427771
COX11	1.02423	1.34875	0.324524	3.95475	0.000205206	0.00434777
ZNF584	1.12042	1.29375	0.173333	3.95391	0.000205775	0.00434777
RGS14	-0.932493	-0.720588	0.211905	-3.94855	0.000206574	0.00434777
SERF2	-1.03223	-1.15437	-0.122143	-3.95218	0.000206959	0.00434777
PEX11B	-0.47937	-0.472941	0.00642857	-3.94797	0.000206967	0.00434777
CASR	-0.57056	-0.292941	0.277619	-3.94462	0.000209283	0.00438074
MGC40042	1.43186	1.19353	-0.238333	3.94431	0.000209502	0.00438074
Cep70	1.19669	1.42824	0.231548	3.93785	0.000214042	0.00445555
SLC10A1	-0.821317	-0.439412	0.381905	-3.93763	0.000214194	0.00445555
ZCSL3	0.739412	0.869412	0.13	3.93713	0.000214552	0.00445555
PEF	-0.685616	-0.668235	0.017381	-3.93489	0.000216151	0.0044785
CD22	-0.500294	-0.495294	0.005	-3.93407	0.00021674	0.00448047
JAM3	1.24174	1.17412	-0.067619	3.93158	0.000218537	0.00450735
ATP1B1	0.915868	1.17706	0.26119	3.9289	0.000220479	0.00453711
SALL2	1.15262	1.435	0.282381	3.93135	0.000221713	0.00455216
NOLA3	-0.760685	-0.676875	0.0838095	-3.92626	0.000225473	0.00461891
OXT	-0.710672	-0.723529	-0.0128571	-3.91883	0.000227955	0.00465924
C21orf122	0.660714	0.935	0.274286	3.91903	0.000230916	0.00470361
YES1	0.832745	0.979412	0.146667	3.91461	0.000231162	0.00470361
ADCY6	0.773478	1.03451	0.261032	3.90983	0.000234839	0.0047592
MGC40499	0.639328	0.676471	0.0371429	3.90963	0.000234996	0.0047592
S100A11	-1.31007	-1.12412	0.185952	-3.90903	0.000235467	0.0047592
BAZ1B	-0.378866	-0.385294	-0.00642857	-3.90352	0.000239786	0.0048357
CTDSPL	0.773375	1.01647	0.243095	3.90081	0.000241945	0.00486843
SET8	-0.645364	-0.499412	0.145952	-3.8955	0.000246216	0.00494341
NEDD8	-0.531064	-0.390588	0.140476	-3.89467	0.000246896	0.00494613
PITX3	-0.622083	-0.64875	-0.0266667	-3.89766	0.000247749	0.00495228
SPRR2B	-0.67625	-0.69625	-0.02	-3.89379	0.000250917	0.00498966
UBE2G2	0.764832	0.934118	0.169286	3.88953	0.000251114	0.00498966
KIAA1211	1.73517	1.69588	-0.0392857	3.88934	0.000251269	0.00498966
CRIM1	1.13408	1.29765	0.163571	3.88851	0.000251958	0.00499242
ERH	0.919664	0.728235	-0.191429	3.88729	0.000252976	0.00500169
IL10	1.19586	1.51562	0.319762	3.88942	0.000254545	0.00502144
IMPA2	-0.581835	-0.565882	0.0159524	-3.88419	0.000255573	0.00502144
SLC29A3	-0.694496	-0.682353	0.0121429	-3.88411	0.000255635	0.00502144
TNN	-0.728683	-0.830588	-0.101905	-3.88195	0.000257461	0.00504559
TMEM39B	0.751401	1.04235	0.290952	3.88134	0.000257977	0.00504559
PLEKHA7	1.13955	1.18765	0.0480952	3.88032	0.000258848	0.00505094
ARPC1B	-0.550462	-0.571176	-0.0207143	-3.87918	0.00025982	0.00505094
PAK4	-0.707465	-0.632941	0.0745238	-3.87906	0.00025992	0.00505094
ALG3	-0.496779	-0.490588	0.00619048	-3.87511	0.000263324	0.00510615
G6PC	-0.537679	-0.55125	-0.0135714	-3.87832	0.000263996	0.00510827
KIAA1244	-0.937465	-0.992941	-0.0554762	-3.87334	0.000264859	0.0051106
LOC113444	-0.606607	-0.49875	0.107857	-3.87669	0.000265407	0.0051106
VPS29	-0.578081	-0.401176	0.176905	-3.87226	0.000265806	0.0051106
FZD7	1.55298	2.1175	0.564524	3.87492	0.000266955	0.00511596
CAPNS1	-1.06354	-0.762353	0.30119	-3.87065	0.000267212	0.00511596
ASPSCR1	-0.453992	-0.334706	0.119286	-3.86886	0.000268791	0.00513032
MGC16028	0.96465	1.04941	0.0847619	3.86852	0.000269093	0.00513032
C9orf16	-0.621919	-0.518824	0.103095	-3.8674	0.000270089	0.00513851
PUM2	-0.535595	-0.4875	0.0480952	-3.8681	0.000272983	0.00517644
AP1M2	-0.524804	-0.486471	0.0383333	-3.86388	0.000273223	0.00517644
SMAD5	0.995602	1.10441	0.10881	3.86179	0.000275109	0.00519064
SPRR2A	-0.679944	-0.674706	0.0052381	-3.86178	0.000275117	0.00519064
CUZD1	1.19706	1.10706	-0.09	3.86157	0.00027889	0.00524204
NPY5R	-2.00286	-1.48333	0.519524	-3.86553	0.000278996	0.00524204
CYBA	-1.28162	-1.12353	0.158095	-3.85637	0.000280048	0.00525093
SLC39A13	0.67503	0.808125	0.133095	3.85419	0.000285701	0.00534589
KIAA1434	-0.666134	-0.524706	0.141429	-3.8388	0.000296649	0.0055254
ECE1	-0.76122	-0.388125	0.373095	-3.84212	0.000297191	0.0055254
SIGLECP3	1.31014	1.28824	-0.0219048	3.83771	0.000297711	0.0055254
VAC14	-0.392675	-0.215294	0.177381	-3.83769	0.00029773	0.0055254
TSGA14	0.54334	0.754412	0.211071	3.83699	0.000298412	0.00552674
KIAA1049	0.715294	0.605294	-0.11	3.8346	0.000300759	0.00555326
HDAC1	-0.426261	-0.424118	0.00214286	-3.83388	0.000301462	0.00555326
KLF5	-1.02413	-0.902941	0.12119	-3.83318	0.000302156	0.00555326
ARFRP2	0.98528	1.21647	0.23119	3.83304	0.000302292	0.00555326
SC65	0.885196	1.04353	0.158333	3.82844	0.000306874	0.00562605
ZNF286	0.832822	0.977941	0.145119	3.82689	0.000308437	0.00564332
DSCAM	-0.533242	-0.384706	0.148537	-3.82661	0.000312618	0.00570816
MSLN	-0.707584	-0.622941	0.0846429	-3.82038	0.000315069	0.00570816
CACNB2	0.954851	0.824375	-0.130476	3.82419	0.000315085	0.00570816
VGLL2	-0.428393	-0.33625	0.0921429	-3.82401	0.000315278	0.00570816
FMOD	1.30276	1.72824	0.425476	3.82014	0.000315312	0.00570816
LOC90288	-1.13605	-0.791765	0.344286	-3.81971	0.000315755	0.00570816
C22orf5	1.03577	1.24529	0.209524	3.81754	0.000318001	0.00572845
DDX31	0.967521	1.33324	0.365714	3.81741	0.00031814	0.00572845
PLEKHA2	-1.01704	-0.788235	0.22881	-3.81404	0.000321657	0.00578031
PSD4	-0.5925	-0.5425	0.05	-3.81138	0.000328507	0.00589173
JTB	-0.352668	-0.255882	0.0967857	-3.80264	0.00033384	0.00595404
DHX16	-0.550196	-0.463529	0.0866667	-3.80248	0.000334016	0.00595404
PTPN5	0.906611	1.21471	0.308095	3.80205	0.000334478	0.00595404
TFIP11	-0.543824	-0.518824	0.025	-3.80194	0.000334605	0.00595404
Bles03	-0.444482	-0.393529	0.0509524	-3.79943	0.000337343	0.00599101
GNAZ	1.8544	1.22059	-0.63381	3.79773	0.000339219	0.00600582
AUTS2	1.28066	1.41471	0.134048	3.79748	0.0003395	0.00600582
FLJ12571	1.16678	1.46059	0.29381	3.79597	0.000341171	0.00602363
C9orf114	-0.462388	-0.344412	0.117976	-3.79489	0.000342371	0.0060311
C10orf77	-0.409958	-0.303529	0.106429	-3.79385	0.000343537	0.0060311
PAQR3	0.760574	0.881765	0.12119	3.7938	0.000343588	0.0060311
PL6	-0.401541	-0.250588	0.150952	-3.79107	0.00034665	0.00607311
USH2A	-0.679986	-0.387059	0.292927	-3.7932	0.000348484	0.00608403
OTOF	-0.615952	-0.65	-0.0340476	-3.78882	0.000349197	0.00608403
MGC10485	0.862003	1.16176	0.299762	3.78875	0.000349285	0.00608403
AMOT	1.36467	1.97063	0.605952	3.79167	0.00035022	0.00608863
SUV39H1	-0.54381	-0.36	0.18381	-3.78725	0.000350983	0.00609023
MVD	-0.473459	-0.309412	0.164048	-3.78513	0.000353414	0.00611866
EPHX1	-0.715077	-0.848529	-0.133452	-3.78465	0.00035397	0.00611866
ETV5	1.32324	1.45824	0.135	3.77866	0.000360925	0.00622702
LOC283788	0.953599	0.997647	0.0440476	3.77788	0.000361837	0.0062309
SLC27A3	0.820327	0.884375	0.0640476	3.78101	0.000362528	0.006231
IMP5	-1.33905	-1.215	0.124048	-3.78031	0.000363353	0.00623336
PRAME	1.65969	1.26588	-0.39381	3.775	0.000365234	0.00625382
KIAA1754L	-0.496162	-0.412353	0.0838095	-3.77203	0.00036878	0.00629252
SPI1	-0.75902	-0.692353	0.0666667	-3.77194	0.000368882	0.00629252
POU4F1	-0.855868	-0.987059	-0.13119	-3.7681	0.000373511	0.00635953
ABCA10	-0.967521	-0.598235	0.369286	-3.76214	0.000380788	0.00647129
DPAGT1	-0.498389	-0.315294	0.183095	-3.76098	0.000382228	0.00647504
RABIF	0.602773	0.777059	0.174286	3.76056	0.000382746	0.00647504
LIN7A	-0.796246	-0.895294	-0.0990476	-3.76024	0.000383148	0.00647504
LILRB1	-0.805924	-0.942353	-0.136429	-3.75797	0.000385974	0.00651065
SPG21	-0.66514	-0.508235	0.156905	-3.75705	0.000387123	0.00651792
IKBKG	-0.654104	-0.725294	-0.0711905	-3.75616	0.000388237	0.00652457
SSBP2	0.724426	0.888235	0.16381	3.75356	0.000391518	0.00656755
TPD52L1	0.887087	1.05471	0.167619	3.75286	0.000392416	0.00657048
BPY2IP1	-1.31524	-1.13	0.185238	-3.75022	0.000395781	0.00660426
SLC26A6	-0.714554	-0.483125	0.231429	-3.75377	0.000395889	0.00660426
PNR	-0.608305	-0.522353	0.0859524	-3.74701	0.000399907	0.00665835
LAMB2	-0.458754	-0.374706	0.0840476	-3.74648	0.000400599	0.00665835
KARCA1	0.930448	0.982353	0.0519048	3.74428	0.000403457	0.00669359
MYCNOS	-0.895509	-0.739412	0.156098	-3.7459	0.000406067	0.0067246
ADCK4	-0.608375	-0.356471	0.251905	-3.74166	0.000406889	0.00672593
NPEPPS	1.0164	0.902353	-0.114048	3.7376	0.000412253	0.00679805
PWP2H	0.588894	0.632941	0.0440476	3.73723	0.00041275	0.00679805
S100G	-0.939818	-0.905294	0.0345238	-3.7366	0.000413591	0.00679957
LOC150946	0.869482	1.06853	0.199048	3.7323	0.00041937	0.00688211
LRIG3	-2.61658	-2.26182	0.354762	-3.75461	0.000421144	0.00689874
TTYH1	1.24736	1.24176	-0.00559524	3.72892	0.000423966	0.00693246
MTHFD2	0.952976	0.9825	0.0295238	3.73159	0.000425214	0.00694037
C11orf10	-0.759566	-0.646471	0.113095	-3.72688	0.000426763	0.00695313
GPR108	-0.756821	-0.557059	0.199762	-3.72432	0.000430304	0.00699827
ATM	-1.23752	-1.13824	0.0992857	-3.72026	0.000435964	0.00707763
FLJ36445	-0.59951	-0.581176	0.0183333	-3.71179	0.000448017	0.00726031
DLAT	1.08923	0.954706	-0.134524	3.71055	0.000449818	0.00726658
PRAP1	-0.511726	-0.30625	0.205476	-3.71395	0.000450005	0.00726658
BENE	0.911849	0.944706	0.0328571	3.70905	0.000451994	0.00728574
COX17	0.718155	0.68125	-0.0369048	3.71112	0.000454112	0.0073069
APEG1	1.13585	1.27824	0.142381	3.70619	0.000456167	0.00732697
C21orf77	0.837946	0.879375	0.0414286	3.70839	0.000458109	0.00734516
TAS2R3	-0.926964	-0.79125	0.135714	-3.70765	0.000459195	0.00734959
PNKP	-0.531933	-0.417647	0.114286	-3.70204	0.000462291	0.00737313
KRTHA2	-0.397649	-0.283125	0.114524	-3.70546	0.000462425	0.00737313
PEMT	-0.597843	-0.551176	0.0466667	-3.70098	0.000463869	0.00737313
STX10	-0.766131	-0.52875	0.237381	-3.70412	0.000464417	0.00737313
IL19	1.03775	1.14941	0.111667	3.7001	0.000465178	0.00737313
ROM1	0.731369	0.91375	0.182381	3.70337	0.00046554	0.00737313
PRAF2	-0.52119	-0.42	0.10119	-3.69457	0.000473509	0.00748627
ADAMTS2	-1.41049	-1.21882	0.191667	-3.69386	0.000474598	0.00748654
JMJD2A	0.68409	0.386471	-0.297619	3.69348	0.000475176	0.00748654
PHEMX	-0.553039	-0.424706	0.128333	-3.6922	0.000477124	0.00750421
RAB3GAP	0.889594	0.529118	-0.360476	3.69066	0.000479492	0.00751433
PGLYRP1	-1.68084	-1.64941	0.0314286	-3.69055	0.000479658	0.00751433
FLJ10634	-0.510298	-0.40625	0.104048	-3.69365	0.000480252	0.00751433
FKBP2	-0.611933	-0.447647	0.164286	-3.68751	0.000484358	0.00756553
DAB2	1.21396	1.46765	0.25369	3.68553	0.000487451	0.00760076
SLC25A11	-0.520392	-0.427059	0.0933333	-3.68459	0.000488917	0.00760374
HTR1A	-2.43283	-1.77687	0.655952	-3.68735	0.000490027	0.00760374
MTP18	-0.388543	-0.342353	0.0461905	-3.6838	0.000490156	0.00760374
LGR4	0.935982	1.02812	0.0921429	3.68339	0.000496267	0.00768541
ANXA13	-1.35479	-1.56313	-0.208333	-3.68088	0.000500268	0.00772215
MIS12	0.959566	0.946471	-0.0130952	3.67738	0.000500341	0.00772215
FCER1G	-1.05634	-0.795625	0.260714	-3.67881	0.000503586	0.00775738
AGTRAP	-0.731148	-0.403529	0.327619	-3.67443	0.000505083	0.00775738
FLJ23033	0.79659	1.01147	0.214881	3.6741	0.00050562	0.00775738
UBE3C	-0.492213	-0.394118	0.0980952	-3.67384	0.000506043	0.00775738
FAM32A	0.490154	0.497059	0.00690476	3.66953	0.000513069	0.00784823
NFYC	-0.693473	-0.798235	-0.104762	-3.66915	0.000513699	0.00784823
VENTX2	-0.809426	-0.688235	0.12119	-3.666	0.000518888	0.00791418
ASB1	-0.468431	-0.381765	0.0866667	-3.66543	0.000519841	0.00791541
SIN3B	-0.598249	-0.507059	0.0911905	-3.66338	0.000523259	0.00795411
GPR56	-0.460298	-0.29125	0.169048	-3.66279	0.000529975	0.00804274
LOC51058	-0.657661	-0.386471	0.27119	-3.6584	0.000531657	0.00805427
ANP32A	-0.50958	-0.565294	-0.0557143	-3.65753	0.000533123	0.00805427
ZNF614	1.23867	1.45176	0.213095	3.65737	0.000533398	0.00805427
PSMD13	0.777374	0.910588	0.133214	3.65623	0.000535351	0.00805937
LST1	-0.90652	-0.997353	-0.0908333	-3.65582	0.000536054	0.00805937
GNAI2	-1.34699	-0.912941	0.434048	-3.65561	0.0005364	0.00805937
HOXB4	1.39042	1.55875	0.168333	3.65691	0.000539996	0.0081
ZNF200	1.12992	1.13706	0.00714286	3.65299	0.000540917	0.00810041
ERAL1	-0.363257	-0.187647	0.17561	-3.65504	0.000543217	0.00812146
EPS8L3	-0.353011	-0.267059	0.0859524	-3.65021	0.00054573	0.00814562
NFKBIE	1.00836	0.928125	-0.0802381	3.65238	0.000547832	0.00815463
LZTS1	1.29662	1.38353	0.0869048	3.64883	0.000548132	0.00815463
SH2D2A	2.10605	1.19176	-0.914286	3.6457	0.00055363	0.00822296
SLC22A8	-0.470182	-0.314706	0.155476	-3.64434	0.000556028	0.00824508
ARHGAP4	-0.736176	-0.451176	0.285	-3.64157	0.000560958	0.0082951
ARHGDIB	-0.601979	-0.622812	-0.0208333	-3.64478	0.000561229	0.0082951
PCDHGC4	-0.484398	-0.500588	-0.0161905	-3.63943	0.000564794	0.00830736
ADAM11	-0.856541	-0.940588	-0.0840476	-3.6392	0.000565216	0.00830736
APG7L	-0.597773	-0.347059	0.250714	-3.63868	0.000566151	0.00830736
FLJ10726	0.892857	0.98	0.0871429	3.63843	0.000566611	0.00830736
CRB1	0.920161	1.25647	0.33631	3.63841	0.000566636	0.00830736
CDA	-1.33133	-1.01824	0.313095	-3.63456	0.000573633	0.00839407
USP29	-0.591429	-0.55	0.0414286	-3.63386	0.000574904	0.00839407
DHRS1	-0.586947	-0.466471	0.120476	-3.63363	0.000575326	0.00839407
QPCTL	-0.365655	-0.16375	0.201905	-3.63626	0.000576624	0.00839951
CORIN	1.18917	1.3275	0.138333	3.63429	0.000580235	0.00843857
NFAM1	-0.74605	-0.591765	0.154286	-3.62884	0.000584151	0.00848193
MAMDC2	1.45342	1.56438	0.110952	3.63124	0.00058589	0.00849359
AGXT2	-0.748725	-0.667059	0.0816667	-3.62695	0.000587688	0.00850606
DIA1	0.716261	0.889118	0.172857	3.62513	0.000591087	0.00853008
FLJ11724	1.07216	1.36882	0.296667	3.62506	0.000591227	0.00853008
CD151	-0.367843	-0.191176	0.176667	-3.62203	0.000596942	0.00859886
FLN29	-0.58507	-0.534118	0.0509524	-3.61972	0.00060134	0.00864849
LOC221710	0.557619	0.76	0.202381	3.61836	0.000603934	0.00867084
FLJ46247	-0.775672	-0.723529	0.0521429	-3.61791	0.000604805	0.00867084
CDCP1	0.739678	0.692059	-0.047619	3.61609	0.000608305	0.00870725
CLCA2	1.54036	1.5525	0.0121429	3.61709	0.000612742	0.00875696
MYH9	-0.848599	-0.777647	0.0709524	-3.60939	0.000621371	0.00886632
PCDHGC5	-0.480098	-0.501765	-0.0216667	-3.60719	0.000625714	0.00891038
AP4S1	0.737292	0.775625	0.0383333	3.61011	0.000626423	0.00891038
MGC13057	1.31536	0.694412	-0.620952	3.60534	0.000629393	0.00893862
PGLS	-0.552451	-0.324118	0.228333	-3.60319	0.0006337	0.00898572
GPAA1	-0.573655	-0.392941	0.180714	-3.60266	0.000634758	0.00898668
ZNF41	0.606793	0.519412	-0.087381	3.60063	0.000638851	0.00900669
PIGS	-0.528347	-0.238824	0.289524	-3.60025	0.000639626	0.00900669
ANAPC11	-0.670546	-0.444118	0.226429	-3.5997	0.000640745	0.00900669
TMEM16E	0.682269	0.904412	0.222143	3.59954	0.000641067	0.00900669
ZNF652	-0.998382	-0.925882	0.0725	-3.5992	0.000641757	0.00900669
NBEA	0.949832	1.15412	0.204286	3.59902	0.000642126	0.00900669
S100A12	-1.57515	-1.93706	-0.361905	-3.59809	0.00064402	0.00901932
PDE1B	-0.578557	-0.501176	0.077381	-3.59382	0.000652769	0.00912775
NRGN	-0.598915	-0.551176	0.0477381	-3.59257	0.00065536	0.0091499
KIAA0703	-1.12958	-0.975294	0.154286	-3.58739	0.000666191	0.00928331
NFIC	-0.643512	-0.58625	0.0572619	-3.59023	0.000666983	0.00928331
TGFB2	0.687073	0.805882	0.11881	3.58653	0.000667985	0.00928331
FLJ44968	-0.563445	-0.490588	0.0728571	-3.5856	0.000669962	0.00929655
SOCS2	1.1231	1.67	0.546905	3.58436	0.000672581	0.00931864
RAB39B	0.81429	0.789412	-0.024878	3.5864	0.000675092	0.00933917
CD109	0.774902	1.12824	0.353333	3.58226	0.000677073	0.00935232
DTX1	-0.528761	-0.544118	-0.0153571	-3.57782	0.000686625	0.00946984
KIAA1043	0.81888	1.02412	0.205238	3.57683	0.000688776	0.00947679
PTK2B	-0.536933	-0.397647	0.139286	-3.57644	0.000689607	0.00947679
MOV10L1	1.12606	1.19059	0.0645238	3.57614	0.000690269	0.00947679
PRO1853	0.996571	0.981333	-0.0152381	3.58217	0.000691305	0.00947679
MSRB2	-0.687689	-0.744118	-0.0564286	-3.57342	0.000696228	0.0095215
ZBTB2	1.14496	1.31353	0.168571	3.57322	0.000696665	0.0095215
PTCD1	-0.626162	-0.652353	-0.0261905	-3.5716	0.00070023	0.00954071
HOP	1.65119	1.06	-0.59119	3.57155	0.000700335	0.00954071
OR1F1	-0.511639	-0.472353	0.0392857	-3.57115	0.000701225	0.00954071
CPAMD8	-0.560448	-0.452353	0.108095	-3.56902	0.000705949	0.00959061
ERBB2	0.830774	0.80125	-0.0295238	3.5692	0.000712638	0.00965593
LGI2	-0.765774	-0.41625	0.349524	-3.569	0.000713078	0.00965593
C19orf12	0.418039	0.574706	0.156667	3.56544	0.000713949	0.00965593
NFE2L1	0.566751	0.622941	0.0561905	3.56444	0.000716194	0.00967137
SDCBP2	-0.353899	-0.234375	0.119524	-3.56716	0.000717222	0.00967137
CEBPE	-1.01071	-0.945	0.0657143	-3.56591	0.000720027	0.00969479
MYLK	1.2184	1.11412	-0.104286	3.5617	0.000722412	0.0097065
CLDN5	0.924986	1.21118	0.28619	3.56138	0.000723134	0.0097065
ALS2CR19	-0.81549	-0.878824	-0.0633333	-3.56093	0.000724154	0.0097065
ZIC2	-0.452738	-0.3225	0.130238	-3.56331	0.000725927	0.0097065
DKFZp761P211	0.670266	0.837647	0.167381	3.56002	0.000726245	0.0097065
HSPG2	-1.38952	-1.45333	-0.0638095	-3.56554	0.000728297	0.00971962
TGIF2	0.897297	0.997059	0.0997619	3.55848	0.000729772	0.00972499
PGAM2	-0.445	-0.21	0.235	-3.55678	0.000733667	0.00976256
ESRRB	-0.49395	-0.358235	0.135714	-3.55532	0.000737049	0.00979321
CD3E	-0.324643	-0.1725	0.152143	-3.55782	0.000738551	0.00979882
LOC51760	-1.03362	-1.01088	0.0227381	-3.55332	0.000741708	0.00982403
FLJ25369	-0.8625	-0.7525	0.11	-3.55889	0.000743624	0.00982403
KCNN1	-0.442045	-0.368235	0.0738095	-3.55234	0.000743994	0.00982403
RY1	-0.568347	-0.508824	0.0595238	-3.552	0.000744782	0.00982403
PDLIM1	0.892241	1.14176	0.249524	3.55119	0.000746693	0.00982789
NMT2	0.86563	0.827059	-0.0385714	3.55095	0.00074724	0.00982789
PHKG2	-0.414524	-0.215	0.199524	-3.55349	0.000748644	0.00983211
FLJ40629	-0.509146	-0.526765	-0.017619	-3.54859	0.000752818	0.00986593
MYO1F	-0.70556	-0.662941	0.042619	-3.54834	0.000753394	0.00986593
CHIT1	-1.48889	-1.62294	-0.134048	-3.54722	0.000756051	0.00988646
SNX9	0.537409	0.587647	0.0502381	3.5459	0.000759198	0.00991333
APH1A	1.21396	0.707059	-0.506905	3.54537	0.000760473	0.00991571
ARX	-1.36476	-1.03	0.334762	-3.5429	0.000766394	0.00997671
SLC39A1	-0.345224	-0.401176	-0.0559524	-3.5425	0.00076735	0.00997671
MUS81	-0.544636	-0.440588	0.104048	-3.54178	0.00076909	0.00998503
KIAA1529	-0.449776	-0.338824	0.110952	-3.5411	0.000770718	0.00999187
C21orf62	-0.957871	-0.698824	0.259048	-3.54015	0.000773017	0.0100074
HHLA1	0.874216	1.17588	0.301667	3.53966	0.000774222	0.0100087
GRIPAP1	-0.524748	-0.341176	0.183571	-3.53747	0.000779557	0.0100482
PLCB2	-0.676134	-0.574706	0.101429	-3.53687	0.000781032	0.0100482
KATNAL2	0.980679	0.882941	-0.0977381	3.53604	0.000783053	0.0100482
SOS1	-0.845742	-0.667647	0.178095	-3.53598	0.000783211	0.0100482
KIAA1671	1.57443	1.70824	0.13381	3.53584	0.000783543	0.0100482
RBMS1	-0.568869	-0.475	0.093869	-3.53569	0.00078392	0.0100482
CHRM3	0.890126	1.09941	0.209286	3.53426	0.000787438	0.0100519
ATP13A1	-0.5307	-0.421176	0.109524	-3.53425	0.000787457	0.0100519
GLRB	1.27857	1.22	-0.0585714	3.53397	0.000788153	0.0100519
HNF4G	1.0759	1.134	0.0580952	3.53975	0.000789428	0.0100519
FLJ14834	-0.778165	-0.874118	-0.0959524	-3.53213	0.000792712	0.0100519
MGC3121	-0.563459	-0.439412	0.124048	-3.53201	0.000793	0.0100519
PRPF3	-0.560196	-0.383529	0.176667	-3.53201	0.000793013	0.0100519
RNF5	-0.544832	-0.384118	0.160714	-3.53199	0.000793071	0.0100519
SFTPA1	-0.948305	-0.922353	0.0259524	-3.53042	0.000796962	0.0100871
GMPPA	-0.519776	-0.328824	0.190952	-3.5267	0.0008063	0.0101911
TEX10	0.843179	1.00294	0.159762	3.52547	0.000809432	0.0102165
FREM1	1.69988	1.4275	-0.272381	3.52795	0.000810916	0.010221
DOCK4	0.935565	1.18938	0.25381	3.52643	0.000814797	0.0102557
FLJ13798	0.707871	0.728824	0.0209524	3.52037	0.000822434	0.0103265
FOXK2	-0.445644	-0.290882	0.154762	-3.52027	0.000822699	0.0103265
AIM1	-0.769986	-0.801176	-0.0311905	-3.51925	0.000825331	0.0103452
OATL1	0.530455	0.666765	0.13631	3.51783	0.000829001	0.0103673
PSTPIP1	-0.796275	-0.572941	0.223333	-3.51768	0.000829378	0.0103673
SRPR	0.528403	0.674118	0.145714	3.51542	0.000835278	0.0104267
SSX1	-0.57475	-0.50375	0.071	-3.5228	0.000840754	0.0104689
CHFR	0.561518	0.679375	0.117857	3.51615	0.000841344	0.0104689
FLJ10871	-0.411835	-0.375882	0.0359524	-3.51281	0.000842123	0.0104689
FLJ32452	0.719888	1.04941	0.329524	3.50829	0.00085407	0.010591
ANGPT1	0.85875	1.09375	0.235	3.51084	0.000855364	0.010591
SRP46	0.824888	0.984412	0.159524	3.50778	0.000855444	0.010591
FLT1	1.21286	1.14571	-0.0671429	3.5151	0.000861046	0.0106458
SLC5A5	-0.683515	-0.674706	0.00880952	-3.50337	0.000867295	0.0107085
ATP6V1E1	0.480392	0.307059	-0.173333	3.50259	0.000869418	0.0107171
CDH6	0.764132	0.772941	0.00880952	3.50224	0.000870351	0.0107171
GDF2	-0.717969	-0.780588	-0.062619	-3.49925	0.000878522	0.0107621
NLGN1	1.12661	1.23471	0.108095	3.49888	0.00087952	0.0107621
MICAL1	-0.689762	-0.45	0.239762	-3.49886	0.00087958	0.0107621
CRK7	-0.496933	-0.322647	0.174286	-3.49881	0.000879707	0.0107621
RARRES2	-0.462801	-0.414706	0.0480952	-3.49873	0.000879935	0.0107621
GPR132	1.03099	1.14647	0.115476	3.49787	0.000882307	0.0107766
ACTN3	-0.393137	-0.266471	0.126667	-3.49613	0.000887098	0.0108205
GCL	-0.656933	-0.317647	0.339286	-3.49522	0.000889612	0.0108231
CBX8	-0.71381	-0.54	0.17381	-3.49519	0.000889698	0.0108231
CSNK1D	0.647745	0.589412	-0.0583333	3.49451	0.000891599	0.0108317
CPNE1	-0.715896	-0.604706	0.11119	-3.49215	0.000898157	0.0108968
CD40LG	1.36972	1.08353	-0.28619	3.4904	0.000903067	0.0109267
ARHGAP6	0.806275	0.914608	0.108333	3.48943	0.00090581	0.0109267
PDZRN3	1.29815	1.444	0.145854	3.49828	0.000907059	0.0109267
SLC29A1	-0.767955	-0.581765	0.18619	-3.48894	0.000907197	0.0109267
GPI	-0.889762	-0.59	0.299762	-3.4888	0.00090759	0.0109267
PPP1R9B	-0.534118	-0.374118	0.16	-3.48869	0.000907887	0.0109267
PIK4CA	0.73006	0.76125	0.0311905	3.49127	0.000909045	0.0109267
SPAG16	0.821499	1.08912	0.267619	3.48765	0.000910826	0.0109268
HSBP1	-0.520252	-0.378824	0.141429	-3.48716	0.000912221	0.0109268
APOD	-0.812783	-0.720588	0.0921951	-3.48974	0.000913388	0.0109268
NAP1L2	1.38248	1.48533	0.102857	3.49236	0.000914721	0.0109268
FLJ25770	-0.866331	-0.948235	-0.0819048	-3.48616	0.000915074	0.0109268
LRFN2	0.916625	1.04353	0.126905	3.48172	0.000927796	0.0110641
ARHGAP1	-0.488361	-0.377647	0.110714	-3.48098	0.000929934	0.0110751
TMEPAI	1.13924	1.06912	-0.070119	3.47748	0.000940105	0.0111815
GKN1	-0.672619	-0.72	-0.047381	-3.47595	0.000944576	0.01122
SERPIND1	0.963754	1.05471	0.0909524	3.47446	0.000948961	0.0112356
EVER1	-0.597325	-0.474706	0.122619	-3.47433	0.000949358	0.0112356
SH3GL1	0.592661	0.626471	0.0338095	3.47424	0.000949601	0.0112356
SFRP5	-0.690644	-0.345882	0.344762	-3.47323	0.000952598	0.0112564
CCL27	-0.791569	-0.498235	0.293333	-3.4691	0.000964896	0.0113868
MADD	0.553725	0.527059	-0.0266667	3.46767	0.000969165	0.0113937
GP5	1.66245	1.55769	-0.104762	3.47991	0.000969676	0.0113937
RAE1	0.546394	0.687941	0.141548	3.46736	0.000970115	0.0113937
C10orf116	-0.611275	-0.392941	0.218333	-3.46723	0.000970499	0.0113937
C9orf119	0.5943	0.508824	-0.0854762	3.4662	0.000973619	0.0114077
FNBP1L	1.23672	1.61529	0.378571	3.466	0.000974206	0.0114077
ATP13A2	-0.590252	-0.618824	-0.0285714	-3.46454	0.000978624	0.0114447
NME5	0.887451	0.814118	-0.0733333	3.46402	0.000980193	0.0114483
HNRPA0	0.785833	0.905	0.119167	3.46151	0.000987874	0.0114995
MGC29875	0.849006	1.03353	0.184524	3.46144	0.000988082	0.0114995
GPR126	1.49	1.77429	0.284286	3.47043	0.000988381	0.0114995
CHRD	-0.403936	-0.269412	0.134524	-3.45968	0.000993483	0.0115441
PTPRH	-0.74507	-0.784118	-0.0390476	-3.45868	0.000996569	0.0115651
STAT6	-0.508179	-0.332941	0.175238	-3.45796	0.000998779	0.011576
PRCP	-0.527185	-0.306471	0.220714	-3.45732	0.00100077	0.0115842
MED12	-0.43497	-0.341875	0.0930952	-3.45961	0.00100271	0.0115845
CYP11B1	-0.587325	-0.634706	-0.047381	-3.45649	0.00100335	0.0115845
PLP2	-0.924132	-0.892941	0.0311905	-3.45534	0.00100692	0.0116109
ELOVL4	0.716758	0.607353	-0.109405	3.45408	0.00101087	0.0116418
MAP2K7	-0.93479	-0.467647	0.467143	-3.4523	0.00101646	0.0116913
PHF15	0.55091	0.683529	0.132619	3.45136	0.00101942	0.0117105
LOC375759	-0.387213	-0.264118	0.123095	-3.4506	0.0010218	0.011723
PFKP	1.15902	1.23235	0.0733333	3.44815	0.00102958	0.0117973
TAL2	-0.654958	-0.493529	0.161429	-3.44394	0.00104308	0.0119359
SERAC1	0.703438	0.736176	0.0327381	3.44356	0.0010443	0.0119359
DKFZP586A0522	-1.38301	-1.31062	0.072381	-3.44597	0.00104582	0.0119373
FZD3	1.16482	1.32529	0.160476	3.44271	0.00104706	0.0119373
TIMM22	-0.545	-0.23	0.315	-3.43971	0.00105678	0.0120318
C12orf2	0.866821	0.917059	0.0502381	3.43909	0.00105881	0.0120318
CHI3L1	-1.37525	-1.31882	0.0564286	-3.43888	0.0010595	0.0120318
TNFRSF6B	-1.08524	-1.1	-0.0147619	-3.43853	0.00106065	0.0120318
TUBA2	-0.541303	-0.390588	0.150714	-3.43481	0.00107289	0.0121509
BNC2	-0.787528	-0.752647	0.034881	-3.4339	0.0010759	0.0121509
POLR3B	0.72035	0.870588	0.150238	3.4339	0.00107593	0.0121509
NEO1	-0.566926	-0.683235	-0.11631	-3.43372	0.00107651	0.0121509
LOC126208	-0.710224	-0.571176	0.139048	-3.43174	0.0010831	0.0122018
CD207	-0.332535	-0.137059	0.195476	-3.43156	0.00108371	0.0122018
VARS2	-0.545098	-0.271765	0.273333	-3.42962	0.0010902	0.0122598
TTC17	-0.447479	-0.371765	0.0757143	-3.42787	0.00109609	0.0123108
TUBB4Q	-0.708109	-0.658824	0.0492857	-3.42461	0.00110718	0.0124199
DAB1	-0.418151	-0.315294	0.102857	-3.42421	0.00110855	0.0124199
HES4	-0.495518	-0.466471	0.0290476	-3.42357	0.00111074	0.0124291
HSN2	-0.600602	-0.639412	-0.0388095	-3.42278	0.00111344	0.0124439
SEN54L	0.943347	0.958824	0.0154762	3.42215	0.00111561	0.0124529
PRUNE	0.728151	0.885294	0.157143	3.41957	0.00112448	0.0125365
PRRG1	1.10833	1.015	-0.0933333	3.42058	0.0011308	0.0125881
ARHGAP26	-0.908109	-0.668824	0.239286	-3.4173	0.00113239	0.0125881
CA13	0.956527	1.14176	0.185238	3.41705	0.00113327	0.0125881
SKD3	-0.476457	-0.347647	0.12881	-3.4122	0.00115028	0.0127606
FLJ25323	1.32137	1.50471	0.183333	3.41183	0.00115161	0.0127606
MGC47816	0.595028	0.667647	0.072619	3.40971	0.00115912	0.0128061
SNX26	-0.663095	-0.43	0.233095	-3.41246	0.00115933	0.0128061
SDS	-0.433571	-0.31	0.123571	-3.41228	0.00115995	0.0128061
WIT-1	1.61058	1.38273	-0.227857	3.42622	0.00116598	0.012857
NDFIP2	0.666828	0.781471	0.114643	3.40452	0.00117775	0.0129711
APG4B	0.688662	0.802353	0.11369	3.40268	0.00118444	0.0130289
IMAGE3451454	0.578389	0.755294	0.176905	3.40139	0.00118913	0.0130647
SMAD1	0.49465	0.619412	0.124762	3.39803	0.00120146	0.0131842
RNF151	-0.491919	-0.568824	-0.0769048	-3.39697	0.00120536	0.0131934
LDB1	-0.771667	-0.64	0.131667	-3.39931	0.00120697	0.0131934
PCOLCE	-0.37993	-0.295882	0.0840476	-3.39638	0.00120753	0.0131934
ACIN1	-0.756975	-0.764118	-0.00714286	-3.39623	0.00120811	0.0131934
CCKBR	-0.518473	-0.288235	0.230238	-3.39423	0.00121554	0.0132586
MEP50	-0.376863	-0.163529	0.213333	-3.39212	0.00122341	0.0133284
LOC130576	-0.785623	-0.647647	0.137976	-3.3916	0.00122538	0.0133338
CLDN11	0.892101	1.18853	0.296429	3.39071	0.0012287	0.0133539
IL17D	1.10805	1.42853	0.320476	3.3892	0.00123442	0.0134
KCNH3	-0.692798	-0.74375	-0.0509524	-3.39149	0.0012362	0.0134033
LOC149018	-0.628487	-0.587059	0.0414286	-3.38459	0.00125195	0.0135579
CSF3R	-0.84105	-0.901765	-0.0607143	-3.38276	0.00125897	0.0136017
SH3RF2	-0.842171	-0.517647	0.324524	-3.38276	0.00125899	0.0136017
CGI-128	0.508711	0.608235	0.0995238	3.38177	0.00126281	0.0136253
PPP3R1	0.726261	0.804118	0.0778571	3.3813	0.00126464	0.0136253
F8A1	-0.596964	-0.33625	0.260714	-3.38356	0.00126648	0.0136253
MGC3248	-0.573406	-0.220588	0.352817	-3.38064	0.00126718	0.0136253
PDZK1	1.16636	1.24588	0.0795238	3.37708	0.00128105	0.013752
HSPC128	-0.781555	-0.509412	0.272143	-3.37684	0.00128199	0.013752
VPS28	-0.725294	-0.645294	0.08	-3.37399	0.00129319	0.0138556
PTGDS	-0.432913	-0.335294	0.097619	-3.36972	0.00131019	0.0140213
RIOK1	0.823683	1.12059	0.296905	3.36876	0.00131402	0.0140332
BGR	0.945546	0.964118	0.0185714	3.36867	0.0013144	0.0140332
VWF	0.742871	0.808824	0.0659524	3.36777	0.001318	0.0140459
FOXH1	-0.629314	-0.637647	-0.00833333	-3.3676	0.00131868	0.0140459
SUMO2	-0.429846	-0.412941	0.0169048	-3.36646	0.00132329	0.0140758
SLC35D1	0.851793	0.989412	0.137619	3.36614	0.00132459	0.0140758
NR1H4	1.00421	1.40647	0.402262	3.36465	0.00133063	0.0141234
MGC29898	0.456898	0.660588	0.20369	3.36412	0.00133277	0.0141296
ARIH2	0.418739	0.555882	0.137143	3.3626	0.00133894	0.0141784
PTPRU	-0.517773	-0.617059	-0.0992857	-3.36179	0.00134225	0.014197
LIMR	-0.507185	-0.526471	-0.0192857	-3.36134	0.00134413	0.0141983
CNIH2	-0.422689	-0.354118	0.0685714	-3.36024	0.00134865	0.0141983
OCRL	-0.792423	-0.406471	0.385952	-3.35946	0.00135186	0.0141983
BCAR3	1.67571	1.63667	-0.0390476	3.37368	0.00135292	0.0141983
TCFL1	-0.452941	-0.372941	0.08	-3.35917	0.00135304	0.0141983
ZFP64	0.618739	0.820882	0.202143	3.35905	0.00135353	0.0141983
ATAD3B	0.88951	1.01118	0.121667	3.35883	0.00135445	0.0141983
DHTKD1	-0.658081	-0.521176	0.136905	-3.35872	0.00135489	0.0141983
ITGB3	1.03815	0.925294	-0.112857	3.35741	0.0013603	0.0142385
ST7L	-0.566218	-0.617647	-0.0514286	-3.35629	0.00136495	0.0142707
FLJ21106	0.754496	0.862353	0.107857	3.35545	0.00136844	0.0142908
OSAP	1.4856	1.5975	0.111905	3.36756	0.00137808	0.0143603
MGC2803	-0.767157	-0.488824	0.278333	-3.35311	0.00137826	0.0143603
RASL10B	0.620378	0.778235	0.157857	3.35167	0.00138431	0.0144067
ZNF265	-0.783363	-0.823125	-0.0397619	-3.35077	0.00139941	0.0145256
EIF4E2	-0.463992	-0.344706	0.119286	-3.34798	0.00139992	0.0145256
PARP11	0.490107	0.62098	0.130873	3.34784	0.00140053	0.0145256
POLRMT	-0.452913	-0.265294	0.187619	-3.34555	0.0014103	0.0146103
BCAS4	0.573403	0.674118	0.100714	3.34487	0.00141324	0.0146224
PSMB4	0.41965	0.529412	0.109762	3.34428	0.00141579	0.0146224
GAB2	1.29094	1.27118	-0.0197619	3.34416	0.00141631	0.0146224
SLC25A14	0.657171	1.04765	0.390476	3.34317	0.00142055	0.0146495
LGP2	0.67937	0.422941	-0.256429	3.34262	0.00142294	0.0146575
TGIF2LY	1.05899	1.36875	0.309762	3.34424	0.00142742	0.014687
MLX	-0.499375	-0.489375	0.01	-3.34376	0.00142952	0.0146901
FLJ20097	0.643193	0.701765	0.0585714	3.34077	0.00143096	0.0146901
ABCC4	0.762997	1.00824	0.245238	3.33967	0.00143575	0.014712
KIAA1702	0.823978	1.12588	0.301905	3.33954	0.00143633	0.014712
PEX1	-0.55014	-0.338235	0.211905	-3.33894	0.00143892	0.0147219
TAF2	-0.309566	-0.226471	0.0830952	-3.3382	0.00144219	0.0147349
KLHL8	-0.763185	-0.594375	0.16881	-3.34056	0.00144344	0.0147349
PSMD3	0.683673	0.722941	0.0392683	3.33887	0.00145086	0.014794
ACRC	1.01828	1.09471	0.0764286	3.335	0.00145624	0.0148246
PPP5C	-0.649804	-0.666471	-0.0166667	-3.3348	0.00145713	0.0148246
IL1B	1.54168	1.06882	-0.472857	3.33392	0.00146105	0.0148478
TBX22	-0.351148	-0.313529	0.037619	-3.33303	0.00146499	0.0148531
LENEP	-0.39056	-0.282941	0.107619	-3.33277	0.00146612	0.0148531
HIST3H2A	1.62873	1.04706	-0.581667	3.33269	0.00146648	0.0148531
ZNFN1A1	-0.669416	-0.625686	0.0437302	-3.33187	0.00147017	0.0148738
FCN1	-1.4506	-1.26941	0.18119	-3.3294	0.00148121	0.0149554
FLJ20989	0.716695	0.937647	0.220952	3.32933	0.00148152	0.0149554
PDCD6	0.534286	0.67	0.135714	3.3263	0.00149521	0.0150549
KIAA1909	1.94738	1.09	-0.857381	3.32617	0.00149578	0.0150549
PRKAG1	-0.537241	-0.341765	0.195476	-3.32579	0.00149749	0.0150549
CLDN4	-0.389664	-0.368235	0.0214286	-3.32554	0.00149862	0.0150549
ITGAM	-0.92	-1.01	-0.09	-3.32531	0.00149967	0.0150549
IRX3	1.29024	1.18667	-0.103571	3.32814	0.00151106	0.0151359
HK3	-0.860848	-0.899062	-0.0382143	-3.32543	0.00151108	0.0151359
FLJ20294	0.537411	0.638125	0.100714	3.32329	0.00152085	0.015217
C1QL1	-0.501723	-0.375294	0.126429	-3.31937	0.0015269	0.0152607
C1orf52	0.696569	0.978235	0.281667	3.31838	0.00153149	0.0152898
SLC2A4RG	-0.589916	-0.557059	0.0328571	-3.31657	0.0015399	0.0153567
XRN2	0.639538	1.03882	0.399286	3.31621	0.00154158	0.0153567
GAS7	-0.424846	-0.272941	0.151905	-3.31505	0.00154703	0.015394
DRPLA	-0.796807	-0.768235	0.0285714	-3.31253	0.00155883	0.0154788
CHN1	1.16693	1.47313	0.30619	3.3151	0.00155896	0.0154788
SFI1	-0.437045	-0.328235	0.10881	-3.30776	0.00158147	0.0156852
IFNG	1.50933	1.50933	1.83385e-17	3.31266	0.00158321	0.0156853
KCNJ11	-1.2178	-0.894706	0.323095	-3.30669	0.00158659	0.0157016
HRASLS	1.32262	1.36643	0.0438095	3.31387	0.00159065	0.0157247
PSAP	0.83096	0.558182	-0.272778	3.34354	0.00159343	0.015735
TRAPPC1	-0.662108	-0.527941	0.134167	-3.30481	0.00159564	0.0157396
TUSC2	0.662437	0.685294	0.0228571	3.30445	0.00159736	0.0157396
SEC8L1	-0.61122	-0.288125	0.323095	-3.30629	0.00160095	0.0157578
MRPL39	-0.470502	-0.522941	-0.052439	-3.30524	0.00160599	0.0157903
HSF4	-0.437143	-0.42	0.0171429	-3.30212	0.00160863	0.0157992
FLJ25811	-0.674664	-0.208235	0.466429	-3.30011	0.00161842	0.0158781
EXTL3	-0.450798	-0.302941	0.147857	-3.29807	0.00162845	0.0159439
LISCH7	-0.525462	-0.571176	-0.0457143	-3.29803	0.00162864	0.0159439
PSARL	-0.442113	-0.261875	0.180238	-3.29892	0.00163685	0.0159967
FLJ14054	1.10763	1.44882	0.34119	3.29622	0.00163756	0.0159967
SCAMP5	1.07822	1.06941	-0.00880952	3.29565	0.00164038	0.016004
KCNJ4	0.69409	0.866471	0.172381	3.29535	0.00164183	0.016004
NOG	-0.44556	-0.252941	0.192619	-3.29449	0.00164612	0.0160286
MTA1	0.865756	1.10647	0.240714	3.29381	0.00164947	0.0160349
HIST1H3B	-0.65409	-0.506471	0.147619	-3.29364	0.00165031	0.0160349
AKR1D1	0.502017	0.580588	0.0785714	3.29296	0.00165369	0.0160506
ITSN1	-0.671996	-0.292353	0.379643	-3.2926	0.00165553	0.0160513
DKFZP434A0131	-0.645588	-0.480588	0.165	-3.29082	0.00166443	0.0161192
SNPH	1.36427	1.31118	-0.0530952	3.29049	0.00166609	0.0161192
AP3M1	0.497458	0.623529	0.126071	3.28785	0.00167938	0.0162306
GCN1L1	-0.357437	-0.285294	0.0721429	-3.28713	0.00168299	0.0162481
FLJ11267	-1.52195	-0.996471	0.525476	-3.28622	0.00168763	0.0162639
NESG1	1.60039	0.477059	-1.12333	3.28611	0.0016882	0.0162639
ZNF248	0.911457	1.02765	0.11619	3.28527	0.00169248	0.0162811
BBC3	1.29976	1.13	-0.169762	3.28505	0.00169358	0.0162811
NAV3	1.16868	1.11059	-0.0580952	3.28407	0.00169858	0.0163113
ACHE	-0.381667	-0.28	0.101667	-3.28626	0.00170032	0.0163113
ENAH	0.826758	0.877353	0.0505952	3.28281	0.00170502	0.0163371
SSX5	-0.865749	-0.677059	0.18869	-3.28248	0.00170673	0.0163371
MGC12981	-0.509524	-0.32	0.189524	-3.28215	0.00170841	0.0163371
MGC2477	-0.463627	-0.405294	0.0583333	-3.2805	0.00171694	0.0164014
FLJ20619	-0.373487	-0.357059	0.0164286	-3.27988	0.00172015	0.0164148
ARSI	-0.503403	-0.314118	0.189286	-3.2789	0.00172522	0.0164459
CLDN15	0.636947	0.816471	0.179524	3.27812	0.00172926	0.0164547
TMEM40	1.39896	0.197059	-1.2019	3.27802	0.00172977	0.0164547
CDC42EP1	-0.479384	-0.361765	0.117619	-3.27748	0.00173259	0.0164642
MGC45840	-0.87909	-1.13647	-0.257381	-3.27623	0.00173911	0.0164999
CSH2	-0.475399	-0.336471	0.138929	-3.27587	0.00174096	0.0164999
KDELR1	-0.679552	-0.477647	0.201905	-3.27537	0.0017436	0.0164999
ST3GAL2	-0.361022	-0.264118	0.0969048	-3.27517	0.00174465	0.0164999
TM4SF1	1.73167	2.39857	0.666905	3.28284	0.00174543	0.0164999
LOC284062	0.753274	0.92875	0.175476	3.27626	0.00175215	0.016523
MYBPC3	-0.791401	-1.04235	-0.250952	-3.27354	0.00175323	0.016523
MYBL1	1.08007	0.954118	-0.125952	3.27352	0.00175334	0.016523
NDN	1.92137	1.59875	-0.322619	3.27564	0.00175536	0.0165249
KIR2DS5	-0.35486	-0.291765	0.0630952	-3.26933	0.00177553	0.0166803
ANGPTL7	0.979839	1.36353	0.38369	3.26911	0.00177671	0.0166803
SLC4A1AP	-0.570322	-0.562941	0.00738095	-3.26898	0.00177738	0.0166803
TCIRG1	-0.91436	-0.992812	-0.0784524	-3.27104	0.00177975	0.0166853
BFSP2	-0.39881	-0.22	0.17881	-3.26813	0.00178192	0.0166883
CFHL1P	0.818739	0.935882	0.117143	3.26526	0.00179732	0.0168152
FLJ20718	-1.36321	-1.12059	0.242619	-3.2637	0.00180577	0.0168769
LPIN1	0.951022	0.984118	0.0330952	3.2629	0.00181012	0.0169001
ZNF469	1.03297	1.14059	0.107619	3.26139	0.00181829	0.016959
ZC3HDC5	0.481359	0.735882	0.254524	3.26005	0.00182564	0.01701
LHX6	0.751849	0.944706	0.192857	3.25843	0.00183451	0.0170751
KIAA0999	-0.372969	-0.330588	0.042381	-3.258	0.00183689	0.0170798
WDR44	-0.405266	-0.307647	0.097619	-3.25752	0.00183953	0.0170868
CEACAM3	-0.810804	-0.804375	0.00642857	-3.25899	0.00184505	0.0171089
MLH1	0.922213	1.21412	0.291905	3.2564	0.00184567	0.0171089
CNN3	1.16769	1.32412	0.156429	3.25558	0.00185021	0.0171335
ARHGAP27	-0.410625	-0.320625	0.09	-3.25638	0.00185951	0.0171986
GPX7	-1.56384	-1.48765	0.0761905	-3.25364	0.00186104	0.0171986
ATP6V0A1	-0.4143	-0.208824	0.205476	-3.2511	0.00187521	0.0173073
DAPK2	-0.968053	-1.10353	-0.135476	-3.25085	0.00187662	0.0173073
APOB48R	-0.89014	-0.828235	0.0619048	-3.24608	0.00190356	0.0175379
SFXN1	-0.534356	-0.509118	0.0252381	-3.24528	0.00190813	0.0175623
STX5A	-0.321148	-0.233529	0.087619	-3.24463	0.00191183	0.0175784
UQCR	-0.665532	-0.695294	-0.0297619	-3.24367	0.00191734	0.0176113
CORO1A	-0.928889	-1.3	-0.371111	-3.26524	0.00192151	0.0176317
PHLDB1	0.769244	0.803529	0.0342857	3.24194	0.00192728	0.0176668
AMT	-0.561071	-0.4125	0.148571	-3.24383	0.00193047	0.0176783
CFH	0.899832	1.03412	0.134286	3.23924	0.00194286	0.0177593
GPR6	-0.392115	-0.362353	0.0297619	-3.23875	0.00194569	0.0177593
ATP6V0A4	-0.497108	-0.407941	0.0891667	-3.23868	0.00194614	0.0177593
HSRG1	-0.815417	-0.65875	0.156667	-3.24094	0.00194715	0.0177593
C16orf33	-0.500952	-0.49	0.0109524	-3.23524	0.00196621	0.01791
DKFZp564J157	0.698631	0.70125	0.00261905	3.23743	0.00196762	0.01791
DKFZP434F0318	1.35244	1.40529	0.0528571	3.23452	0.00197044	0.0179177
LLGL2	0.69577	0.585294	-0.110476	3.23328	0.00197776	0.0179608
DSCR6	1.2542	1.33563	0.0814286	3.23547	0.00197913	0.0179608
COMP	-0.768899	-0.674375	0.0945238	-3.23461	0.00198422	0.0179889
CIDEB	-0.684174	-0.769412	-0.0852381	-3.2312	0.00199002	0.0180134
FSTL3	-0.574594	-0.394118	0.180476	-3.23079	0.00199247	0.0180134
CNP	-0.473992	-0.434706	0.0392857	-3.23072	0.00199287	0.0180134
TJP1	0.687395	0.748824	0.0614286	3.23033	0.00199521	0.0180166
BAIAP2L1	0.878999	0.919118	0.040119	3.22844	0.0020065	0.0181005
KLF8	1.10929	1.25071	0.141429	3.23537	0.00200997	0.0181138
APBB2	0.865889	1.09029	0.224405	3.22593	0.00202156	0.0182002
MRCL3	-0.61993	-0.705882	-0.0859524	-3.22509	0.00202662	0.0182277
SNED1	1.1242	1.45063	0.326429	3.22399	0.00204788	0.0184006
SUSD2	-0.493641	-0.374118	0.119524	-3.22059	0.00205394	0.0184368
ALDH7A1	0.864377	1.07235	0.207976	3.22017	0.00205649	0.0184415
ARHGAP23	-0.571555	-0.349412	0.222143	-3.21908	0.0020632	0.0184833
TMEM16D	-1.5749	-1.16133	0.413571	-3.22227	0.00207359	0.0185581
TFF2	-0.687661	-0.806471	-0.11881	-3.21451	0.0020914	0.0186991
JAM2	0.744281	1.00539	0.261111	3.21367	0.00209666	0.0187277
POLR2F	-0.777969	-0.440588	0.337381	-3.21195	0.00210736	0.0187765
BICD1	1.46034	2.09375	0.633415	3.2168	0.00210738	0.0187765
KIAA1441	0.958529	0.753529	-0.205	3.2118	0.00210833	0.0187765
CWF19L1	0.45598	0.427647	-0.0283333	3.21054	0.00211622	0.0188283
TUBG2	0.65549	0.598824	-0.0566667	3.20941	0.00212337	0.0188733
DAZAP1	0.593515	0.590588	-0.00292683	3.21029	0.00213279	0.0189385
FLJ14466	-0.562199	-0.305294	0.256905	-3.20754	0.00213514	0.0189409
GABRR1	1.09232	1.18875	0.0964286	3.20884	0.00214197	0.0189829
ARMCX4	-0.674993	-0.310588	0.364405	-3.20545	0.00214848	0.019022
DPP6	1.2086	1.64133	0.432738	3.20963	0.0021526	0.0190399
GM2A	-0.410756	-0.406471	0.00428571	-3.20326	0.00216247	0.0190814
CYP2A7	-0.666576	-0.582647	0.0839286	-3.20308	0.00216359	0.0190814
SORCS3	0.718599	0.737647	0.0190476	3.20308	0.0021636	0.0190814
MUC7	-0.981387	-1.12353	-0.142143	-3.20248	0.00216748	0.0190826
SSH2	1.06852	0.724706	-0.34381	3.20232	0.00216851	0.0190826
CRYGB	-0.873137	-0.836471	0.0366667	-3.20208	0.00217004	0.0190826
Shax3	1.29221	1.38412	0.0919048	3.20133	0.00217484	0.0191063
BCOR	0.661604	0.980294	0.31869	3.20075	0.00217864	0.0191211
NAP1L3	1.30352	1.15067	-0.152857	3.20372	0.00219049	0.0192066
NOD27	-0.471317	-0.469412	0.00190476	-3.19837	0.00219401	0.0192189
LZTS2	0.72388	0.834118	0.110238	3.19766	0.00219864	0.0192409
GSTK1	-0.571961	-0.735294	-0.163333	-3.19709	0.00220237	0.0192486
ETNK1	0.929146	1.18176	0.252619	3.19673	0.00220473	0.0192486
LAG3	0.715546	0.934118	0.218571	3.19655	0.00220589	0.0192486
KIAA1086	-0.515448	-0.452353	0.0630952	-3.19554	0.00221252	0.0192879
PSD3	0.939923	1.04147	0.101548	3.19495	0.00221638	0.0192926
ADAM18	0.866933	0.827647	-0.0392857	3.19481	0.0022173	0.0192926
TIP120B	0.961064	1.41059	0.449524	3.19375	0.00222431	0.019335
PLEKHJ1	-0.410756	-0.266471	0.144286	-3.19295	0.00222957	0.0193622
KDELC1	0.623081	0.791176	0.168095	3.19213	0.00223499	0.0193907
MGC4504	-0.800744	-0.613125	0.187619	-3.19352	0.0022413	0.0194107
BCKDHA	-0.512591	-0.222353	0.290238	-3.19038	0.00224659	0.0194107
C17orf32	0.491036	0.592941	0.101905	3.19034	0.00224686	0.0194107
FABP4	-1.41178	-0.765588	0.64619	-3.19029	0.00224717	0.0194107
GNAT1	-0.404762	-0.42	-0.0152381	-3.19017	0.00224799	0.0194107
HMGCL	0.574244	0.448529	-0.125714	3.18743	0.00226628	0.01955
TADA3L	-0.576078	-0.139412	0.436667	-3.18618	0.00227468	0.0195917
THUMPD1	0.542325	0.804706	0.262381	3.18578	0.00227733	0.0195917
AZU1	-1.67011	-1.50059	0.169524	-3.18575	0.00227759	0.0195917
PDGFA	1.21241	1.13813	-0.0742857	3.18739	0.00228223	0.0196036
FLJ32658	-0.506443	-0.533824	-0.027381	-3.18481	0.00228391	0.0196036
PABPC5	-0.840224	-0.531176	0.309048	-3.18458	0.00228545	0.0196036
FLJ35725	-0.480434	-0.423529	0.0569048	-3.18306	0.00229575	0.0196734
FADS2	1.07203	0.969412	-0.102619	3.18217	0.00230177	0.0196921
ZNF625	0.857465	1.09294	0.235476	3.18171	0.00230489	0.0196921
ABLIM1	0.750287	0.935882	0.185595	3.18144	0.00230675	0.0196921
EHBP1L1	-0.720784	-0.584118	0.136667	-3.18115	0.00230873	0.0196921
FLJ22662	-1.21071	-1.13	0.0807143	-3.18108	0.00230924	0.0196921
FSHPRH1	-0.501865	-0.502353	-0.000487805	-3.183	0.00231194	0.0196921
LOC283755	-0.609426	-0.308235	0.30119	-3.18051	0.00231313	0.0196921
FLJ21934	1.29933	1.49267	0.193333	3.18487	0.0023156	0.0196946
ADRM1	-0.499272	-0.501176	-0.00190476	-3.17882	0.0023247	0.0197498
KLK12	-0.69495	-0.564706	0.130244	-3.18088	0.00232643	0.0197498
TRAPPC3	-0.566611	-0.324706	0.241905	-3.17698	0.00233732	0.0198237
SLC35B4	0.76902	1.09235	0.323333	3.17558	0.00234704	0.0198875
LOC199964	1.03226	0.9875	-0.0447619	3.1774	0.00235043	0.0198977
CLCN2	0.559552	0.737647	0.178095	3.17468	0.00235328	0.0199032
ATP5H	-0.49006	-0.36125	0.12881	-3.17558	0.00236308	0.0199675
FLJ14166	-0.949916	-0.847059	0.102857	-3.1723	0.00236986	0.0200062
CEACAM4	-0.502887	-0.358125	0.144762	-3.17377	0.0023757	0.0200368
TRIM33	-0.648347	-0.578824	0.0695238	-3.17083	0.00238013	0.0200556
TNFAIP2	1.30549	1.13882	-0.166667	3.16954	0.0023892	0.0201132
MGC3123	-0.41577	-0.405294	0.0104762	-3.16907	0.00239251	0.0201225
RNF128	-0.726385	-0.788824	-0.062439	-3.17061	0.00239792	0.0201423
PDRG1	0.543992	0.504706	-0.0392857	3.16783	0.00240127	0.0201423
SLAMF1	0.750798	0.842941	0.0921429	3.16748	0.00240375	0.0201423
ZNF521	1.23573	1.48882	0.253095	3.16748	0.00240379	0.0201423
COX6B1	-0.730406	-0.515882	0.214524	-3.16717	0.00240596	0.0201423
HPX	-0.561709	-0.366471	0.195238	-3.16623	0.00241268	0.0201799
GUCY1B3	0.57944	0.627059	0.047619	3.16399	0.00242862	0.0202859
MGC52282	1.41252	1.35824	-0.0542857	3.16349	0.00243222	0.0202859
SSR3	-0.907633	-0.628824	0.27881	-3.16327	0.00243375	0.0202859
PCDHA1	-1.21521	-1.19188	0.0233333	-3.16549	0.0024343	0.0202859
FCRH1	-0.772241	-0.921765	-0.149524	-3.16285	0.00243679	0.0202881
KCTD13	0.65514	0.968235	0.313095	3.16179	0.00244443	0.020316
7h3	-0.470588	-0.510588	-0.04	-3.16176	0.00244462	0.020316
ZNF347	0.919902	1.18824	0.268333	3.16132	0.00244779	0.0203237
CKLFSF5	0.701964	0.80125	0.0992857	3.16308	0.00245159	0.0203311
SLC25A12	0.585518	0.616471	0.0309524	3.16032	0.00245502	0.0203311
CYFIP2	-0.627325	-0.464706	0.162619	-3.16015	0.00245624	0.0203311
CTNNB1	0.572563	0.564706	-0.00785714	3.15996	0.00245764	0.0203311
SEMA6C	-0.34902	-0.322353	0.0266667	-3.15932	0.00246227	0.0203508
NT5M	1.14564	1.20588	0.0602381	3.15719	0.00247771	0.0204599
CUL7	-0.472591	-0.472353	0.000238095	-3.15569	0.0024887	0.0205252
CDK2	-0.351317	-0.339412	0.0119048	-3.15549	0.00249014	0.0205252
ARP3BETA	0.563403	0.734118	0.170714	3.15127	0.00252125	0.0207627
GNB1	-0.483473	-0.478235	0.0052381	-3.15082	0.00252454	0.0207663
KIAA1411	0.373903	0.46549	0.0915873	3.15049	0.00252702	0.0207663
TRIM21	-0.49035	-0.500588	-0.0102381	-3.15028	0.00252855	0.0207663
ABCB1	0.681092	0.608235	-0.0728571	3.14984	0.00253183	0.0207744
GPR31	-0.409944	-0.114706	0.295238	-3.14885	0.0025392	0.0208161
C20orf44	0.412808	0.494118	0.0813095	3.1473	0.00255083	0.0208925
RFP	-0.550196	-0.413529	0.136667	-3.14665	0.0025557	0.0209135
SLC38A3	-0.546331	-0.488235	0.0580952	-3.14623	0.00255883	0.0209199
ARHGAP24	-0.576083	-0.540686	0.0353968	-3.14593	0.00256109	0.0209199
FOSL2	-0.41119	-0.46	-0.0488095	-3.14755	0.00256587	0.0209389
CSTF2T	1.08273	0.990588	-0.0921429	3.14487	0.00256908	0.0209389
BBS5	0.98056	0.972941	-0.00761905	3.1447	0.00257033	0.0209389
KIAA0792	-0.962479	-0.931765	0.0307143	-3.14433	0.00257316	0.0209431
ITGB5	1.10213	0.701176	-0.400952	3.14391	0.00257634	0.0209502
KLHL3	1.14455	1.46313	0.318571	3.14432	0.00259024	0.0210115
S100A14	0.798725	0.837059	0.0383333	3.14191	0.00259149	0.0210115
AADAT	0.936359	0.965882	0.0295238	3.14165	0.00259347	0.0210115
SMAD3	0.775756	1.01647	0.240714	3.14145	0.002595	0.0210115
HYOU1	0.9	1.05	0.15	3.14139	0.00259545	0.0210115
NDUFS1	-0.414216	-0.385882	0.0283333	-3.14081	0.00259988	0.021017
TBXA2R	0.601064	0.630588	0.0295238	3.14051	0.00260217	0.021017
ENTPD7	0.636153	0.903137	0.266984	3.14025	0.00260415	0.021017
PPP1R3D	-0.802787	-0.685882	0.116905	-3.13962	0.00260897	0.021017
GPR17	-0.636849	-0.744706	-0.107857	-3.13957	0.00260933	0.021017
GPR51	-0.443277	-0.254706	0.188571	-3.13948	0.00261003	0.021017
PLK1	-0.534077	-0.668125	-0.134048	-3.13952	0.00262689	0.021117
BAT1	-0.926726	-0.53625	0.390476	-3.13949	0.00262711	0.021117
GP9	1.26741	0.367647	-0.899762	3.13525	0.00264255	0.0212044
SNX1	-0.442773	-0.447059	-0.00428571	-3.13524	0.00264265	0.0212044
DKFZp566H0824	-0.724188	-0.578235	0.145952	-3.13442	0.00264903	0.0212364
FLJ20758	0.419072	0.592108	0.173036	3.13412	0.00265131	0.0212364
HOXD9	-0.591457	-0.577647	0.0138095	-3.13338	0.00265708	0.0212638
TAF7L	-0.711092	-0.588235	0.122857	-3.1327	0.00266235	0.0212872
SCFD2	0.710105	1.00618	0.296071	3.13218	0.00266643	0.0212899
TP53I11	-0.482206	-0.314706	0.1675	-3.13206	0.00266738	0.0212899
MGC26694	0.728992	0.924706	0.195714	3.12717	0.0027058	0.0215775
SMA3	-0.769664	-0.638235	0.131429	-3.12685	0.00270833	0.0215788
ZDHHC6	-0.378165	-0.344118	0.0340476	-3.12646	0.00271148	0.021585
ACTB	-0.836947	-0.686471	0.150476	-3.12599	0.00271521	0.0215957
FLJ13725	-0.607857	-0.72	-0.112143	-3.1244	0.00272781	0.0216682
LTK	-0.416289	-0.371765	0.0445238	-3.12424	0.0027291	0.0216682
MGC20470	1.01581	1.32118	0.305366	3.12538	0.00273766	0.0217172
MAP2K5	-0.659216	-0.775882	-0.116667	-3.12268	0.00274157	0.0217291
GLB1	-0.656737	-0.409118	0.247619	-3.12162	0.00275008	0.0217773
FAM49B	-0.631681	-0.538824	0.0928571	-3.12133	0.00275245	0.0217773
HKR3	-0.420966	-0.298824	0.122143	-3.12043	0.00275963	0.0218009
EFNA1	0.544538	0.548824	0.00428571	3.12024	0.0027612	0.0218009
CAPN3	-0.801022	-0.514118	0.286905	-3.12006	0.00276263	0.0218009
DOC-1R	0.723053	0.863529	0.140476	3.11922	0.00276944	0.0218357
RAMP1	1.43594	1.40118	-0.0347619	3.11871	0.00277353	0.021838
FLJ23447	-0.384384	-0.321765	0.062619	-3.11842	0.00277591	0.021838
HSPC049	0.45944	0.612059	0.152619	3.11791	0.00278008	0.021838
RBM10	0.371674	0.464412	0.0927381	3.1177	0.00278173	0.021838
LOC286257	-0.490774	-0.40625	0.0845238	-3.1199	0.00278177	0.021838
DOK4	0.501807	0.738235	0.236429	3.11624	0.00279367	0.0219124
C9orf98	-0.398852	-0.236471	0.162381	-3.11575	0.00279761	0.0219126
RCD-8	-0.503683	-0.270588	0.233095	-3.11564	0.00279852	0.0219126
FSTL4	-0.619104	-0.475294	0.14381	-3.11379	0.00281372	0.0219976
FAM20C	-0.491674	-0.404412	0.0872619	-3.11361	0.00281515	0.0219976
TAF6	0.557367	0.661176	0.10381	3.11343	0.00281664	0.0219976
SF3B4	-0.396779	-0.230588	0.16619	-3.11308	0.00281953	0.0220012
ATP2A3	-0.537101	-0.323529	0.213571	-3.11082	0.00283821	0.0221279
MYO7B	-0.33	-0.11	0.22	-3.11046	0.00284117	0.022132
NXF2	-0.461513	-0.232941	0.228571	-3.10977	0.00284688	0.0221575
DKFZP586L0724	0.694202	0.867059	0.172857	3.1075	0.00286581	0.022276
LTA4H	-0.795897	-0.88	-0.0841026	-3.11885	0.00286876	0.022276
ALAS1	-0.852437	-0.915294	-0.0628571	-3.10696	0.0028703	0.022276
NCF1	-1.23534	-1.24176	-0.00642857	-3.10676	0.00287193	0.022276
FLJ21827	-0.301541	-0.280588	0.0209524	-3.10605	0.00287789	0.0223031
LOC339903	-0.671695	-0.407647	0.264048	-3.10514	0.00288557	0.0223436
AHI1	0.732059	0.742059	0.01	3.10331	0.00290095	0.0224309
LANCL2	0.399701	0.545098	0.145397	3.10321	0.00290179	0.0224309
B3GALT4	-0.641012	-0.54625	0.0947619	-3.10493	0.00290568	0.0224419
RIPK3	-0.546947	-0.226471	0.320476	-3.10218	0.00291058	0.0224606
TU12B1-TY	1.02744	1.25529	0.227857	3.10121	0.00291875	0.0225045
ABCA7	-0.931373	-0.774706	0.156667	-3.10049	0.00292489	0.022518
FMO4	1.21633	1.49467	0.278333	3.10455	0.00292787	0.022518
BANF1	-0.541583	-0.157059	0.384524	-3.10013	0.00292794	0.022518
TBC1D8	-1.14399	-0.874706	0.269286	-3.09898	0.00293781	0.0225748
FLJ20625	-0.675863	-0.475625	0.200238	-3.10076	0.00294103	0.0225804
FABP7	0.659412	0.719412	0.06	3.0975	0.00295048	0.0226338
XCR1	-0.344454	-0.225882	0.118571	-3.0967	0.00295733	0.0226671
GABARAP	-0.868431	-0.591765	0.276667	-3.09555	0.00296722	0.0227199
DNAJC13	-0.903375	-0.876471	0.0269048	-3.09527	0.00296968	0.0227199
OLFM2	-0.406513	-0.372941	0.0335714	-3.09474	0.00297421	0.0227199
RDH14	0.554524	0.79	0.235476	3.09427	0.00297829	0.0227199
MGC2963	0.53986	0.551765	0.0119048	3.09427	0.0029783	0.0227199
POLN	-0.317311	-0.215882	0.101429	-3.09415	0.00297931	0.0227199
DDX27	0.60042	0.704706	0.104286	3.09387	0.00298173	0.0227199
DUX1	-0.544048	-0.54	0.00404762	-3.09334	0.00298636	0.0227361
LOC91461	-0.428165	-0.384118	0.0440476	-3.09136	0.00300359	0.0228242
PTPRS	-1.53168	-1.54882	-0.0171429	-3.09123	0.00300478	0.0228242
PRB3	-0.49218	-0.524375	-0.0321951	-3.09552	0.00300548	0.0228242
RBM20	1.08605	1.26867	0.182619	3.09495	0.00301046	0.0228429
ZNF398	-0.365826	-0.370588	-0.0047619	-3.08901	0.00302416	0.0229269
CXCL3	1.15189	1.34118	0.189286	3.08874	0.00302659	0.0229269
UROC1	-0.483165	-0.434118	0.0490476	-3.08783	0.00303459	0.0229683
PRICKLE1	0.938032	0.955294	0.0172619	3.08724	0.00303977	0.0229788
TPI1	-0.513235	-0.378235	0.135	-3.0871	0.00304104	0.0229788
DBNL	-0.787549	-0.515882	0.271667	-3.08318	0.00307579	0.0232221
DKFZp566C0424	0.557521	0.508235	-0.0492857	3.08136	0.00309206	0.0233255
NF2	0.506069	0.656863	0.150794	3.08048	0.00310002	0.0233661
IGSF8	-0.50622	-0.398125	0.108095	-3.08203	0.00310519	0.0233857
C10orf42	-0.434583	-0.37625	0.0583333	-3.08123	0.00311233	0.0234102
KIAA1542	0.587913	0.695294	0.107381	3.07884	0.00311476	0.0234102
ZBTB24	0.560714	0.655	0.0942857	3.07853	0.00311752	0.0234102
SLC7A8	-0.494244	-0.623529	-0.129286	-3.0784	0.00311875	0.0234102
SHKBP1	-0.866485	-0.835294	0.0311905	-3.07719	0.00312968	0.0234728
DKFZp434G179	0.773725	0.907059	0.133333	3.07577	0.00314256	0.0235499
NUDT11	0.628571	0.85	0.221429	3.07439	0.00315519	0.023625
LSP1	-1.05434	-0.830294	0.224048	-3.07391	0.00315953	0.0236281
NLGN4X	-1.36576	-1.15647	0.209286	-3.07377	0.00316081	0.0236281
ACE	0.711401	0.922353	0.210952	3.0723	0.00317429	0.0237093
KIAA0352	0.68993	0.795882	0.105952	3.07105	0.00318585	0.0237761
WDR10	-0.5907	-0.391176	0.199524	-3.06935	0.0032015	0.0238733
LIG3	-0.340399	-0.306471	0.0339286	-3.06862	0.00320835	0.0239047
HARSL	0.635625	0.610625	-0.025	3.07038	0.00321154	0.0239089
NEUROG1	-0.32035	-0.260588	0.0597619	-3.0667	0.00322615	0.0239746
SH3BGR	0.64577	0.785294	0.139524	3.06649	0.0032281	0.0239746
KLRC1	0.860469	0.770588	-0.089881	3.06647	0.00322829	0.0239746
ELA3B	-0.58402	-0.572353	0.0116667	-3.06569	0.00323565	0.02398
RASGRP3	0.794608	0.972941	0.178333	3.06563	0.00323621	0.02398
FLJ10569	0.587605	0.841176	0.253571	3.06542	0.0032381	0.02398
RDH10	0.947232	1.12437	0.177143	3.06718	0.00324137	0.02398
SORD	0.920154	0.937059	0.0169048	3.06494	0.00324264	0.02398
SNAPC4	0.582202	0.79125	0.209048	3.0668	0.00324487	0.02398
GNG3	-0.529986	-0.501176	0.0288095	-3.06411	0.00325039	0.023998
MYO1G	-0.551919	-0.308824	0.243095	-3.06388	0.0032526	0.023998
USP18	1.21202	0.8525	-0.359524	3.0654	0.00325804	0.023999
NFE2L3	0.552276	0.943824	0.391548	3.06311	0.00325986	0.023999
HSPC148	0.686443	0.728824	0.042381	3.06276	0.00326316	0.023999
TGFB1	-0.405567	-0.347353	0.0582143	-3.06234	0.00326707	0.023999
EYA4	-0.660182	-0.649706	0.0104762	-3.06207	0.00326962	0.023999
GHSR	-0.410364	-0.369412	0.0409524	-3.06198	0.00327051	0.023999
C4orf17	1.11579	1.17769	0.0619048	3.07074	0.00327125	0.023999
COL2A1	0.487269	0.639412	0.152143	3.06044	0.00328508	0.024081
CKLFSF7	-0.511625	-0.383529	0.128095	-3.05978	0.00329131	0.0240819
PDXK	-0.67	-0.605	0.065	-3.05965	0.00329259	0.0240819
FOXJ1	-0.514034	-0.241176	0.272857	-3.05951	0.00329389	0.0240819
P2RX1	-0.611246	-0.345294	0.265952	-3.05931	0.00329582	0.0240819
ARG99	0.898866	0.815294	-0.0835714	3.05702	0.00331769	0.0242088
LOC196463	-0.432073	-0.465882	-0.0338095	-3.05693	0.00331852	0.0242088
C13orf10	-0.402794	-0.410294	-0.0075	-3.05664	0.00332132	0.0242097
NFKB1	-0.39757	-0.349118	0.0484524	-3.05634	0.00332418	0.0242112
SS18L2	-0.476387	-0.248529	0.227857	-3.05481	0.00333893	0.0242914
RNASE6	-0.999986	-0.981176	0.0188095	-3.05455	0.00334145	0.0242914
BACH2	0.639859	0.677882	0.0380238	3.05436	0.00334322	0.0242914
RNF126	-0.354482	-0.143529	0.210952	-3.05407	0.00334609	0.0242928
ITGB4	-0.38125	-0.19625	0.185	-3.05175	0.00338874	0.024571
CDV1	0.80423	1.43471	0.630476	3.04956	0.00338984	0.024571
SP2	-0.397708	-0.194375	0.203333	-3.05122	0.00339388	0.024572
KATNA1	-0.423347	-0.208824	0.214524	-3.049	0.00339538	0.024572
ZDHHC23	1.27648	1.66529	0.38881	3.04764	0.00340871	0.0246488
HOMER3	-0.852857	-0.61	0.242857	-3.04703	0.00341466	0.0246652
ACCN2	0.696856	0.759118	0.0622619	3.04685	0.00341641	0.0246652
IL17R	-0.652437	-0.665294	-0.0128571	-3.04558	0.003429	0.0247346
PPAP2C	0.741667	0.92	0.178333	3.04533	0.00343147	0.0247346
CYP2D6	-0.464265	-0.416765	0.0475	-3.04452	0.00343947	0.0247725
CEACAM8	-1.20181	-1.06824	0.133571	-3.04342	0.00345033	0.0248106
SRRM1	-0.887101	-0.533529	0.353571	-3.04338	0.0034507	0.0248106
B3GNT6	0.777353	1.13235	0.355	3.04316	0.00345296	0.0248106
LOC375035	0.476064	0.560588	0.0845238	3.04258	0.00345866	0.0248319
RNF39	-0.32378	-0.261875	0.0619048	-3.04395	0.00346554	0.0248616
SHC1	-0.44021	-0.282353	0.157857	-3.04134	0.00347112	0.0248789
C2orf23	-0.590149	-0.355625	0.234524	-3.04309	0.0034741	0.0248789
KRTHA1	-0.473249	-0.477059	-0.00380952	-3.04083	0.00347617	0.0248789
C9orf59	-0.40556	-0.326275	0.0792857	-3.04055	0.00347898	0.0248794
ONECUT2	-0.772582	-0.819412	-0.0468293	-3.04176	0.00348739	0.0248948
PSG9	-0.518866	-0.175294	0.343571	-3.03966	0.00348787	0.0248948
RANGAP1	-0.330168	-0.265882	0.0642857	-3.03944	0.00349006	0.0248948
SAMD6	0.716732	1.08284	0.366111	3.03887	0.00349584	0.0248948
MCF2L	-0.469944	-0.554706	-0.0847619	-3.03879	0.00349661	0.0248948
TNFRSF10B	0.875714	1.02	0.144286	3.03869	0.0034976	0.0248948
TNF	1.2057	1.14618	-0.0595238	3.03777	0.00350688	0.0249269
DHX8	-0.311246	-0.385294	-0.0740476	-3.0377	0.00350759	0.0249269
RGS10	1.36186	0.923529	-0.438333	3.03553	0.00352955	0.0250633
SLC37A1	0.434384	0.511765	0.077381	3.03506	0.00353439	0.025078
CSRP2BP	0.627493	0.670588	0.0430952	3.03407	0.00354445	0.0251297
CTSD	-0.817913	-0.515294	0.302619	-3.03246	0.00356084	0.0252262
MPV17	-0.499524	-0.32	0.179524	-3.03007	0.00358541	0.0253805
AMH	-0.561695	-0.527647	0.0340476	-3.02954	0.00359081	0.0253989
ISYNA1	-0.441401	-0.272353	0.169048	-3.02736	0.00361334	0.0255384
TSC2	-0.343761	-0.249118	0.0946429	-3.02611	0.00362636	0.0256104
CROCC	0.925028	0.987647	0.062619	3.02391	0.00364932	0.0257424
CYP4A11	-0.546607	-0.56375	-0.0171429	-3.0258	0.00365072	0.0257424
PRRG4	-0.817411	-0.653125	0.164286	-3.02552	0.0036537	0.0257434
PSG6	-0.456064	-0.320588	0.135476	-3.02232	0.00366605	0.0258104
SMAP-1	-0.414069	-0.233235	0.180833	-3.02186	0.00367089	0.0258244
ARMETL1	0.96587	1.14733	0.181463	3.02675	0.00368544	0.0259067
RNF150	0.909944	0.964706	0.0547619	3.01901	0.00370098	0.0259958
SMYD1	-0.430406	-0.345882	0.0845238	-3.01627	0.00373013	0.026165
BC-2	-0.520686	-0.442353	0.0783333	-3.0162	0.00373083	0.026165
FLJ14827	0.587269	0.679412	0.0921429	3.01593	0.00373379	0.0261655
ZC3HAV1	0.554713	0.764118	0.209405	3.01496	0.00374415	0.0262021
CDC14A	0.664776	0.868824	0.204048	3.0149	0.00374479	0.0262021
NKAP	0.583782	0.697353	0.113571	3.01277	0.00376765	0.0263418
MTP	1.18167	1.03286	-0.14881	3.01589	0.00380116	0.0265556
PTPN9	-0.453361	-0.507647	-0.0542857	-3.00788	0.00382073	0.0266636
LOC152286	-0.656947	-0.726471	-0.0695238	-3.00772	0.0038225	0.0266636
ARMC7	-0.366356	-0.322941	0.0434146	-3.00868	0.00383386	0.0267223
PTPRK	1.0623	1.13706	0.0747619	3.00525	0.00384962	0.0268036
VAV1	-0.507773	-0.397059	0.110714	-3.00508	0.00385142	0.0268036
C19orf28	-0.527857	-0.36	0.167857	-3.00641	0.00385868	0.0268335
IKBKB	-0.460728	-0.348824	0.111905	-3.00391	0.0038643	0.026852
FLJ42117	0.707843	0.636176	-0.0716667	3.00361	0.00386767	0.0268549
KIAA0251	-0.64972	-0.543529	0.10619	-3.00207	0.00388471	0.0269526
REPS2	-0.755126	-0.789412	-0.0342857	-3.00158	0.0038902	0.02697
ARNT	-0.417969	-0.190588	0.227381	-3.00118	0.00389456	0.0269797
C20orf52	-0.812157	-0.748824	0.0633333	-3.00049	0.00390225	0.0270123
LOC285827	0.771485	0.805294	0.0338095	2.99868	0.0039225	0.0271318
MBP	-0.447054	-0.344118	0.102937	-2.99806	0.00392945	0.0271592
FAM31C	-0.579524	-0.55	0.0295238	-2.99741	0.00393673	0.0271715
PTAFR	-0.577717	-0.521765	0.0559524	-2.99737	0.00393722	0.0271715
HYAL2	0.787857	0.795	0.00714286	2.99882	0.00394313	0.0271916
GNG13	-0.846786	-0.581176	0.26561	-2.99833	0.00394862	0.0272058
KIAA1394	-0.334552	-0.227647	0.106905	-2.99612	0.00395119	0.0272058
CGI-51	-0.549041	-0.380588	0.168452	-2.99553	0.00395794	0.0272317
U2AF2	-0.444412	-0.289412	0.155	-2.99524	0.00396123	0.0272336
FZD4	1.35735	1.98687	0.629524	2.99577	0.00397746	0.0273245
CLU	1.50491	0.530625	-0.974286	2.99425	0.00399474	0.0274225
DIO1	0.736835	0.645882	-0.0909524	2.99104	0.00400893	0.0274668
PTPRJ	-0.783631	-0.60625	0.177381	-2.99272	0.00401215	0.0274668
UNC93B1	-0.31416	-0.190588	0.123571	-2.99063	0.00401355	0.0274668
MMP7	1.10798	1.3525	0.244524	2.99242	0.00401554	0.0274668
PTPDC1	0.874503	1.10676	0.232262	2.99039	0.00401633	0.0274668
PNLIP	1.09765	1.32563	0.227976	2.99197	0.00402066	0.0274702
ZDHHC9	0.619678	0.817059	0.197381	2.98932	0.0040286	0.0274702
B3GNT3	-0.348613	-0.206471	0.142143	-2.98931	0.00402871	0.0274702
C21orf51	0.50881	0.61	0.10119	2.99107	0.00403097	0.0274702
MAN2B1	-0.539937	-0.515294	0.0246429	-2.98903	0.00403196	0.0274702
DNAJA3	0.610154	0.807059	0.196905	2.98806	0.00404311	0.0275118
FLJ21945	0.782339	0.553529	-0.22881	2.98788	0.00404511	0.0275118
EBF	0.904006	0.886863	-0.0171429	2.9877	0.00404717	0.0275118
DHPS	-0.607591	-0.567353	0.0402381	-2.98725	0.00405243	0.027527
IL11RA	0.745938	0.971176	0.225238	2.98698	0.00405552	0.0275273
PRSS16	-0.390298	-0.33125	0.0590476	-2.98841	0.00406157	0.0275478
HIRA	-1.00996	-0.833529	0.176429	-2.98566	0.00407074	0.0275894
ZNF235	0.68451	0.931176	0.246667	2.98484	0.00408031	0.0276336
CXCR3	1.7798	0.686471	-1.09333	2.98439	0.00408554	0.0276484
NOB1P	0.876569	1.25824	0.381667	2.98297	0.00410208	0.0277397
ETAA16	0.743347	0.828824	0.0854762	2.98257	0.00410669	0.0277502
ERCC8	0.544566	0.826471	0.281905	2.98166	0.00411738	0.027784
CDH4	0.838754	0.744706	-0.0940476	2.98162	0.00411783	0.027784
SLC25A26	0.628375	0.986471	0.358095	2.98002	0.00413664	0.0278902
SYTL4	0.994118	0.904118	-0.09	2.97871	0.00415212	0.0279738
DOCK2	-0.495266	-0.537647	-0.042381	-2.97801	0.0041604	0.0280088
GRHPR	0.925028	1.11765	0.192619	2.97752	0.00416617	0.0280134
ZNF228	1.15445	1.55588	0.401429	2.97743	0.00416726	0.0280134
GPX5	-0.347808	-0.294118	0.0536905	-2.97396	0.00420844	0.0282693
FLJ40083	-0.816218	-0.457647	0.358571	-2.97229	0.00422854	0.0283833
DOCK8	-0.598866	-0.550294	0.0485714	-2.97057	0.00424922	0.028501
SMYD3	0.958011	1.31706	0.359048	2.96937	0.00426362	0.0285765
INPP5D	-0.430546	-0.464118	-0.0335714	-2.9682	0.00427789	0.028651
NEUROD4	-0.374272	-0.251176	0.123095	-2.96774	0.00428343	0.0286669
MGAT5	-0.495149	-0.290625	0.204524	-2.96936	0.00428719	0.028671
TREH	-1.41396	-0.810625	0.603333	-2.96857	0.00429667	0.0287132
PPP1R7	-0.361821	-0.427059	-0.0652381	-2.96621	0.00430203	0.0287279
PPP2R2D	-0.557157	-0.538824	0.0183333	-2.96561	0.00430937	0.0287557
SPATS2	0.617731	0.680588	0.0628571	2.96183	0.00435579	0.0290441
ZBTB5	0.725168	0.945882	0.220714	2.96075	0.0043691	0.0291115
MGC29729	0.594762	0.75	0.155238	2.95962	0.00438313	0.0291835
AQP3	-0.271485	-0.0752941	0.19619	-2.95849	0.00439725	0.0292561
SCLY	1.15357	1.35	0.196429	2.95552	0.00443437	0.0294814
ARL6IP4	-0.359076	-0.377647	-0.0185714	-2.95346	0.00446018	0.0296313
ULK1	-0.746429	-0.6	0.146429	-2.95249	0.00447253	0.0296705
RPH3AL	-0.824706	-0.544706	0.28	-2.95242	0.00447335	0.0296705
PTPN4	0.679426	0.678235	-0.00119048	2.95213	0.00447699	0.0296705
MEFV	-0.794202	-0.487059	0.307143	-2.95196	0.00447915	0.0296705
STYK1	0.976696	0.793125	-0.183571	2.95266	0.00449434	0.0297326
FLJ20399	-0.505532	-0.505294	0.000238095	-2.95071	0.00449508	0.0297326
C1orf16	-0.632731	-0.540588	0.0921429	-2.95008	0.00450308	0.0297638
SLC4A5	0.522185	0.681471	0.159286	2.94895	0.00451744	0.0298083
PTPRD	0.792066	0.866471	0.0744048	2.94886	0.00451866	0.0298083
PTPRA	0.574979	0.951765	0.376786	2.94861	0.00452181	0.0298083
ZDHHC1	-0.815994	-0.746471	0.0695238	-2.94852	0.00452295	0.0298083
ZNF259	0.593389	0.825294	0.231905	2.94796	0.00453009	0.0298337
ATXN2L	-0.421695	-0.222647	0.199048	-2.94647	0.0045492	0.0299002
PSMD4	0.479986	0.361176	-0.11881	2.94647	0.00454921	0.0299002
GIPC2	1.31884	1.64312	0.324286	2.94818	0.00455147	0.0299002
CAPN13	1.03881	1.25333	0.214524	2.94999	0.00455337	0.0299002
GBA	-0.712054	-0.790625	-0.0785714	-2.94745	0.00456089	0.029928
CXCL11	0.972339	1.12353	0.15119	2.9445	0.00457462	0.0299818
KATNB1	0.401905	0.64	0.238095	2.94625	0.00457636	0.0299818
HRBL	-0.316022	-0.234118	0.0819048	-2.94416	0.004579	0.0299818
AKT1	-0.366604	-0.265294	0.10131	-2.94325	0.00459071	0.0300368
FLJ00193	1.05643	1.12	0.0635714	2.94075	0.00462332	0.0302241
IPW	1.03293	1.42412	0.39119	2.94054	0.00462601	0.0302241
TGM4	-0.581989	-0.452941	0.129048	-2.93963	0.00463791	0.0302566
DKFZp762P2111	0.72937	1.09294	0.363571	2.93956	0.00463885	0.0302566
MAGI1	1.22738	1.49929	0.271905	2.94506	0.00464309	0.0302566
DMRTB1	1.23839	1.53077	0.292381	2.94705	0.00464432	0.0302566
NOD9	-0.610504	-0.257647	0.352857	-2.93834	0.00465484	0.0303034
ABTB2	-0.768894	-0.662941	0.105952	-2.93771	0.00466302	0.0303272
GLG1	-0.329636	-0.130588	0.199048	-2.93755	0.00466518	0.0303272
HDLBP	-0.539734	-0.657353	-0.117619	-2.93674	0.00467589	0.0303608
FLJ90586	-0.600805	-0.282353	0.318452	-2.93664	0.00467717	0.0303608
TFPI	0.983403	1.23412	0.250714	2.93609	0.00468446	0.0303608
MTA2	-0.436345	-0.507059	-0.0707143	-2.9359	0.0046869	0.0303608
ESR1	0.734958	0.833529	0.0985714	2.93589	0.00468707	0.0303608
NUDT16L1	0.541891	0.691176	0.149286	2.93522	0.00469586	0.0303773
SNTB2	-0.645273	-0.497059	0.148214	-2.93519	0.00469632	0.0303773
C9orf94	-0.641022	-0.514118	0.126905	-2.93429	0.00470819	0.0304114
C6orf151	-0.636078	-0.389412	0.246667	-2.93413	0.00471038	0.0304114
IKBKAP	0.451373	0.589706	0.138333	2.93403	0.00471164	0.0304114
CDKL5	-0.32556	-0.152941	0.172619	-2.9325	0.004732	0.0304939
MAPK8IP2	-0.367584	-0.377941	-0.0103571	-2.93207	0.00473783	0.0304939
FLJ10560	0.682185	0.606471	-0.0757143	2.9319	0.00474009	0.0304939
KIAA0556	-0.46619	-0.075	0.39119	-2.93372	0.00474057	0.0304939
VPS37C	0.564874	0.650588	0.0857143	2.93181	0.00474123	0.0304939
CMKLR1	0.929226	1.06875	0.139524	2.93158	0.00476919	0.030652
MTUS1	1.31613	1.66375	0.347619	2.93034	0.00478582	0.0307371
MTM1	-0.407017	-0.240588	0.166429	-2.92751	0.00479903	0.0307563
LOC126917	0.811877	1.14235	0.330476	2.92736	0.00480106	0.0307563
SLC17A6	-0.615826	-0.600588	0.0152381	-2.92716	0.00480365	0.0307563
RAB31	-0.789137	-0.549375	0.239762	-2.92889	0.00480539	0.0307563
VDAC2	0.766583	1.16706	0.400476	2.92701	0.00480575	0.0307563
CESK1	-0.526401	-0.212353	0.314048	-2.92601	0.00481924	0.0308209
SLCO4A1	0.754613	0.944375	0.189762	2.92702	0.00483064	0.0308704
DPH2L2	-0.334554	-0.163125	0.171429	-2.92679	0.00483379	0.0308704
YTHDF1	0.512054	0.805625	0.293571	2.92575	0.00484786	0.0309052
PAK1	-0.49722	-0.493529	0.00369048	-2.9238	0.00484924	0.0309052
EIF4G1	-0.491845	-0.36375	0.128095	-2.92564	0.00484945	0.0309052
ZNF253	-0.393964	-0.352059	0.0419048	-2.92328	0.00485637	0.0309276
SF3B14	0.476275	0.682941	0.206667	2.92247	0.00486743	0.0309509
CARD12	-0.498305	-0.357353	0.140952	-2.92235	0.00486915	0.0309509
PRPF31	0.393113	0.548235	0.155122	2.92375	0.00487518	0.0309509
WNT11	0.587798	0.54875	-0.0390476	2.9237	0.00487585	0.0309509
SLC30A9	0.617017	0.900588	0.283571	2.92177	0.00487708	0.0309509
PPIB	-0.711078	-0.639412	0.0716667	-2.92094	0.00488849	0.0309949
H2AFJ	0.678978	0.775882	0.0969048	2.92057	0.00489354	0.0309949
RAC1	-0.558908	-0.381765	0.177143	-2.92052	0.00489426	0.0309949
AMPD3	-0.748431	-0.741765	0.00666667	-2.91992	0.00490244	0.0310079
GPS2	-0.554776	-0.618824	-0.0640476	-2.91985	0.00490349	0.0310079
HIST1H3F	-0.596064	-0.590588	0.00547619	-2.91962	0.00490657	0.0310079
MTF1	-0.628221	-0.539412	0.0888095	-2.91891	0.00491634	0.0310481
PKLR	-0.629097	-0.445882	0.183214	-2.91833	0.00492442	0.0310774
CXorf48	0.813487	0.947059	0.133571	2.9175	0.00493586	0.0310909
GALNT8	0.629594	0.674118	0.0445238	2.91744	0.0049368	0.0310909
AF1Q	1.2086	1.43813	0.229524	2.91908	0.00493951	0.0310909
PSMC1	0.412689	0.314118	-0.0985714	2.91719	0.00494025	0.0310909
C20orf141	0.678501	0.735882	0.057381	2.91679	0.00494576	0.031104
NCK2	-0.423571	-0.16	0.263571	-2.91591	0.00495804	0.0311448
CAMK2G	0.401183	0.410588	0.00940476	2.91583	0.00495912	0.0311448
OTOR	-0.521541	-0.560588	-0.0390476	-2.91529	0.00496668	0.0311695
AZI1	0.542843	0.631176	0.0883333	2.91497	0.00497106	0.0311695
MGC24039	0.773669	0.936765	0.163095	2.91459	0.00497643	0.0311695
H19	0.983067	0.962353	-0.0207143	2.91456	0.00497678	0.0311695
FJX1	0.971042	1.03438	0.0633333	2.91552	0.00498895	0.0312241
SMR3A	-0.63472	-0.673529	-0.0388095	-2.91342	0.00499271	0.0312261
EVI2B	-1.06962	-1.29176	-0.222143	-2.91249	0.00500583	0.0312866
TOR2A	0.530238	0.6	0.0697619	2.91158	0.00501855	0.0313431
RAB4B	-0.43458	-0.165294	0.269286	-2.91135	0.00502177	0.0313431
TNFRSF12A	-0.617437	-0.655294	-0.0378571	-2.9102	0.00503809	0.0314233
DNCH1	0.400175	0.610294	0.210119	2.90987	0.00504275	0.0314308
TCEB2	-0.697292	-0.585625	0.111667	-2.91102	0.00505221	0.0314574
CRA	-0.555308	-0.414118	0.14119	-2.90907	0.00505396	0.0314574
WDR33	0.459603	0.573333	0.11373	2.90866	0.00505978	0.0314721
AGTRL1	-0.524454	-0.435882	0.0885714	-2.90689	0.00508496	0.0315885
C14orf168	0.495672	0.483529	-0.0121429	2.90686	0.00508546	0.0315885
MRPL38	-0.411415	-0.231176	0.180238	-2.90621	0.00509463	0.0316024
MAPK9	0.483831	0.633235	0.149405	2.90621	0.00509473	0.0316024
TLX3	-0.842563	-0.884706	-0.0421429	-2.90597	0.00509815	0.0316024
PTPN6	-0.528277	-0.534706	-0.00642857	-2.9057	0.00510197	0.0316045
ABCC8	-0.454048	-0.32	0.134048	-2.90669	0.00511379	0.0316562
DNCLI1	-0.501793	-0.299412	0.202381	-2.9043	0.00512198	0.0316852
LCHN	0.73951	1.11118	0.371667	2.90397	0.00512678	0.0316933
ACP2	-0.372605	-0.351176	0.0214286	-2.90372	0.00513037	0.0316939
ZNF529	1.08333	1.40786	0.324524	2.90857	0.00514149	0.0317224
TM9SF1	-0.365268	-0.378125	-0.0128571	-2.90472	0.00514196	0.0317224
KCNIP1	-0.991695	-0.907647	0.0840476	-2.8994	0.00519278	0.0320141
MFN2	-0.865882	-0.915882	-0.05	-2.89911	0.00519694	0.032018
SMP1	0.587969	0.720588	0.132619	2.89846	0.00520642	0.0320547
MXD3	-0.520518	-0.696471	-0.175952	-2.89795	0.00521376	0.0320781
TP53INP2	-0.77007	-0.464118	0.305952	-2.89749	0.00522058	0.0320982
LOC199675	-0.72014	-0.778235	-0.0580952	-2.89681	0.00523053	0.0321377
UGT2B7	-1.01738	-0.25	0.767381	-2.89797	0.00523978	0.03216
HDAC10	-0.437661	-0.366471	0.0711905	-2.89607	0.00524125	0.03216
BCL11B	1.46817	0.754118	-0.714048	2.89445	0.00526514	0.0322463
CENTA1	-0.565686	-0.522353	0.0433333	-2.89427	0.00526768	0.0322463
DUSP3	-0.441828	-0.271471	0.170357	-2.89426	0.00526782	0.0322463
DPP9	0.610882	0.865882	0.255	2.8941	0.00527019	0.0322463
C22orf15	-0.420588	-0.330588	0.09	-2.89391	0.00527309	0.0322463
FLJ11280	-0.67007	-0.754118	-0.0840476	-2.89199	0.00530142	0.0323875
CELP	-0.435923	-0.411875	0.0240476	-2.89365	0.00530331	0.0323875
D2S448	1.18654	0.960588	-0.225952	2.89162	0.00530692	0.0323878
TSARG6	-0.321891	-0.321176	0.000714286	-2.8913	0.00531162	0.0323946
ZADH1	0.743249	0.927059	0.18381	2.89091	0.00531743	0.0324083
LOC257106	-0.860567	-0.862353	-0.00178571	-2.89015	0.00532864	0.0324249
SCNN1D	-0.701891	-0.581176	0.120714	-2.88998	0.00533125	0.0324249
SOCS5	0.455238	0.525	0.0697619	2.89173	0.00533179	0.0324249
LOC338864	-0.385882	-0.265882	0.12	-2.88976	0.00533444	0.0324249
ABL1	-0.347829	-0.132353	0.215476	-2.88882	0.00534849	0.0324885
C20orf30	-0.473067	-0.352353	0.120714	-2.88819	0.00535798	0.0325244
SOCS3	-0.357507	-0.209412	0.148095	-2.88781	0.00536364	0.032537
ANK3	0.588389	0.610294	0.0219048	2.88738	0.00537011	0.0325412
PPP2R5A	-0.654398	-0.560588	0.0938095	-2.88728	0.00537151	0.0325412
BTNL2	-0.338655	-0.192941	0.145714	-2.88563	0.00539634	0.0326573
LOC94105	-0.656499	-0.484118	0.172381	-2.88535	0.00540052	0.0326573
CHCHD6	0.883459	0.819412	-0.0640476	2.88529	0.00540147	0.0326573
ZNF342	-0.609286	-0.38	0.229286	-2.88679	0.0054057	0.0326611
CGRRF1	0.508775	0.762941	0.254167	2.88456	0.00541243	0.0326801
TPM2	-0.647745	-0.484412	0.163333	-2.88404	0.00542027	0.0327056
MGC33212	0.786569	0.938235	0.151667	2.88333	0.00543099	0.0327485
GPR84	-1.10622	-1.24313	-0.136905	-2.88206	0.00547729	0.0330058
TAF1	-0.34409	-0.396471	-0.052381	-2.87872	0.00550128	0.0331283
RPS20	-0.775387	-0.780625	-0.0052381	-2.8801	0.00550728	0.0331334
PTPNS1L2	-0.676176	-0.691176	-0.015	-2.87809	0.00551097	0.0331334
YY1AP1	-0.385014	-0.248824	0.13619	-2.87795	0.00551307	0.0331334
ZNF586	-0.507381	-0.35	0.157381	-2.87642	0.00553659	0.0332527
ADAM29	-0.644018	-0.781875	-0.137857	-2.87791	0.00554088	0.0332565
OR2C1	-0.273011	-0.147059	0.125952	-2.87588	0.00554496	0.033259
SGTA	-0.532976	-0.6125	-0.0795238	-2.87665	0.00556039	0.0333295
DSG2	0.44423	0.574706	0.130476	2.87462	0.00556438	0.0333314
FOXE3	-0.300938	-0.241176	0.0597619	-2.87408	0.00557279	0.0333598
PLD1	0.442325	0.374706	-0.067619	2.87367	0.00557911	0.0333756
PEX14	0.515672	0.653529	0.137857	2.87213	0.00560311	0.033497
NDE1	0.657297	0.657059	-0.000238095	2.87134	0.00561542	0.0335485
UNQ5783	-0.50598	-0.387647	0.118333	-2.87106	0.00561984	0.0335529
TFPT	-0.380896	-0.224706	0.15619	-2.87006	0.00563545	0.0335602
LOC285286	0.428782	0.582353	0.153571	2.8698	0.00563943	0.0335602
MAPK11	-0.560518	-0.526471	0.0340476	-2.86971	0.00564092	0.0335602
FLJ12998	0.414281	0.453725	0.0394444	2.86968	0.00564131	0.0335602
CLSTN2	1.10462	1.08176	-0.0228571	2.86958	0.00564293	0.0335602
TNFRSF17	-0.938571	-0.806667	0.131905	-2.87314	0.00564325	0.0335602
GRM2	-0.29528	-0.0864706	0.20881	-2.86625	0.00569544	0.0338306
SUPT4H1	-0.435168	-0.215882	0.219286	-2.8662	0.00569618	0.0338306
SLC25A13	0.564496	0.792353	0.227857	2.86444	0.00572419	0.0339712
RER1	-0.487941	-0.452941	0.035	-2.86412	0.00572924	0.0339712
LOH12CR1	0.728487	0.787059	0.0585714	2.864	0.00573109	0.0339712
NPDC1	1.44859	1.36382	-0.0847619	2.86344	0.00574006	0.0339817
ETHE1	-0.812325	-0.724706	0.087619	-2.86335	0.00574139	0.0339817
COMMD9	-0.50881	-0.3	0.20881	-2.86319	0.00574409	0.0339817
C20orf174	1.04838	1.236	0.187619	2.86597	0.00575636	0.0340167
KCNA5	0.723627	0.845294	0.121667	2.86234	0.0057575	0.0340167
CRISP3	-1.20877	-1.31353	-0.104762	-2.8595	0.0058031	0.0342552
C10orf56	-1.36724	-0.771765	0.595476	-2.85936	0.00580542	0.0342552
SYNGR3	0.619356	1.04412	0.424762	2.85846	0.00581993	0.0343168
LTBP1	1.26742	1.43647	0.169048	2.85805	0.00582653	0.0343168
PNPLA4	0.644583	0.74625	0.101667	2.85944	0.00583219	0.0343168
ZNF261	0.814734	1.03235	0.217619	2.85751	0.00583532	0.0343168
OTUB1	-0.427311	-0.275882	0.151429	-2.8572	0.0058403	0.0343168
GSR	-0.887304	-0.946471	-0.0591667	-2.85715	0.00584107	0.0343168
CSNK1E	0.644678	0.897059	0.252381	2.85695	0.00584432	0.0343168
PTCD2	0.485112	0.600588	0.115476	2.85684	0.0058461	0.0343168
XYLT1	0.615658	0.684706	0.0690476	2.85548	0.00586824	0.0344244
GRIA1	-0.499566	-0.556471	-0.0569048	-2.85488	0.00587787	0.0344587
BRPF3	-0.659048	-0.57	0.0890476	-2.85627	0.00588352	0.0344695
FAM20A	1.17387	-0.895882	-2.06976	2.85276	0.0059409	0.0347703
FCAR	-0.851765	-0.811765	0.04	-2.85093	0.00594252	0.0347703
NQO1	0.64	0.83	0.19	2.8513	0.00596499	0.0348793
FANCA	0.635364	0.379412	-0.255952	2.84926	0.00597022	0.0348874
KRT19	-0.460028	-0.297647	0.162381	-2.84863	0.00598056	0.0349253
ELF4	-0.593661	-0.414375	0.179286	-2.84964	0.00599227	0.0349712
NS5ATP13TP2	0.906148	1.47353	0.567381	2.84728	0.00600288	0.0350106
ADRA2B	-0.762143	-0.94	-0.177857	-2.84718	0.00603312	0.0351377
MYO1A	-0.38965	-0.449412	-0.0597619	-2.8453	0.00603592	0.0351377
CMYA4	0.983762	1.02733	0.0435714	2.84877	0.00603628	0.0351377
CARF	0.546289	0.601765	0.0554762	2.84445	0.00605008	0.0351954
DGKD	-0.627115	-0.312353	0.314762	-2.84254	0.00608218	0.0353595
KIBRA	0.65486	0.971765	0.316905	2.84139	0.00610145	0.0354488
CRHR2	-0.359342	-0.245294	0.114048	-2.8407	0.00611317	0.0354838
ESRRA	0.511261	0.484118	-0.0271429	2.84057	0.0061153	0.0354838
GPATC3	-0.332351	-0.181875	0.150476	-2.84137	0.00613065	0.0355502
ZNF236	0.755301	0.919706	0.164405	2.83922	0.00613819	0.0355712
PROL1	-0.401828	-0.211471	0.190357	-2.83843	0.00615157	0.0356259
AMELX	-0.780658	-0.604706	0.175952	-2.838	0.00615896	0.0356391
RPL36AL	-0.42528	-0.196471	0.22881	-2.83775	0.00616323	0.0356391
IGF2	-0.474216	-0.520882	-0.0466667	-2.8376	0.00616563	0.0356391
LOC283551	-0.455014	-0.378824	0.0761905	-2.83718	0.00617277	0.0356577
ZNF77	0.860308	0.854118	-0.00619048	2.8362	0.00618958	0.0357144
ZNF547	0.439902	0.448235	0.00833333	2.83615	0.00619045	0.0357144
SRGAP2	0.5218	0.693824	0.172024	2.83578	0.00619672	0.0357169
PYGO2	0.351441	0.212941	-0.1385	2.83891	0.00620238	0.0357169
SLC41A3	0.562292	0.620625	0.0583333	2.83713	0.0062027	0.0357169
SNTG2	0.489384	0.791765	0.302381	2.83456	0.00621769	0.0357805
NKX2-5	0.540952	0.61	0.0690476	2.83377	0.00623125	0.0358358
SFTPB	-0.407381	-0.51	-0.102619	-2.83235	0.00625559	0.0359233
LPIN2	0.704748	0.741176	0.0364286	2.83222	0.00625799	0.0359233
KIAA0459	0.623585	0.908824	0.285238	2.83212	0.00625958	0.0359233
PDCD1LG1	0.549013	0.622941	0.0739286	2.83188	0.00626385	0.0359233
MBC2	0.463445	0.460588	-0.00285714	2.83174	0.00626626	0.0359233
PS1D	-0.342983	-0.299412	0.0435714	-2.83118	0.00627592	0.035956
LOC90342	1.30424	1.47353	0.169286	2.83029	0.00629126	0.0360212
EIF4A1	-0.4257	-0.116176	0.309524	-2.82823	0.00632715	0.0361638
MLSTD1	-0.830294	-0.750294	0.08	-2.82818	0.00632808	0.0361638
NYD-SP14	1.04188	1.41529	0.373415	2.82986	0.00632812	0.0361638
WASF3	-1.02285	-0.897059	0.125789	-2.83445	0.00634286	0.0362215
DRD2	-0.500413	-0.365294	0.135119	-2.82693	0.00634981	0.0362215
ATF1	-0.516964	-0.51625	0.000714286	-2.8286	0.0063502	0.0362215
AANAT	-0.548683	-0.510588	0.0380952	-2.82628	0.00636119	0.0362614
SPRR3	-0.680112	-0.460588	0.219524	-2.82602	0.00636576	0.0362647
NPAS1	-0.487087	-0.444706	0.042381	-2.82531	0.00637823	0.0363129
ITGAL	-1.0131	-1.13	-0.116905	-2.82484	0.00638645	0.0363369
IGF2R	-1.18966	-1.04824	0.141429	-2.8241	0.00639957	0.0363547
DNAJC5G	-0.462409	-0.377647	0.0847619	-2.82402	0.00640097	0.0363547
SCOTIN	-0.351756	-0.419375	-0.067619	-2.82566	0.0064016	0.0363547
PAX8	-0.396785	-0.367412	0.029373	-2.8197	0.00647749	0.0367467
FLOT2	-0.868165	-0.494118	0.374048	-2.81963	0.00647871	0.0367467
SEMA4C	1.11132	1.23941	0.128095	2.81829	0.00650262	0.0368592
BRI3	-0.590154	-0.537059	0.0530952	-2.81731	0.00652016	0.0369119
FOLR1	-0.41409	-0.201471	0.212619	-2.81677	0.00652987	0.0369119
FLJ35036	0.608609	0.676863	0.068254	2.81674	0.00653046	0.0369119
NIFUN	0.687129	0.761176	0.0740476	2.81662	0.00653255	0.0369119
GYLTL1B	-0.497493	-0.360588	0.136905	-2.8164	0.00653647	0.0369119
CKB	0.629006	0.763529	0.134524	2.81631	0.00653806	0.0369119
MSR1	-0.8425	-0.7025	0.14	-2.81776	0.00654206	0.0369119
PPFIA4	-0.514048	-0.43	0.0840476	-2.81763	0.00654444	0.0369119
CLDN14	-0.577801	-0.484706	0.0930952	-2.81511	0.00655964	0.0369652
KLHL18	-0.58028	-0.446471	0.13381	-2.81487	0.00656406	0.0369652
GULP1	1.30071	1.41	0.109286	2.81994	0.00656612	0.0369652
RRH	-0.41402	-0.292353	0.121667	-2.81451	0.00657046	0.0369667
ZDHHC8	0.654356	0.624118	-0.0302381	2.81391	0.00658141	0.0370053
C1orf34	-0.499972	-0.402353	0.097619	-2.81052	0.00664292	0.0372781
PKM2	-0.88556	-0.612941	0.272619	-2.81044	0.00664446	0.0372781
DKFZp547I048	0.883443	0.745882	-0.137561	2.81186	0.00664883	0.0372781
RAB27B	1.01682	0.960625	-0.0561905	2.81185	0.00664892	0.0372781
FAM3C	0.865581	1.16618	0.300595	2.81011	0.00665045	0.0372781
CLEC5A	-0.907367	-0.716176	0.19119	-2.80921	0.0066669	0.0373472
UTF1	-0.430182	-0.644706	-0.214524	-2.80816	0.00668616	0.0374143
PECR	-0.885924	-0.782353	0.103571	-2.8081	0.00668712	0.0374143
DUSP6	-0.723796	-0.451176	0.272619	-2.80779	0.00669284	0.0374232
MGC3020	0.879972	0.872353	-0.00761905	2.80721	0.00670346	0.0374595
GPR83	-0.592798	-0.40875	0.184048	-2.80771	0.00672475	0.0375554
PLGL	-0.636036	-0.662941	-0.0269048	-2.80514	0.00674174	0.0376271
LOC152485	0.373354	0.473235	0.099881	2.80424	0.00675843	0.03768
MBL2	0.83131	0.8975	0.0661905	2.80583	0.00675953	0.03768
SOX2OT	-0.993958	-0.725625	0.268333	-2.80542	0.00676705	0.0376988
LOC255104	0.736541	0.840588	0.104048	2.80198	0.00680027	0.0378606
RARRES1	-0.930476	-0.74	0.190476	-2.80151	0.00680902	0.0378711
ZNF467	-0.781961	-0.705294	0.0766667	-2.80128	0.00681332	0.0378711
TNFRSF25	1.24787	1.13882	-0.109048	2.80121	0.00681466	0.0378711
NMT1	-0.282493	-0.190588	0.0919048	-2.80096	0.00681928	0.0378735
POLR3K	-0.603459	-0.489412	0.114048	-2.80017	0.00683419	0.0379134
MAP1B	0.564181	0.773824	0.209643	2.80008	0.00683585	0.0379134
RPL24	-0.766737	-0.614118	0.152619	-2.79991	0.00683899	0.0379134
NCOA3	-0.663067	-0.432353	0.230714	-2.79868	0.00686202	0.0380179
PRG4	0.638312	0.806765	0.168452	2.79829	0.00686948	0.038036
DDC	0.810952	0.795	-0.0159524	2.79926	0.00688208	0.0380575
VPS45A	-0.317087	-0.294706	0.022381	-2.79725	0.00688899	0.0380575
CYP2F1	0.584664	0.838235	0.253571	2.79711	0.0068916	0.0380575
GRCA	1.18084	0.404412	-0.776429	2.79691	0.00689547	0.0380575
KIAA1030	0.680602	0.679412	-0.00119048	2.79665	0.00690036	0.0380575
PEG10	0.612269	0.579412	-0.0328571	2.7963	0.00690692	0.0380575
MGC2744	0.586639	0.872353	0.285714	2.79618	0.00690912	0.0380575
TM4SF14	-0.500854	-0.428235	0.072619	-2.79616	0.00690952	0.0380575
AIM1L	-0.499454	-0.405882	0.0935714	-2.796	0.00691266	0.0380575
KIAA2018	0.607409	0.807647	0.200238	2.79571	0.00691804	0.0380575
PLEC1	-1.2536	-1.25765	-0.00404762	-2.79564	0.0069195	0.0380575
SFRS5	-0.646317	-0.399412	0.246905	-2.79457	0.00693976	0.038124
KRTHB3	-0.304216	-0.205882	0.0983333	-2.79425	0.00694576	0.038124
ZNF287	0.69694	0.732059	0.035119	2.79408	0.00694892	0.038124
GRASP	1.80473	0.962353	-0.842381	2.79398	0.00695097	0.038124
CADPS	-0.486709	-0.186471	0.300238	-2.79389	0.0069526	0.038124
WNT7A	-0.383716	-0.201765	0.181951	-2.7949	0.0069644	0.0381656
EIF2AK2	-0.902969	-1.17059	-0.267619	-2.79254	0.00697832	0.0381948
ZNF621	-0.615863	-0.340625	0.275238	-2.79386	0.00698425	0.0381948
MICA	0.668123	0.447647	-0.220476	2.7919	0.00699057	0.0381948
NELF	1.00774	1.2825	0.274762	2.7935	0.00699114	0.0381948
C20orf31	-0.388542	-0.346875	0.0416667	-2.7932	0.00699693	0.0381948
SEPX1	-0.831375	-1.29188	-0.4605	-2.79656	0.00699835	0.0381948
APOE	-1.17937	-1.13294	0.0464286	-2.79145	0.00699918	0.0381948
KNDC1	1.16958	0.765294	-0.404286	2.79103	0.00700724	0.0382158
CLEC2D	0.563291	0.673529	0.110238	2.79052	0.00701694	0.0382457
UBAP2L	-0.386807	-0.243235	0.143571	-2.79019	0.00702332	0.0382523
TORC2	-0.594734	-0.382353	0.212381	-2.79002	0.00702658	0.0382523
ABCC10	0.513936	0.709412	0.195476	2.78945	0.00703742	0.0382873
LILRA3	-1.31462	-1.47176	-0.157143	-2.78925	0.00704145	0.0382873
PRPH	-0.512185	-0.486471	0.0257143	-2.78817	0.0070621	0.0383766
CRYM	0.72256	1.16375	0.44119	2.78833	0.0070905	0.0384875
MDH1	0.443424	0.657353	0.213929	2.78656	0.00709331	0.0384875
BBOX1	-0.636254	-0.354706	0.281548	-2.78646	0.00709523	0.0384875
FKBP9	-0.454636	-0.470588	-0.0159524	-2.78612	0.00710173	0.0384998
TMEM27	0.792115	0.972353	0.180238	2.78575	0.00710908	0.0385132
FLJ20508	-0.697857	-0.49	0.207857	-2.78718	0.0071127	0.0385132
VGCNL1	1.05576	1.19933	0.143571	2.78864	0.00711697	0.0385134
POLR3GL	0.356415	0.521176	0.164762	2.78465	0.00713035	0.0385628
ZNF598	0.568641	0.924118	0.355476	2.78381	0.00714675	0.0386285
CARD8	-0.449286	-0.33	0.119286	-2.78357	0.00715137	0.0386304
CTL2	-0.603389	-0.325294	0.278095	-2.78007	0.00721997	0.0389778
APEX2	0.348599	0.457647	0.109048	2.77906	0.00723998	0.0390427
LOC285954	-0.428606	-0.362059	0.0665476	-2.77903	0.00724061	0.0390427
ARSA	-0.47112	-0.495882	-0.0247619	-2.77573	0.00730598	0.0393719
QSCN6	-0.484972	-0.272353	0.212619	-2.77445	0.00733152	0.0394751
PSG3	-0.344636	-0.230588	0.114048	-2.77433	0.00733383	0.0394751
B3GALT1	-1.25473	-0.836875	0.417857	-2.77433	0.0073658	0.0396086
RAB20	-0.787199	-0.605294	0.181905	-2.77266	0.00736737	0.0396086
TANK	-0.652297	-0.757059	-0.104762	-2.77232	0.0073741	0.0396213
CA5B	-1.28375	-0.344706	0.939048	-2.77083	0.00740396	0.0397408
DMN	0.693557	0.821176	0.127619	2.77078	0.0074051	0.0397408
UNG2	1.13523	0.865588	-0.269643	2.76916	0.00743775	0.0398925
POLR2I	-0.692045	-0.348235	0.34381	-2.76839	0.00745346	0.0399531
SNRPA	-0.500868	-0.307059	0.19381	-2.76642	0.00749331	0.040143
ABCD1	-0.358655	-0.242941	0.115714	-2.76477	0.00752704	0.0402843
ABO	0.446772	0.561176	0.114405	2.7647	0.00752857	0.0402843
DARS	-0.834202	-0.377059	0.457143	-2.76421	0.00753855	0.0402996
CSGlcA-T	0.515518	0.596471	0.0809524	2.76412	0.0075403	0.0402996
TIMP2	-0.714776	-0.898824	-0.184048	-2.76119	0.00760063	0.0405981
CALCA	-0.29063	-0.0770588	0.213571	-2.7606	0.00761284	0.0406394
FLJ10204	0.67909	0.856471	0.177381	2.75972	0.00763097	0.0407122
U2AF1L2	-0.527227	-0.522941	0.00428571	-2.75934	0.00763891	0.0407306
USP13	0.431473	0.564608	0.133135	2.75717	0.00768399	0.040947
C1orf10	-0.347232	-0.259375	0.0878571	-2.75774	0.00770494	0.0410171
TNC	-0.420532	-0.455294	-0.0347619	-2.75607	0.00770706	0.0410171
DCTN6	0.344391	0.426176	0.0817857	2.75589	0.00771072	0.0410171
BAZ1A	-0.670784	-0.724118	-0.0533333	-2.75562	0.00771635	0.041023
LOC150166	-0.896134	-0.864706	0.0314286	-2.75464	0.00773699	0.0410814
KIAA1522	0.872759	0.948235	0.0754762	2.75446	0.00774067	0.0410814
LBR	-0.579937	-0.375294	0.204643	-2.75445	0.00774091	0.0410814
FLJ33977	0.640826	0.790588	0.149762	2.75365	0.00775774	0.0411467
MAOA	1.22855	1.09733	-0.13122	2.75824	0.00776383	0.0411549
C11ORF4	-0.297801	-0.0747059	0.223095	-2.75247	0.00778251	0.0412299
KARS	0.479188	0.538235	0.0590476	2.75126	0.00780808	0.0413399
CMKOR1	0.909538	1.47882	0.569286	2.75099	0.00781383	0.0413399
C20orf177	-0.643319	-0.571176	0.0721429	-2.75069	0.00782014	0.0413399
CDH5	0.599034	0.741176	0.142143	2.75044	0.00782546	0.0413399
ID3	-0.479265	-0.426765	0.0525	-2.75041	0.00782606	0.0413399
LOC63929	-0.260766	-0.11902	0.141746	-2.75007	0.00783343	0.0413548
L3MBTL4	0.790532	0.995294	0.204762	2.74876	0.00786128	0.0414753
WDR13	-0.374664	-0.108235	0.266429	-2.74856	0.00786541	0.0414753
FLJ20558	-0.408754	-0.454706	-0.0459524	-2.74748	0.0078886	0.0415735
APOA2	-0.436737	-0.474118	-0.037381	-2.74698	0.00789916	0.0416049
SLC35D3	0.722507	0.769412	0.0469048	2.7466	0.00790733	0.0416088
T1	-0.416607	-0.19875	0.217857	-2.74808	0.00790907	0.0416088
XRCC5	-0.567885	-0.472647	0.0952381	-2.74572	0.00792616	0.0416746
PCDHGA12	0.709874	0.830588	0.120714	2.74532	0.00793477	0.0416957
TOMM34	0.616726	0.81625	0.199524	2.74652	0.00794252	0.0417104
SPRR1A	-0.337535	-0.327059	0.0104762	-2.74462	0.00794983	0.0417104
PBX1	0.630784	0.769118	0.138333	2.74455	0.00795136	0.0417104
TNFRSF11B	-1.25893	-0.6975	0.561429	-2.74497	0.00797587	0.0418052
RGS7	-0.538172	-0.583529	-0.0453571	-2.74328	0.00797864	0.0418052
PJA1	0.913013	1.27765	0.364634	2.74461	0.00798349	0.0418065
FCN2	-0.822049	-0.66451	0.15754	-2.74235	0.00799875	0.0418622
DKFZp761O2018	-0.779636	-0.540588	0.239048	-2.74207	0.00800483	0.0418699
MED31	0.578109	0.618824	0.0407143	2.74128	0.00802201	0.0419342
FLJ20313	0.550819	0.606176	0.0553571	2.74108	0.00802636	0.0419342
PAFAH2	-0.499928	-0.535294	-0.0353659	-2.7423	0.00803356	0.0419477
PIK3R3	0.425056	0.620294	0.195238	2.73976	0.0080549	0.0420101
ASCC3L1	-0.315266	-0.187647	0.127619	-2.7396	0.00805848	0.0420101
LRSAM1	-0.433179	-0.492941	-0.0597619	-2.73956	0.00805941	0.0420101
C9orf125	1.03447	1.17971	0.145238	2.7389	0.00807361	0.04206
CNO	0.625952	0.78	0.154048	2.73849	0.00808254	0.0420698
MLLT2	0.666919	0.928824	0.261905	2.73839	0.00808477	0.0420698
ADH5	0.628375	0.756471	0.128095	2.73763	0.00810145	0.0421324
CBX2	0.907857	1.08	0.172143	2.73661	0.00812373	0.0422061
WDR1	-0.476555	-0.414412	0.0621429	-2.73656	0.00812491	0.0422061
CPD	0.935714	1.12	0.184286	2.73494	0.00816051	0.0423667
ATP6V1F	-0.67521	-0.422353	0.252857	-2.73383	0.00818506	0.0424699
SFRS8	-0.463782	-0.512353	-0.0485714	-2.73214	0.00822233	0.0426275
FLJ20507	-0.463333	-0.27	0.193333	-2.73203	0.00822482	0.0426275
SAP130	0.380784	0.404118	0.0233333	2.73116	0.00824416	0.0427033
PLEKHF1	0.785696	0.617647	-0.168049	2.73231	0.00825289	0.0427241
FLJ30277	-0.466246	-0.435294	0.0309524	-2.73038	0.00826164	0.0427451
CCL11	0.962871	0.938824	-0.0240476	2.72956	0.00827976	0.0427841
XPR1	0.614909	0.922647	0.307738	2.72939	0.00828352	0.0427841
ELL3	0.470966	0.568824	0.0978571	2.7293	0.00828574	0.0427841
ANKH	0.862311	0.945882	0.0835714	2.72914	0.00828915	0.0427841
GLI2	0.838524	1.19067	0.352143	2.73205	0.00829391	0.0427841
CA4	-1.17814	-1.35647	-0.178333	-2.72877	0.00829748	0.0427841
SMARCA3	1.09755	0.795882	-0.301667	2.72793	0.0083163	0.0428568
RAB36	-0.356637	-0.176875	0.179762	-2.72878	0.00833157	0.0428911
GGTLA1	-0.412885	-0.417647	-0.0047619	-2.72721	0.0083324	0.0428911
KBTBD10	1.48896	2.00563	0.516667	2.72824	0.00834379	0.0429077
MDFI	1.0952	0.833529	-0.261667	2.72665	0.00834509	0.0429077
VIL2	0.758992	0.524706	-0.234286	2.72628	0.00835327	0.0429255
BMP7	-0.552003	-0.661765	-0.109762	-2.72471	0.00838883	0.0430805
NOSTRIN	0.96006	1.15625	0.19619	2.72573	0.00840023	0.0430805
RAB27A	-0.761134	-0.524706	0.236429	-2.72414	0.00840158	0.0430805
UBQLN2	0.499405	0.6275	0.128095	2.72563	0.00840243	0.0430805
PRKCI	-0.368291	-0.143529	0.224762	-2.72307	0.0084259	0.043131
GAB1	0.42517	0.571725	0.146556	2.72295	0.00842853	0.043131
FLJ41238	0.506036	0.462941	-0.0430952	2.72293	0.00842907	0.043131
C3orf3	0.541905	0.58	0.0380952	2.72283	0.00843128	0.043131
KLK7	-0.40584	-0.139412	0.266429	-2.72219	0.00844585	0.0431811
C5orf5	0.679107	0.78625	0.107143	2.72333	0.00845462	0.0431953
PMS2L3	-0.35173	-0.124706	0.227024	-2.72165	0.00845814	0.0431953
PAWR	0.390672	0.493529	0.102857	2.72126	0.00846702	0.0432068
LOC196541	-1.1316	-0.430625	0.700976	-2.72423	0.00846992	0.0432068
TSLP	0.652101	0.773529	0.121429	2.72001	0.00849563	0.0432984
C14orf124	-0.395588	-0.280588	0.115	-2.71993	0.0084974	0.0432984
FLJ11331	-0.650336	-0.611765	0.0385714	-2.71961	0.00850466	0.043311
LOC348801	0.532829	0.882353	0.349524	2.7192	0.00851418	0.0433352
PTGS1	0.730179	0.91875	0.188571	2.72038	0.0085218	0.0433497
SDPR	1.24265	0.847647	-0.395	2.71818	0.00853742	0.0434048
DSPP	-0.68605	-0.421765	0.264286	-2.71796	0.00854266	0.0434071
NUDC	-0.381499	-0.284118	0.097381	-2.71723	0.00855944	0.0434606
HSPC023	-0.556765	-0.391765	0.165	-2.71708	0.00856276	0.0434606
ZNF251	0.703989	1.04765	0.343659	2.71835	0.0085684	0.0434649
SLC16A1	0.824216	0.985882	0.161667	2.7153	0.00860376	0.0436199
SLC24A2	-0.950182	-0.994706	-0.0445238	-2.71371	0.0086406	0.0437147
CIAPIN1	0.499832	0.744118	0.244286	2.71371	0.00864063	0.0437147
IGBP1	0.634554	0.773125	0.138571	2.71518	0.0086416	0.0437147
STAC2	-0.427003	-0.281765	0.145238	-2.71351	0.00864537	0.0437147
MGC11102	-0.38063	-0.127059	0.253571	-2.71339	0.00864822	0.0437147
RNF24	-0.693039	-0.544706	0.148333	-2.71325	0.00865137	0.0437147
AMBP	0.82872	1.04062	0.211905	2.71299	0.00869254	0.0438983
GLT8D2	-0.499216	-0.525882	-0.0266667	-2.70982	0.00873144	0.0440703
ARHGEF17	0.978473	1.00824	0.0297619	2.70948	0.00873941	0.0440841
ARL2	-0.451863	-0.333529	0.118333	-2.70921	0.00874568	0.0440841
AKIP	-0.581317	-0.479412	0.101905	-2.70893	0.00875224	0.0440841
KPNA5	0.761741	0.697812	-0.0639286	2.71038	0.00875361	0.0440841
SCAND2	-0.443326	-0.100588	0.342738	-2.70867	0.00875847	0.0440841
USP20	-0.692913	-0.505294	0.187619	-2.70823	0.00876883	0.0441118
PATE	-0.352045	-0.298235	0.0538095	-2.70785	0.00877766	0.0441237
CKAP4	-0.951849	-0.904706	0.0471429	-2.70771	0.00878094	0.0441237
TGM2	-0.306036	-0.262941	0.0430952	-2.70665	0.00880613	0.0442258
SGPP2	-0.559846	-0.482941	0.0769048	-2.70574	0.00882756	0.0442988
USP44	0.97494	1.05375	0.0788095	2.70698	0.00883376	0.0442988
CHRNB4	-0.599818	-0.395294	0.204524	-2.70541	0.0088353	0.0442988
LOC338692	-1.22913	-1.10294	0.12619	-2.70514	0.00884174	0.0443066
NFATC1	-0.408936	-0.299412	0.109524	-2.70462	0.00885406	0.0443368
LOC286272	-0.847339	-0.743529	0.10381	-2.70448	0.00885754	0.0443368
RAB40A	0.882395	0.878824	-0.00357143	2.70419	0.00886425	0.044346
LOC116349	0.496369	0.66375	0.167381	2.7053	0.00887345	0.0443675
PRDM16	0.833585	0.768824	-0.0647619	2.70343	0.00888244	0.044388
FLJ14490	0.897339	1.16353	0.26619	2.70218	0.00891215	0.044512
ZNF302	0.654307	0.888235	0.233929	2.70073	0.00894684	0.0446606
C3orf18	0.528235	0.498235	-0.03	2.69989	0.00896707	0.044737
HSPA2	0.787353	1.05235	0.265	2.69814	0.0090091	0.044922
C5R1	-0.846681	-0.858824	-0.0121429	-2.69752	0.00902417	0.0449724
ITGBL1	-0.519461	-0.540294	-0.0208333	-2.69488	0.00908808	0.0452454
HYDIN	1.25349	1.18778	-0.0657143	2.70834	0.00908891	0.0452454
C18orf8	-0.430882	-0.355882	0.075	-2.69459	0.00909506	0.0452512
SRP54	-0.542045	-0.518235	0.0238095	-2.69378	0.00911497	0.0453171
BAALC	1.24057	1.57533	0.334762	2.69666	0.00911829	0.0453171
HIST1H3G	-0.558669	-0.541765	0.0169048	-2.69332	0.00912603	0.0453307
ASAH3L	0.815658	0.894706	0.0790476	2.69294	0.00913539	0.0453332
PERQ1	-0.480133	-0.258824	0.22131	-2.69289	0.00913652	0.0453332
BCL2L2	-0.448361	-0.377647	0.0707143	-2.69258	0.00914413	0.0453462
MAP2K2	-0.583988	-0.23875	0.345238	-2.69375	0.00915183	0.0453596
DDAH2	0.539006	0.343529	-0.195476	2.69194	0.00915988	0.0453619
MAT1A	-0.451471	-0.136471	0.315	-2.69184	0.0091623	0.0453619
PEPD	0.804384	0.991765	0.187381	2.69103	0.00918228	0.0454361
TNFRSF11A	0.571232	0.656471	0.0852381	2.69065	0.00919139	0.0454563
LOC283129	-0.4307	-0.521176	-0.0904762	-2.68998	0.00920792	0.0455133
ZNF157	-0.382395	-0.298824	0.0835714	-2.68886	0.00923549	0.0456172
VPS35	-0.338221	-0.269412	0.0688095	-2.68872	0.00923901	0.0456172
PIK3R4	0.65556	0.822941	0.167381	2.68722	0.00927604	0.0457752
KIAA1914	-1.60219	-0.702667	0.899524	-2.68987	0.00928471	0.0457931
GDNF	0.993601	1.55313	0.559524	2.68801	0.00929297	0.0458089
FLJ20014	-0.296331	-0.0932353	0.203095	-2.68613	0.00930306	0.0458317
HSPA1B	1.08237	0.88	-0.202368	2.69384	0.00930768	0.0458317
GDF8	-1.19762	-0.884286	0.313333	-2.68991	0.00932265	0.0458556
SCO1	0.620784	0.784118	0.163333	2.6851	0.00932867	0.0458556
PRPF8	-0.415742	-0.247647	0.168095	-2.68501	0.00933091	0.0458556
GMEB2	-0.407969	-0.460588	-0.052619	-2.68494	0.00933275	0.0458556
DRG2	0.362087	0.484706	0.122619	2.68461	0.00934092	0.0458709
LOC90167	1.4157	1.56308	0.147381	2.6898	0.00936581	0.045946
FLJ11336	0.384554	0.363125	-0.0214286	2.68485	0.00937162	0.045946
CYP2R1	0.755546	0.894118	0.138571	2.68337	0.00937187	0.045946
DEPDC4	0.613305	0.752353	0.139048	2.68302	0.00938078	0.045946
MYL9	-0.810378	-0.578235	0.232143	-2.68299	0.00938154	0.045946
MYH2	0.761815	0.735625	-0.0261905	2.68374	0.00939944	0.0459683
C6orf148	0.690252	1.01382	0.323571	2.68222	0.00940066	0.0459683
SELL	-1.05968	-1.14706	-0.087381	-2.6822	0.00940129	0.0459683
ORM2	-1.22411	-1.15625	0.0678571	-2.68116	0.00946417	0.0462308
FLJ10081	-0.539286	-0.36	0.179286	-2.67966	0.00946515	0.0462308
DMGDH	-0.45637	-0.375882	0.0804878	-2.68016	0.00948943	0.0463244
RALA	0.52993	0.535882	0.00595238	2.67832	0.0094991	0.0463432
ARFGEF1	-0.692703	-0.642941	0.0497619	-2.67798	0.00950769	0.0463432
OPA3	0.478789	0.606765	0.127976	2.67794	0.00950859	0.0463432
SERPINB5	-0.80131	-0.4925	0.30881	-2.67917	0.00951447	0.0463469
AVEN	0.662521	1.06824	0.405714	2.67703	0.0095316	0.0464055
LOC51123	0.451583	0.647059	0.195476	2.67668	0.00954058	0.0464243
EML2	-0.840952	-0.71	0.130952	-2.67616	0.00955388	0.0464641
UBE2V2	0.317278	0.483627	0.166349	2.67566	0.00956647	0.0464933
PPP1R11	-0.320252	-0.138824	0.181429	-2.67536	0.00957417	0.0464933
BRD3	-0.420854	-0.213235	0.207619	-2.67532	0.00957526	0.0464933
IRF7	-0.543254	-0.681667	-0.138413	-2.67407	0.00960713	0.0466231
PPP1R16B	-0.539426	-0.332353	0.207073	-2.6738	0.00965119	0.0467961
AP2S1	-0.764314	-0.327647	0.436667	-2.67228	0.00965309	0.0467961
DUOX2	-0.292409	-0.357647	-0.0652381	-2.67154	0.00967214	0.0468634
ZCCHC11	-0.597759	-0.438235	0.159524	-2.67102	0.00968536	0.0468968
SEPW1	0.694132	0.432941	-0.26119	2.67087	0.00968937	0.0468968
FLYWCH1	-0.395357	-0.335	0.0603571	-2.66978	0.00971739	0.0470074
AMPD2	-0.278006	-0.305625	-0.027619	-2.67089	0.00972626	0.0470249
POMZP3	-0.373473	-0.298235	0.0752381	-2.66924	0.00973136	0.0470249
CA6	1.55288	2.17692	0.624048	2.6746	0.0097504	0.0470829
PRICKLE2	-0.984902	-0.908235	0.0766667	-2.66838	0.00975375	0.0470829
MAZ	-0.742633	-0.738824	0.00380952	-2.66817	0.00975928	0.0470845
TMEM24	-0.466964	-0.28625	0.180714	-2.66876	0.00978134	0.0471659
ADPN	0.544622	0.701765	0.157143	2.66671	0.00979707	0.0472156
FKBP5	-0.532983	-0.319412	0.213571	-2.66652	0.00980205	0.0472156
DKFZp779O175	0.435357	0.58	0.144643	2.66378	0.00987376	0.0475148
MN1	-0.377129	-0.301176	0.0759524	-2.66374	0.00987464	0.0475148
CXorf9	-0.432232	-0.219375	0.212857	-2.66486	0.00988308	0.0475302
CSPG3	-0.483894	-0.442941	0.0409524	-2.66243	0.00990915	0.0476304
ADRBK1	-0.57359	-0.634615	-0.0610256	-2.66955	0.0100159	0.0481015
PTPRN2	1.25696	0.545294	-0.711667	2.65832	0.0100178	0.0481015
ZNF10	0.841401	0.902353	0.0609524	2.6575	0.0100396	0.0481808
SSTR4	-0.459076	-0.637647	-0.178571	-2.65714	0.0100494	0.0481955
KIAA0565	0.902563	1.06471	0.162143	2.65699	0.0100533	0.0481955
FLNA	-0.457129	-0.351176	0.105952	-2.65652	0.0100659	0.0482138
KRTHB1	-0.512633	-0.568824	-0.0561905	-2.65645	0.0100677	0.0482138
RNF126P1	0.599314	1.19765	0.598333	2.65565	0.0100892	0.0482657
ZNF581	-0.366415	-0.211176	0.155238	-2.65564	0.0100892	0.0482657
BFSP1	0.453922	0.540588	0.0866667	2.65495	0.0101078	0.0483117
KIAA1055	-0.572724	-0.416176	0.156548	-2.65476	0.0101129	0.0483117
MRE11A	-0.379426	-0.233235	0.14619	-2.65469	0.0101148	0.0483117
PRTN3	-1.44571	-1.05	0.395714	-2.65429	0.0101256	0.0483379
FLJ32332	-0.788067	-0.522353	0.265714	-2.65405	0.0101319	0.0483425
C10orf79	-1.3159	-0.634706	0.68119	-2.65289	0.010163	0.0484419
CXorf24	-0.437493	-0.210588	0.226905	-2.65288	0.0101634	0.0484419
BAI1	-0.433669	-0.492353	-0.0586842	-2.6577	0.010195	0.0485548
OVGP1	0.497801	0.534706	0.0369048	2.6516	0.0101978	0.0485548
MGC2610	0.793529	1.02353	0.23	2.65137	0.0102042	0.04856
DUSP7	0.703319	0.601176	-0.102143	2.6508	0.0102196	0.0486078
ACCN1	-1.52881	-1.34	0.18881	-2.65139	0.0102421	0.048651
LOC285535	0.474909	0.862647	0.387738	2.64993	0.010243	0.048651
GPC1	0.582109	0.732353	0.150244	2.65129	0.0102448	0.048651
GNB5	0.689482	0.733529	0.0440476	2.6492	0.0102628	0.0487111
LCAT	-0.566513	-0.532941	0.0335714	-2.64829	0.0102878	0.048804
NSD1	-0.716399	-0.546875	0.169524	-2.64753	0.010347	0.0490467
BCL2L13	-0.499566	-0.386471	0.113095	-2.64596	0.0103512	0.0490467
TYK2	-0.539958	-0.593529	-0.0535714	-2.64582	0.0103551	0.0490467
C14orf9	0.398179	0.452941	0.0547619	2.64545	0.0103653	0.0490693
ARID3A	-0.630147	-0.797647	-0.1675	-2.64783	0.0103786	0.049091
MMP23B	-0.327227	-0.0829412	0.244286	-2.64487	0.0103811	0.049091
PITPNM1	-0.670574	-0.651765	0.0188095	-2.64469	0.0103861	0.049091
SNX11	-0.486176	-0.321176	0.165	-2.64403	0.0104043	0.049151
CIB2	0.558403	0.664118	0.105714	2.64316	0.0104281	0.0491797
C21orf119	1.06113	1.23875	0.177619	2.6445	0.0104302	0.0491797
CHRNB1	-0.301387	-0.153529	0.147857	-2.64309	0.0104303	0.0491797
IL1R1	-0.587083	-0.57375	0.0133333	-2.6444	0.010433	0.0491797
FN5	-0.673585	-0.728824	-0.0552381	-2.64283	0.0104374	0.0491797
KIAA1524	1.23083	1.45059	0.219756	2.64242	0.0104875	0.0493898
DHX38	0.410028	0.587647	0.177619	2.6404	0.0105045	0.0494446
KCNK15	0.785434	1.00353	0.218095	2.63928	0.0105358	0.0495476
SLC6A11	-0.470392	-0.307059	0.163333	-2.63922	0.0105373	0.0495476
FLJ23451	-0.907827	-0.811875	0.0959524	-2.64022	0.0105486	0.0495507
MCTP1	0.83923	1.03471	0.195476	2.6387	0.0105518	0.0495507
FLJ20580	-0.282619	-0.22	0.062619	-2.64001	0.0105544	0.0495507
GC	0.563866	0.540294	-0.0235714	2.63791	0.010574	0.0495995
FMN1	-0.686043	-0.427353	0.25869	-2.63784	0.0105757	0.0495995
SLC2A4	-0.492913	-0.475294	0.017619	-2.63747	0.0105861	0.0496064
DCP1B	0.440364	0.499412	0.0590476	2.6373	0.010591	0.0496064
FLJ39501	0.724104	0.945294	0.22119	2.6371	0.0105966	0.0496064
GDF15	1.1209	0.324706	-0.79619	2.637	0.0105992	0.0496064
MASP1	-0.340763	-0.210882	0.129881	-2.63681	0.0106045	0.0496064
DKFZP564C186	-0.475882	-0.265882	0.21	-2.63661	0.0106101	0.049607
FLJ30294	0.995532	1.41529	0.419762	2.63614	0.0106234	0.0496435
GTF2I	-0.636317	-0.439412	0.196905	-2.63582	0.0106324	0.0496602
CCL4	1.84511	0.880588	-0.964524	2.6355	0.0106413	0.049676
KBTBD3	-0.440798	-0.202941	0.237857	-2.63523	0.0106489	0.0496859
FLJ90013	-0.419258	-0.162353	0.256905	-2.63464	0.0106654	0.0497369
RDH11	0.612213	0.694118	0.0819048	2.63441	0.0106719	0.0497369
PRO0628	-0.677367	-0.361176	0.31619	-2.63426	0.0106762	0.0497369
MINK1	-0.354944	-0.264706	0.0902381	-2.63396	0.0106846	0.0497501
PRO0471	0.964583	0.86625	-0.0983333	2.63495	0.010696	0.0497761
TSPYL2	-0.663908	-0.441765	0.222143	-2.63316	0.0107072	0.0497761
OPRL1	-0.502955	-0.316765	0.18619	-2.63311	0.0107085	0.0497761
PGBD5	1.17619	1.69214	0.515952	2.63732	0.0107121	0.0497761
PCDHB7	-0.479762	-0.305	0.174762	-2.63395	0.0107242	0.049789
SRL	-0.464048	-0.28	0.184048	-2.6325	0.0107258	0.049789
FGF8	-0.499554	-0.333125	0.166429	-2.6333	0.0107427	0.049842
PCQAP	-0.571022	-0.214118	0.356905	-2.63134	0.0107588	0.0498904
C21orf25	0.648824	0.828824	0.18	2.63115	0.0107642	0.0498904
PGM1	-0.576765	-0.441765	0.135	-2.63045	0.0107841	0.0499575
DLGAP3	-0.422619	-0.25	0.172619	-2.63003	0.0107959	0.0499866
UNQ501	-0.571373	-0.504706	0.0666667	-2.62867	0.0108349	0.0501412
LOC91893	0.63958	1.09529	0.455714	2.62795	0.0108552	0.0502098
ZNF415	0.485938	0.301176	-0.184762	2.62659	0.0108944	0.0503454
PFN2	0.734258	0.712353	-0.0219048	2.62653	0.0108959	0.0503454
CTNND1	0.675378	1.06824	0.392857	2.62635	0.0109012	0.0503454
PHF21A	-0.288095	-0.16	0.128095	-2.62594	0.0109129	0.0503739
LOC153346	0.817619	0.87	0.052381	2.62529	0.0109315	0.0504342
WAS	-0.693978	-0.705882	-0.0119048	-2.62497	0.0109407	0.0504509
AHCYL1	-0.661996	-0.532353	0.129643	-2.62297	0.0109986	0.050692
ORF1-FL49	-0.64402	-0.652353	-0.00833333	-2.62179	0.0110328	0.0508241
KIAA1904	-0.361387	-0.313529	0.0478571	-2.62071	0.0110641	0.0509425
LOC153364	0.876401	0.892353	0.0159524	2.62031	0.0110759	0.0509707
HOXC5	1.05994	1.4275	0.367561	2.62282	0.0110842	0.0509833
TSP50	-0.720756	-0.326471	0.394286	-2.61887	0.0111177	0.0511113
TBC1D2	-0.532269	-0.479412	0.0528571	-2.61863	0.0111248	0.051118
FLJ13231	0.637206	0.829706	0.1925	2.61796	0.0111445	0.0511664
C20orf102	-0.456849	-0.324706	0.132143	-2.61789	0.0111466	0.0511664
FUT3	-0.462321	-0.42375	0.0385714	-2.61807	0.0111813	0.0512832
MAPK4	-0.536008	-0.325294	0.210714	-2.61663	0.0111833	0.0512832
ADAM33	-0.3243	-0.408824	-0.0845238	-2.61554	0.0112156	0.0513806
C3orf17	0.45895	0.478235	0.0192857	2.61553	0.0112159	0.0513806
FLJ44048	0.467927	0.504118	0.0361905	2.61507	0.0112293	0.0514158
NDOR1	-0.463165	-0.494118	-0.0309524	-2.61424	0.011254	0.0514732
DKFZp761I2123	-0.416517	-0.332549	0.0839683	-2.61422	0.0112544	0.0514732
DTX3	-0.438249	-0.557059	-0.11881	-2.61407	0.0112588	0.0514732
DCX	0.734993	1.03059	0.295595	2.61321	0.0112843	0.0515627
LMX1B	-0.55437	-0.712941	-0.158571	-2.61303	0.0112897	0.0515627
PLSCR4	0.674356	0.814118	0.139762	2.61224	0.011313	0.0516431
SQRDL	-0.636373	-0.424706	0.211667	-2.61158	0.0113328	0.0517071
FLJ11193	-0.379132	-0.222941	0.15619	-2.61124	0.0113428	0.0517271
C22orf19	-0.402647	-0.437647	-0.035	-2.6136	0.011355	0.0517565
STAC	0.48535	0.430588	-0.0547619	2.6098	0.0113857	0.0518449
ST8SIA2	-0.382031	-0.299412	0.082619	-2.6098	0.0113858	0.0518449
CD37	-0.857801	-0.604706	0.253095	-2.60688	0.0114733	0.0522171
KCNAB2	-0.566162	-0.622353	-0.0561905	-2.60587	0.0115038	0.0523022
SYT4	-0.989583	-0.87125	0.118333	-2.60706	0.0115086	0.0523022
SAP30L	0.438739	0.585882	0.147143	2.60555	0.0115134	0.0523022
CASK	1.00852	1.33067	0.322143	2.60815	0.0115181	0.0523022
DKFZP564J102	0.816933	1.20765	0.390714	2.6053	0.0115208	0.0523022
[truncated: 12,915 more rows]

## Sheet: Blast_vs_Accelerated
Gene	logFC_BlastCrisis_vs_AcceleratedPhase	AveExpr_BlastCrisis	AveExpr_AcceleratedPhase	t_Stat	PValue	QValue_Story
CEACAM7	-3.55286	-3.78286	-0.23	-15.8054	3.50502e-20	2.26029e-16
F5	-2.49977	-2.96036	-0.460588	-15.4797	7.85791e-20	2.53367e-16
OLR1	-3.06578	-3.39107	-0.325294	-14.2835	1.68814e-18	3.62877e-15
CEACAM6	-2.46924	-2.89571	-0.426471	-14.1161	2.62849e-18	4.2376e-15
FLJ31978	-3.31342	-3.78107	-0.467647	-13.3885	1.87115e-17	2.4133e-14
ANXA3	-3.20737	-3.88679	-0.679412	-12.7816	1.01084e-16	1.0508e-13
MGAM	-2.96887	-3.62357	-0.654706	-12.7388	1.14063e-16	1.0508e-13
PADI2	-3.10695	-3.30107	-0.194118	-12.6716	1.37954e-16	1.11203e-13
UNQ3033	-3.27143	-3.75071	-0.479286	-13.0186	1.72272e-16	1.23437e-13
FGR	-1.85716	-2.77304	-0.915882	-13.0634	3.54754e-16	2.28771e-13
HP	-3.43534	-4.18357	-0.748235	-12.1787	5.65635e-16	3.31602e-13
TCN1	-3.2355	-3.81786	-0.582353	-12.0561	8.0735e-16	4.33864e-13
BST1	-2.25678	-2.58741	-0.330625	-12.2226	1.01712e-15	4.71264e-13
LILRA2	-1.85391	-1.73214	0.121765	-11.9749	1.0231e-15	4.71264e-13
QPCT	-2.48624	-3.41036	-0.924118	-11.8203	1.60964e-15	6.92007e-13
ITGAM	-2.61571	-3.62571	-1.01	-11.2466	8.88619e-15	3.37971e-12
MMP8	-2.89977	-3.96036	-1.06059	-11.2457	8.90954e-15	3.37971e-12
BMX	-3.01884	-3.59179	-0.572941	-11.1956	1.03632e-14	3.71274e-12
HPR	-2.60586	-3.01321	-0.407353	-11.1261	1.27917e-14	4.34157e-12
LCN2	-3.09557	-4.49321	-1.39765	-11.0668	1.53107e-14	4.93672e-12
ORM1	-3.16746	-4.56393	-1.39647	-10.9872	1.95098e-14	5.9911e-12
KIAA0513	-2.47205	-3.03393	-0.561875	-11.0082	2.45612e-14	7.19947e-12
ORF1-FL49	-2.69908	-3.35143	-0.652353	-10.5441	7.62821e-14	2.13879e-11
IL8RB	-3.59674	-4.27321	-0.676471	-10.5291	7.9907e-14	2.14707e-11
CEACAM8	-2.09855	-3.16679	-1.06824	-10.4438	1.04226e-13	2.66171e-11
TNFRSF10C	-2.64421	-3.05304	-0.408824	-10.4344	1.07315e-13	2.66171e-11
CKAP4	-2.07922	-2.98393	-0.904706	-10.3814	1.26635e-13	3.02457e-11
DEFA4	-3.58988	-4.85821	-1.26833	-10.5928	2.74752e-13	6.26373e-11
DUSP13	-2.9384	-3.66429	-0.725882	-10.1201	2.87841e-13	6.26373e-11
GGTA1	-3.47412	-3.93	-0.455882	-10.1162	2.91394e-13	6.26373e-11
S100A12	-2.93116	-4.86821	-1.93706	-10.1021	3.0469e-13	6.33826e-11
MNDA	-2.94632	-4.0775	-1.13118	-10.0795	3.27278e-13	6.59538e-11
S100P	-3.20945	-4.31036	-1.10091	-10.4778	5.15402e-13	1.00718e-10
PTGES	-2.92807	-3.54571	-0.617647	-9.90868	5.62825e-13	1.04282e-10
BZRP	-1.73034	-2.12357	-0.393235	-9.90622	5.67256e-13	1.04282e-10
VNN2	-2.93744	-3.57214	-0.634706	-9.89808	5.82155e-13	1.04282e-10
DYSF	-2.37366	-3.25071	-0.877059	-9.83483	7.12327e-13	1.24151e-10
LTF	-2.77464	-4.98464	-2.21	-9.88416	7.73839e-13	1.31323e-10
COL9A3	-2.85082	-2.90964	-0.0588235	-9.77045	8.75178e-13	1.43182e-10
CLEC5A	-2.33507	-3.05125	-0.716176	-9.76586	8.88129e-13	1.43182e-10
AMPD3	-1.75431	-2.49607	-0.741765	-9.7352	9.79798e-13	1.54108e-10
BRI3	-1.57294	-2.11	-0.537059	-9.69053	1.1308e-12	1.73624e-10
DKFZp434I1117	-1.6562	-2.20679	-0.550588	-9.62288	1.4056e-12	2.10797e-10
CEBPE	-1.915	-2.86	-0.945	-9.67878	1.47871e-12	2.16722e-10
CENTD3	-1.81183	-1.78536	0.0264706	-9.59489	1.53822e-12	2.20434e-10
GCA	-2.20907	-2.66731	-0.458235	-9.7095	1.7011e-12	2.35455e-10
ARHGAP24	-1.6878	-2.22848	-0.540686	-9.56097	1.71606e-12	2.35455e-10
GYG	-1.34786	-1.72786	-0.38	-9.5104	2.02054e-12	2.71456e-10
ARG1	-2.90045	-3.82857	-0.928125	-9.57107	2.08098e-12	2.7387e-10
SERPINB10	-1.90937	-2.69643	-0.787059	-9.48265	2.21033e-12	2.83675e-10
SULT1B1	-2.10983	-1.76571	0.344118	-9.47805	2.24346e-12	2.83675e-10
C21orf30	-1.67319	-2.29143	-0.618235	-9.47116	2.29405e-12	2.84494e-10
BCL2A1	-2.13292	-2.01821	0.114706	-9.43465	2.58215e-12	3.11089e-10
LOC199675	-2.40498	-3.18321	-0.778235	-9.43193	2.60499e-12	3.11089e-10
MYO1F	-1.59599	-2.25893	-0.662941	-9.40962	2.80053e-12	3.2836e-10
CYBB	-2.86624	-3.34036	-0.474118	-9.33824	3.5314e-12	3.95359e-10
KIF21B	-1.95061	-1.85179	0.0988235	-9.3325	3.59805e-12	3.95359e-10
ENTPD1	-1.79401	-2.13107	-0.337059	-9.32944	3.63402e-12	3.95359e-10
VNN3	-2.69179	-3.22179	-0.53	-9.32693	3.66383e-12	3.95359e-10
FCAR	-2.12716	-2.93893	-0.811765	-9.3257	3.67849e-12	3.95359e-10
CLTCL1	-2.60349	-3.30143	-0.697941	-9.31707	3.78332e-12	3.9996e-10
MGC35555	-1.94664	-1.51429	0.432353	-9.31012	3.86995e-12	4.0252e-10
EHD1	-1.52226	-1.39538	0.126875	-9.47748	4.43064e-12	4.53523e-10
CDA	-1.71319	-2.73143	-1.01824	-9.25395	4.64744e-12	4.68282e-10
pp9099	-1.61235	-1.37	0.242353	-9.23503	4.94343e-12	4.90442e-10
CEACAM3	-1.43634	-2.24071	-0.804375	-9.29372	5.04801e-12	4.9323e-10
LGALS12	-2.45122	-3.02357	-0.572353	-9.20363	5.47751e-12	5.20764e-10
ALOX5AP	-2.0775	-3.5175	-1.44	-9.20286	5.49132e-12	5.20764e-10
RGS2	-2.75987	-3.17929	-0.419412	-9.18258	5.86779e-12	5.48402e-10
DGAT2	-2.84967	-2.21556	0.634118	-9.23352	6.12602e-12	5.64357e-10
PSTPIP1	-1.15063	-1.72357	-0.572941	-9.1489	6.55149e-12	5.95052e-10
SEPX1	-2.16241	-3.45429	-1.29188	-9.1932	6.97565e-12	6.24778e-10
FCN2	-1.55007	-2.21458	-0.66451	-9.08277	8.13768e-12	7.18871e-10
FPR1	-2.53882	-3.14	-0.601176	-9.03145	9.63207e-12	8.36637e-10
FLJ10925	-1.49009	-2.29571	-0.805625	-9.09013	9.73028e-12	8.36637e-10
DKFZp762O076	-1.65134	-1.50429	0.147059	-9.01819	1.00613e-11	8.53719e-10
NDEL1	-1.08727	-0.767857	0.319412	-9.00268	1.05879e-11	8.86736e-10
NCF2	-2.69798	-2.85423	-0.15625	-9.13845	1.2734e-11	1.0528e-09
BASP1	-2.91143	-3.34714	-0.435714	-9.10733	1.40392e-11	1.14601e-09
UGCG	-1.88626	-2.62214	-0.735882	-8.91154	1.42981e-11	1.15256e-09
ORM2	-1.60268	-2.75893	-1.15625	-8.89694	1.82154e-11	1.44871e-09
S100A9	-2.73095	-4.12679	-1.39583	-9.16393	1.84213e-11	1.44871e-09
CTSG	-2.92696	-3.81071	-0.88375	-8.88881	1.8704e-11	1.45321e-09
RASSF2	-1.71048	-2.12107	-0.410588	-8.76665	2.3092e-11	1.77278e-09
FLJ22390	-2.07172	-3.15643	-1.08471	-8.70925	2.79386e-11	2.11962e-09
DKFZP566M1046	-1.33964	-1.47714	-0.1375	-8.75955	2.85226e-11	2.12221e-09
MGC42367	-1.75597	-2.11714	-0.361176	-8.70188	2.86309e-11	2.12221e-09
CRISP3	-2.35326	-3.66679	-1.31353	-8.69146	2.96399e-11	2.17204e-09
PSAP	-1.62938	-1.0712	0.558182	-9.3223	3.11017e-11	2.25143e-09
MS4A3	-3.05929	-3.41929	-0.36	-8.67391	3.14216e-11	2.25143e-09
FLJ20186	-1.27908	-1.54143	-0.262353	-8.66936	3.19004e-11	2.26062e-09
LRRN1	-2.25446	-2.64571	-0.39125	-8.70906	3.36489e-11	2.35861e-09
PTPNS1	-1.87025	-1.94731	-0.0770588	-8.76412	3.40642e-11	2.36204e-09
FLJ22662	-2.57643	-3.70643	-1.13	-8.61246	3.85539e-11	2.62231e-09
GRN	-1.02658	-1.81893	-0.792353	-8.61186	3.86308e-11	2.62231e-09
DAPK2	-1.69897	-2.8025	-1.10353	-8.60829	3.90925e-11	2.626e-09
CLEC4A	-2.24887	-2.55357	-0.304706	-8.59038	4.14973e-11	2.75432e-09
LOC196264	-1.58334	-1.82393	-0.240588	-8.5878	4.18569e-11	2.75432e-09
DEDD2	-1.17905	-0.849643	0.329412	-8.56489	4.51803e-11	2.94298e-09
CST7	-1.88891	-2.35714	-0.468235	-8.55532	4.66459e-11	3.00806e-09
OSTalpha	-2.38643	-2.26643	0.12	-8.52379	5.18259e-11	3.29966e-09
PIP3-E	-2.11637	-3.46107	-1.34471	-8.52169	5.21911e-11	3.29966e-09
LIN7A	-2.0331	-2.92839	-0.895294	-8.49633	5.68071e-11	3.55663e-09
KRT23	-2.79067	-3.67714	-0.886471	-8.47328	6.13595e-11	3.78585e-09
WASF3	-1.6522	-2.54926	-0.897059	-8.52485	6.16423e-11	3.78585e-09
FCN1	-2.23773	-3.50714	-1.26941	-8.45383	6.54865e-11	3.984e-09
HAL	-2.3158	-2.47286	-0.157059	-8.44239	6.80434e-11	4.10087e-09
CTSD	-1.01006	-1.52536	-0.515294	-8.41064	7.56802e-11	4.51889e-09
PGLYRP1	-1.91845	-3.56786	-1.64941	-8.3632	8.8733e-11	5.24967e-09
GPR109B	-2.71939	-2.33821	0.381176	-8.35927	8.99107e-11	5.27099e-09
ZFP67	-1.18362	-0.753036	0.430588	-8.32848	9.97072e-11	5.79264e-09
AP3S1	-0.86875	-0.9	-0.03125	-8.39859	1.11491e-10	6.41943e-09
TLR8	-2.55809	-2.4425	0.115588	-8.27542	1.19179e-10	6.80133e-09
MTMR3	-1.08623	-1.31946	-0.233235	-8.26378	1.23938e-10	7.01087e-09
R3HDM	0.670525	0.554643	-0.115882	8.22628	1.40621e-10	7.88541e-09
ELA2	-2.48473	-3.60786	-1.12312	-8.26254	1.4682e-10	8.16208e-09
PCOLCE2	-2.69887	-2.41357	0.285294	-8.20205	1.5258e-10	8.40977e-09
FLJ11127	-1.76872	-2.06107	-0.292353	-8.19595	1.55753e-10	8.51194e-09
PYGL	-1.60964	-2.11464	-0.505	-8.18592	1.61109e-10	8.73066e-09
MANSC1	-2.45658	-3.08893	-0.632353	-8.18249	1.62986e-10	8.75875e-09
ALDH3B1	-1.11008	-1.75714	-0.647059	-8.15625	1.7807e-10	9.49028e-09
FPRL1	-2.5492	-3.53857	-0.989375	-8.18672	1.88914e-10	9.98568e-09
GLRX	-1.26454	-1.52571	-0.261176	-8.11378	2.05533e-10	1.07383e-08
WIPI49	-1.40794	-1.71	-0.302059	-8.1101	2.08102e-10	1.07383e-08
RETN	-2.01357	-3.26357	-1.25	-8.11004	2.08149e-10	1.07383e-08
MAEA	-0.95875	-0.4375	0.52125	-8.12986	2.28306e-10	1.16848e-08
PFC	-1.45849	-1.76143	-0.302941	-8.03703	2.66448e-10	1.34476e-08
MGC45871	-1.45537	-2.43625	-0.980882	-8.0365	2.66919e-10	1.34476e-08
NCF1	-1.76574	-3.0075	-1.24176	-8.01615	2.85961e-10	1.42952e-08
LILRA1	-2.34239	-2.60357	-0.261176	-8.01187	2.90138e-10	1.43924e-08
EGFL5	-1.40305	-1.65893	-0.255882	-7.98907	3.13447e-10	1.543e-08
SLC16A3	-1.92071	-2.12821	-0.2075	-8.02287	3.26315e-10	1.59172e-08
RTN3	-1.00687	-1.27393	-0.267059	-7.97543	3.28281e-10	1.59172e-08
CENTD2	-1.20134	-1.22429	-0.0229412	-7.95383	3.53222e-10	1.6979e-08
SLC15A4	-1.37744	-0.482143	0.895294	-7.95198	3.55446e-10	1.6979e-08
CORO2A	-1.74571	-1.87571	-0.13	-7.9486	3.59551e-10	1.70488e-08
ST6GALNAC2	-1.06464	-1.26464	-0.2	-7.946	3.62733e-10	1.70742e-08
STRA6	-2.05723	-2.62036	-0.563125	-7.98589	3.69273e-10	1.72561e-08
ZDHHC7	-0.959517	-0.648929	0.310588	-7.90554	4.16122e-10	1.93054e-08
IL4R	-1.52445	-1.70857	-0.184118	-7.90228	4.20754e-10	1.93809e-08
GPR160	-2.03744	-2.02214	0.0152941	-7.88553	4.45396e-10	2.02328e-08
MXD1	-1.66363	-1.64167	0.0219608	-7.88544	4.45523e-10	2.02328e-08
PXN	-1.58813	-1.685	-0.096875	-7.90679	4.81286e-10	2.1704e-08
SVIL	-1.27492	-1.42786	-0.152941	-7.85814	4.88848e-10	2.18919e-08
ARRB2	-0.977311	-1.06143	-0.0841176	-7.85565	4.93005e-10	2.19258e-08
AZU1	-2.14941	-3.65	-1.50059	-7.83241	5.33537e-10	2.35659e-08
ChGn	-2.04013	-2.46071	-0.420588	-7.80446	5.86762e-10	2.57406e-08
GPR157	-1.85897	-0.6825	1.17647	-7.78548	6.25938e-10	2.72736e-08
GNB2	-1.17464	-1.29464	-0.12	-7.82526	6.32744e-10	2.73851e-08
SLPI	-1.2827	-1.57446	-0.291765	-7.75568	6.92792e-10	2.97841e-08
CLC	-2.84231	-3.15643	-0.314118	-7.72358	7.72892e-10	3.30077e-08
JDP2	-1.18782	-1.33429	-0.146471	-7.71853	7.86332e-10	3.33607e-08
TREM1	-2.2737	-2.08429	0.189412	-7.71247	8.0275e-10	3.38347e-08
KIAA0329	-1.82773	-1.70714	0.120588	-7.70779	8.15667e-10	3.41388e-08
PCSK9	-2.32208	-2.23679	0.0852941	-7.70603	8.20554e-10	3.41388e-08
GBA	-1.13795	-1.92857	-0.790625	-7.71116	9.2875e-10	3.83926e-08
FLJ20184	-1.61716	-2.51893	-0.901765	-7.66212	9.5319e-10	3.91519e-08
ANPEP	-1.97256	-2.06786	-0.0952941	-7.64228	1.01999e-09	4.16305e-08
DKFZp564J157	-0.90125	-0.2	0.70125	-7.67908	1.03476e-09	4.19676e-08
FLJ10803	-1.57992	-2.25286	-0.672941	-7.61862	1.10585e-09	4.45709e-08
FLJ20209	-0.811597	-0.995714	-0.184118	-7.61275	1.12827e-09	4.51921e-08
HK3	-1.50362	-2.40268	-0.899062	-7.64025	1.17947e-09	4.6742e-08
ICAM3	-1.37598	-1.82786	-0.451875	-7.63975	1.18147e-09	4.6742e-08
SLC26A6	-0.608661	-1.09179	-0.483125	-7.63291	1.20905e-09	4.75417e-08
PMM1	-1.21092	-1.36857	-0.157647	-7.57376	1.28911e-09	5.03824e-08
HCK	-1.99366	-2.09741	-0.10375	-7.64637	1.33215e-09	5.17511e-08
PAK1	-1.04718	-1.54071	-0.493529	-7.54598	1.41761e-09	5.44799e-08
CAP1	-0.910231	-1.24964	-0.339412	-7.54457	1.42448e-09	5.44799e-08
BTBD14A	-1.19821	-1.47821	-0.28	-7.54285	1.43287e-09	5.44799e-08
PDXK	-1.16018	-1.76518	-0.605	-7.54218	1.43619e-09	5.44799e-08
KIAA1718	-1.10666	-1.49107	-0.384412	-7.53928	1.45051e-09	5.47014e-08
AOC3	-1.48748	-1.30571	0.181765	-7.53189	1.48765e-09	5.57756e-08
BPI	-3.94107	-4.47107	-0.53	-8.18421	1.55852e-09	5.8095e-08
CHI3L1	-2.30296	-3.62179	-1.31882	-7.51332	1.58525e-09	5.87517e-08
FCGR3B	-3.2875	-3.8175	-0.53	-7.56829	1.72802e-09	6.33684e-08
LRP10	-1.3381	-1.75692	-0.418824	-7.56804	1.72947e-09	6.33684e-08
LSP1	-1.28203	-2.11232	-0.830294	-7.47875	1.78446e-09	6.50141e-08
IL8RA	-2.34313	-3.38	-1.03687	-7.59519	1.82452e-09	6.61002e-08
GPI	-0.926071	-1.51607	-0.59	-7.45237	1.95331e-09	7.03708e-08
PGD	-1.40443	-1.45179	-0.0473529	-7.4476	1.98545e-09	7.11312e-08
SFXN5	-1.08577	-1.47518	-0.389412	-7.43835	2.04946e-09	7.30186e-08
FLOT2	-0.866954	-1.36107	-0.494118	-7.43501	2.07304e-09	7.34529e-08
CXCL1	-3.12946	-2.28321	0.84625	-7.43039	2.39748e-09	8.44847e-08
IMPDH1	-1.06628	-1.20393	-0.137647	-7.38424	2.46728e-09	8.64718e-08
KCNQ1	-1.83424	-1.45071	0.383529	-7.37392	2.55621e-09	8.9104e-08
PRKCD	-1.05382	-1.955	-0.901176	-7.36797	2.60894e-09	9.04533e-08
FLJ10307	-1.61943	-1.42179	0.197647	-7.3571	2.70812e-09	9.33899e-08
FGD3	-1.341	-1.8263	-0.485294	-7.39189	2.73153e-09	9.36325e-08
CLCNKA	-0.682101	-0.878571	-0.196471	-7.35325	2.7442e-09	9.36325e-08
FLJ16686	-1.76884	-2.46179	-0.692941	-7.33796	2.89201e-09	9.76565e-08
PTPRN2	-2.46744	-1.92214	0.545294	-7.33792	2.89242e-09	9.76565e-08
HSPC009	-1.2357	-1.52482	-0.289118	-7.33443	2.92734e-09	9.7901e-08
BIN3	-0.666197	-0.746786	-0.0805882	-7.33416	2.93002e-09	9.7901e-08
C10orf45	-1.84456	-1.1675	0.677059	-7.32978	2.97447e-09	9.88737e-08
MGC21874	-1.00036	-0.960357	0.04	-7.30839	3.20116e-09	1.05863e-07
PTPNS1L2	-1.30704	-1.99821	-0.691176	-7.29307	3.37409e-09	1.11013e-07
FRAT1	-1.51188	-1.835	-0.323125	-7.32221	3.45967e-09	1.13251e-07
GHRL	-1.37326	-1.64679	-0.273529	-7.28143	3.51187e-09	1.14379e-07
PIWIL4	-1.75368	-2.4025	-0.648824	-7.25787	3.80803e-09	1.23402e-07
KIAA1706	-0.742556	-0.707262	0.0352941	-7.25248	3.87924e-09	1.25081e-07
TNFAIP9	-1.98118	-2.42	-0.438824	-7.24852	3.93242e-09	1.26165e-07
LIPL3	-1.77018	-2.22143	-0.45125	-7.27731	4.02927e-09	1.28632e-07
PFKFB3	-1.62453	-1.4863	0.138235	-7.25872	4.29197e-09	1.36343e-07
MID1IP1	-1.18099	-1.11893	0.0620588	-7.21826	4.36363e-09	1.3794e-07
ABTB1	-1.25801	-1.97125	-0.713235	-7.20938	4.49888e-09	1.41522e-07
CAPN3	-1.04303	-1.55714	-0.514118	-7.19511	4.72538e-09	1.47925e-07
DEFA1	-3.58874	-4.64074	-1.052	-7.85431	4.84442e-09	1.50919e-07
DIRC2	-1.33557	-1.17321	0.162353	-7.16319	5.27394e-09	1.6351e-07
CKLFSF2	-1.95933	-2.49286	-0.533529	-7.14844	5.54867e-09	1.71205e-07
AQP9	-2.27333	-2.68804	-0.414706	-7.14259	5.6614e-09	1.73812e-07
FLJ32028	-1.79345	-2.32286	-0.529412	-7.14128	5.68707e-09	1.73812e-07
MKL1	-1.0657	-1.30923	-0.243529	-7.20175	5.8942e-09	1.79293e-07
EXOSC10	0.585987	0.388929	-0.197059	7.11219	6.28624e-09	1.90178e-07
UNQ467	-1.90649	-2.98179	-1.07529	-7.11046	6.32369e-09	1.90178e-07
IL17R	-1.10078	-1.76607	-0.665294	-7.10969	6.34054e-09	1.90178e-07
TGFA	-2.38347	-1.73464	0.648824	-7.09219	6.73459e-09	1.99838e-07
UNC84B	-1.0554	-0.968929	0.0864706	-7.09161	6.74787e-09	1.99838e-07
C22orf5	-1.30887	-0.0635714	1.24529	-7.09128	6.75556e-09	1.99838e-07
FBN2	-2.31598	-2.15536	0.160625	-7.10845	7.15451e-09	2.10673e-07
VPS37C	-1.20737	-0.556786	0.650588	-7.07044	7.2585e-09	2.12764e-07
VDR	-1.52254	-1.34607	0.176471	-7.06461	7.40575e-09	2.16098e-07
OLFM4	-2.82691	-4.5875	-1.76059	-7.06234	7.46408e-09	2.16819e-07
ALOX5	-1.72456	-2.4775	-0.752941	-7.05696	7.60352e-09	2.19879e-07
RAB11FIP4	-1.01292	-1.20321	-0.190294	-7.05206	7.73306e-09	2.21891e-07
SLC11A1	-1.14866	-1.81571	-0.667059	-7.05173	7.74194e-09	2.21891e-07
MUC16	-0.68855	-0.756786	-0.0682353	-7.03858	8.10083e-09	2.30822e-07
FCGR3A	-2.26759	-3.10321	-0.835625	-7.07109	8.12514e-09	2.30822e-07
FOLR3	-2.73667	-4.30962	-1.57294	-7.10006	8.29634e-09	2.34652e-07
RPL13A	0.926576	0.438929	-0.487647	7.02943	8.36056e-09	2.35436e-07
RNASE3	-2.43475	-3.50357	-1.06882	-7.01294	8.8494e-09	2.48118e-07
PLEKHG3	-2.49645	-2.81821	-0.321765	-7.01027	8.93135e-09	2.49332e-07
SEMA4B	-1.54502	-1.79679	-0.251765	-6.98632	9.70028e-09	2.69209e-07
TMCC3	-1.83046	-1.60929	0.221176	-6.98552	9.72685e-09	2.69209e-07
LRRK2	-2.05911	-2.86911	-0.81	-6.98233	9.83475e-09	2.71032e-07
C1orf38	-1.22866	-1.24571	-0.0170588	-6.97309	1.01529e-08	2.7861e-07
LTA4H	-1.09607	-1.97607	-0.88	-7.02603	1.06438e-08	2.90842e-07
CFL1	-0.624821	-0.763571	-0.13875	-6.98898	1.07485e-08	2.92465e-07
VAMP1	-1.39883	-1.61589	-0.217059	-6.95188	1.09237e-08	2.95621e-07
TFF3	-2.83777	-4.29071	-1.45294	-6.95102	1.09562e-08	2.95621e-07
TNFAIP6	-1.89113	-2.22643	-0.335294	-6.94178	1.13112e-08	3.03929e-07
ARHGAP9	-0.980546	-1.43643	-0.455882	-6.93772	1.14706e-08	3.06931e-07
S100A11	-1.80481	-2.92893	-1.12412	-6.93592	1.15422e-08	3.07081e-07
PLEKHM1	-1.03519	-0.931071	0.104118	-6.93518	1.15714e-08	3.07081e-07
SIGLEC5	-1.09496	-1.88143	-0.786471	-6.93028	1.1769e-08	3.11045e-07
FGF14	-1.79517	-2.23929	-0.444118	-6.92319	1.20603e-08	3.16388e-07
RSL1D1	0.955378	0.577143	-0.378235	6.92297	1.20693e-08	3.16388e-07
ANXA11	-0.813571	-1.49357	-0.68	-6.95245	1.21744e-08	3.17851e-07
DGKG	-1.52288	-1.65464	-0.131765	-6.91845	1.22593e-08	3.18777e-07
MTF1	-0.910945	-1.45036	-0.539412	-6.91429	1.24366e-08	3.21611e-07
LILRB3	-2.28836	-3.01148	-0.723125	-6.97907	1.2468e-08	3.21611e-07
RNASE2	-2.16502	-3.05679	-0.891765	-6.90936	1.26499e-08	3.25002e-07
EIF2C4	-1.16628	-0.773929	0.392353	-6.90037	1.30487e-08	3.33917e-07
TSC	-1.53878	-1.64643	-0.107647	-6.8908	1.34864e-08	3.43755e-07
CSTA	-2.24393	-3.04259	-0.798667	-6.97521	1.42104e-08	3.59539e-07
C6orf1	-0.874874	-0.514286	0.360588	-6.87552	1.42171e-08	3.59539e-07
RAB31	-1.68716	-2.23654	-0.549375	-6.97229	1.43493e-08	3.61463e-07
MAST3	-1.03332	-1.26214	-0.228824	-6.87155	1.44131e-08	3.61658e-07
LRRC4	-1.78714	-2.99714	-1.21	-6.86811	1.45853e-08	3.64559e-07
RPGRIP1	-1.98069	-2.68893	-0.708235	-6.86259	1.4866e-08	3.69299e-07
RGS19	-1.30597	-1.62714	-0.321176	-6.86213	1.48895e-08	3.69299e-07
SLA	-1.65017	-1.52429	0.125882	-6.85795	1.51063e-08	3.73241e-07
OPRL1	-0.702521	-1.01929	-0.316765	-6.85052	1.54986e-08	3.81474e-07
ADAM8	-1.91967	-1.875	0.0446667	-6.91179	1.5642e-08	3.83539e-07
LOC90693	-1.19979	-1.47214	-0.272353	-6.83612	1.62887e-08	3.97883e-07
PPT1	-0.734496	-0.292143	0.442353	-6.82652	1.68377e-08	4.09742e-07
APG7L	-0.857941	-1.205	-0.347059	-6.81339	1.76183e-08	4.23489e-07
EPX	-2.11067	-2.30714	-0.196471	-6.81272	1.76595e-08	4.23489e-07
UNC119	-1.19992	-1.03286	0.167059	-6.81268	1.76617e-08	4.23489e-07
LOH12CR1	-1.01456	-0.2275	0.787059	-6.81262	1.76653e-08	4.23489e-07
ZNF319	-0.776429	-0.526429	0.25	-6.80803	1.7948e-08	4.28671e-07
NCF4	-1.20209	-1.58268	-0.380588	-6.79912	1.85085e-08	4.39191e-07
C9orf28	-1.66235	-1.2	0.462353	-6.79887	1.85246e-08	4.39191e-07
REA	0.639454	0.323571	-0.315882	6.79466	1.87959e-08	4.4399e-07
OSTF1	-1.03286	-1.30286	-0.27	-6.78363	1.95256e-08	4.59545e-07
LOC92691	-1.68125	-1.94	-0.25875	-6.80709	1.99944e-08	4.68866e-07
ABHD5	-1.16119	-1.20649	-0.0452941	-6.77239	2.02989e-08	4.74283e-07
NKG7	-0.701113	-0.954643	-0.253529	-6.76754	2.0642e-08	4.80558e-07
RXRA	-1.12511	-1.49393	-0.368824	-6.74064	2.26516e-08	5.25446e-07
ATP6V1E1	-0.754916	-0.447857	0.307059	-6.73626	2.29975e-08	5.31556e-07
SERPINA1	-1.81389	-2.33889	-0.525	-6.78455	2.40305e-08	5.5345e-07
DFFA	0.680368	0.77125	0.0908824	6.72117	2.42276e-08	5.56004e-07
AOC2	-1.24611	-0.699643	0.546471	-6.71225	2.49866e-08	5.71388e-07
FZD9	-1.695	-2.385	-0.69	-6.70273	2.58217e-08	5.88398e-07
MAP2K3	-1.03013	-0.970714	0.0594118	-6.64492	3.15319e-08	7.15987e-07
RPL18A	0.854643	0.474643	-0.38	6.63966	3.2111e-08	7.26577e-07
CEACAM1	-0.903172	-1.73964	-0.836471	-6.63718	3.23868e-08	7.29423e-07
DSCR5	0.77208	0.526786	-0.245294	6.6365	3.2463e-08	7.29423e-07
DKFZP564K0822	-1.06605	-0.744286	0.321765	-6.60936	3.56562e-08	7.98391e-07
CDKN2D	-1.26963	-1.1763	0.0933333	-6.69662	3.59801e-08	8.02856e-07
DLEC1	-1.60116	-2.40179	-0.800625	-6.62939	3.66965e-08	8.16018e-07
VPS18	-0.740672	-0.887143	-0.146471	-6.59201	3.78594e-08	8.38256e-07
HA-1	-1.11833	-0.631667	0.486667	-6.78577	3.79565e-08	8.38256e-07
BAIAP2	-0.914277	-0.926875	-0.012598	-6.57402	4.02883e-08	8.86716e-07
CA4	-2.24889	-3.60536	-1.35647	-6.56679	4.13088e-08	9.06083e-07
RPL24	1.07376	0.459643	-0.614118	6.56486	4.1585e-08	9.09051e-07
LIR9	-1.66212	-2.32036	-0.658235	-6.56282	4.18788e-08	9.1238e-07
PRG2	-2.66668	-3.24786	-0.581176	-6.56169	4.20424e-08	9.12861e-07
SEC22L1	-0.801597	0.154286	0.955882	-6.55972	4.233e-08	9.16021e-07
MGC18216	-1.41891	-1.51714	-0.0982353	-6.55836	4.25292e-08	9.17254e-07
OS-9	-0.593824	-0.745	-0.151176	-6.55398	4.31787e-08	9.28158e-07
TP53I11	-0.569937	-0.884643	-0.314706	-6.55243	4.34101e-08	9.30032e-07
RPL29	0.895819	0.644643	-0.251176	6.54566	4.44387e-08	9.48915e-07
DTX4	-1.83563	-1.8925	-0.056875	-6.56651	4.54998e-08	9.68368e-07
SLC28A3	-2.01103	-1.8475	0.163529	-6.53748	4.57123e-08	9.69689e-07
FLJ20433	-0.971828	-1.57536	-0.603529	-6.53639	4.58857e-08	9.70176e-07
ZNF341	-0.798403	-0.634286	0.164118	-6.52953	4.69859e-08	9.90191e-07
AOAH	-1.18662	-1.3225	-0.135882	-6.52728	4.73534e-08	9.94686e-07
RRAGD	-1.52958	-1.45429	0.0752941	-6.50027	5.19887e-08	1.08851e-06
RNF149	-1.0232	-1.17732	-0.154118	-6.48835	5.41746e-08	1.12914e-06
SH3GL1	-0.816471	-0.19	0.626471	-6.48779	5.42796e-08	1.12914e-06
MGC11335	-0.987836	-1.17607	-0.188235	-6.48421	5.49557e-08	1.13953e-06
ZNF516	-1.77517	-1.19929	0.575882	-6.47095	5.75334e-08	1.18915e-06
B4GALT5	-1.17839	-0.834643	0.34375	-6.48733	5.965e-08	1.22896e-06
TOR2A	-0.7856	-0.1856	0.6	-6.54297	6.01272e-08	1.23485e-06
LCP1	-0.910357	-1.15036	-0.24	-6.45476	6.08447e-08	1.2425e-06
SLC26A8	-1.17368	-2.0025	-0.828824	-6.45457	6.0885e-08	1.2425e-06
HLA-C	-1.05812	-1.15875	-0.100625	-6.47942	6.12856e-08	1.24673e-06
C5R1	-1.36725	-2.22607	-0.858824	-6.45033	6.17844e-08	1.25292e-06
PINK1	-1.2558	-1.22143	0.034375	-6.47487	6.22476e-08	1.25836e-06
SUSD3	-1.83292	-1.87821	-0.0452941	-6.43905	6.42407e-08	1.29459e-06
PFDN1	0.613803	0.393214	-0.220588	6.40636	7.19275e-08	1.44498e-06
CCNB1IP1	0.890305	0.885893	-0.00441176	6.40198	7.30241e-08	1.45806e-06
DTX2	-1.02763	-0.818214	0.209412	-6.40195	7.30305e-08	1.45806e-06
OSM	-1.00543	-1.05661	-0.0511765	-6.39073	7.59202e-08	1.51107e-06
TOM1	-0.869055	-0.919643	-0.0505882	-6.38706	7.68879e-08	1.52562e-06
ACSL1	-1.49027	-1.84821	-0.357941	-6.38302	7.79703e-08	1.54236e-06
TGM5	-1.95653	-1.71536	0.241176	-6.37439	8.03316e-08	1.58421e-06
WDFY3	-2.01057	-1.58821	0.422353	-6.36434	8.31699e-08	1.63518e-06
ABCA7	-1.07708	-1.85179	-0.774706	-6.36238	8.37356e-08	1.6413e-06
PTGS2	-2.60859	-2.17036	0.438235	-6.35845	8.488e-08	1.65869e-06
IL18RAP	-2.29023	-3.30964	-1.01941	-6.35523	8.58297e-08	1.67218e-06
TNFRSF1B	-1.49397	-1.1875	0.306471	-6.34596	8.86243e-08	1.72142e-06
CPNE3	-1.31418	-1.68536	-0.371176	-6.33639	9.1605e-08	1.77283e-06
PLAC8	-1.09258	-1.33964	-0.247059	-6.33571	9.18206e-08	1.77283e-06
PEA15	1.01905	0.779643	-0.239412	6.33353	9.25156e-08	1.78092e-06
YWHAE	0.888782	0.776429	-0.112353	6.30687	1.01444e-07	1.94697e-06
TMEM8	-0.807731	-0.847143	-0.0394118	-6.30122	1.03443e-07	1.97946e-06
SDFR1	-1.09835	-0.904821	0.193529	-6.29998	1.03886e-07	1.98205e-06
TNFAIP2	-1.62847	-0.489643	1.13882	-6.26479	1.17319e-07	2.23174e-06
GMIP	-0.724223	-1.16893	-0.444706	-6.26097	1.18874e-07	2.25467e-06
FLJ46419	-1.17223	-1.02286	0.149375	-6.28214	1.20341e-07	2.27579e-06
PGAM1	-0.991905	-0.881905	0.11	-6.5665	1.24646e-07	2.34713e-06
FLJ11767	-0.745263	-0.577321	0.167941	-6.24606	1.25161e-07	2.34713e-06
HKE2	1.06183	0.315357	-0.746471	6.24596	1.25205e-07	2.34713e-06
C20orf3	-0.532164	-1.06393	-0.531765	-6.23791	1.28734e-07	2.40629e-06
TGFBR1	-1.04157	-0.963036	0.0785294	-6.23532	1.29889e-07	2.42086e-06
PADI4	-2.56929	-3.77679	-1.2075	-6.67889	1.35504e-07	2.51823e-06
CIRH1A	0.520819	0.229643	-0.291176	6.216	1.38855e-07	2.5731e-06
HSPC163	-1.05101	-1.22571	-0.174706	-6.21327	1.40168e-07	2.58997e-06
QSCN6	-0.909076	-1.18143	-0.272353	-6.2113	1.41125e-07	2.60022e-06
NDE1	-0.97063	-0.313571	0.657059	-6.19384	1.49897e-07	2.74682e-06
ARF5	-1.03162	-0.857	0.174615	-6.59466	1.49934e-07	2.74682e-06
OSBPL2	-1.04471	-1.46	-0.415294	-6.19122	1.51261e-07	2.76329e-06
CPNE2	-1.42681	-0.919167	0.507647	-6.29369	1.52087e-07	2.77053e-06
P2RY2	-1.13985	-0.9575	0.182353	-6.18624	1.53884e-07	2.79536e-06
FLJ12443	-0.938655	-0.815714	0.122941	-6.18192	1.56195e-07	2.82938e-06
EMP1	1.65495	2.56554	0.910588	6.17729	1.58714e-07	2.86695e-06
IGF2R	-1.74676	-2.795	-1.04824	-6.17373	1.60676e-07	2.89428e-06
TMEM45B	-2.07147	-1.71	0.361471	-6.17077	1.62328e-07	2.91589e-06
RPS18	1.00768	0.723929	-0.28375	6.18602	1.67164e-07	2.98931e-06
C19orf22	-1.25939	-0.877037	0.382353	-6.18571	1.67342e-07	2.98931e-06
RPS24	0.888571	0.468571	-0.42	6.15917	1.68958e-07	3.00984e-06
BBS1	0.529632	0.26375	-0.265882	6.15128	1.73623e-07	3.07623e-06
ZNF537	-1.66691	-2.0225	-0.355588	-6.15126	1.73639e-07	3.07623e-06
KIAA0703	-1.07328	-2.04857	-0.975294	-6.13829	1.8159e-07	3.20827e-06
C9orf19	-0.932878	-1.51464	-0.581765	-6.1355	1.83347e-07	3.23047e-06
NDUFS4	0.765441	0.7725	0.00705882	6.12677	1.88955e-07	3.3202e-06
S100B	-0.832521	-1.19429	-0.361765	-6.11701	1.95425e-07	3.42456e-06
SLC15A3	-1.53347	-1.99464	-0.461176	-6.11385	1.97569e-07	3.45275e-06
CCT7	0.766975	0.652857	-0.114118	6.11258	1.98438e-07	3.45856e-06
MGAT1	-0.708718	-0.571071	0.137647	-6.10465	2.03942e-07	3.54492e-06
PIP5K2C	-0.958739	-0.532857	0.425882	-6.10338	2.04837e-07	3.5509e-06
POR	-0.682563	-0.867857	-0.185294	-6.10183	2.05937e-07	3.56041e-06
ATP6V0C	-0.850893	-0.647143	0.20375	-6.12352	2.06973e-07	3.56874e-06
ITGB2	-1.25706	-2.39	-1.13294	-6.09615	2.10014e-07	3.61153e-06
SLC7A10	-0.891964	-0.511964	0.38	-6.09434	2.1133e-07	3.62449e-06
CCNDBP1	-0.791744	-0.888214	-0.0964706	-6.09205	2.13008e-07	3.64357e-06
HLA-A	-0.994391	-1.07821	-0.0838235	-6.08373	2.19208e-07	3.7397e-06
IGSF2	-0.991324	-1.9025	-0.911176	-6.07943	2.22487e-07	3.78563e-06
TAZ	-0.605084	-0.762143	-0.157059	-6.07692	2.24421e-07	3.8085e-06
ARHGEF5	-1.34985	-0.9375	0.412353	-6.06906	2.30585e-07	3.90282e-06
RABIF	-0.862773	-0.0857143	0.777059	-6.05552	2.41613e-07	4.07879e-06
MRVI1	-1.00132	-1.11524	-0.113922	-6.05203	2.44534e-07	4.11732e-06
C10orf42	-0.697212	-1.07346	-0.37625	-6.12227	2.45682e-07	4.12586e-06
OR10H1	-0.47395	-0.485714	-0.0117647	-6.04741	2.48463e-07	4.16173e-06
CAPG	-1.05235	-1.16	-0.107647	-6.04444	2.51022e-07	4.1937e-06
RASSF5	-1.08285	-1.53815	-0.455294	-6.05028	2.65807e-07	4.42923e-06
NUMB	-0.796702	-0.579643	0.217059	-6.02669	2.66864e-07	4.43005e-06
GENX-3414	-0.798088	-0.9075	-0.109412	-6.0258	2.67691e-07	4.43005e-06
LGTN	0.644076	0.736429	0.0923529	6.02555	2.67917e-07	4.43005e-06
NSUN5	-0.929087	-1.26846	-0.339375	-6.09545	2.68745e-07	4.43239e-06
RPS15	1.02842	0.156071	-0.872353	6.02121	2.71956e-07	4.47389e-06
SORL1	-1.25504	-1.57857	-0.323529	-6.01653	2.76379e-07	4.5274e-06
GALNT3	-1.44498	-1.64321	-0.198235	-6.01629	2.76613e-07	4.5274e-06
IL6R	-1.51726	-2.17696	-0.659706	-6.0125	2.80253e-07	4.57536e-06
MGC10485	-1.00105	0.160714	1.16176	-6.00716	2.85454e-07	4.64852e-06
MGC20579	-1.4987	-0.839286	0.659412	-6.00156	2.91018e-07	4.72718e-06
PLA2G2D	-0.496723	-0.631429	-0.134706	-6.0001	2.92483e-07	4.73904e-06
TP53INP2	-0.885525	-1.34964	-0.464118	-5.99519	2.97483e-07	4.80798e-06
NPM1	1.18361	1.12714	-0.0564706	5.98927	3.03616e-07	4.89483e-06
HSPA1A	-2.20286	-2.06286	0.14	-6.03077	3.07503e-07	4.94514e-06
RPL11	0.632878	0.244643	-0.388235	5.97967	3.13823e-07	5.03422e-06
EPPK1	-1.98518	-1.17393	0.81125	-5.99837	3.17351e-07	5.07818e-06
C6orf65	2.55361	2.28111	-0.2725	6.01451	3.24881e-07	5.1858e-06
AMICA1	-1.88821	-2.88571	-0.9975	-5.98969	3.26894e-07	5.20505e-06
MGC39325	-1.5695	-2.41714	-0.847647	-5.95267	3.44417e-07	5.4702e-06
TALDO1	-1.54667	-1.33	0.216667	-6.78474	3.45243e-07	5.4702e-06
KIAA0831	0.776113	0.619643	-0.156471	5.93657	3.64058e-07	5.75418e-06
FLJ33814	-0.671008	-0.945714	-0.274706	-5.9334	3.68057e-07	5.80316e-06
RPS16	0.698908	0.267143	-0.431765	5.92949	3.73039e-07	5.86737e-06
NPL	-0.933908	-1.13714	-0.203235	-5.9255	3.78203e-07	5.92449e-06
FBXO9	-0.79166	-0.991071	-0.199412	-5.92477	3.79154e-07	5.92449e-06
P4HB	-0.97645	-1.20821	-0.231765	-5.92377	3.80462e-07	5.92449e-06
ZNF658	-0.530084	-0.387143	0.142941	-5.92227	3.8243e-07	5.92449e-06
NINJ2	-1.04985	-1.2675	-0.217647	-5.92198	3.8281e-07	5.92449e-06
IL1R2	-1.99603	-2.3625	-0.366471	-5.92192	3.82898e-07	5.92449e-06
DOK3	-1.06779	-1.5125	-0.444706	-5.92176	3.83101e-07	5.92449e-06
ISL2	-1.90576	-1.83929	0.0664706	-5.9159	3.90907e-07	6.03073e-06
GPR77	-0.85855	-1.31679	-0.458235	-5.91235	3.95719e-07	6.08275e-06
MAP2K6	-0.626303	-0.519048	0.107255	-5.91202	3.96165e-07	6.08275e-06
KRT15	-1.27683	-1.35036	-0.0735294	-5.90659	4.03648e-07	6.17555e-06
SNRPD2	0.714601	0.391071	-0.323529	5.90625	4.04124e-07	6.17555e-06
SCN8A	-1.0554	-0.598929	0.456471	-5.89827	4.15366e-07	6.33234e-06
KIAA1393	-0.924593	-0.935926	-0.0113333	-5.96423	4.16802e-07	6.33924e-06
MRPL16	-0.651366	-0.181071	0.470294	-5.89545	4.19426e-07	6.36414e-06
HSA9761	0.623214	0.533214	-0.09	5.8931	4.22832e-07	6.40075e-06
TSPAN2	-1.8835	-2.21732	-0.333824	-5.88561	4.33876e-07	6.55255e-06
PECI	0.81084	0.681429	-0.129412	5.88049	4.41586e-07	6.65342e-06
ENTPD2	-0.827122	-0.610357	0.216765	-5.87627	4.48045e-07	6.735e-06
MAPK14	-0.848382	-1.6125	-0.764118	-5.87252	4.53857e-07	6.80649e-06
TAGAP	-1.43103	-1.7275	-0.296471	-5.86993	4.57932e-07	6.85167e-06
RPL10A	0.665054	0.512407	-0.152647	5.88999	4.59301e-07	6.85626e-06
TRERF1	-0.858382	-0.3725	0.485882	-5.86229	4.7012e-07	6.98576e-06
NQO2	-0.981261	-1.37714	-0.395882	-5.86228	4.70144e-07	6.98576e-06
KCNJ15	-2.34982	-3.13482	-0.785	-5.85614	4.80175e-07	7.11841e-06
KIAA1715	-0.958298	-0.685357	0.272941	-5.84272	5.0286e-07	7.43762e-06
BAT1	0.703393	0.167143	-0.53625	5.86071	5.07498e-07	7.47565e-06
SLCO4C1	-1.06362	-2.02185	-0.958235	-5.86056	5.0775e-07	7.47565e-06
ACTB	-0.759455	-1.44593	-0.686471	-5.85811	5.12009e-07	7.52118e-06
MED18	-1.37059	-0.72	0.650588	-5.83632	5.1404e-07	7.53386e-06
GPR65	-1.65183	-1.37536	0.276471	-5.83561	5.15305e-07	7.53528e-06
RET	-1.17034	-0.408571	0.761765	-5.83381	5.18493e-07	7.56473e-06
STK17A	-0.639853	-0.4275	0.212353	-5.82751	5.29859e-07	7.71312e-06
ZNF200	-1.18527	-0.0482143	1.13706	-5.81295	5.57061e-07	8.09082e-06
CAMTA2	-1.26008	-0.907143	0.352941	-5.80328	5.75883e-07	8.3454e-06
CDC14B	-1.10088	-0.364405	0.736471	-5.80008	5.82237e-07	8.41857e-06
PCDHB7	0.542143	0.237143	-0.305	5.81897	5.85035e-07	8.44009e-06
FRMD3	-1.64601	-1.47571	0.170294	-5.79733	5.87783e-07	8.46081e-06
SIRT7	-0.808125	-0.815	-0.006875	-5.81636	5.90251e-07	8.47743e-06
RPL36	1.03517	0.259286	-0.775882	5.79448	5.93557e-07	8.50596e-06
MRPL19	0.872311	1.06643	0.194118	5.79284	5.96914e-07	8.5351e-06
DAZAP2	-0.706273	-0.498148	0.208125	-5.83164	6.02379e-07	8.58005e-06
NUDC	0.545546	0.261429	-0.284118	5.79002	6.02719e-07	8.58005e-06
NUP88	0.751875	0.525	-0.226875	5.80573	6.12009e-07	8.69311e-06
FKBP6	-0.744391	-0.213214	0.531176	-5.78344	6.16499e-07	8.72307e-06
CHD7	-1.4102	-1.33667	0.0735294	-5.78329	6.16824e-07	8.72307e-06
CSF2RA	-1.08027	-1.23464	-0.154375	-5.80006	6.23951e-07	8.80187e-06
EBSP	0.721765	0.72	-0.00176471	5.7794	6.25126e-07	8.80187e-06
ELL	-0.984349	-0.604643	0.379706	-5.77708	6.30132e-07	8.85304e-06
FSCN1	0.750126	0.730714	-0.0194118	5.77377	6.37338e-07	8.93481e-06
CAMP	-2.46554	-4.93929	-2.47375	-5.99612	6.44385e-07	9.01401e-06
FLJ20718	0.98666	-0.133929	-1.12059	5.76879	6.48328e-07	9.04953e-06
CCAR1	0.995336	1.03357	0.0382353	5.76806	6.49954e-07	9.05263e-06
BCL6	-1.78638	-2.05815	-0.271765	-5.77328	6.83482e-07	9.48229e-06
FLJ14800	-1.00834	-0.898929	0.109412	-5.7533	6.83743e-07	9.48229e-06
PRG3	-2.37048	-3.64107	-1.27059	-5.75098	6.89207e-07	9.53755e-06
F8	-1.02202	-0.0414286	0.980588	-5.74668	6.99475e-07	9.65891e-06
AOF1	-0.68	-0.44	0.24	-5.74544	7.0245e-07	9.67927e-06
NOLA2	0.763109	0.744286	-0.0188235	5.72942	7.42157e-07	1.02046e-05
LILRA3	-1.55359	-3.02536	-1.47176	-5.72495	7.53631e-07	1.03403e-05
C2orf18	-0.961187	-0.805893	0.155294	-5.72362	7.57067e-07	1.03654e-05
CHFR	-0.759732	-0.0803571	0.679375	-5.74193	7.60421e-07	1.03893e-05
COMMD2	1.00912	0.675	-0.334118	5.72146	7.62707e-07	1.03985e-05
FLJ23091	-1.69938	-2.4725	-0.773125	-5.73964	7.66354e-07	1.04244e-05
SYK	-0.845819	-0.699643	0.146176	-5.71951	7.67841e-07	1.04244e-05
KIAA1324	-1.36057	-1.19821	0.162353	-5.71671	7.75253e-07	1.05029e-05
KELCHL	-0.873223	-0.53087	0.342353	-5.81536	8.0087e-07	1.08067e-05
STGC3	-1.26565	-0.160357	1.10529	-5.70691	8.01757e-07	1.08067e-05
DUSP16	-1.16804	-1.14304	0.025	-5.70656	8.02702e-07	1.08067e-05
SEMA4A	-0.848393	-1.77214	-0.92375	-5.72194	8.1389e-07	1.09345e-05
KLHL21	-0.614622	-0.532857	0.0817647	-5.70081	8.18706e-07	1.09366e-05
MOSPD2	-0.997411	-1.05929	-0.061875	-5.71995	8.19407e-07	1.09366e-05
PRDM5	-1.9491	-2.43321	-0.484118	-5.70004	8.20867e-07	1.09366e-05
EIF3S3	0.623382	0.6625	0.0391176	5.69959	8.22134e-07	1.09366e-05
PISD	-0.87319	-0.407308	0.465882	-5.73922	8.2253e-07	1.09366e-05
RHOBTB3	0.89813	0.851071	-0.0470588	5.69412	8.37714e-07	1.11156e-05
ATP5J	0.71958	0.244286	-0.475294	5.69322	8.40304e-07	1.11271e-05
NCBP2	0.608141	0.711964	0.103824	5.69101	8.46673e-07	1.11728e-05
TARBP1	0.96687	1.00393	0.0370588	5.69004	8.49513e-07	1.11728e-05
FLJ10853	0.747164	1.22893	0.481765	5.68965	8.50645e-07	1.11728e-05
LPGAT1	-1.10542	-1.50071	-0.395294	-5.68964	8.50687e-07	1.11728e-05
UBN1	-0.774107	-1.07786	-0.30375	-5.6979	8.83194e-07	1.15762e-05
RPL34	0.826807	0.688571	-0.138235	5.67593	8.91616e-07	1.16628e-05
CTSH	-1.51853	-2.555	-1.03647	-5.6739	8.97835e-07	1.17136e-05
EML4	-0.716134	-1.05643	-0.340294	-5.67348	8.99131e-07	1.17136e-05
HSPA1L	-0.917563	-1.13286	-0.215294	-5.66794	9.16368e-07	1.19141e-05
TYROBP	-1.43571	-2.63571	-1.2	-5.66477	9.26383e-07	1.20201e-05
KIF1B	-1.01662	-1.20643	-0.189804	-5.66056	9.39837e-07	1.21702e-05
CAPZA1	-0.987374	-0.856786	0.130588	-5.65965	9.42795e-07	1.2184e-05
G6PD	-0.901828	-1.92536	-1.02353	-5.65264	9.65713e-07	1.24552e-05
OGFR	-0.803552	-1.03885	-0.235294	-5.68683	9.81199e-07	1.26245e-05
ABCC2	-1.02954	-1.25071	-0.221176	-5.64753	9.82757e-07	1.26245e-05
FLJ10901	-1.24018	-1.33643	-0.09625	-5.66473	9.88548e-07	1.26737e-05
VMD2	-0.957574	-1.80875	-0.851176	-5.64499	9.9134e-07	1.26843e-05
TRUB2	0.626471	0.52	-0.106471	5.64214	1.00108e-06	1.27835e-05
FLJ10375	-1.17971	-1.705	-0.525294	-5.63474	1.02679e-06	1.30859e-05
ABCC1	0.63812	0.320179	-0.317941	5.62611	1.05756e-06	1.34515e-05
DKFZp761P1121	-0.937899	-0.791429	0.146471	-5.62534	1.06037e-06	1.34578e-05
HDAC2	0.578866	0.353571	-0.225294	5.62483	1.06223e-06	1.34578e-05
NAGK	-0.969231	-1.62923	-0.66	-5.65392	1.09606e-06	1.38592e-05
RHOU	-1.34567	-1.38214	-0.0364706	-5.61505	1.0984e-06	1.38615e-05
C3AR1	-1.37786	-1.74536	-0.3675	-5.63207	1.10445e-06	1.39107e-05
ALDH2	-1.32989	-1.50107	-0.171176	-5.61283	1.10676e-06	1.39126e-05
TM4SF14	-1.08141	-1.50964	-0.428235	-5.60937	1.11994e-06	1.4051e-05
LASP1	-0.930861	-1.82321	-0.892353	-5.60303	1.14454e-06	1.43317e-05
C6orf83	-0.60438	-0.537321	0.0670588	-5.6009	1.15292e-06	1.44086e-05
RNH	-0.908304	-0.996429	-0.088125	-5.61882	1.15526e-06	1.44099e-05
MGC16207	-1.03678	-1.04148	-0.00470588	-5.60611	1.20613e-06	1.50155e-05
GALNACT-2	-0.91375	-0.9875	-0.07375	-5.6002	1.23056e-06	1.52901e-05
MGRN1	-0.674075	-0.5072	0.166875	-5.66058	1.23317e-06	1.5293e-05
CNTNAP3	-0.531408	-0.379643	0.151765	-5.58043	1.23656e-06	1.53056e-05
VAMP3	-0.720882	-0.885	-0.164118	-5.57308	1.268e-06	1.56647e-05
SLC31A2	-0.941471	-0.61	0.331471	-5.57233	1.27129e-06	1.56753e-05
HLA-E	-0.844118	-1.12	-0.275882	-5.57168	1.27412e-06	1.56802e-05
HPS6	-0.399727	-0.896786	-0.497059	-5.56609	1.29868e-06	1.59521e-05
KIAA1754	-0.982332	-1.73821	-0.755882	-5.56312	1.31194e-06	1.60605e-05
PFDN2	0.636863	0.383333	-0.253529	5.58119	1.31249e-06	1.60605e-05
ZNF207	0.680252	0.601429	-0.0788235	5.55912	1.33002e-06	1.62442e-05
PLAUR	-1.59523	-2.33464	-0.739412	-5.55491	1.34931e-06	1.64486e-05
RAB27A	-1.07958	-1.60429	-0.524706	-5.55092	1.36785e-06	1.66432e-05
DEADC1	0.681282	0.718929	0.0376471	5.54928	1.37551e-06	1.67048e-05
C14orf124	0.470945	0.190357	-0.280588	5.54814	1.38087e-06	1.67384e-05
CDC42EP2	-1.0608	-0.756429	0.304375	-5.5655	1.38419e-06	1.67471e-05
ACPP	-1.19059	-1.58	-0.389412	-5.5449	1.39626e-06	1.68616e-05
FLJ42289	-1.27582	-0.834643	0.441176	-5.54097	1.41513e-06	1.70576e-05
NTNG2	-1.5875	-1.725	-0.1375	-5.55696	1.42485e-06	1.71307e-05
LCAT	-0.676345	-1.20929	-0.532941	-5.53863	1.42651e-06	1.71307e-05
CCT8	0.653803	0.493214	-0.160588	5.53448	1.44686e-06	1.73427e-05
EIF3S4	0.693172	0.719643	0.0264706	5.53088	1.46479e-06	1.7525e-05
SYT7	-0.594905	-0.861964	-0.267059	-5.52981	1.47014e-06	1.75565e-05
S100A6	-1.09652	-2.07464	-0.978125	-5.54596	1.47891e-06	1.7618e-05
STX11	-1.27315	-1.17786	0.0952941	-5.52771	1.48075e-06	1.7618e-05
OR52K3P	-1.37741	-1.30429	0.073125	-5.54463	1.48562e-06	1.76434e-05
ARNT2	-0.756471	-0.41	0.346471	-5.52001	1.5202e-06	1.80208e-05
LRPAP1	-0.776492	-0.921786	-0.145294	-5.51765	1.53251e-06	1.81334e-05
LOC93444	-0.794517	-0.893929	-0.0994118	-5.5111	1.56715e-06	1.85094e-05
GRK6	-1.09134	-1.86429	-0.772941	-5.50446	1.60308e-06	1.88845e-05
FLJ20257	-0.702542	-0.506071	0.196471	-5.50395	1.60591e-06	1.88845e-05
ARNTL	-0.916744	-0.613214	0.303529	-5.50342	1.60879e-06	1.88845e-05
IL8	-2.1919	-1.97661	0.215294	-5.50309	1.61063e-06	1.88845e-05
FUT4	-1.25276	-0.984821	0.267941	-5.5009	1.62271e-06	1.89917e-05
FLJ13984	0.886849	0.822143	-0.0647059	5.49477	1.65699e-06	1.93578e-05
UPP1	-0.969375	-0.9025	0.066875	-5.50742	1.68505e-06	1.96499e-05
SLC2A3	-1.53884	-1.91571	-0.376875	-5.5017	1.71799e-06	1.99979e-05
ESRRA	-0.798761	-0.314643	0.484118	-5.48347	1.72214e-06	2.00101e-05
PECR	-1.1405	-1.92286	-0.782353	-5.47991	1.74317e-06	2.0218e-05
FLJ11795	-1.43767	-2.20179	-0.764118	-5.47755	1.7573e-06	2.03453e-05
SLC36A1	-0.950084	-1.06714	-0.117059	-5.47437	1.77644e-06	2.053e-05
AXIN1	-0.650399	-0.413929	0.236471	-5.47297	1.78496e-06	2.05916e-05
CSGlcA-T	-0.677899	-0.0814286	0.596471	-5.46289	1.84738e-06	2.12655e-05
ZNF265	0.729554	-0.0935714	-0.823125	5.47982	1.84997e-06	2.12655e-05
ATP6AP1	-0.587185	-0.580714	0.00647059	-5.45768	1.8805e-06	2.15779e-05
DNAJC7	1.18689	0.0657143	-1.12118	5.4544	1.90162e-06	2.17816e-05
KIAA0310	-0.65063	-0.353571	0.297059	-5.44868	1.93911e-06	2.21557e-05
NXPH4	-0.646765	-0.955	-0.308235	-5.44832	1.94148e-06	2.21557e-05
ABHD2	-0.638782	-0.556429	0.0823529	-5.44762	1.94613e-06	2.21557e-05
PRDX5	-0.558824	-0.91	-0.351176	-5.44733	1.94802e-06	2.21557e-05
CLEC4E	-0.927731	-1.18714	-0.259412	-5.44078	1.99204e-06	2.26163e-05
LPPR2	-0.883487	-1.47643	-0.592941	-5.4348	2.03302e-06	2.30411e-05
DNAJA5	0.566345	0.564286	-0.00205882	5.4241	2.10851e-06	2.38181e-05
ZNF509	-1.04433	0.102143	1.14647	-5.42403	2.10897e-06	2.38181e-05
MAPRE2	0.718529	0.56	-0.158529	5.42201	2.12356e-06	2.39291e-05
LITAF	-1.2309	-2.12679	-0.895882	-5.42126	2.12898e-06	2.39291e-05
SMARCB1	-0.435231	-0.844643	-0.409412	-5.42069	2.13311e-06	2.39291e-05
ABCC10	-0.91334	-0.203929	0.709412	-5.42058	2.13395e-06	2.39291e-05
HLA-B	-0.831933	-1.11429	-0.282353	-5.41969	2.1404e-06	2.39291e-05
FOXJ2	-0.684475	-0.190357	0.494118	-5.4196	2.14106e-06	2.39291e-05
LOC151162	-1.01901	-1.40607	-0.387059	-5.41786	2.15377e-06	2.40295e-05
PIK4CB	-0.414196	-0.391071	0.023125	-5.43265	2.16968e-06	2.40835e-05
COX17	-0.743393	-0.0621429	0.68125	-5.4324	2.17151e-06	2.40835e-05
VASP	-1.55668	-1.88786	-0.331176	-5.41531	2.17259e-06	2.40835e-05
KBTBD7	-1.24836	-1.12208	0.126275	-5.41518	2.17355e-06	2.40835e-05
LOC150166	-1.52994	-2.39464	-0.864706	-5.41423	2.18056e-06	2.40993e-05
BATF	-0.765089	-0.870714	-0.105625	-5.43092	2.18245e-06	2.40993e-05
STATIP1	0.585756	0.809286	0.223529	5.41335	2.18709e-06	2.41093e-05
GNPNAT1	0.692941	0.72	0.0270588	5.41174	2.19911e-06	2.42004e-05
FLJ20580	0.390357	0.170357	-0.22	5.42745	2.20812e-06	2.42581e-05
KIAA0711	-1.31141	-1.25964	0.0517647	-5.40981	2.21367e-06	2.42777e-05
ARPC1B	-0.640609	-1.21179	-0.571176	-5.4065	2.2387e-06	2.44742e-05
IL1RN	-1.7618	-2.19268	-0.430882	-5.40644	2.23917e-06	2.44742e-05
ORMDL1	0.600147	0.4725	-0.127647	5.40486	2.25123e-06	2.45292e-05
FLJ20507	-0.553571	-0.823571	-0.27	-5.40479	2.25181e-06	2.45292e-05
HOM-TES-103	-0.554375	-0.445	0.109375	-5.42041	2.26125e-06	2.45855e-05
FCGR2A	-1.63946	-1.50571	0.13375	-5.41978	2.2661e-06	2.45855e-05
FCER1G	-1.04402	-1.83964	-0.795625	-5.41906	2.27161e-06	2.45855e-05
ADRB2	-1.78876	-1.44464	0.344118	-5.40214	2.27223e-06	2.45855e-05
COX5A	0.562941	0.51	-0.0529412	5.39834	2.30179e-06	2.48636e-05
PILRA	-1.32588	-2.37	-1.04412	-5.39652	2.31611e-06	2.49765e-05
SSH3	-0.849172	-0.727407	0.121765	-5.40986	2.34321e-06	2.52266e-05
BIN2	-1.16217	-1.64482	-0.482647	-5.38965	2.37087e-06	2.54818e-05
CCPG1	-1.12136	-1.17018	-0.0488235	-5.38847	2.38037e-06	2.55061e-05
PPP1R3B	-1.42371	-1.59518	-0.171471	-5.38839	2.38104e-06	2.55061e-05
TNFSF5IP1	0.674139	0.341786	-0.332353	5.38444	2.41325e-06	2.58082e-05
HSPCB	0.774685	0.568214	-0.206471	5.38208	2.43274e-06	2.59736e-05
BTG1	-0.99208	-1.16679	-0.174706	-5.38071	2.44404e-06	2.60511e-05
PLXNC1	-1.00644	-1.12036	-0.113922	-5.37909	2.45756e-06	2.61519e-05
KIAA0404	-1.13985	-0.9375	0.202353	-5.37571	2.48595e-06	2.64106e-05
LOC348840	-1.29836	-0.390714	0.907647	-5.37496	2.49238e-06	2.64353e-05
ALDOC	-1.46338	-1.6475	-0.184118	-5.37361	2.50382e-06	2.65131e-05
DAP13	0.542164	0.383929	-0.158235	5.37109	2.5254e-06	2.66977e-05
HLX1	-1.38048	-1.53107	-0.150588	-5.36324	2.59363e-06	2.73418e-05
MPZL1	1.10599	1.12893	0.0229412	5.3624	2.60113e-06	2.73418e-05
GSN	-1.61752	-1.07429	0.543235	-5.36232	2.60182e-06	2.73418e-05
FLJ34790	-1.17214	-1.67714	-0.505	-5.37867	2.60329e-06	2.73418e-05
HS2ST1	0.794265	1.02583	0.231569	5.3594	2.62777e-06	2.7554e-05
C21orf55	1.0605	0.682857	-0.377647	5.35517	2.66579e-06	2.79074e-05
LGALS3	-1.49086	-2.37321	-0.882353	-5.35396	2.6768e-06	2.79767e-05
RASGRP4	-0.868172	-1.43464	-0.566471	-5.35349	2.6811e-06	2.79767e-05
GLTSCR2	0.762143	0.522143	-0.24	5.36431	2.73243e-06	2.84663e-05
BTG2	-0.861161	-1.35679	-0.495625	-5.36218	2.75207e-06	2.86067e-05
GNL2	0.609706	0.605	-0.00470588	5.34551	2.75478e-06	2.86067e-05
SMPD3	-0.607542	-0.451071	0.156471	-5.34295	2.77882e-06	2.881e-05
KIAA0674	-0.790798	-1.15786	-0.367059	-5.34113	2.79604e-06	2.8942e-05
CEBPD	-2.01437	-2.14143	-0.127059	-5.47498	2.80139e-06	2.8951e-05
PLD1	-1.13542	-0.760714	0.374706	-5.33764	2.82948e-06	2.9167e-05
SLC1A4	-0.776765	-0.565	0.211765	-5.33744	2.83134e-06	2.9167e-05
ZNF384	-0.65666	0.133929	0.790588	-5.33191	2.88499e-06	2.96723e-05
ILF2	0.514244	0.480714	-0.0335294	5.33034	2.90042e-06	2.97676e-05
PRKACA	-0.946645	-0.553704	0.392941	-5.34629	2.9035e-06	2.97676e-05
IER3	-1.96097	-2.02214	-0.0611765	-5.32754	2.92816e-06	2.99728e-05
CR1	-1.16571	-1.80345	-0.637745	-5.32697	2.93382e-06	2.99746e-05
BMS1L	0.510672	0.437143	-0.0735294	5.32611	2.94242e-06	2.99746e-05
CSF3R	-1.11416	-2.01593	-0.901765	-5.34191	2.94662e-06	2.99746e-05
NEDD9	-0.695882	-0.89	-0.194118	-5.32566	2.94693e-06	2.99746e-05
FAIM	1.46244	1.78714	0.324706	5.31797	3.02485e-06	3.06863e-05
POLE4	-0.714328	-0.937857	-0.223529	-5.31782	3.02641e-06	3.06863e-05
TINF2	-0.592773	-0.375714	0.217059	-5.31566	3.0487e-06	3.08638e-05
GALNAC4S-6ST	-1.87957	-2.11839	-0.238824	-5.31329	3.07328e-06	3.10638e-05
TAF12	-0.486765	-0.265	0.221765	-5.31264	3.08014e-06	3.10844e-05
LOC257106	-0.80354	-1.66589	-0.862353	-5.31099	3.09741e-06	3.12099e-05
STAT3	-0.668298	-0.735357	-0.0670588	-5.3083	3.1258e-06	3.14468e-05
PNPT1	1.06679	1.13679	0.07	5.30686	3.14111e-06	3.15516e-05
MGC11134	-0.742658	-0.551481	0.191176	-5.32115	3.16005e-06	3.16924e-05
OXSR1	-0.618304	-0.443929	0.174375	-5.31883	3.18481e-06	3.18912e-05
PDZK10	-0.873109	-1.29429	-0.421176	-5.29994	3.21577e-06	3.2127e-05
BTF3	0.673634	0.658929	-0.0147059	5.2997	3.21832e-06	3.2127e-05
DEFA3	-3.1437	-4.0337	-0.89	-5.66547	3.23677e-06	3.22612e-05
DKFZp762K222	-1.43641	-1.83464	-0.398235	-5.29587	3.26042e-06	3.24468e-05
RPL17	0.672983	0.683571	0.0105882	5.292	3.30354e-06	3.28252e-05
DOC-1R	-1.06639	-0.202857	0.863529	-5.29062	3.31899e-06	3.29281e-05
NRBF2	-0.918929	-1.17893	-0.26	-5.28937	3.33319e-06	3.30181e-05
MBNL2	1.04377	1.43524	0.391471	5.28869	3.34084e-06	3.30431e-05
HEY1	-1.78943	-1.94179	-0.152353	-5.28739	3.35564e-06	3.31387e-05
NOD9	-0.658424	-0.916071	-0.257647	-5.28602	3.37122e-06	3.32417e-05
SRRM1	0.672815	0.139286	-0.533529	5.28252	3.41141e-06	3.35866e-05
GPX3	-0.655693	-0.743929	-0.0882353	-5.28049	3.43506e-06	3.37679e-05
SMARCD2	-0.666849	-1.11214	-0.445294	-5.27956	3.44582e-06	3.38221e-05
CTDSP2	-1.05011	0.651071	1.70118	-5.26723	3.59289e-06	3.5212e-05
FMR2	-0.856765	-0.805	0.0517647	-5.26578	3.61059e-06	3.53318e-05
ADRB1	1.66623	1.39446	-0.271765	5.24979	3.81157e-06	3.72421e-05
ACTG1	-0.888839	-0.343214	0.545625	-5.26352	3.8359e-06	3.74231e-05
TOMM70A	0.682395	0.873571	0.191176	5.24477	3.87691e-06	3.7766e-05
TOR1B	-0.874832	-0.800714	0.0741176	-5.2429	3.90155e-06	3.79487e-05
LOC197322	0.538634	-0.256071	-0.794706	5.24093	3.92765e-06	3.81451e-05
POLR2I	0.672521	0.324286	-0.348235	5.23859	3.95895e-06	3.83911e-05
LOC91942	0.953718	1.01607	0.0623529	5.23731	3.97612e-06	3.84998e-05
AP1S2	-0.927689	-0.333571	0.594118	-5.2334	4.02916e-06	3.89549e-05
BLOC1S3	-0.765252	-0.786429	-0.0211765	-5.22596	4.13179e-06	3.98873e-05
TBC1D2	-0.942374	-1.42179	-0.479412	-5.22512	4.14356e-06	3.99411e-05
FLJ22386	-1.08181	-1.36357	-0.281765	-5.21701	4.25888e-06	4.09915e-05
COQ6	0.496429	0.316429	-0.18	5.21637	4.26814e-06	4.10194e-05
DNM2	-0.598172	-0.644643	-0.0464706	-5.21238	4.32613e-06	4.15148e-05
PEX1	0.696092	0.357857	-0.338235	5.21124	4.34272e-06	4.16121e-05
IFNGR2	-0.806109	-1.41846	-0.612353	-5.23874	4.39974e-06	4.20959e-05
SLC19A1	-0.770937	-0.937407	-0.166471	-5.22062	4.43018e-06	4.23244e-05
HCLS1	-0.755231	-1.70464	-0.949412	-5.20168	4.48547e-06	4.27779e-05
AK3L1	0.842395	0.733571	-0.108824	5.20132	4.49092e-06	4.27779e-05
PAIP1	0.579832	0.745714	0.165882	5.19502	4.58756e-06	4.3634e-05
BID	-0.647395	-0.608571	0.0388235	-5.19418	4.60064e-06	4.3694e-05
ITPK1	-0.801513	-0.798571	0.00294118	-5.19313	4.61702e-06	4.37851e-05
RPS7	0.599958	0.416429	-0.183529	5.19176	4.63841e-06	4.39233e-05
XKRX	-1.32345	-0.282857	1.04059	-5.19058	4.65693e-06	4.39875e-05
NOL7	0.515651	0.450357	-0.0652941	5.19046	4.65883e-06	4.39875e-05
MAPK1	-0.610315	-0.881786	-0.271471	-5.18922	4.67844e-06	4.41081e-05
DAAM2	-1.1067	-1.39964	-0.292941	-5.18816	4.69525e-06	4.42019e-05
USP13	0.877118	1.44173	0.564608	5.187	4.7137e-06	4.43109e-05
ATF4	0.570945	0.350357	-0.220588	5.1849	4.74726e-06	4.45615e-05
APEX1	0.611492	0.306786	-0.304706	5.18386	4.76396e-06	4.46532e-05
PLCG2	-0.764018	-0.972143	-0.208125	-5.19746	4.78794e-06	4.48129e-05
MAP3K3	-0.532857	-0.887857	-0.355	-5.17915	4.84032e-06	4.52375e-05
FLJ31295	-0.701303	-1.00405	-0.302745	-5.17809	4.85765e-06	4.53338e-05
MGC13379	-0.768304	-0.631429	0.136875	-5.19114	4.89051e-06	4.55744e-05
GRK5	-1.19546	-0.724286	0.471176	-5.16649	5.05178e-06	4.70093e-05
ATXN2L	0.411576	0.188929	-0.222647	5.16546	5.0693e-06	4.70756e-05
ALS4	-0.771029	0.3825	1.15353	-5.16522	5.0735e-06	4.70756e-05
SLC39A11	-0.631092	-0.772857	-0.141765	-5.16375	5.09873e-06	4.72417e-05
IPO7	0.76021	0.607857	-0.152353	5.16269	5.117e-06	4.7312e-05
MYH9	-0.761639	-1.53929	-0.777647	-5.16246	5.12099e-06	4.7312e-05
KCNH3	-0.57785	-1.3216	-0.74375	-5.22431	5.16625e-06	4.76619e-05
C20orf27	-1.05426	-1.5425	-0.488235	-5.1535	5.27813e-06	4.86245e-05
EIF3S1	0.868739	1.26286	0.394118	5.1528	5.29055e-06	4.86694e-05
C20orf30	0.503782	0.151429	-0.352353	5.15226	5.30022e-06	4.86889e-05
SNARK	-1.40008	-2.14714	-0.747059	-5.15171	5.31003e-06	4.87096e-05
BIC	1.7554	2.70893	0.953529	5.14969	5.34637e-06	4.8934e-05
PPAP2B	-1.79911	-2.65786	-0.85875	-5.16435	5.34966e-06	4.8934e-05
CARD9	0.835483	0.786071	-0.0494118	5.14835	5.37067e-06	4.90565e-05
MEFV	-0.851513	-1.33857	-0.487059	-5.1449	5.43359e-06	4.9561e-05
FKBP5	0.70084	0.381429	-0.319412	5.13797	5.56202e-06	5.06608e-05
ZBED3	0.681586	0.789821	0.108235	5.1364	5.5915e-06	5.08575e-05
MPV17	0.466429	0.146429	-0.32	5.1352	5.61415e-06	5.09917e-05
DGCR2	-0.800446	-0.813571	-0.013125	-5.14911	5.62968e-06	5.09964e-05
HSPC023	0.519265	0.1275	-0.391765	5.13434	5.63049e-06	5.09964e-05
LSM7	0.800903	0.766786	-0.0341176	5.13387	5.6394e-06	5.10055e-05
RPP14	0.499286	-0.0407143	-0.54	5.13261	5.66339e-06	5.11507e-05
ARPC2	-0.643	-1.045	-0.402	-5.18937	5.79045e-06	5.22251e-05
KIAA1539	-0.924749	-1.19593	-0.271176	-5.13524	5.89711e-06	5.31128e-05
LIPE	-1.21162	-1.4275	-0.215882	-5.11722	5.96488e-06	5.36483e-05
UBE3A	0.608348	0.584231	-0.0241176	5.14219	6.06385e-06	5.44625e-05
LOC51249	0.439937	0.274643	-0.165294	5.10222	6.27414e-06	5.62728e-05
PROCR	1.50017	1.75429	0.254118	5.0933	6.46548e-06	5.79084e-05
LENG5	-0.815089	-0.923214	-0.108125	-5.10669	6.48752e-06	5.80252e-05
RRS1	0.70666	0.556071	-0.150588	5.09015	6.53421e-06	5.83618e-05
LILRB5	-1.30875	-1.475	-0.16625	-5.09963	6.64239e-06	5.92461e-05
GFI1	-1.10615	-1.57615	-0.47	-5.11177	6.70738e-06	5.97431e-05
MYH1	1.71545	-0.581429	-2.29688	5.09494	6.74714e-06	6.00143e-05
C6orf89	-0.703414	-0.215179	0.488235	-5.0781	6.80479e-06	6.04437e-05
TRIM11	-0.562206	-0.0775	0.484706	-5.07663	6.83836e-06	6.06584e-05
PTPRJ	-0.969107	-1.57536	-0.60625	-5.08653	6.93945e-06	6.14705e-05
SLCO3A1	-0.824695	-0.929107	-0.104412	-5.06589	7.08989e-06	6.26617e-05
LYPLA2	-0.649118	-0.505	0.144118	-5.06575	7.09336e-06	6.26617e-05
CCR3	-1.60977	-1.79036	-0.180588	-5.06499	7.11149e-06	6.2736e-05
PRPS1	0.735672	0.882143	0.146471	5.06354	7.14626e-06	6.29566e-05
KIAA0947	0.534375	0.6725	0.138125	5.06748	7.39473e-06	6.50566e-05
NP	-0.981786	-0.911786	0.07	-5.05295	7.40518e-06	6.50598e-05
INHBA	-1.56981	-1.74393	-0.174118	-5.05228	7.42185e-06	6.51176e-05
C21orf18	0.508761	0.334643	-0.174118	5.04517	7.60109e-06	6.65996e-05
TWIST2	-1.84223	-2.87286	-1.03062	-5.05835	7.62333e-06	6.66913e-05
C4orf9	0.791954	0.716071	-0.0758824	5.04396	7.63224e-06	6.66913e-05
ARH	-0.833791	-0.205556	0.628235	-5.05676	7.66385e-06	6.68769e-05
KIAA1272	-0.835998	-0.804821	0.0311765	-5.04202	7.68209e-06	6.69454e-05
SIAH1	0.891429	0.781429	-0.11	5.04034	7.72542e-06	6.72322e-05
KIAA0540	-0.402521	-0.654286	-0.251765	-5.03903	7.75965e-06	6.74391e-05
RY1	0.492752	-0.0160714	-0.508824	5.03437	7.88206e-06	6.84108e-05
TUSC2	-0.864223	-0.178929	0.685294	-5.03213	7.94146e-06	6.88336e-05
LAP3	0.812542	0.976071	0.163529	5.031	7.97153e-06	6.90015e-05
MARK2	-0.773059	-1.096	-0.322941	-5.07439	7.98837e-06	6.90546e-05
FNTB	-0.591761	-0.319702	0.272059	-5.02909	8.02296e-06	6.91854e-05
HRIHFB2122	-0.585515	-1.12375	-0.538235	-5.02901	8.02495e-06	6.91854e-05
CDKAL1	0.807605	0.856429	0.0488235	5.02585	8.11071e-06	6.98313e-05
FGFR4	-0.535399	-0.518929	0.0164706	-5.02355	8.17357e-06	7.02787e-05
TOLLIP	-0.557248	-0.771071	-0.213824	-5.01986	8.27546e-06	7.09843e-05
GPR84	-1.2428	-2.48593	-1.24313	-5.04822	8.27765e-06	7.09843e-05
ALOX15	-2.12368	-2.8525	-0.728824	-5.01089	8.52825e-06	7.30362e-05
PITPNB	0.647479	0.365714	-0.281765	5.01023	8.54691e-06	7.30989e-05
ADRBK1	-0.729829	-1.36444	-0.634615	-5.08384	8.62796e-06	7.36944e-05
TIM14	0.478382	0.4025	-0.0758824	5.00294	8.75841e-06	7.47096e-05
ALDH18A1	0.410735	0.2225	-0.188235	5.00176	8.79337e-06	7.49088e-05
ACAD8	-0.573482	-0.512857	0.060625	-5.01467	8.81742e-06	7.49452e-05
SRPR	-0.582266	0.0918519	0.674118	-5.01437	8.82624e-06	7.49452e-05
MAPK13	-0.605179	-0.616429	-0.01125	-5.01416	8.83251e-06	7.49452e-05
ADIPOR1	-0.96187	-1.28893	-0.327059	-4.99933	8.86525e-06	7.51241e-05
SLC27A3	-1.08045	-0.196071	0.884375	-5.01031	8.9463e-06	7.57115e-05
VARS2	0.524622	0.252857	-0.271765	4.98996	9.14807e-06	7.73176e-05
FUCA1	-0.947101	-0.413571	0.533529	-4.9891	9.17428e-06	7.74376e-05
TPM2	1.06798	0.583571	-0.484412	4.98844	9.19463e-06	7.75079e-05
C7orf35	-0.781134	-0.706429	0.0747059	-4.98733	9.22906e-06	7.76966e-05
CXCL6	-0.866828	-0.670357	0.196471	-4.98606	9.26817e-06	7.79241e-05
ULK1	-0.6625	-1.2625	-0.6	-4.98394	9.33434e-06	7.82874e-05
WARS2	0.735441	1.1925	0.457059	4.9839	9.33566e-06	7.82874e-05
IGSF6	-1.68893	-2.51393	-0.825	-4.99679	9.35797e-06	7.83725e-05
CDC42SE1	-0.563624	-0.818036	-0.254412	-4.9808	9.43312e-06	7.87916e-05
EIF4E3	-1.16021	-1.44786	-0.287647	-4.98073	9.43513e-06	7.87916e-05
KIAA0350	-0.715609	-0.116786	0.598824	-4.98043	9.44465e-06	7.87916e-05
EPHA10	-0.547353	-0.835	-0.287647	-4.97758	9.53523e-06	7.94176e-05
WDR1	-0.585767	-1.00018	-0.414412	-4.9773	9.54433e-06	7.94176e-05
HSPD1	0.813151	0.627857	-0.185294	4.9757	9.59545e-06	7.97401e-05
MSN	-0.571008	-0.305714	0.265294	-4.97302	9.68207e-06	8.03564e-05
KCNE3	-0.996985	-0.86875	0.128235	-4.97187	9.71951e-06	8.05634e-05
MRPS27	0.453193	0.441429	-0.0117647	4.97068	9.7583e-06	8.07811e-05
PAICS	0.726103	0.74875	0.0226471	4.96675	9.88729e-06	8.1744e-05
ZBTB8	1.93491	2.77929	0.844375	4.97801	9.9608e-06	8.22463e-05
FAM46C	-1.51353	-1.36	0.153529	-4.96344	9.99764e-06	8.24449e-05
CPD	-1.11786	0.00214286	1.12	-4.95963	1.01258e-05	8.3395e-05
GAA	-0.928634	-0.513929	0.414706	-4.94723	1.05548e-05	8.67403e-05
PPP1R3D	-0.609118	-1.295	-0.685882	-4.94711	1.05589e-05	8.67403e-05
CDK6	0.891007	1.22723	0.336225	4.94623	1.05901e-05	8.6886e-05
MAPK7	-0.551071	-0.631071	-0.08	-4.95767	1.06568e-05	8.73227e-05
PIGT	-0.79958	-0.0942857	0.705294	-4.94309	1.0702e-05	8.75814e-05
C20orf6	0.827962	0.716786	-0.111176	4.93932	1.08376e-05	8.85789e-05
ACP1	0.823477	1.20554	0.382059	4.93792	1.08883e-05	8.88485e-05
BC-2	-0.491576	-0.933929	-0.442353	-4.93738	1.09081e-05	8.88485e-05
TNNI1	-0.586513	-1.00357	-0.417059	-4.93727	1.09119e-05	8.88485e-05
MEP50	0.415315	0.251786	-0.163529	4.93445	1.10155e-05	8.95789e-05
ST5	-0.46313	-0.376071	0.0870588	-4.93076	1.11519e-05	9.0574e-05
S100A8	-3.72111	-4.07111	-0.35	-5.29966	1.11867e-05	9.06963e-05
FLJ21439	0.96979	1.17214	0.202353	4.92961	1.11951e-05	9.06963e-05
CTDSP1	-0.628624	-1.02304	-0.394412	-4.92732	1.12808e-05	9.12758e-05
PTAFR	-0.743592	-1.26536	-0.521765	-4.92532	1.13568e-05	9.17754e-05
PRCP	-0.633529	-0.94	-0.306471	-4.92298	1.14458e-05	9.23789e-05
13CDNA73	-1.30395	-0.715714	0.588235	-4.91844	1.16206e-05	9.36475e-05
CPSF1	0.489118	-0.085	-0.574118	4.91815	1.1632e-05	9.36475e-05
ALPK1	-0.53875	-0.89875	-0.36	-4.91623	1.17065e-05	9.40232e-05
C6orf35	1.05557	1.54321	0.487647	4.9162	1.17079e-05	9.40232e-05
CYFIP2	-0.806723	-1.27143	-0.464706	-4.915	1.17547e-05	9.42819e-05
HERPUD1	-0.858803	-0.698214	0.160588	-4.91091	1.19164e-05	9.546e-05
HINT1	0.781576	0.903929	0.122353	4.90015	1.2352e-05	9.88273e-05
CXXC5	1.22313	1.555	0.331875	4.9119	1.24039e-05	9.91195e-05
CCL4	-2.29166	-1.41107	0.880588	-4.89643	1.25064e-05	9.98147e-05
LOC284323	-0.797374	-1.42679	-0.629412	-4.89562	1.254e-05	9.99592e-05
PREX1	-1.16654	-1.62654	-0.46	-4.93351	1.26654e-05	0.000100834
HYPE	-0.381933	-0.614286	-0.232353	-4.88838	1.28466e-05	0.00010215
MGC4618	-0.641848	-0.504348	0.1375	-4.97211	1.30383e-05	0.000103547
C6orf109	-0.570525	-0.0346429	0.535882	-4.88225	1.3112e-05	0.000104004
PCMT1	-0.678004	-0.260357	0.417647	-4.87779	1.33082e-05	0.000105431
IQSEC1	-1.1592	-1.62214	-0.462941	-4.87527	1.34206e-05	0.000106191
DOCK4	-1.16366	0.0257143	1.18938	-4.87959	1.38041e-05	0.000109092
FLJ14753	-0.853099	-0.983393	-0.130294	-4.86598	1.38422e-05	0.000109259
SAP30L	-0.616954	-0.0310714	0.585882	-4.86503	1.38862e-05	0.000109368
CCM2	-0.725504	-0.907857	-0.182353	-4.86495	1.38899e-05	0.000109368
ZCCHC11	0.717521	0.279286	-0.438235	4.86353	1.39559e-05	0.000109753
KIAA1212	0.885116	0.999821	0.114706	4.86243	1.40071e-05	0.000110021
MRPS15	0.465798	0.182857	-0.282941	4.86182	1.40355e-05	0.00011011
CILP2	-0.872689	-0.878571	-0.00588235	-4.85957	1.4141e-05	0.000110777
SGK	-1.32305	-1.24893	0.0741176	-4.85928	1.41548e-05	0.000110777
ZNF251	1.04807	2.09571	1.04765	4.85513	1.43517e-05	0.000112154
KIAA0247	-0.659013	-0.556071	0.102941	-4.85484	1.43656e-05	0.000112154
PELO	-0.849286	-0.979286	-0.13	-4.85399	1.4406e-05	0.000112334
PBEF1	-1.708	-0.930357	0.777647	-4.85243	1.44809e-05	0.000112782
MRPS21	0.540536	0.251786	-0.28875	4.86387	1.45402e-05	0.000113107
C6orf134	0.465147	0.3475	-0.117647	4.85017	1.45903e-05	0.00011336
SLC22A15	-1.33382	-1.515	-0.181176	-4.84913	1.4641e-05	0.000113617
RBM27	0.524055	0.384643	-0.139412	4.84653	1.4768e-05	0.000114465
ALDH4A1	-0.518235	-0.89	-0.371765	-4.84587	1.48008e-05	0.000114581
TIMP2	-0.956176	-1.855	-0.898824	-4.84281	1.49522e-05	0.000115615
TAGLN3	-0.666534	-1.24036	-0.573824	-4.84218	1.49835e-05	0.000115718
CORO1A	-1.15536	-2.45536	-1.3	-4.86433	1.51657e-05	0.000116985
PRPSAP1	-0.611875	-0.355	0.256875	-4.84856	1.52948e-05	0.000117711
WSB2	-0.968466	0.100357	1.06882	-4.83597	1.52964e-05	0.000117711
LRRC17	1.22304	1.49179	0.26875	4.84449	1.55019e-05	0.00011915
CASC3	-0.699118	0.125	0.824118	-4.82964	1.56215e-05	0.000119927
EPB41L1	-0.559475	-0.595357	-0.0358824	-4.82631	1.57955e-05	0.000120874
EPRS	0.705819	0.694643	-0.0111765	4.82621	1.58008e-05	0.000120874
MRRF	0.508151	0.552857	0.0447059	4.8262	1.58011e-05	0.000120874
EPN2	-0.641696	-0.698571	-0.056875	-4.83778	1.58489e-05	0.000121096
MGC11324	-1.78237	-1.60179	0.180588	-4.82443	1.58946e-05	0.000121302
CORO7	-0.523382	-0.8875	-0.364118	-4.82296	1.59722e-05	0.00012175
LOC221981	2.72938	2.61	-0.119375	4.84747	1.60278e-05	0.000122029
GNA15	0.789454	0.893571	0.104118	4.82056	1.61002e-05	0.000122436
TLR4	-0.833561	-0.897679	-0.0641176	-4.81644	1.6322e-05	0.000123976
PHF17	-0.512661	-0.19619	0.316471	-4.81543	1.6377e-05	0.000124248
ATXN1	-1.15065	-0.795357	0.355294	-4.81463	1.64207e-05	0.000124433
ARHGAP22	1.36204	1.03821	-0.323824	4.81045	1.66499e-05	0.000126021
HSC20	1.12565	1.52565	0.4	4.87826	1.66942e-05	0.000126145
IL4	-1.77518	-1.76143	0.01375	-4.82183	1.67053e-05	0.000126145
VCL	-0.791628	-0.888393	-0.0967647	-4.80548	1.69271e-05	0.000127605
IMMT	0.414286	0.144286	-0.27	4.80528	1.69383e-05	0.000127605
SELPLG	-1.08839	-1.47464	-0.38625	-4.81571	1.70458e-05	0.000128265
SLC17A5	-1.15312	-2.065	-0.911875	-4.81447	1.71154e-05	0.000128639
PHYH	0.77666	0.996071	0.219412	4.79628	1.74518e-05	0.000131015
GRIP2	-0.661282	-0.443929	0.217353	-4.79485	1.75347e-05	0.000131484
MGC24133	-0.905625	-1.925	-1.01937	-4.80136	1.78712e-05	0.000133851
C14orf166	0.633235	0.775	0.141765	4.78848	1.79095e-05	0.000133983
EFNB3	-1.1792	-2.11214	-0.932941	-4.78479	1.813e-05	0.000135432
FMN1	1.3861	0.95875	-0.427353	4.78438	1.81545e-05	0.000135432
ATP5G1	0.64416	0.243571	-0.400588	4.78419	1.81663e-05	0.000135432
SP2	0.356518	0.162143	-0.194375	4.79361	1.83331e-05	0.000136519
TDE1	-0.550903	-0.196786	0.354118	-4.77783	1.85534e-05	0.000137978
LYST	-1.06114	-1.53702	-0.475882	-4.77753	1.85719e-05	0.000137978
CD59	-1.08644	-1.22429	-0.137843	-4.77395	1.87933e-05	0.000139462
HYAL3	-0.372311	-0.486429	-0.114118	-4.77276	1.88674e-05	0.000139851
FLJ25555	1.35065	1.47536	0.124706	4.76779	1.91808e-05	0.000142011
FLJ20519	-0.720735	-0.7025	0.0182353	-4.76723	1.92163e-05	0.000142111
PRP19	0.997584	0.754643	-0.242941	4.7643	1.94039e-05	0.000143334
APOB48R	-1.00676	-1.835	-0.828235	-4.76315	1.94778e-05	0.000143715
SLC16A14	-0.987458	-0.703929	0.283529	-4.76252	1.95188e-05	0.000143852
FLJ20628	0.757731	0.987143	0.229412	4.75758	1.98404e-05	0.000146056
FAM46A	-1.44834	-1.57893	-0.130588	-4.75716	1.98683e-05	0.000146095
COL4A3BP	-0.848561	-0.722679	0.125882	-4.75378	2.00917e-05	0.000147507
C13orf24	0.69895	0.760714	0.0617647	4.75357	2.01061e-05	0.000147507
PPGB	-0.821071	-0.781071	0.04	-4.75207	2.02059e-05	0.000148071
VEPH1	-1.23334	-2.17393	-0.940588	-4.74938	2.03866e-05	0.000149225
NME1	1.08491	1.28429	0.199375	4.76077	2.04255e-05	0.00014934
DOK1	-0.904105	-1.34211	-0.438	-4.92089	2.05518e-05	0.000150094
BRIX	0.726639	1.14929	0.422647	4.74592	2.06211e-05	0.000150373
KIAA0217	-0.699076	-0.621429	0.0776471	-4.74569	2.06368e-05	0.000150373
WBP2	-0.578125	-0.945	-0.366875	-4.75511	2.08089e-05	0.000151457
LOC55974	0.594433	0.576786	-0.0176471	4.74208	2.08847e-05	0.000151837
PPP4R1	-0.565625	-0.4325	0.133125	-4.75113	2.1083e-05	0.000152961
IL16	-0.876492	-1.63179	-0.755294	-4.73917	2.10867e-05	0.000152961
SIGLEC9	-1.58054	-2.01929	-0.43875	-4.74789	2.13084e-05	0.000154395
LARS	0.488929	0.488929	1.32655e-18	4.73511	2.13722e-05	0.000154684
FGF11	-0.362038	-0.503214	-0.141176	-4.73376	2.1468e-05	0.000155203
LW-1	-0.926429	-0.363929	0.5625	-4.74511	2.15043e-05	0.000155291
GYS1	-0.36416	-0.893571	-0.529412	-4.73277	2.15379e-05	0.00015536
CGI-37	0.659874	0.879286	0.219412	4.73061	2.16925e-05	0.000156301
PTGER2	-0.862232	-0.337857	0.524375	-4.7412	2.17821e-05	0.000156613
SNRPA	0.433487	0.126429	-0.307059	4.72916	2.17969e-05	0.000156613
COL27A1	-1.52748	-1.16571	0.361765	-4.72899	2.18088e-05	0.000156613
TNFRSF8	-0.743466	-0.454643	0.288824	-4.72307	2.22397e-05	0.00015953
STK10	-0.602423	-0.719286	-0.116863	-4.72217	2.23058e-05	0.000159826
PRKCI	0.476029	0.3325	-0.143529	4.71276	2.30102e-05	0.00016469
TCF12	0.647941	0.685	0.0370588	4.71209	2.30612e-05	0.000164873
RPS5	0.668487	0.621429	-0.0470588	4.71125	2.31258e-05	0.000165151
MTHFD1	0.683655	0.630714	-0.0529412	4.7071	2.34444e-05	0.000167242
C6orf75	0.804034	0.852857	0.0488235	4.70629	2.35072e-05	0.000167504
CUEDC1	-1.07515	-1.4825	-0.407353	-4.70354	2.37219e-05	0.000168848
SH3BP1	-0.800924	-0.418571	0.382353	-4.70254	2.37998e-05	0.000169215
RPL35A	0.630905	0.603846	-0.0270588	4.7259	2.38413e-05	0.000169324
SFRS14	0.535777	0.241071	-0.294706	4.70049	2.39615e-05	0.00016999
PQBP1	0.586366	0.611071	0.0247059	4.69924	2.40608e-05	0.000170507
MAP2K4	-0.753571	-0.323571	0.43	-4.70943	2.41749e-05	0.000171128
C9orf102	0.527584	0.214643	-0.312941	4.69734	2.42118e-05	0.000171201
KCNE1	-0.854097	-1.07821	-0.224118	-4.69684	2.42517e-05	0.000171295
OGFRL1	-0.824902	-0.756667	0.0682353	-4.70722	2.43506e-05	0.000171806
PWP1	0.723613	0.887143	0.163529	4.69319	2.4546e-05	0.000172995
UQCRC2	0.459196	0.413571	-0.045625	4.69707	2.51747e-05	0.000177232
NFAM1	-0.68895	-1.28071	-0.591765	-4.68484	2.52312e-05	0.000177436
DNMT3A	0.727899	1.01143	0.283529	4.68365	2.53302e-05	0.000177938
LOC338758	-1.33195	-1.70607	-0.374118	-4.68318	2.53695e-05	0.000178021
APAF1	-0.7773	-1.69054	-0.913235	-4.68248	2.54286e-05	0.000178241
OGG1	-0.33293	-0.355689	-0.0227591	-4.68041	2.56021e-05	0.000179263
IRF2	-0.433655	-0.540714	-0.107059	-4.67863	2.57533e-05	0.000180125
COL18A1	-0.911691	-1.28875	-0.377059	-4.67779	2.58243e-05	0.000180324
NOP5/NOP58	0.844265	0.7425	-0.101765	4.67764	2.58376e-05	0.000180324
LST1	-0.906933	-1.90429	-0.997353	-4.67718	2.58768e-05	0.000180403
GJB6	-1.16391	-1.88214	-0.718235	-4.67671	2.59164e-05	0.000180483
PSMB1	0.565252	0.596429	0.0311765	4.67234	2.62928e-05	0.000182907
RPS6	0.742899	0.416429	-0.326471	4.67107	2.64024e-05	0.000183471
GLCCI1	-0.840609	-0.526786	0.313824	-4.66521	2.69173e-05	0.000186848
ADORA2A	-1.18006	-1.89536	-0.715294	-4.66441	2.69881e-05	0.000187138
APG3L	-0.528193	-0.106429	0.421765	-4.66402	2.70226e-05	0.000187176
RAB4A	0.531134	0.716429	0.185294	4.65704	2.76516e-05	0.000191327
WAS	-0.652689	-1.35857	-0.705882	-4.65664	2.76876e-05	0.000191372
DISP2	-0.472311	-0.266429	0.205882	-4.65356	2.79698e-05	0.000193115
TPM4	0.91855	1.12679	0.208235	4.65293	2.80275e-05	0.000193292
UNR	0.526933	0.279286	-0.247647	4.65244	2.80726e-05	0.000193292
RABL5	0.837164	0.648929	-0.188235	4.65231	2.80853e-05	0.000193292
RAB13	-0.846324	-0.6375	0.208824	-4.65107	2.82003e-05	0.000193876
LOC146853	-0.488676	-0.8375	-0.348824	-4.65002	2.82974e-05	0.000194336
CXCR4	-1.61622	-2.32269	-0.706471	-4.6725	2.83629e-05	0.000194579
DEGS1	-0.908298	-0.825357	0.0829412	-4.64574	2.86984e-05	0.000196671
ADCY4	-0.957353	-1.265	-0.307647	-4.6444	2.88257e-05	0.000197293
PCCB	0.734554	0.753929	0.019375	4.65541	2.88502e-05	0.000197293
ATP5O	0.532036	0.376154	-0.155882	4.66512	2.90504e-05	0.000198451
ACYP1	0.789496	0.727143	-0.0623529	4.63893	2.93484e-05	0.000200274
UCKL1	0.53708	0.581786	0.0447059	4.63827	2.94125e-05	0.000200344
STK4	-0.739937	-0.764643	-0.0247059	-4.63818	2.94207e-05	0.000200344
LPHN1	1.12634	1.49429	0.367941	4.6369	2.95453e-05	0.00020098
MYH3	0.651071	0.623571	-0.0275	4.64682	2.96719e-05	0.000201629
SUPT3H	1.11382	1.615	0.501176	4.63359	2.98688e-05	0.000202753
IVNS1ABP	-0.997258	-1.23696	-0.239706	-4.63317	2.99096e-05	0.000202817
TSGA10	1.43038	1.08214	-0.348235	4.62772	3.04505e-05	0.000206267
NACA	0.585063	0.350357	-0.234706	4.62619	3.06038e-05	0.000207088
RPS28	0.566387	0.172857	-0.393529	4.62311	3.0915e-05	0.000208975
SCPEP1	-0.901807	-1.49357	-0.591765	-4.61934	3.13e-05	0.000211285
RPL36AL	0.416471	0.22	-0.196471	4.63024	3.13223e-05	0.000211285
PDE6H	-0.60437	-0.761429	-0.157059	-4.61338	3.19191e-05	0.000215086
ATP6V0E	-0.697952	-0.485893	0.212059	-4.613	3.19585e-05	0.000215126
ZNF326	0.897731	0.877143	-0.0205882	4.6093	3.2349e-05	0.000217528
ZNF639	1.20705	1.44393	0.236875	4.61757	3.26441e-05	0.000219284
CD99	0.765777	0.321071	-0.444706	4.60486	3.28242e-05	0.000220264
SNN	-0.813866	-0.598571	0.215294	-4.60388	3.29301e-05	0.000220745
FLJ32332	-0.627647	-1.15	-0.522353	-4.60269	3.30587e-05	0.000221377
XPO4	0.511397	0.51375	0.00235294	4.60113	3.32282e-05	0.000222282
MRPS36	0.477395	0.0885714	-0.388824	4.59933	3.34249e-05	0.000223235
INVS	0.743482	1.36036	0.616875	4.61018	3.344e-05	0.000223235
ATP6V0B	-0.584433	-0.816786	-0.232353	-4.59827	3.35412e-05	0.000223679
TAF15	0.547059	0.41	-0.137059	4.59638	3.37499e-05	0.000224838
HOXC4	1.02968	0.543214	-0.486471	4.5953	3.38697e-05	0.000225404
DEFA5	-0.615546	-1.07143	-0.455882	-4.59493	3.39109e-05	0.000225441
PRTN3	-1.31679	-2.36679	-1.05	-4.59462	3.39453e-05	0.000225441
ASRGL1	-0.75771	-0.945357	-0.187647	-4.59293	3.41332e-05	0.000226456
KIAA1465	-0.385567	-0.123214	0.262353	-4.59257	3.41741e-05	0.000226459
FUT7	-1.12128	-1.62893	-0.507647	-4.5923	3.42039e-05	0.000226459
RABGEF1	-0.670693	-0.738929	-0.0682353	-4.58996	3.44681e-05	0.000227974
P2RY10	-0.683382	-0.6725	0.0108824	-4.5881	3.46781e-05	0.000229128
CGI-14	-0.751625	-0.405625	0.346	-4.80866	3.49603e-05	0.000230757
VAMP2	-0.640756	-0.114286	0.526471	-4.58318	3.52423e-05	0.00023238
KIAA1126	-1.02834	-1.34893	-0.320588	-4.58013	3.55956e-05	0.00023447
CERK	-0.825982	-0.0903571	0.735625	-4.5887	3.58627e-05	0.000235604
CRB1	-1.24986	0.00660714	1.25647	-4.57782	3.58662e-05	0.000235604
CPEB4	-1.00689	-1.28571	-0.278824	-4.57771	3.58791e-05	0.000235604
LOC375449	0.856113	1.47964	0.623529	4.57705	3.59563e-05	0.000235604
MCP	-0.766218	-0.818571	-0.0523529	-4.57688	3.59768e-05	0.000235604
LRP8	0.896218	1.05857	0.162353	4.57679	3.5987e-05	0.000235604
AOF2	0.570662	0.92125	0.350588	4.57117	3.66562e-05	0.000239742
FGL2	-1.56771	-2.27536	-0.707647	-4.56805	3.70317e-05	0.000241953
SUOX	-0.492185	-0.345714	0.146471	-4.56741	3.71094e-05	0.000242215
MAK10	0.486471	0.77	0.283529	4.56644	3.72284e-05	0.000242535
FBP1	-1.2521	-1.68857	-0.436471	-4.5663	3.72446e-05	0.000242535
SSRP1	0.662941	0.74	0.0770588	4.56608	3.72714e-05	0.000242535
FLJ10276	-0.584811	-0.338929	0.245882	-4.56453	3.7461e-05	0.000243319
MPP7	-1.28628	-1.4804	-0.194118	-4.59842	3.74672e-05	0.000243319
PHF10	0.479867	0.555357	0.0754902	4.56361	3.75739e-05	0.000243766
GPR125	1.21903	1.42786	0.208824	4.56154	3.78293e-05	0.000245176
KLF5	-0.954559	-1.8575	-0.902941	-4.56004	3.8016e-05	0.000246139
SYNGR3	-0.878403	0.165714	1.04412	-4.55562	3.85697e-05	0.000249473
PLXDC2	-0.933015	-0.55625	0.376765	-4.55407	3.87654e-05	0.000250488
MRPL48	0.50208	0.606786	0.104706	4.55361	3.88232e-05	0.000250611
PP35	1.3275	1.3975	0.07	4.55095	3.9163e-05	0.000252551
VPS45A	0.355063	0.0603571	-0.294706	4.5501	3.92714e-05	0.000252997
C14orf9	-0.507941	-0.055	0.452941	-4.54965	3.93295e-05	0.000253004
GNPAT	0.373424	0.221071	-0.152353	4.54949	3.93509e-05	0.000253004
ERO1L	-0.530966	-0.557143	-0.0261765	-4.54785	3.95618e-05	0.000254106
PPP2R5B	-0.937121	-0.929474	0.00764706	-4.66437	3.98708e-05	0.000255836
SNTB2	-0.866691	-1.36375	-0.497059	-4.54027	4.05538e-05	0.00025996
MMP9	-2.33857	-3.32857	-0.99	-4.75682	4.06137e-05	0.000260086
STX3A	-1.00181	-1.64357	-0.641765	-4.53934	4.06775e-05	0.000260236
HIF1AN	-0.906971	-0.653846	0.253125	-4.56875	4.12063e-05	0.000263357
RPS15A	0.60355	0.531786	-0.0717647	4.5343	4.13527e-05	0.000264031
PSG6	-0.39584	-0.716429	-0.320588	-4.53113	4.17828e-05	0.000266514
OSBPL10	1.75139	1.11786	-0.633529	4.53006	4.19291e-05	0.000267183
MGC17299	-1.25658	-0.238929	1.01765	-4.52963	4.19884e-05	0.000267296
BCORL1	-0.788088	-1.0275	-0.239412	-4.52453	4.26936e-05	0.000271517
LOC91526	-0.803065	-0.424732	0.378333	-4.52409	4.27541e-05	0.000271634
LOC152195	-0.867374	-0.856786	0.0105882	-4.52329	4.28665e-05	0.000272081
RNF141	-0.609265	-0.3075	0.301765	-4.52167	4.30933e-05	0.000273251
DKFZP434P1750	-0.57416	-1.21357	-0.639412	-4.51963	4.33816e-05	0.000274809
MGC26979	0.775599	1.04589	0.270294	4.51835	4.35628e-05	0.000275544
PLCL2	-0.718634	-0.503929	0.214706	-4.51802	4.36102e-05	0.000275544
TEX27	-0.776429	0.533571	1.31	-4.51791	4.36259e-05	0.000275544
RNPEPL1	-0.818298	-0.985357	-0.167059	-4.51744	4.36927e-05	0.000275697
PSG3	-0.403697	-0.634286	-0.230588	-4.51544	4.39784e-05	0.000277228
DJ971N18.2	-0.871744	0.00178571	0.873529	-4.51441	4.41259e-05	0.000277886
LAIR1	-0.776261	-0.722143	0.0541176	-4.51333	4.42816e-05	0.000278595
FLJ32745	1.56679	1.67179	0.105	4.52185	4.45583e-05	0.000280062
NVL	0.406008	0.310714	-0.0952941	4.51055	4.46855e-05	0.000280588
C20orf26	-1.51835	0.244464	1.76281	-4.51874	4.5011e-05	0.000282357
RPL6	0.523613	0.247143	-0.276471	4.50417	4.56247e-05	0.000285929
COLEC11	1.92296	2.05179	0.128824	4.50361	4.57078e-05	0.000286172
EIF3S2	0.524748	0.493571	-0.0311765	4.50027	4.62085e-05	0.000289025
PRKCZ	-1.10768	-0.761429	0.34625	-4.50908	4.64415e-05	0.000289933
SLC16A5	-0.925588	-0.375	0.550588	-4.49871	4.64434e-05	0.000289933
M160	2.43625	2.2425	-0.19375	4.50744	4.66881e-05	0.000291178
MARCKS	-1.37689	-1.04071	0.336176	-4.49188	4.74883e-05	0.000295883
MGC14276	-0.39666	-0.626071	-0.229412	-4.48665	4.83042e-05	0.000300531
RAC2	-0.464937	-1.15464	-0.689706	-4.4865	4.83275e-05	0.000300531
TESK2	-0.874958	-0.141429	0.733529	-4.4854	4.85007e-05	0.000301317
PIAS1	-0.478592	-0.470357	0.00823529	-4.48347	4.88061e-05	0.000302865
MCCC2	0.669748	1.07857	0.408824	4.48324	4.88438e-05	0.000302865
RGS14	-0.497269	-1.21786	-0.720588	-4.48273	4.89247e-05	0.000303013
PLEKHA5	1.26487	2.01429	0.749412	4.4825	4.89616e-05	0.000303013
SH3MD4	-1.61256	-1.25786	0.354706	-4.47807	4.96722e-05	0.000307116
FLJ10490	0.928403	0.724286	-0.204118	4.47613	4.99867e-05	0.000308548
PPP2R5A	-0.580126	-1.14071	-0.560588	-4.47605	4.99996e-05	0.000308548
HTR1F	1.53103	1.5575	0.0264706	4.47186	5.06845e-05	0.000312476
KLK15	-0.578803	-0.328214	0.250588	-4.47005	5.09837e-05	0.00031402
NCALD	1.26897	1.2225	-0.0464706	4.46805	5.13164e-05	0.000315768
RPS13	0.545126	0.715714	0.170588	4.46702	5.14885e-05	0.000316525
CLIC3	-0.505357	-0.625357	-0.12	-4.46374	5.20412e-05	0.000319618
SYNJ2BP	0.623482	1.05286	0.429375	4.47253	5.22685e-05	0.000320431
KLF11	-0.489685	-0.483214	0.00647059	-4.46237	5.2273e-05	0.000320431
RAB43	-1.10456	-1.0975	0.00705882	-4.46037	5.26134e-05	0.000322023
GBE1	-0.672185	-0.755714	-0.0835294	-4.46026	5.26326e-05	0.000322023
RPL10	0.582946	0.678571	0.095625	4.46921	5.28326e-05	0.000322884
RUNDC1	-0.797122	-1.00536	-0.208235	-4.45886	5.28734e-05	0.000322884
MGC4825	0.564244	0.760714	0.196471	4.45713	5.31707e-05	0.000324393
RPL18	0.547878	0.489643	-0.0582353	4.45676	5.32341e-05	0.000324472
C4orf14	0.482899	0.576429	0.0935294	4.45625	5.33226e-05	0.000324704
C9orf90	-0.480777	-0.236071	0.244706	-4.45357	5.37897e-05	0.00032724
KIAA1441	-0.709244	0.0442857	0.753529	-4.45112	5.42194e-05	0.000329544
LAP1B	-0.866303	-1.26571	-0.399412	-4.44838	5.47036e-05	0.000332173
EIF4B	0.446891	0.250714	-0.196176	4.4478	5.4806e-05	0.000332482
DNAJC10	0.682647	0.965	0.282353	4.44667	5.50087e-05	0.000333265
MLH3	0.692353	0.1	-0.592353	4.4465	5.50384e-05	0.000333265
MRPL12	0.648025	0.402143	-0.245882	4.44458	5.53821e-05	0.000335031
GIT2	-0.512153	-0.913036	-0.400882	-4.44212	5.58269e-05	0.000337406
PLDN	0.442143	0.807143	0.365	4.44076	5.60731e-05	0.000338576
ESRRBL1	0.578025	0.622143	0.0441176	4.43945	5.63115e-05	0.000339698
SH3KBP1	-0.547206	-0.8375	-0.290294	-4.43827	5.65288e-05	0.00034069
ESD	0.550935	0.764464	0.213529	4.43731	5.67038e-05	0.000341425
EBAG9	0.521534	0.490357	-0.0311765	4.43644	5.68645e-05	0.000342073
TXNDC3	-1.09519	-1.47107	-0.375882	-4.43439	5.72444e-05	0.000344038
CUBN	0.637332	0.0532143	-0.584118	4.43343	5.74236e-05	0.000344794
ARHGDIB	-0.411473	-1.03429	-0.622812	-4.44283	5.75253e-05	0.000345083
LOC157657	0.372752	0.123929	-0.248824	4.43168	5.77488e-05	0.000346033
IPMK	-0.732374	-0.201786	0.530588	-4.43146	5.7791e-05	0.000346033
ROPN1L	-0.877626	-1.24321	-0.365588	-4.43082	5.79109e-05	0.00034643
CLDN14	-0.549937	-1.03464	-0.484706	-4.43028	5.80123e-05	0.000346714
C6orf165	2.57527	2.19821	-0.377059	4.42968	5.81251e-05	0.000347067
SAG	1.89964	1.32964	-0.57	4.42926	5.82037e-05	0.000347214
SNRPE	0.703288	1.04446	0.341176	4.426	5.88233e-05	0.000350586
TARS	0.735756	0.759286	0.0235294	4.42501	5.90118e-05	0.000351386
NUDT16L1	-0.538319	0.152857	0.691176	-4.41983	6.00109e-05	0.000357005
MRPL40	0.562411	0.934286	0.371875	4.42938	6.00742e-05	0.000357052
E2IG5	0.495147	0.1175	-0.377647	4.41662	6.0638e-05	0.000360071
RPS25	0.554227	0.234815	-0.319412	4.42605	6.07208e-05	0.000360231
KHK	1.4083	0.895357	-0.512941	4.41585	6.07889e-05	0.000360303
RNPC1	-1.32836	-1.51071	-0.182353	-4.41535	6.08886e-05	0.000360563
MPP5	0.603634	1.03893	0.435294	4.412	6.15522e-05	0.000364158
ECHDC3	-0.852794	-0.5675	0.285294	-4.40794	6.23675e-05	0.000368643
ALAS1	-0.92509	-1.84038	-0.915294	-4.42759	6.24551e-05	0.000368824
FLJ11000	-1.21702	-1.20643	0.0105882	-4.40659	6.26407e-05	0.000369347
SYNE1	-0.952616	-0.972321	-0.0197059	-4.4065	6.26583e-05	0.000369347
KIAA1799	0.947946	0.921071	-0.026875	4.4154	6.28382e-05	0.000370069
CNN2	-1.31607	-2.11607	-0.8	-4.4985	6.31068e-05	0.000371312
ZNF256	0.728761	0.944643	0.215882	4.40381	6.32051e-05	0.000371551
PPP1R10	-0.77792	-0.813214	-0.0352941	-4.40297	6.33781e-05	0.000372078
PDE1B	0.454034	-0.0471429	-0.501176	4.40281	6.34101e-05	0.000372078
FAM11B	-0.583109	-0.264286	0.318824	-4.39909	6.41783e-05	0.000376205
MLSTD1	-0.808099	-1.55839	-0.750294	-4.39884	6.42302e-05	0.000376205
KIAA0998	0.382395	0.213571	-0.168824	4.39849	6.43027e-05	0.000376288
FLOT1	-0.546035	-1.03074	-0.484706	-4.40631	6.4702e-05	0.000378282
FLJ11280	-0.770882	-1.525	-0.754118	-4.39434	6.51715e-05	0.000380682
CENPJ	0.619863	0.368393	-0.251471	4.39083	6.59165e-05	0.000384537
BCAT1	1.10711	2.05196	0.944853	4.39052	6.59824e-05	0.000384537
CDH2	1.89532	2.18179	0.286471	4.39039	6.60104e-05	0.000384537
PSMA1	0.618298	0.975357	0.357059	4.38966	6.61659e-05	0.000385095
NES	1.04183	0.985357	-0.0564706	4.38726	6.66804e-05	0.000387655
TMEM28	-0.713025	-0.607143	0.105882	-4.38705	6.67259e-05	0.000387655
SLC10A3	-0.388445	-0.597857	-0.209412	-4.38622	6.69057e-05	0.000388349
SBZF3	0.71563	0.748571	0.0329412	4.38401	6.73846e-05	0.000390777
FLJ20699	-0.537101	-0.453571	0.0835294	-4.38278	6.76535e-05	0.000391984
RPS21	0.586534	0.340357	-0.246176	4.38134	6.79684e-05	0.000393455
KIAA1919	-1.31935	-1.23464	0.0847059	-4.38057	6.81395e-05	0.000394092
ZNF592	-0.602122	-0.660357	-0.0582353	-4.37995	6.82746e-05	0.00039452
CSNK1D	-0.641912	-0.0525	0.589412	-4.37354	6.97029e-05	0.000402412
CD63	-0.659673	-0.845556	-0.185882	-4.38199	6.99603e-05	0.000403523
FUSIP1	0.794853	0.6525	-0.142353	4.37213	7.00205e-05	0.000403523
MAP17	-1.70088	-2.145	-0.444118	-4.37161	7.01396e-05	0.000403733
DBNL	-0.413761	-0.929643	-0.515882	-4.37142	7.01822e-05	0.000403733
TARSL2	0.8639	1.36037	0.496471	4.38042	7.03146e-05	0.000404134
FH	0.508655	0.565714	0.0570588	4.36762	7.10487e-05	0.00040799
C14orf171	-1.37595	-1.09536	0.280588	-4.3649	7.1675e-05	0.00041122
CYB561	-1.465	-0.935	0.53	-4.36193	7.23656e-05	0.000414814
TOP3A	-0.413004	-0.515357	-0.102353	-4.36102	7.25764e-05	0.000415652
TINP1	0.542353	0.83	0.287647	4.35917	7.30123e-05	0.000417775
IARS	0.651649	0.615179	-0.0364706	4.3589	7.30765e-05	0.000417775
AP3S2	-0.546765	-0.455	0.0917647	-4.35658	7.36247e-05	0.000420536
NDUFV2	0.58895	0.810714	0.221765	4.35509	7.39783e-05	0.000422181
CD74	1.09047	0.495179	-0.595294	4.3531	7.44554e-05	0.000424528
POLR1C	0.697101	1.09357	0.396471	4.35037	7.51135e-05	0.000427902
ZNF646	-0.716282	-0.813929	-0.0976471	-4.34963	7.52924e-05	0.000428543
CD24	-2.25473	-2.97179	-0.717059	-4.34898	7.54494e-05	0.000428857
POLR3F	0.483036	0.311786	-0.17125	4.35831	7.54806e-05	0.000428857
PITPNM1	-0.854307	-1.50607	-0.651765	-4.34764	7.57759e-05	0.000430156
DPYSL5	-0.382164	-0.473929	-0.0917647	-4.34651	7.60543e-05	0.000431357
RPL5	0.755399	0.918929	0.163529	4.34595	7.61901e-05	0.000431747
FLJ12519	0.594013	0.681071	0.0870588	4.34538	7.63315e-05	0.000432169
NRBP	-0.382941	-0.5	-0.117059	-4.34387	7.67023e-05	0.000433598
NQO3A2	-0.422983	-0.213571	0.209412	-4.34381	7.67184e-05	0.000433598
FRS3	-0.481366	-0.246071	0.235294	-4.34288	7.69473e-05	0.000434511
HSPA9B	0.685504	0.987857	0.302353	4.34167	7.72489e-05	0.000435832
MOBKL2A	-0.633267	-1.07768	-0.444412	-4.34122	7.73615e-05	0.000436086
WFDC1	-0.975578	-0.964107	0.0114706	-4.33993	7.76828e-05	0.000437515
TRADD	-0.546113	-0.489643	0.0564706	-4.33879	7.79683e-05	0.000438739
HSPC133	0.662857	0.482857	-0.18	4.33714	7.83848e-05	0.000440699
PCBP1	-0.352122	-0.390357	-0.0382353	-4.33599	7.86749e-05	0.000441944
PTMA	0.543887	0.340357	-0.203529	4.33202	7.96867e-05	0.000447239
RLN3R1	-0.514307	-0.356071	0.158235	-4.32688	8.1016e-05	0.000454304
CYP4F11	-0.409265	-0.6775	-0.268235	-4.32419	8.17202e-05	0.000457681
KIAA1374	0.631324	0.8225	0.191176	4.32404	8.17602e-05	0.000457681
TTC21B	0.571744	0.448214	-0.123529	4.32373	8.18419e-05	0.000457741
HSPC128	0.596555	0.0871429	-0.509412	4.32319	8.19834e-05	0.000458135
MAP2K5	-0.530546	-1.30643	-0.775882	-4.32283	8.20791e-05	0.000458272
EGR2	-1.64479	-0.917143	0.727647	-4.32146	8.24405e-05	0.000459892
CNOT2	0.420326	0.327679	-0.0926471	4.32049	8.2698e-05	0.00046093
RPS6KA2	-0.691443	-0.759286	-0.0678431	-4.31788	8.33943e-05	0.000464409
WDTC1	-0.60395	-0.335714	0.268235	-4.31662	8.37339e-05	0.000465899
PMM2	-0.581786	-0.331786	0.25	-4.31518	8.41222e-05	0.000467655
SLC2A5	-1.02668	-1.64786	-0.621176	-4.31467	8.42611e-05	0.000468024
POLR3G	0.891229	1.43946	0.548235	4.31288	8.47462e-05	0.000470313
M11S1	0.727658	1.12089	0.393235	4.30919	8.57579e-05	0.000475208
PPL	-0.896607	-1.15661	-0.26	-4.30912	8.57756e-05	0.000475208
MAP3K8	-0.962038	-0.713214	0.248824	-4.30768	8.61738e-05	0.000477005
FYB	-0.944086	-1.89732	-0.953235	-4.30685	8.6404e-05	0.000477869
LILRB2	-1.28196	-2.11321	-0.83125	-4.31574	8.64917e-05	0.000477944
PTPRCAP	1.03056	0.995556	-0.035	4.32442	8.67641e-05	0.000478833
RPS6KA1	-0.540693	-0.888929	-0.348235	-4.30542	8.68012e-05	0.000478833
LOC138046	2.32521	2.32286	-0.00235294	4.3038	8.72553e-05	0.000480927
DGAT1	-0.469018	-0.727143	-0.258125	-4.31052	8.79474e-05	0.000484328
FYN	0.649911	-0.130714	-0.780625	4.30403	8.97869e-05	0.000494036
RARA	-0.895252	-0.746429	0.148824	-4.29409	9.00186e-05	0.000494544
MN1	0.741534	0.440357	-0.301176	4.29404	9.00326e-05	0.000494544
JAZF1	-1.07954	-1.08071	-0.00117647	-4.2935	9.0187e-05	0.000494971
PRDX1	1.08824	1.83	0.741765	4.29164	9.0729e-05	0.000497522
PFKFB2	-0.958806	-1.24518	-0.286373	-4.29067	9.10112e-05	0.000498645
EXTL2	0.989895	0.801071	-0.188824	4.28975	9.12783e-05	0.000499684
VAV1	-0.396155	-0.793214	-0.397059	-4.28681	9.21449e-05	0.000503851
TRIM4	-0.585189	-0.0210714	0.564118	-4.28664	9.21957e-05	0.000503851
SEMA4D	-0.749076	-0.861429	-0.112353	-4.28465	9.27848e-05	0.000506641
FLJ10534	0.540788	0.741964	0.201176	4.2843	9.28893e-05	0.000506782
ADAM20	2.49598	1.47286	-1.02313	4.29175	9.33725e-05	0.000508988
WBSCR14	-0.348025	-0.387143	-0.0391176	-4.28227	9.34951e-05	0.000509226
LRCH2	-0.593782	-0.291429	0.302353	-4.2783	9.46946e-05	0.000515324
WDR21	0.804979	1.46821	0.663235	4.27788	9.48204e-05	0.000515573
LOC124220	-1.35195	-1.51607	-0.164118	-4.27735	9.49831e-05	0.000516023
IGSF4C	-0.635021	-0.836786	-0.201765	-4.27686	9.51305e-05	0.000516368
MCTS1	0.560625	0.6275	0.066875	4.28565	9.52068e-05	0.000516368
PMS2L3	0.434706	0.31	-0.124706	4.27541	9.55743e-05	0.000517883
MGC7036	-0.597206	-0.5325	0.0647059	-4.27517	9.56468e-05	0.000517883
PCDHA1	2.02152	0.829643	-1.19188	4.28375	9.57842e-05	0.000518192
DKFZP434A062	-0.57645	-0.188214	0.388235	-4.27336	9.6204e-05	0.000520027
LIMK2	-0.808025	-0.552143	0.255882	-4.26826	9.77871e-05	0.000528142
PDCD5	0.714286	1.16179	0.4475	4.27577	9.82502e-05	0.000530199
SULF2	-1.4538	-1.93321	-0.479412	-4.26458	9.89484e-05	0.00053352
FSTL3	-0.430882	-0.825	-0.394118	-4.26348	9.92979e-05	0.000534957
MGC23270	0.308046	0.0239286	-0.284118	4.26253	9.95988e-05	0.000536032
C1orf24	-0.977248	-0.806071	0.171176	-4.26233	9.96636e-05	0.000536032
SNRPD3	0.482374	0.281786	-0.200588	4.26121	0.000100021	0.000537506
GALNT2	-0.441597	-0.125714	0.315882	-4.26008	0.000100384	0.000539009
FLJ10579	0.472946	0.411071	-0.061875	4.26723	0.000100958	0.00054164
CXorf12	-0.457164	-0.418929	0.0382353	-4.25557	0.000101841	0.000545923
MAN2B1	-0.525777	-1.04107	-0.515294	-4.25176	0.000103092	0.000552167
RPL10L	-1.02952	-1.05893	-0.0294118	-4.25076	0.000103423	0.000553077
MFN2	-0.676975	-1.59286	-0.915882	-4.25072	0.000103433	0.000553077
GUSB	-0.504181	-0.745357	-0.241176	-4.24989	0.000103708	0.000554088
KIAA1609	-0.492931	-0.309107	0.183824	-4.24749	0.000104509	0.000557902
HNRPA2B1	0.624443	0.277679	-0.346765	4.2468	0.000104739	0.000558672
JUNB	-1.18044	-1.21429	-0.0338462	-4.2845	0.000104918	0.00055916
PARN	0.350672	0.157143	-0.193529	4.24563	0.000105133	0.000559845
C20orf31	-0.352411	-0.699286	-0.346875	-4.25338	0.000105506	0.000561366
CCT6B	-0.591597	-0.115714	0.475882	-4.24374	0.00010577	0.000562307
TATDN1	0.812269	1.17286	0.360588	4.24323	0.00010594	0.000562748
HTATIP	-0.45	-0.35	0.1	-4.24146	0.000106543	0.000565307
TM4SF6	-1.00859	0.0396429	1.04824	-4.2413	0.000106597	0.000565307
RBL2	-0.512584	-0.869643	-0.357059	-4.24074	0.000106787	0.000565849
RBM13	0.40355	0.121786	-0.281765	4.24013	0.000106997	0.000566498
C13orf12	0.485861	0.608214	0.122353	4.23955	0.000107194	0.000567074
MECP2	-0.527542	-0.471071	0.0564706	-4.23878	0.000107457	0.000567537
TNFAIP8	-0.72834	-1.39893	-0.670588	-4.23878	0.000107458	0.000567537
SVH	0.785273	0.728214	-0.0570588	4.23589	0.000108455	0.000572337
MGC15407	0.852878	1.36464	0.511765	4.23488	0.000108805	0.000573716
RIPK4	-1.55418	-1.92036	-0.366176	-4.23432	0.000108998	0.000574264
ST13	0.538361	0.490714	-0.0476471	4.23406	0.00010909	0.000574278
CLASP2	0.529286	0.504286	-0.025	4.24166	0.000109508	0.000576007
NCOA6	-0.512143	0.292857	0.805	-4.23228	0.000112816	0.000592563
PQLC2	-0.542405	-0.419464	0.122941	-4.22348	0.000112839	0.000592563
C14orf94	-0.51937	-0.376429	0.142941	-4.22185	0.000113425	0.000595156
GSK3A	-0.564328	-0.727857	-0.163529	-4.22082	0.000113801	0.000596641
LOC90624	0.873661	1.29429	0.420625	4.22851	0.000114175	0.000597869
ANAPC5	0.310788	0.386964	0.0761765	4.21966	0.00011422	0.000597869
MSH6	0.660441	0.6875	0.0270588	4.21592	0.000115593	0.000604471
ZNF83	0.82563	0.538571	-0.287059	4.21571	0.000115669	0.000604471
UBXD4	0.741176	1.34	0.598824	4.21544	0.000115769	0.000604506
TNMD	-0.700777	-0.326071	0.374706	-4.21456	0.000116095	0.000605714
GPRC5D	-0.43229	-0.254643	0.177647	-4.21372	0.000116404	0.000606835
USP39	0.380546	0.306429	-0.0741176	4.21331	0.000116556	0.000607108
ITPKA	-0.757582	-1.26111	-0.503529	-4.22176	0.000116644	0.000607108
MSRA	-0.485483	-1.01107	-0.525588	-4.21012	0.00011775	0.000612368
SSH2	-1.12685	-0.402143	0.724706	-4.20816	0.000118488	0.000615708
IFRD1	-0.978866	-1.39357	-0.414706	-4.20547	0.000119507	0.000620506
RPS27A	0.500109	0.344815	-0.155294	4.20993	0.000121097	0.000628257
SPHAR	0.528109	0.709286	0.181176	4.2006	0.000121376	0.000629196
ATP5G2	0.443617	0.171852	-0.271765	4.20602	0.000122606	0.000635062
PRG1	-2.52212	-2.77545	-0.253333	-4.51162	0.000123336	0.000638328
LPIN2	-0.654034	0.0871429	0.741176	-4.19489	0.000123602	0.000639194
PGM1	-0.851807	-1.29357	-0.441765	-4.19405	0.000123931	0.000640379
SCN2A2	1.89124	1.99536	0.104118	4.19199	0.000124746	0.000644075
GRINL1A	0.863193	1.25143	0.388235	4.19082	0.000125214	0.000645973
SLC24A6	-0.719779	-0.52125	0.198529	-4.19028	0.000125427	0.000646557
PLGL	0.782941	0.12	-0.662941	4.18908	0.000125908	0.000648519
RNF40	-0.475777	0.0489286	0.524706	-4.18835	0.000126202	0.000649515
DIP13B	-0.745446	-0.408571	0.336875	-4.19556	0.000126735	0.000651653
PTX3	-1.38294	-1.93	-0.547059	-4.18681	0.00012682	0.000651653
GCC1	-0.504076	-0.236429	0.267647	-4.18541	0.000127388	0.00065405
ISG20	-1.16676	-0.745	0.421765	-4.18411	0.000127914	0.00065623
FLJ10407	0.650189	0.516071	-0.134118	4.183	0.000128368	0.000657544
MPHOSPH10	0.511964	0.420714	-0.09125	4.19133	0.000128443	0.000657544
ATP5F1	0.495777	0.481071	-0.0147059	4.18273	0.000128476	0.000657544
LOC283871	-0.419034	-0.647857	-0.228824	-4.18246	0.000128585	0.000657581
CENTG1	-0.644328	-0.667857	-0.0235294	-4.18186	0.000128831	0.000657998
SUMO1	0.480651	0.315357	-0.165294	4.18177	0.000128871	0.000657998
LOC283050	-0.316303	-0.435714	-0.119412	-4.18019	0.000129518	0.000660778
TLR1	-0.995273	-1.63821	-0.642941	-4.1799	0.000129639	0.000660873
NOL1	0.493824	0.385	-0.108824	4.1773	0.000130714	0.000665826
PR48	-0.653319	-0.112143	0.541176	-4.17506	0.000131648	0.000670057
ASB6	-0.623613	-0.257143	0.366471	-4.17468	0.000131807	0.000670337
LOXL2	1.32309	1.3825	0.0594118	4.16943	0.000134021	0.000681058
TREH	2.37955	1.56893	-0.810625	4.17753	0.000134167	0.000681264
SART1	0.327815	-0.0157143	-0.343529	4.16765	0.000134782	0.000683847
CREBL2	-0.625357	-0.0503571	0.575	-4.17263	0.00013626	0.000690806
ADD1	-0.414671	-0.197024	0.217647	-4.16363	0.000136515	0.000691552
DKFZp586C1924	0.665567	0.633214	-0.0323529	4.16172	0.000137342	0.000695196
TMCC1	-0.661208	-0.657679	0.00352941	-4.15712	0.000139363	0.000704874
LOC56901	1.03669	0.69375	-0.342941	4.15642	0.000139674	0.000705893
GPR55	1.23076	1.04429	-0.186471	4.15608	0.000139824	0.000706099
TBC1D14	-0.896639	0.105714	1.00235	-4.15245	0.000141444	0.00071372
CHPT1	-0.623004	-0.565357	0.0576471	-4.15195	0.000141666	0.00071428
OSBPL5	-0.763109	-0.804286	-0.0411765	-4.15108	0.000142061	0.000715712
THRB	0.902654	1.1156	0.212941	4.15052	0.000142313	0.000716419
FLJ20481	-0.850777	-1.0994	-0.248627	-4.14796	0.000143471	0.000721689
MYCNOS	0.556555	-0.182857	-0.739412	4.14764	0.000143618	0.000721805
GA17	0.508845	0.905119	0.396275	4.14729	0.000143776	0.000721805
CCRN4L	-0.862521	-0.274286	0.588235	-4.14717	0.00014383	0.000721805
RAB3A	-0.826161	-0.311786	0.514375	-4.15492	0.000144088	0.000722328
KIAA1712	1.57779	1.3325	-0.245294	4.14645	0.000144158	0.000722328
JMJD3	-0.987164	-1.33893	-0.351765	-4.14602	0.000144354	0.000722349
TNFSF8	-0.500982	-0.555357	-0.054375	-4.15414	0.000144447	0.000722349
SIPA1	-0.543445	-1.13286	-0.589412	-4.14569	0.000144508	0.000722349
PCDHB4	1.12836	1.47071	0.342353	4.14546	0.000144611	0.000722349
PTK9L	-0.44645	-0.538214	-0.0917647	-4.14499	0.000144829	0.000722878
C2orf3	0.738277	1.12357	0.385294	4.14309	0.000145702	0.000726674
KIAA1404	-0.613256	-0.596786	0.0164706	-4.14274	0.000145864	0.000726919
GPATC4	1.30187	1.01893	-0.282941	4.14095	0.000146693	0.000730488
HSPBAP1	-0.684911	-0.506786	0.178125	-4.14895	0.000146825	0.000730581
GPR37L1	-0.59979	-0.312143	0.287647	-4.14016	0.000147064	0.000731206
HSD3B7	-0.576576	-0.218929	0.357647	-4.13874	0.000147727	0.00073362
TH1L	0.470336	0.548571	0.0782353	4.13863	0.000147777	0.00073362
MRPS35	0.626282	1.06393	0.437647	4.13834	0.000147914	0.000733733
POLD2	0.550536	0.364286	-0.18625	4.1449	0.000148711	0.000737123
NFIL3	-1.0908	-1.00786	0.0829412	-4.13438	0.000149777	0.000741521
RPS8	0.503298	0.390357	-0.112941	4.13427	0.000149829	0.000741521
GMDS	0.468824	0.6	0.131176	4.13398	0.00014997	0.000741654
CDKN2A	1.82254	1.99607	0.173529	4.13338	0.000150256	0.000742496
HSPC054	-1.43263	-1.21321	0.219412	-4.13299	0.000150441	0.000742841
CEBPA	-1.02324	-1.295	-0.271765	-4.1327	0.000150579	0.000742956
PEX6	0.439317	0.0169643	-0.422353	4.13163	0.000151088	0.000744491
CD83	-0.996229	0.105536	1.10176	-4.13156	0.000151121	0.000744491
C21orf5	-0.635714	-0.815714	-0.18	-4.13074	0.000151512	0.000745847
STAT5B	-0.481639	-0.214286	0.267353	-4.12968	0.000152025	0.000747802
PELI2	-0.922038	-0.853214	0.0688235	-4.12896	0.000152371	0.000748933
PACSIN2	-0.503487	-0.0364286	0.467059	-4.12787	0.000152897	0.000750944
RNF125	0.927752	0.418929	-0.508824	4.12733	0.000153161	0.000751534
RBM28	0.513277	0.378571	-0.134706	4.12699	0.000153321	0.000751534
ZNF77	-0.902332	-0.0482143	0.854118	-4.1269	0.000153367	0.000751534
XPO6	-0.806155	-0.833214	-0.0270588	-4.12523	0.00015418	0.000754944
AGTPBP1	-0.905462	-1.31429	-0.408824	-4.12203	0.00015575	0.000762054
GPR132	-1.51721	-0.370741	1.14647	-4.12987	0.000155919	0.000762305
KLHL12	-0.498214	-0.348214	0.15	-4.1214	0.000156057	0.000762401
ZNHIT1	0.407416	-0.0596429	-0.467059	4.12016	0.000156671	0.000764821
ECGF1	-0.852248	-1.33107	-0.478824	-4.11958	0.000156961	0.000765657
LOC284465	-0.531933	-0.584286	-0.0523529	-4.11901	0.000157241	0.00076644
VprBP	0.865446	1.06857	0.203125	4.1258	0.000157925	0.000769195
ARV1	0.591155	0.128214	-0.462941	4.11641	0.000158538	0.000771599
PAPPA	-0.633803	-0.513214	0.120588	-4.11478	0.000159362	0.000775022
GOT2	0.451155	0.458214	0.00705882	4.11304	0.00016024	0.000778705
TFE3	-0.529018	-0.667143	-0.138125	-4.11641	0.000162657	0.000789856
ARHGEF18	-0.537794	-0.6625	-0.124706	-4.10739	0.000163125	0.000791187
NME2	0.825966	1.10714	0.281176	4.10729	0.000163176	0.000791187
DDX26	-0.602206	-0.0375	0.564706	-4.10684	0.000163407	0.00079171
RUVBL1	0.614916	0.897857	0.282941	4.10633	0.000163674	0.000792406
NID	2.08097	1.80214	-0.278824	4.10598	0.000163852	0.000792673
FCHO1	-0.657557	-0.544615	0.112941	-4.12132	0.000164497	0.000795198
HNRPLL	-1.46603	-1.1625	0.303529	-4.10373	0.000165021	0.000797136
ALG5	0.591828	0.525357	-0.0664706	4.10099	0.000166453	0.000803447
CEBPB	-0.73063	-0.723571	0.00705882	-4.1	0.000166975	0.000805364
EGLN2	-0.606875	-0.94	-0.333125	-4.10773	0.000167153	0.000805624
SMARCE1	0.618866	1.05857	0.439706	4.09857	0.000167732	0.00080754
TEGT	-0.372374	-0.911786	-0.539412	-4.09844	0.000167801	0.00080754
LOC286334	0.981534	1.54036	0.558824	4.09785	0.000168111	0.000808425
LOC93082	-1.52347	0.245357	1.76882	-4.09706	0.000168531	0.000809845
HRLP5	-0.855557	-0.722321	0.133235	-4.09666	0.000168745	0.000810268
FAM19A2	-0.690089	-0.625714	0.064375	-4.10436	0.00016893	0.000810554
C1orf31	0.559307	0.311071	-0.248235	4.09581	0.000169197	0.000811229
LOC51236	0.468214	0.270714	-0.1975	4.1025	0.000169922	0.000813274
MAK	-1.09162	-0.4175	0.674118	-4.09433	0.000169991	0.000813274
KRT6IRS	-0.434196	-0.248571	0.185625	-4.10235	0.000170002	0.000813274
FLJ14624	0.47937	0.896429	0.417059	4.08908	0.000172827	0.000826177
FLJ10300	0.632059	1.265	0.632941	4.08878	0.00017299	0.000826345
JAGN1	0.368634	0.173929	-0.194706	4.08709	0.000173914	0.000830103
ALOX12	-0.614632	-0.16875	0.445882	-4.08687	0.000174035	0.000830103
TF	1.07881	0.60881	-0.47	4.08641	0.00017429	0.000830705
KCNC4	-0.470021	-0.491786	-0.0217647	-4.08583	0.00017461	0.00083105
C20orf20	-0.500798	0.0921429	0.592941	-4.08581	0.00017462	0.00083105
CD300A	-1.22294	-0.907222	0.315714	-4.22994	0.000175513	0.000834686
IQCF2	2.64006	1.68536	-0.954706	4.08291	0.00017622	0.000836831
FLJ11267	2.26433	1.26786	-0.996471	4.08291	0.000176224	0.000836831
KPTN	0.49521	0.592857	0.0976471	4.08125	0.000177149	0.000840016
SLC24A1	0.326008	0.390714	0.0647059	4.08121	0.000177171	0.000840016
PSEN1	-0.49104	-0.660893	-0.169853	-4.081	0.000177285	0.000840016
C21orf99	-1.18004	-0.113571	1.06647	-4.07937	0.0001782	0.000843733
SQRDL	-0.663866	-1.08857	-0.424706	-4.07893	0.000178448	0.000843786
ACBD6	0.506387	0.732857	0.226471	4.07888	0.000178473	0.000843786
METTL3	0.387952	0.371481	-0.0164706	4.08608	0.0001789	0.000845027
PKD1-like	-0.444748	-1.15357	-0.708824	-4.07786	0.000179047	0.000845027
FLJ32731	-1.07376	-0.709643	0.364118	-4.07772	0.000179129	0.000845027
SAT	-0.976008	-0.700714	0.275294	-4.07741	0.000179301	0.000845221
FAM50A	-0.435231	-0.414643	0.0205882	-4.07614	0.000180023	0.000848003
COL9A2	-0.697899	-0.871429	-0.173529	-4.0749	0.000180724	0.000850314
CHIC2	-0.559911	-0.636786	-0.076875	-4.08275	0.000180777	0.000850314
PPP2R5C	-0.600441	-0.4275	0.172941	-4.07382	0.00018134	0.00085234
H2AFJ	0.904475	1.68036	0.775882	4.0715	0.00018267	0.000857967
ANP32A	0.419937	-0.145357	-0.565294	4.071	0.000182958	0.000858691
WWP2	-0.366964	-0.856964	-0.49	-4.06864	0.000184323	0.00086447
RPS9	0.456996	0.424643	-0.0323529	4.06687	0.000185355	0.000868167
KL	-0.910357	-0.900357	0.01	-4.06676	0.000185417	0.000868167
NUDCD1	0.860977	1.12304	0.262059	4.06659	0.000185515	0.000868167
EXOSC5	0.691681	0.782857	0.0911765	4.06542	0.000186198	0.000870732
SLC25A10	-0.589139	-0.406786	0.182353	-4.06493	0.000186489	0.000871459
MRPS22	0.58291	0.437321	-0.145588	4.06351	0.000187325	0.000874599
PNN	0.99958	0.494286	-0.505294	4.06333	0.000187432	0.000874599
LAMP2	-0.709972	-0.757619	-0.0476471	-4.06302	0.000187614	0.000874814
ZFYVE21	-0.639517	-0.228929	0.410588	-4.06222	0.000188087	0.000876259
MAPKAPK5	0.435126	0.535714	0.100588	4.06203	0.000188195	0.000876259
NCOA2	-0.642164	-0.243929	0.398235	-4.0588	0.000190119	0.000884577
TBC1D19	0.569076	0.671429	0.102353	4.05468	0.000192599	0.00089529
ADAM6	0.601176	-0.56	-1.16118	4.05451	0.000192699	0.00089529
DDEF1	-0.982269	-0.242857	0.739412	-4.05346	0.000193338	0.000897063
THOC1	0.587458	0.543929	-0.0435294	4.05342	0.000193359	0.000897063
FAM36A	0.729076	0.631429	-0.0976471	4.0525	0.000193924	0.000899035
IGFBPL1	2.09741	1.67929	-0.418125	4.05684	0.000196043	0.000908208
SDCBP	-1.0383	-1.61893	-0.580625	-4.05362	0.000198024	0.000916727
GABARAPL2	-0.532374	-0.171786	0.360588	-4.04466	0.000198758	0.000918706
ZNF84	0.690084	0.697143	0.00705882	4.04454	0.000198833	0.000918706
FLJ20641	0.843929	0.521429	-0.3225	4.05224	0.000198879	0.000918706
PRO2266	1.84741	1.60929	-0.238125	4.05062	0.000199887	0.000922701
FLJ20273	-1.43315	-1.39786	0.0352941	-4.04133	0.000200846	0.000926467
TNRC4	-0.641933	-0.344286	0.297647	-4.04099	0.000201063	0.000926702
MYD88	-0.675567	-0.613214	0.0623529	-4.04079	0.000201185	0.000926702
CITED1	1.1858	1.58643	0.400625	4.04799	0.000201538	0.000927143
SPCS1	0.384181	0.165357	-0.218824	4.04019	0.000201568	0.000927143
HRSP12	0.834286	1.20429	0.37	4.03911	0.000202248	0.000929609
ABI2	0.735053	1.55446	0.819412	4.03824	0.000202806	0.000930806
PSMD14	0.583487	0.696429	0.112941	4.03818	0.000202839	0.000930806
EIF2B3	0.499748	0.768571	0.268824	4.03802	0.000202942	0.000930806
TLE3	-0.598845	-0.491786	0.107059	-4.03731	0.000203396	0.000931414
SMN1	0.717353	0.385	-0.332353	4.03717	0.000203484	0.000931414
TNIP1	-0.678571	-0.57	0.108571	-4.19449	0.000203508	0.000931414
C10orf24	1.17088	1.355	0.184118	4.0362	0.000204105	0.000933211
LOC138948	1.04655	0.817143	-0.229412	4.03607	0.00020419	0.000933211
MRPL3	0.619727	0.756786	0.137059	4.03582	0.000204353	0.000933295
PPP1CC	0.586786	0.699286	0.1125	4.04291	0.000204761	0.000934498
HRB	-0.576786	-1.03679	-0.46	-4.03368	0.000205728	0.000938248
FLJ11305	0.524412	0.615	0.0905882	4.03271	0.000206354	0.000940436
DENR	0.517185	0.750714	0.233529	4.03111	0.000207389	0.000944489
IRF4	2.45609	2.35786	-0.0982353	4.0272	0.000209948	0.000955466
BEX1	-2.03021	-1.58786	0.442353	-4.02678	0.000210228	0.000956063
MRPL54	0.422941	0.11	-0.312941	4.02607	0.000210693	0.000957504
ZFOC1	0.556197	0.431786	-0.124412	4.0221	0.000213332	0.000968813
RRAGA	-0.439202	-0.162143	0.277059	-4.01901	0.000215411	0.000977566
INDO	-0.738661	-0.636786	0.101875	-4.02597	0.000215869	0.000978957
MVP	-0.828918	-1.03304	-0.204118	-4.01754	0.000216402	0.000980684
FLJ13105	0.856229	1.48946	0.633235	4.01708	0.000216712	0.0009814
ATP6V1B2	-0.62458	-1.13929	-0.514706	-4.01373	0.000218998	0.000991059
C6orf82	0.435945	0.0153571	-0.420588	4.01151	0.000220527	0.000996839
DHCR7	-0.910588	-0.64	0.270588	-4.01117	0.000220765	0.000996839
MGC3130	-0.44229	-0.514643	-0.0723529	-4.01109	0.000220819	0.000996839
ADCY1	1.7642	1.57714	-0.187059	4.01098	0.000220894	0.000996839
C1orf41	0.49208	0.596786	0.104706	4.00919	0.000222133	0.00100173
DAB1	0.487437	0.172143	-0.315294	4.00821	0.000222817	0.00100411
CAST	-0.437542	-0.701071	-0.263529	-4.00692	0.000223717	0.00100746
MLC1SA	0.739685	0.983214	0.243529	4.00538	0.000224799	0.00101163
LOC285370	2.05786	1.92786	-0.13	4.00251	0.000226828	0.00102005
SELI	0.721912	1.3525	0.630588	4.00194	0.000227232	0.00102115
POLD4	-0.478876	-0.529464	-0.0505882	-4.00118	0.000227772	0.00102255
HDGF	-0.517153	-0.177778	0.339375	-4.01639	0.000227965	0.00102255
FLN29	-0.607311	-1.14143	-0.534118	-4.00083	0.000228019	0.00102255
TMEM19	0.548697	0.254286	-0.294412	4.00029	0.000228406	0.00102331
VRK1	-0.659559	-0.2225	0.437059	-4.00015	0.000228506	0.00102331
DKFZp434I099	-0.538634	-0.813929	-0.275294	-3.9996	0.000228904	0.00102438
PRUNE	-0.779937	0.105357	0.885294	-3.99924	0.000229159	0.00102481
UBE2N	0.437899	0.511429	0.0735294	3.99857	0.000229638	0.00102624
TORC3	0.523487	0.396429	-0.127059	3.99801	0.000230039	0.00102732
PPARBP	0.339279	0.50869	0.169412	3.99709	0.000230707	0.00102959
SGCE	1.56076	1.10429	-0.456471	3.99423	0.000232775	0.0010381
C11orf1	0.720987	0.813929	0.0929412	3.99393	0.000232992	0.00103836
GOLGA6	0.812479	0.770714	-0.0417647	3.9935	0.000233305	0.00103903
ZRF1	0.986035	0.890741	-0.0952941	4.00058	0.000233622	0.00103973
GDPD2	1.93536	1.32536	-0.61	3.99249	0.000234043	0.00104088
EDG3	-1.051	-0.606786	0.444216	-3.99093	0.000235185	0.00104524
ATP5C1	0.394916	0.567857	0.172941	3.98964	0.000236137	0.00104847
PDHB	0.399911	0.381786	-0.018125	3.99697	0.000236263	0.00104847
STXBP5L	-0.389643	-0.247143	0.1425	-3.99678	0.0002364	0.00104847
IMPDH2	0.641429	0.676429	0.035	3.99642	0.000236668	0.00104894
PLXND1	0.59166	1.04107	0.449412	3.98854	0.000236953	0.00104948
MGC14376	-1.05328	-0.378571	0.674706	-3.98664	0.00023836	0.00105499
BCKDHB	0.708613	1.03214	0.323529	3.98613	0.000238738	0.00105594
OSBPL8	-0.492479	-0.505714	-0.0132353	-3.98589	0.00023892	0.00105602
UNG2	-1.08398	-0.218393	0.865588	-3.9847	0.00023981	0.00105922
IRF6	-0.611849	-0.657143	-0.0452941	-3.9844	0.000240033	0.00105947
PANK2	-0.460441	-0.0975	0.362941	-3.98419	0.000240194	0.00105947
UBL3	-0.876339	0.0367857	0.913125	-3.9912	0.000240531	0.00106023
BRDG1	0.991891	1.39071	0.398824	3.9835	0.00024071	0.00106029
C7orf13	-0.759107	-0.215357	0.54375	-3.99052	0.000241043	0.00106103
FLJ10404	-0.718151	-0.0128571	0.705294	-3.98264	0.00024136	0.00106171
APP	-1.14985	-0.6675	0.482353	-3.98219	0.000241693	0.00106245
RPS4X	0.642878	0.554643	-0.0882353	3.98193	0.000241889	0.00106259
HOXD3	1.66185	1.53714	-0.124706	3.97888	0.000244208	0.0010706
HSPA4	0.402542	0.136071	-0.266471	3.97882	0.000244248	0.0010706
KIAA0232	-0.559023	-0.361964	0.197059	-3.97867	0.000244367	0.0010706
LOC389203	0.447332	0.413214	-0.0341176	3.97865	0.000244378	0.0010706
DNAJC4	-0.464034	-0.492857	-0.0288235	-3.97773	0.000245083	0.00107296
ARVCF	0.854911	1.36179	0.506875	3.98494	0.000245257	0.00107299
MAP4K5	0.624653	0.780536	0.155882	3.97647	0.000246051	0.00107574
G2	-1.23384	-0.0567857	1.17706	-3.97424	0.000247764	0.00108239
HSHIN1	0.754769	0.940357	0.185588	3.97406	0.000247907	0.00108239
SPG3A	1.21053	1.60464	0.394118	3.97371	0.000248175	0.00108282
FABP5	0.939391	1.17821	0.238824	3.97336	0.000248449	0.00108321
NR2C1	0.802542	0.766071	-0.0364706	3.97313	0.000248623	0.00108321
LOC338692	-0.824916	-1.92786	-1.10294	-3.97294	0.000248769	0.00108321
IGF1R	-0.641502	-0.572679	0.0688235	-3.97222	0.00024933	0.00108492
PDLIM7	-0.578445	-0.837857	-0.259412	-3.97116	0.00025016	0.0010878
HRAS	0.597946	0.713571	0.115625	3.97778	0.000250764	0.00108929
LOC63929	0.254139	0.135119	-0.11902	3.9701	0.000250984	0.00108929
GADD45G	-1.37275	-1.83393	-0.461176	-3.97007	0.000251008	0.00108929
SERPIND1	-1.11006	-0.0553571	1.05471	-3.96651	0.000253811	0.00110034
LYZ	-2.99152	-3.39818	-0.406667	-4.23675	0.000253896	0.00110034
DHRS7	-0.716954	-0.881071	-0.164118	-3.96516	0.000254877	0.00110385
RPL28	0.538655	0.255714	-0.282941	3.96464	0.000255298	0.00110444
PLXNB2	0.605672	0.542143	-0.0635294	3.96442	0.000255465	0.00110444
FLJ31528	-0.338761	-0.544643	-0.205882	-3.96435	0.000255528	0.00110444
HMGN2	-0.688792	-0.782321	-0.0935294	-3.96298	0.000256619	0.00110841
FLJ38991	0.533839	0.413214	-0.120625	3.96983	0.000257022	0.00110941
FLJ12994	0.722062	1.21863	0.496569	3.96169	0.000257655	0.0011114
RWDD1	0.557132	0.39125	-0.165882	3.96141	0.000257874	0.0011116
NFYA	-0.732248	-0.0610714	0.671176	-3.96113	0.0002581	0.00111183
MGC62100	-0.725462	-0.234286	0.491176	-3.96081	0.000258358	0.0011122
KRTHA3A	-0.414097	-0.438214	-0.0241176	-3.95972	0.000259237	0.00111524
ZNF22	0.482962	0.331786	-0.151176	3.95894	0.00025987	0.00111722
MYCBP	-0.483319	-0.342143	0.141176	-3.95736	0.000261153	0.00112141
NDUFA3	0.60729	-0.470357	-1.07765	3.95731	0.000261192	0.00112141
ELSPBP1	1.34487	1.47429	0.129412	3.95594	0.000262304	0.00112543
CBX6	-0.70021	-0.222857	0.477353	-3.95517	0.000262939	0.00112741
C9orf77	0.675042	0.488571	-0.186471	3.95486	0.000263191	0.00112774
ARHGAP25	-0.741996	-1.42964	-0.687647	-3.95116	0.000266242	0.00114005
SSX2	2.13274	1.22074	-0.912	3.97177	0.0002682	0.00114768
COX6B1	0.513025	-0.00285714	-0.515882	3.94809	0.000268797	0.00114947
TMEM5	0.68271	1.20036	0.517647	3.94541	0.000271043	0.0011583
CYFIP1	0.660147	1.0725	0.412353	3.94354	0.000272621	0.00116428
ZNF292	0.740021	0.151786	-0.588235	3.94264	0.00027339	0.00116679
GADD45GIP1	0.669853	0.2675	-0.402353	3.94164	0.000274241	0.00116964
KIAA0913	-0.424863	-0.653393	-0.228529	-3.94115	0.000274657	0.00117064
GUCY2D	-0.661681	-0.572857	0.0888235	-3.94048	0.000275235	0.00117233
C2orf12	-0.600546	-0.556429	0.0441176	-3.93787	0.000277474	0.00118109
HLA-DMA	0.711113	0.654643	-0.0564706	3.93701	0.000278215	0.00118346
GALNS	-0.643803	-0.483214	0.160588	-3.93451	0.000280384	0.0011919
CXorf37	-0.350987	-0.253929	0.0970588	-3.93285	0.000281835	0.00119728
ARL1	0.602374	0.111786	-0.490588	3.93235	0.00028227	0.00119834
KIAA1571	-0.497479	-0.605714	-0.108235	-3.93162	0.000282915	0.00120029
C21orf57	0.796176	0.605	-0.191176	3.92895	0.000285266	0.00120902
PSMB7	0.433887	0.500357	0.0664706	3.92886	0.000285348	0.00120902
KIAA0317	-0.501029	-0.1175	0.383529	-3.92855	0.000285626	0.0012094
MAP3K5	-0.701303	-0.140714	0.560588	-3.92724	0.000286787	0.00121352
DGKD	-0.552647	-0.865	-0.312353	-3.92602	0.000287875	0.00121665
C13orf9	0.425	0.555	0.13	3.92586	0.00028802	0.00121665
CD52	1.03847	0.709643	-0.328824	3.92578	0.000288092	0.00121665
TBC1D20	-0.358782	-0.281429	0.0773529	-3.92526	0.000288554	0.0012178
FURIN	-0.492113	-0.357407	0.134706	-3.93163	0.000289274	0.00122004
HT008	-0.66542	-0.540714	0.124706	-3.92313	0.000290473	0.0012236
CAPON	-0.805966	-0.687143	0.118824	-3.9231	0.000290497	0.0012236
KIAA1949	-0.628067	-0.915714	-0.287647	-3.92161	0.000291846	0.00122848
FLNA	-0.625609	-0.976786	-0.351176	-3.92062	0.000292738	0.00123143
LOC285498	0.955756	0.949286	-0.00647059	3.92016	0.00029316	0.00123162
MGAT4A	-0.94855	-1.22679	-0.278235	-3.91995	0.000293352	0.00123162
ACTR3	-0.479608	-0.476667	0.00294118	-3.92709	0.000293356	0.00123162
TGM3	-0.589389	-1.38115	-0.791765	-3.93363	0.000294227	0.00123447
FOXJ1	0.687605	0.446429	-0.241176	3.91718	0.000295885	0.00123997
ABP1	-1.0437	-1.91429	-0.870588	-3.91714	0.000295922	0.00123997
CLSTN3	0.652395	0.763571	0.111176	3.91653	0.000296478	0.00124093
PAPD1	0.491681	0.312857	-0.178824	3.91647	0.000296535	0.00124093
PRKCG	-0.453482	-0.737857	-0.284375	-3.92278	0.000297287	0.00124327
FOS	-1.07725	-1.94607	-0.868824	-3.91349	0.000299284	0.00125081
TNFSF13	-0.704286	-1.14429	-0.44	-3.91146	0.000301173	0.00125789
IL19	-1.33334	-0.183929	1.14941	-3.91012	0.000302432	0.00126233
MGC11308	-0.618634	-0.433929	0.184706	-3.90851	0.000303943	0.00126722
CXorf45	0.469244	0.435714	-0.0335294	3.90845	0.000303996	0.00126722
EIF2B5	0.384727	0.231786	-0.152941	3.90534	0.000306937	0.00127865
DOCK5	-1.13527	-0.328214	0.807059	-3.90474	0.000307516	0.00128024
LOC90639	-0.531513	-0.138571	0.392941	-3.90404	0.000308184	0.00128219
FKBP3	0.622668	1.09679	0.474118	3.90266	0.0003095	0.00128683
TAF6L	-0.361628	0.0166071	0.378235	-3.90104	0.000311053	0.00129246
USP40	0.483267	0.742679	0.259412	3.90028	0.000311792	0.00129469
RPS20	0.597708	-0.182917	-0.780625	3.93868	0.000312335	0.00129611
BSPRY	0.629559	0.6525	0.0229412	3.89821	0.000313792	0.00130132
SERPINB2	-1.39275	-1.92393	-0.531176	-3.89522	0.000316714	0.0013126
MGC14817	0.437054	-0.0735714	-0.510625	3.90132	0.000317614	0.00131548
YWHAQ	0.893028	1.16185	0.268824	3.90065	0.000318274	0.00131737
DHRS9	-0.721954	-1.62607	-0.904118	-3.89306	0.000318833	0.00131824
EIF2S2	0.50427	0.580741	0.0764706	3.90002	0.000318893	0.00131824
RNF10	-0.614349	-0.529643	0.0847059	-3.89253	0.000319362	0.00131933
C18orf43	1.30435	1.34964	0.0452941	3.89189	0.000319994	0.00132033
PITRM1	0.443267	0.467679	0.0244118	3.89187	0.000320014	0.00132033
GNG10	-0.519307	-0.471071	0.0482353	-3.89041	0.000321463	0.00132546
HEBP2	-0.534055	-0.374643	0.159412	-3.88867	0.000323192	0.00133131
OVGP1	0.820651	1.35536	0.534706	3.88857	0.000323294	0.00133131
CNAP1	-0.612411	-0.871786	-0.259375	-3.89518	0.00032368	0.00133205
ZNF621	0.567054	0.226429	-0.340625	3.89193	0.000326931	0.00134457
C9orf91	0.679559	0.7925	0.112941	3.88466	0.000327225	0.00134492
RPL37	0.548235	1.015	0.466765	3.8827	0.000329208	0.00135221
NHLH1	-0.363088	-0.7125	-0.349412	-3.88202	0.000329906	0.00135421
FCGRT	-0.928676	-1.8575	-0.928824	-3.88146	0.000330477	0.00135569
TAF1A	0.807279	1.05375	0.246471	3.88093	0.000331021	0.00135706
SHMT2	0.458845	0.421786	-0.0370588	3.8795	0.000332488	0.00136221
DNM1L	0.482202	0.915536	0.433333	3.87809	0.000333937	0.00136728
RFWD2	-0.456092	-0.327857	0.128235	-3.87692	0.000335145	0.00137135
RAF1	-0.480441	-0.6775	-0.197059	-3.8764	0.000335679	0.00137267
CSF2RB	-0.650777	-0.636071	0.0147059	-3.87603	0.000336063	0.00137337
CDH6	-0.901513	-0.128571	0.772941	-3.87456	0.000337596	0.00137876
FLJ30277	0.518508	0.0832143	-0.435294	3.87326	0.000338957	0.00138344
PABPC4	0.368004	0.260357	-0.107647	3.87187	0.000340414	0.00138851
FLJ38101	-0.703487	-0.596429	0.107059	-3.87008	0.000342292	0.00139529
CPSF3	0.382941	0.49	0.107059	3.884	0.000342535	0.00139539
C20orf43	-0.401849	-0.717143	-0.315294	-3.8694	0.000343016	0.00139638
CCND3	-0.488971	-0.4825	0.00647059	-3.86922	0.00034321	0.00139638
KIAA0274	-0.541503	-0.554444	-0.0129412	-3.87454	0.000344877	0.00140228
CHRAC1	0.527946	0.366071	-0.161875	3.87224	0.000347324	0.00141085
LGR5	1.29459	1.19018	-0.104412	3.86526	0.000347423	0.00141085
S100A4	-0.592227	-1.05429	-0.462059	-3.86242	0.000350483	0.00142238
MGC4796	-0.784834	-1.0513	-0.266471	-3.89898	0.000351973	0.00142743
ITPR1	0.810378	1.56964	0.759265	3.86086	0.000352171	0.00142743
LOC285074	0.602059	0.475	-0.127059	3.85932	0.000353849	0.00143333
SRPX	1.19725	1.41607	0.218824	3.85894	0.000354257	0.00143409
NAT6	-0.541954	-0.446071	0.0958824	-3.85792	0.000355382	0.00143774
CSNK2A2	0.574244	0.660714	0.0864706	3.85753	0.000355807	0.00143784
UQCRH	0.420714	0.298214	-0.1225	3.86433	0.000355852	0.00143784
KRT10	0.533298	-0.179643	-0.712941	3.85694	0.000356457	0.00143938
ANKRD26	1.14161	1.53786	0.39625	3.86352	0.000356744	0.00143964
CES1	-1.28662	-2.3625	-1.07588	-3.85626	0.000357202	0.00143982
MRE11A	0.4302	0.196964	-0.233235	3.85617	0.000357301	0.00143982
FBS1	-0.648088	0.0125	0.660588	-3.85602	0.000357459	0.00143982
MGC15634	1.02357	1.63357	0.61	3.85438	0.000359279	0.00144625
FLJ14966	-0.957521	-0.719286	0.238235	-3.85373	0.000359993	0.00144822
SOX12	0.911849	0.477143	-0.434706	3.85341	0.00036035	0.00144875
RCV1	0.712983	-0.626429	-1.33941	3.85259	0.000361266	0.00145153
TTC19	0.360798	0.667857	0.307059	3.85155	0.000362424	0.00145527
ARHGAP19	-0.441218	-0.803571	-0.362353	-3.85034	0.000363773	0.00145978
EIF2AK4	0.482054	0.528929	0.046875	3.85623	0.000364807	0.00146302
EPC1	-0.519664	-0.381429	0.138235	-3.8491	0.000365171	0.00146331
TAF4B	0.646649	0.600179	-0.0464706	3.84895	0.000365333	0.00146331
BLMH	0.477248	0.816071	0.338824	3.84776	0.000366681	0.00146716
LOC148189	-0.677411	-1.40929	-0.731875	-3.85444	0.000366813	0.00146716
C14orf111	0.720042	0.483571	-0.236471	3.84749	0.000366976	0.00146716
EXOSC2	0.466008	0.525714	0.0597059	3.84687	0.000367686	0.00146908
PCDH12	-0.634018	-0.577143	0.056875	-3.85271	0.000368757	0.00147245
DDX10	0.53937	0.786429	0.247059	3.84565	0.000369067	0.00147278
DKFZP434P211	2.39034	1.60857	-0.781765	3.84533	0.000369431	0.00147332
IHPK2	0.560735	0.899167	0.338431	3.84494	0.000369871	0.00147416
GUCY2C	-1.24982	-0.371071	0.87875	-3.85007	0.000371751	0.00148074
DRP2	-0.463655	-0.570714	-0.107059	-3.84156	0.000373741	0.00148775
PRNPIP	0.535987	0.378929	-0.157059	3.8396	0.000376005	0.00149584
BAT4	-0.633214	-0.385714	0.2475	-3.84611	0.000376291	0.00149605
DSCR9	0.780084	0.277143	-0.502941	3.83905	0.00037664	0.00149652
ETS1	-0.611271	-0.903036	-0.291765	-3.8386	0.000377157	0.00149765
PRV1	-1.15071	-2.95071	-1.8	-3.83658	0.000379511	0.00150607
GUCY1B2	-0.640693	-0.298929	0.341765	-3.83475	0.000381655	0.00151364
DEFB126	1.92241	2.04429	0.121875	3.8409	0.000382342	0.00151543
PRKCE	0.689065	0.700536	0.0114706	3.8339	0.000382647	0.00151571
ALS2CR8	1.21241	1.18679	-0.025625	3.83958	0.000383891	0.00151971
KCTD2	-0.410378	-0.642143	-0.231765	-3.83151	0.000385476	0.00152504
MFAP3L	-1.31538	-0.997143	0.318235	-3.8293	0.000388097	0.00153447
TU12B1-TY	-1.22815	0.0271429	1.25529	-3.82721	0.0003906	0.00154342
TCERG1	0.606113	1.03964	0.433529	3.8266	0.00039133	0.00154536
MGC11349	-0.361586	-0.269821	0.0917647	-3.8256	0.000392531	0.00154915
KIAA1217	0.954569	1.22339	0.268824	3.82483	0.000393459	0.00155187
DKFZp434K1815	-0.597311	-0.571429	0.0258824	-3.82446	0.000393907	0.00155269
LY96	-1.13603	-0.8525	0.283529	-3.82425	0.000394164	0.00155275
SET	0.693839	1.30571	0.611875	3.83043	0.000394776	0.00155361
SERPINF1	0.713908	0.642143	-0.0717647	3.82367	0.000394865	0.00155361
SNX5	0.632868	1.06875	0.435882	3.82211	0.000396764	0.00156013
ARPC5	-0.771492	-1.57679	-0.805294	-3.82123	0.000397839	0.00156341
LTB4R	-0.606161	-1.86929	-1.26313	-3.82702	0.000398916	0.00156668
SERTAD3	-0.507321	-0.196071	0.31125	-3.82578	0.000400432	0.00157168
POP5	0.527878	0.549643	0.0217647	3.81698	0.000403068	0.00158106
C1orf27	0.868424	0.956071	0.0876471	3.81663	0.000403498	0.00158179
NRXN2	1.12377	1.36259	0.238824	3.82233	0.000404666	0.0015854
SLC39A8	0.84605	1.25429	0.408235	3.81467	0.000405925	0.00158925
ZNF75	-0.460315	-0.496786	-0.0364706	-3.8145	0.000406139	0.00158925
ADA	0.951765	1.38	0.428235	3.81414	0.000406596	0.00159007
ACAA2	0.420756	0.574286	0.153529	3.81384	0.000406966	0.00159055
CYP4F2	-1.11097	-1.01214	0.0988235	-3.81038	0.000411301	0.00160652
MDK	0.919076	0.951429	0.0323529	3.80944	0.000412496	0.00161021
EBNA1BP2	0.533592	0.625357	0.0917647	3.80866	0.00041348	0.00161238
ARHGAP5	0.816218	0.768571	-0.0476471	3.8086	0.000413551	0.00161238
NDUFB4	0.356218	0.0985714	-0.257647	3.80739	0.000415094	0.0016171
GABRD	-0.599107	-0.382857	0.21625	-3.81386	0.000415264	0.0016171
LCT	1.43239	2.21357	0.781176	3.80687	0.000415761	0.00161806
PSMA4	0.331429	0.368929	0.0375	3.81294	0.000416435	0.0016197
FLJ22104	0.883151	1.63786	0.754706	3.80565	0.000417314	0.00162215
CTNNB1	-0.509349	0.0553571	0.564706	-3.8053	0.000417767	0.00162293
KIAA0284	-1.20935	1.63536	2.84471	-3.8033	0.000420325	0.00163188
STXBP5	-0.977069	-0.700893	0.276176	-3.8015	0.000422658	0.00163995
DXS9879E	0.68708	1.03679	0.349706	3.80088	0.000423453	0.0016412
SAMSN1	-1.13359	-0.865357	0.268235	-3.80081	0.000423554	0.0016412
LOC220869	0.506618	0.5225	0.0158824	3.80062	0.000423796	0.0016412
LMCD1	1.00664	1.12429	0.117647	3.80045	0.000424016	0.0016412
APBB2	-1.20744	-0.117143	1.09029	-3.80027	0.000424251	0.0016412
MGC4308	0.8275	1.3475	0.52	3.79943	0.000425342	0.00164358
ARTN	-0.733172	-0.549643	0.183529	-3.7994	0.000425378	0.00164358
LOC90342	-2.00205	-0.528519	1.47353	-3.80515	0.000426453	0.00164674
HRMT1L2	0.783908	1.28214	0.498235	3.79839	0.000426705	0.00164674
NOL5A	0.597185	0.340714	-0.256471	3.79765	0.000427667	0.00164885
SIX2	-0.683025	-0.427143	0.255882	-3.79758	0.000427763	0.00164885
LOC202451	-1.66592	-0.743571	0.922353	-3.79716	0.000428311	0.00164998
SSR3	0.408109	-0.220714	-0.628824	3.79682	0.000428752	0.00165069
C17orf28	0.350378	0.162143	-0.188235	3.7956	0.000430365	0.00165591
CLPP	0.44451	0.383333	-0.0611765	3.80122	0.000431584	0.00165961
RAD51L3	-0.343655	-0.500714	-0.157059	-3.79287	0.000433978	0.00166782
COX7B	0.43187	0.0189286	-0.412941	3.79011	0.00043765	0.00168093
KIAA0020	0.641324	0.8525	0.211176	3.7895	0.000438469	0.00168307
GCLM	-0.730536	-0.970536	-0.24	-3.78895	0.000439206	0.0016849
IL27RA	0.619412	0.59	-0.0294118	3.78857	0.000439724	0.00168588
LOC375035	-0.498445	0.0621429	0.560588	-3.788	0.000440483	0.00168726
THG-1	-0.599897	-0.779231	-0.179333	-3.81599	0.000440606	0.00168726
EIF5A	0.621786	0.701786	0.08	3.7869	0.000441977	0.0016915
CD2AP	0.772542	1.39607	0.623529	3.78536	0.000444057	0.00169845
MGC52022	-0.719265	-0.7475	-0.0282353	-3.78473	0.000444921	0.00170075
PC4	0.446875	0.365	-0.081875	3.78856	0.000448556	0.00171363
BANF1	0.437416	0.280357	-0.157059	3.78122	0.00044971	0.00171702
ATP5H	0.394464	0.0332143	-0.36125	3.7863	0.000451644	0.00172338
NR1H2	-0.534303	-0.563636	-0.0293333	-3.84008	0.000454221	0.0017322
COPS3	0.410378	0.432143	0.0217647	3.7762	0.000456665	0.00174003
KLF2	-1.05525	-1.07643	-0.0211765	-3.77609	0.000456816	0.00174003
TATDN2	-0.352521	-0.264286	0.0882353	-3.77575	0.000457289	0.00174081
ZDHHC3	-0.459622	-0.717857	-0.258235	-3.77517	0.00045811	0.00174204
COLM	-0.792679	-1.03893	-0.24625	-3.7816	0.000458153	0.00174204
NPR2	0.602237	0.490179	-0.112059	3.77203	0.000462515	0.00175693
ACPL2	-0.849685	-0.303214	0.546471	-3.77185	0.000462775	0.00175693
ANXA2	0.895651	0.640357	-0.255294	3.77177	0.000462887	0.00175693
PHC2	-0.83605	-0.489286	0.346765	-3.7713	0.000463557	0.00175844
PKP2	-0.771113	-0.524643	0.246471	-3.76986	0.000465594	0.00176513
SCHIP1	1.39836	2.12071	0.722353	3.76861	0.000467371	0.00177082
KAI1	1.55643	2.02643	0.47	3.76805	0.000468169	0.00177209
N4BP2	1.17126	1.46714	0.295882	3.76791	0.000468381	0.00177209
UBE2J2	-0.64708	0.318214	0.965294	-3.7678	0.000468531	0.00177209
CRYAA	-0.38708	-0.721786	-0.334706	-3.76706	0.000469595	0.00177411
FAM31C	-0.472857	-1.02286	-0.55	-3.76697	0.000469724	0.00177411
MME	-1.86102	-2.6869	-0.825882	-3.76685	0.000469889	0.00177411
EMB	-0.72977	-1.31565	-0.585882	-3.80202	0.000470327	0.00177473
LOC51315	-0.824622	-0.452857	0.371765	-3.76634	0.000470622	0.0017748
KIAA1977	0.456513	0.663571	0.207059	3.76604	0.000471059	0.00177483
MRPS31	0.410714	0.300714	-0.11	3.76595	0.000471181	0.00177483
IGF1	-0.812878	-0.304643	0.508235	-3.76175	0.000477257	0.00179667
GNG4	0.857553	1.07696	0.219412	3.76117	0.000478106	0.00179882
CCR1	-1.34622	-1.74857	-0.402353	-3.76084	0.000478586	0.00179957
TTC10	0.459832	0.365714	-0.0941176	3.76062	0.000478914	0.00179976
SCYE1	0.622731	0.862143	0.239412	3.76011	0.000479651	0.00180147
ZNF345	0.686261	0.652143	-0.0341176	3.75969	0.000480267	0.00180148
CCT6A	0.639706	0.645	0.00529412	3.75967	0.000480294	0.00180148
SDF2	-0.372647	-0.555	-0.182353	-3.75954	0.00048049	0.00180148
ZFYVE16	-0.512521	-0.549286	-0.0367647	-3.75798	0.000482785	0.0018081
ANAPC1	0.444622	0.882857	0.438235	3.75796	0.000482816	0.0018081
C14orf50	1.4096	1.22607	-0.183529	3.75761	0.00048333	0.00180897
SERPING1	0.627185	0.480714	-0.146471	3.75672	0.000484641	0.00181283
C14orf149	0.775924	1.21357	0.437647	3.75607	0.000485603	0.00181537
CLDN1	0.789926	0.63875	-0.151176	3.75559	0.00048631	0.00181696
FLNC	1.31765	1.08	-0.237647	3.75539	0.0004866	0.00181699
KIAA1030	-0.730483	-0.0510714	0.679412	-3.75311	0.000490006	0.00182865
PLEKHA9	0.520315	0.446786	-0.0735294	3.75158	0.000492291	0.00183506
CARD15	-0.816534	-1.08536	-0.268824	-3.75145	0.000492486	0.00183506
ZDHHC21	0.47129	0.807643	0.336353	3.75139	0.000492576	0.00183506
PLVAP	0.490945	0.240357	-0.250588	3.748	0.000497693	0.00185305
RPL12	0.571696	0.621071	0.049375	3.75265	0.000500239	0.00186095
PFKFB4	-0.964769	-0.815357	0.149412	-3.74613	0.000500522	0.00186095
FXN	0.538172	0.594643	0.0564706	3.74603	0.000500681	0.00186095
CAV1	0.832132	1.16125	0.329118	3.7454	0.000501648	0.00186347
OR10J1	-0.38229	-0.344643	0.0376471	-3.74503	0.000502208	0.00186448
ABCD4	1.04268	0.752679	-0.29	3.74411	0.000503617	0.00186807
DHRS1	-0.364958	-0.831429	-0.466471	-3.74402	0.000503756	0.00186807
EEF1A1	0.436313	0.671607	0.235294	3.74365	0.000504314	0.00186907
TMEM38A	-0.813887	-0.500357	0.313529	-3.74204	0.000506801	0.00187649
P2RX4	0.453298	0.0803571	-0.372941	3.74198	0.000506898	0.00187649
RAFTLIN	0.654895	1.34607	0.691176	3.74171	0.00050731	0.00187693
SESN2	-0.683613	-0.817143	-0.133529	-3.73887	0.000511709	0.00189076
APG4B	-0.576282	0.226071	0.802353	-3.73882	0.000511792	0.00189076
CACNA1C	-0.387605	-0.126429	0.261176	-3.73853	0.000512238	0.00189076
FLJ20850	0.373761	0.169643	-0.204118	3.73848	0.000512323	0.00189076
VNN1	-1.51695	-2.49107	-0.974118	-3.73829	0.000512607	0.00189076
GALNT1	0.367146	-0.0381481	-0.405294	3.74446	0.000512806	0.00189076
ARID3A	-0.740131	-1.53778	-0.797647	-3.74269	0.00051555	0.00189979
RNF166	-0.656442	-0.827692	-0.17125	-3.75489	0.00051758	0.00190618
DKFZP564C186	0.394771	0.128889	-0.265882	3.74046	0.000519046	0.00191049
THSD1P	0.666092	1.31786	0.651765	3.73376	0.000519729	0.00191191
AGTRAP	-0.313971	-0.7175	-0.403529	-3.73159	0.000523161	0.00192178
DIA1	-0.631618	0.2575	0.889118	-3.73151	0.000523284	0.00192178
GLP1R	1.18023	1.05964	-0.120588	3.7315	0.000523305	0.00192178
PRRG4	-0.553304	-1.20643	-0.653125	-3.73617	0.000525831	0.00192996
ZNFN1A5	0.447342	0.36244	-0.084902	3.72953	0.000526453	0.00193114
ZCSL2	-0.429375	-0.2625	0.166875	-3.73542	0.000527031	0.00193216
PRKDC	0.496696	0.768571	0.271875	3.73485	0.000527938	0.00193418
ARRDC2	-0.616092	0.452143	1.06824	-3.72845	0.00052818	0.00193418
LYAR	0.517941	0.375	-0.142941	3.72779	0.000529248	0.00193699
OATL1	-0.443015	0.22375	0.666765	-3.72741	0.000529859	0.00193812
FLT3	1.21321	1.86321	0.65	3.72557	0.000532826	0.00194787
C20orf24	-0.400179	-1.00518	-0.605	-3.72508	0.000533614	0.00194964
EGR1	-1.41763	-0.938214	0.479412	-3.72482	0.000534031	0.00195007
TGIF2LY	-1.68054	-0.311786	1.36875	-3.73072	0.000534567	0.00195047
NFYB	0.487111	0.584464	0.0973529	3.72438	0.000534747	0.00195047
ZNF37A	0.501232	0.561429	0.0601961	3.72199	0.000538642	0.00196357
FLJ20584	-0.603046	0.481071	1.08412	-3.72157	0.00053934	0.001965
C20orf174	-1.61044	-0.374444	1.236	-3.73956	0.000541902	0.00197322
LOC285286	-0.390567	0.191786	0.582353	-3.71763	0.000545817	0.00198635
CREBBP	-0.634002	-0.365179	0.268824	-3.71717	0.000546582	0.00198794
PNMA6A	-0.736029	-0.0425	0.693529	-3.717	0.00054687	0.00198794
TRAPPC3	0.390063	0.0653571	-0.324706	3.71651	0.000547675	0.00198865
THSD1	0.693256	1.38679	0.693529	3.71651	0.000547683	0.00198865
RPL15	0.43375	0.085	-0.34875	3.72047	0.000551391	0.00200099
KIAA1542	-0.537437	0.157857	0.695294	-3.7128	0.000553886	0.00200892
HOXA11	1.19544	1.3625	0.167059	3.71257	0.000554269	0.00200917
IMP5	1.93714	0.722143	-1.215	3.71812	0.000555315	0.00201184
FLJ45983	1.03042	0.815714	-0.214706	3.71163	0.000555853	0.00201265
ARD1	0.314758	0.249464	-0.0652941	3.71129	0.000556428	0.00201361
CYP2J2	1.99193	1.48429	-0.507647	3.71046	0.00055783	0.00201755
HAGH	-1.02512	-0.846296	0.178824	-3.71632	0.000558338	0.00201825
IL1R1	-0.864821	-1.43857	-0.57375	-3.71584	0.000559141	0.00202002
GDF11	0.702479	1.10071	0.398235	3.70803	0.000561947	0.00202828
PITPNM2	1.39462	1.63286	0.238235	3.70797	0.000562055	0.00202828
ZNF253	0.380809	0.02875	-0.352059	3.70663	0.000564347	0.00203441
GNAI3	-0.581239	-0.495357	0.0858824	-3.70653	0.000564504	0.00203441
EPHA4	-0.614013	-0.597738	0.0162745	-3.70642	0.0005647	0.00203441
CYCS	0.42313	0.676071	0.252941	3.70572	0.000565905	0.00203761
PODN	0.894687	0.97125	0.0765625	3.70947	0.00056999	0.00205117
COX7B2	1.9477	1.25704	-0.690667	3.72011	0.000574342	0.00206568
RBMS2	0.500982	0.330357	-0.170625	3.70632	0.000575434	0.00206846
TMEM41A	0.312237	0.635179	0.322941	3.69873	0.000578012	0.00207656
PADI3	-0.89563	-0.478571	0.417059	-3.69744	0.000580273	0.00208295
ZZEF1	-0.585987	-0.198929	0.387059	-3.69718	0.000580727	0.00208295
PPP2CZ	0.841071	1.02607	0.185	3.69716	0.000580757	0.00208295
HSD11B1	2.33178	1.96741	-0.364375	3.7087	0.000582446	0.00208784
KIAA0963	-0.702658	-0.511481	0.191176	-3.70082	0.00058506	0.00209569
XPOT	0.618655	0.575714	-0.0429412	3.6946	0.000585286	0.00209569
TBCC	-0.441607	-0.112857	0.32875	-3.70031	0.000585962	0.00209695
WDR40A	-1.12393	-1.9604	-0.836471	-3.71291	0.000586816	0.00209884
SKIP	-0.473929	-0.333929	0.14	-3.6926	0.000588839	0.00210491
FLJ10774	0.326345	0.219286	-0.107059	3.69142	0.000590944	0.00211126
RNF167	-0.601618	-0.8975	-0.295882	-3.69041	0.000592741	0.00211651
SAFB	-0.515179	0.436071	0.95125	-3.69616	0.000593321	0.00211651
TUSC1	-0.932248	-0.201071	0.731176	-3.69001	0.000593467	0.00211651
SELL	-0.973655	-2.12071	-1.14706	-3.68986	0.000593725	0.00211651
CATR1	1.86878	1.32643	-0.542353	3.68903	0.000595222	0.00212067
GALM	-0.537395	-0.618571	-0.0811765	-3.68487	0.000602757	0.00214574
RPL23	0.739864	0.362941	-0.376923	3.82069	0.000602922	0.00214574
C14orf11	0.573361	0.645714	0.0723529	3.68453	0.000603385	0.0021462
DOCK7	0.550714	1.01571	0.465	3.68393	0.000604474	0.00214889
EPHX1	-0.575756	-1.42429	-0.848529	-3.68268	0.000606765	0.00215561
RAB3D	-0.365252	-0.516429	-0.151176	-3.68253	0.000607033	0.00215561
CHST10	0.463256	0.636786	0.173529	3.68234	0.00060738	0.00215565
LOC123169	0.464732	0.487857	0.023125	3.68756	0.000608883	0.0021598
NPIP	0.564958	0.521429	-0.0435294	3.68018	0.000611363	0.00216644
SMC4L1	0.791534	0.440357	-0.351176	3.68015	0.000611427	0.00216644
CYP27A1	-1.40584	-2.12643	-0.720588	-3.67996	0.000611779	0.0021665
PTPLB	0.397511	0.783393	0.385882	3.67972	0.000612222	0.00216687
SMC1L2	-0.401092	-0.112857	0.288235	-3.6788	0.000613918	0.00217104
LRRC6	-0.581912	-0.5625	0.0194118	-3.67872	0.000614073	0.00217104
RAP1GDS1	0.552451	0.728333	0.175882	3.67838	0.000614705	0.00217209
SOD2	-0.940448	-0.884762	0.0556863	-3.67796	0.000615481	0.0021735
ALDRL6	0.342395	0.243571	-0.0988235	3.6778	0.00061578	0.0021735
UBXD2	0.48355	0.361786	-0.121765	3.67741	0.000616494	0.00217425
C10orf10	0.573403	-0.400714	-0.974118	3.67732	0.000616666	0.00217425
FLJ12571	-1.1038	0.356786	1.46059	-3.67707	0.000617142	0.00217474
OGDH	-0.584793	-1.11185	-0.527059	-3.68252	0.000618193	0.00217725
NQO1	1.28571	2.11571	0.83	3.68097	0.000621075	0.00218621
KIAA1049	-0.546723	0.0585714	0.605294	-3.6732	0.000624388	0.00219667
ZC3HDC8	0.369013	0.326071	-0.0429412	3.67273	0.000625269	0.00219857
AIM1L	0.353025	-0.0528571	-0.405882	3.67204	0.000626587	0.00220141
H19	-1.16271	-0.200357	0.962353	-3.67195	0.000626759	0.00220141
SYMPK	0.34584	0.0164286	-0.329412	3.67135	0.000627882	0.00220415
PHACS	0.478839	0.0907143	-0.388125	3.67416	0.000633916	0.00222412
KIAA1533	-0.543382	-0.2675	0.275882	-3.66704	0.000636102	0.00223031
FGF16	1.32179	2.36179	1.04	3.6669	0.000636371	0.00223031
TAF1B	0.322668	0.363452	0.0407843	3.66555	0.00063897	0.00223821
LRRC1	-0.781765	-0.02	0.761765	-3.6646	0.000640798	0.00224133
MYO1B	1.8859	2.28179	0.395882	3.66456	0.000640886	0.00224133
PSMA3	0.483617	0.681852	0.198235	3.67051	0.000640906	0.00224133
KIAA0564	0.481828	0.565357	0.0835294	3.66431	0.00064137	0.00224174
PPP3CA	-0.488634	-0.323929	0.164706	-3.66338	0.00064316	0.00224607
PCNT2	0.516429	0.736429	0.22	3.66331	0.000643304	0.00224607
MRPL39	0.395441	-0.1275	-0.522941	3.66179	0.000646265	0.00225519
FAF1	0.324685	0.128214	-0.196471	3.66153	0.000646773	0.00225574
C6orf96	0.712836	0.791071	0.0782353	3.66109	0.000647628	0.0022575
IGHMBP2	-0.2957	-0.25119	0.0445098	-3.66018	0.000649411	0.00226249
KIAA0922	-0.493918	-0.643036	-0.149118	-3.65878	0.000652139	0.00227077
LMOD1	-0.436387	-0.212857	0.223529	-3.65806	0.000653573	0.00227299
NUTF2	0.486849	0.432143	-0.0547059	3.65797	0.000653738	0.00227299
C14orf112	0.454034	0.722857	0.268824	3.65792	0.000653835	0.00227299
SFN	-0.685525	-1.04964	-0.364118	-3.65529	0.000659043	0.00228986
LRFN1	-0.525105	-1.02393	-0.498824	-3.65435	0.000660911	0.00229511
MGC52010	-0.40166	-0.351071	0.0505882	-3.65336	0.000662885	0.00230073
FREM3	-0.740021	-0.461786	0.278235	-3.65311	0.000663391	0.00230125
MGC57359	0.626807	0.568571	-0.0582353	3.65162	0.000666358	0.0023103
SP6	0.279496	0.127143	-0.152353	3.65109	0.000667428	0.00231276
MRPL2	0.84355	0.661786	-0.181765	3.65066	0.000668291	0.00231451
AGXT2	0.542059	-0.125	-0.667059	3.64902	0.000671596	0.00232437
RNF6	0.381471	0.235	-0.146471	3.64878	0.000672082	0.00232437
SLC9A3R1	-0.532584	-0.769643	-0.237059	-3.64872	0.00067222	0.00232437
AKR1B1	0.827962	1.48679	0.658824	3.64798	0.000673715	0.0023283
SLC35A2	-0.47229	-0.324643	0.147647	-3.64605	0.000677627	0.00234056
BSG	-0.625756	-1.05929	-0.433529	-3.6452	0.000679367	0.00234531
ARG2	1.1516	2.38571	1.23412	3.64483	0.000680117	0.00234665
MGC13186	0.750672	1.12714	0.376471	3.64425	0.000681323	0.00234846
CENTA1	-0.415861	-0.938214	-0.522353	-3.6441	0.000681616	0.00234846
ELAVL4	1.11225	0.716071	-0.396176	3.64404	0.000681737	0.00234846
ATF7IP2	1.16565	1.99036	0.824706	3.64368	0.000682493	0.00234981
SH3YL1	0.594454	0.908571	0.314118	3.64277	0.00068436	0.00235499
OR1A2	-0.498718	-0.311071	0.187647	-3.64106	0.000687884	0.00236585
PCBP3	-0.906071	-0.296071	0.61	-3.64572	0.000690356	0.00237309
CAPN1	-0.469748	-0.358571	0.111176	-3.63948	0.000691153	0.00237456
RAB10	-0.505105	-0.433929	0.0711765	-3.63878	0.000692608	0.00237829
IMPA2	-0.637689	-1.20357	-0.565882	-3.63807	0.000694097	0.00238213
KSP37	-1.53546	-0.994286	0.541176	-3.63541	0.000699668	0.00239998
N-PAC	-0.358214	-0.278214	0.08	-3.63458	0.00070142	0.00240471
ERCC1	0.511197	0.491786	-0.0194118	3.63294	0.000704873	0.00241399
SLC22A18	-0.425147	-0.6475	-0.222353	-3.63294	0.000704876	0.00241399
CBL	-0.436861	-0.584018	-0.147157	-3.63064	0.00070976	0.00242943
TRIM39	-0.340473	-0.415179	-0.0747059	-3.63002	0.000711083	0.00243267
MAFG	-0.551071	-0.0710714	0.48	-3.62841	0.000714542	0.00244267
CENPB	-0.365861	-0.208214	0.157647	-3.6281	0.000715205	0.00244267
DNAJB12	-0.341731	-0.174231	0.1675	-3.64628	0.000715385	0.00244267
PRKCQ	0.595105	0.313929	-0.281176	3.62795	0.000715522	0.00244267
TNNI2	-0.661723	-0.876429	-0.214706	-3.62739	0.000716716	0.00244501
ANKRD23	0.459412	0.61	0.150588	3.62728	0.000716967	0.00244501
TNF	-1.27189	-0.125714	1.14618	-3.6258	0.000720146	0.00245455
GLO1	0.450903	0.556786	0.105882	3.62537	0.000721089	0.00245647
CASP14	-0.407143	-0.797143	-0.39	-3.62512	0.000721621	0.00245691
LDHB	0.716492	1.26179	0.545294	3.62496	0.00072198	0.00245691
EMR1	-0.787143	-1.01464	-0.2275	-3.6304	0.000722717	0.00245812
CXorf33	0.323046	0.108929	-0.214118	3.6235	0.000725138	0.00246505
HIST1H2BB	0.456696	0.0835714	-0.373125	3.62866	0.000726487	0.00246834
WIRE	-0.431355	-0.700179	-0.268824	-3.61857	0.000735952	0.00249918
MMRP19	0.307416	-0.244643	-0.552059	3.61818	0.000736807	0.00250077
TMSB4X	-1.0425	-1.6585	-0.616	-3.8268	0.000738397	0.00250485
CHML	0.89062	1.07768	0.187059	3.61689	0.00073967	0.00250784
ANKRD16	0.713676	0.8725	0.158824	3.61646	0.000740628	0.00250977
GNB2L1	0.43958	0.454286	0.0147059	3.61473	0.000744479	0.00252034
MYBPC3	1.17342	0.131071	-1.04235	3.6147	0.000744528	0.00252034
ENTPD7	-0.790994	0.112143	0.903137	-3.61378	0.000746585	0.00252598
IL10RA	-0.995357	-0.705357	0.29	-3.61299	0.000748374	0.0025294
MID1	0.948361	1.31071	0.362353	3.61298	0.000748382	0.0025294
NIFUN	-0.494748	0.266429	0.761176	-3.61262	0.0007492	0.00253084
CHC1	0.397794	0.1825	-0.215294	3.61076	0.00075338	0.00254363
MRPL37	0.513214	0.525714	0.0125	3.61618	0.000754081	0.00254466
SOX4	0.722647	0.835	0.112353	3.60951	0.000756202	0.00255049
ARCN1	-0.348592	-0.220357	0.128235	-3.60311	0.000770831	0.00259646
NCL	0.427563	0.532857	0.105294	3.60302	0.000771037	0.00259646
E2F4	-0.370735	-0.2625	0.108235	-3.60302	0.00077104	0.00259646
MED25	0.859307	0.741071	-0.118235	3.60139	0.000774812	0.0026078
CACNA1D	-0.998571	-0.863571	0.135	-3.60108	0.000775543	0.0026089
MGC13096	0.721597	1.15571	0.434118	3.60074	0.000776326	0.00261017
FLJ10292	0.490588	0.31	-0.180588	3.60056	0.000776749	0.00261023
FLJ23342	0.596933	0.279286	-0.317647	3.60013	0.000777744	0.00261221
ABHD10	0.797374	1.11679	0.319412	3.5996	0.00077899	0.00261489
EPB41L2	0.702679	0.906429	0.20375	3.60512	0.000779351	0.00261489
HT007	0.402836	0.801071	0.398235	3.59893	0.000780544	0.00261753
SLITRK3	-1.28911	-0.625357	0.66375	-3.6043	0.000781259	0.00261856
WDR37	-0.60645	-0.588214	0.0182353	-3.5981	0.000782478	0.00262129
GCG	-1.72645	-0.308214	1.41824	-3.5966	0.000786006	0.00263174
MGC15937	-0.582605	-0.311429	0.271176	-3.59561	0.000788334	0.00263816
KCNA2	-0.688277	-0.933571	-0.245294	-3.59428	0.000791482	0.00264578
SPATA5	0.850333	0.875	0.0246667	3.60577	0.000791694	0.00264578
VPS13C	0.988361	0.910714	-0.0776471	3.59408	0.00079194	0.00264578
HIST1H2AC	-0.748466	-0.849643	-0.101176	-3.59395	0.00079225	0.00264578
KIAA0467	-0.791607	-0.102857	0.68875	-3.59704	0.000798321	0.00266467
USP48	0.413666	0.531607	0.117941	3.58949	0.000802891	0.00267854
MGC40042	-0.776744	0.416786	1.19353	-3.58919	0.0008036	0.00267952
JPH4	0.644013	-0.398929	-1.04294	3.58849	0.00080528	0.00268373
RAB8B	-0.608782	-0.861429	-0.252647	-3.58828	0.000805788	0.00268404
ZNF91	0.661849	0.597143	-0.0647059	3.58674	0.000809512	0.00269505
PSD2	1.42912	1.345	-0.0841176	3.58608	0.000811102	0.00269895
LOC338799	0.721875	0.59	-0.131875	3.59142	0.000811786	0.00269983
ADAM15	-0.676786	-1.14429	-0.4675	-3.59111	0.000812544	0.00270096
DKFZP434L187	1.72332	1.84214	0.118824	3.58316	0.000818206	0.00271838
AMID	0.773718	1.18107	0.407353	3.58161	0.000822017	0.00272964
HLA-DPB1	1.65027	0.992143	-0.658125	3.58661	0.000823474	0.00273307
AIPL1	-0.61958	-0.734286	-0.114706	-3.57919	0.000827979	0.00274661
USP31	-0.576807	-0.238571	0.338235	-3.57792	0.000831103	0.00275527
PBP	0.581849	0.577143	-0.00470588	3.57764	0.000831804	0.00275527
C14orf119	-0.813992	-0.799286	0.0147059	-3.57761	0.000831874	0.00275527
HSGT1	0.441429	0.263929	-0.1775	3.58272	0.000833053	0.00275776
DKFZp667B0210	0.846239	0.715357	-0.130882	3.57535	0.00083751	0.00277109
CGI-116	0.430315	0.266786	-0.163529	3.57514	0.000838046	0.00277145
CDK8	0.455399	0.638929	0.183529	3.57427	0.000840224	0.00277723
CG018	0.677101	0.891905	0.214804	3.57409	0.000840675	0.00277729
LOC339287	-0.530625	-0.7175	-0.186875	-3.57938	0.000841378	0.00277819
MET	-0.321607	-0.382857	-0.06125	-3.5791	0.000842053	0.002779
BAMBI	-1.30197	-1.36786	-0.0658824	-3.57291	0.000843624	0.00278276
DKFZp434B1231	2.32633	1.97692	-0.349412	3.58369	0.000845178	0.0027864
FLJ39441	-0.558634	0.0760714	0.634706	-3.57213	0.000845592	0.0027864
B3GNT5	-0.920324	-0.674074	0.24625	-3.5826	0.000847915	0.00279263
FLJ40434	-0.933592	-0.505357	0.428235	-3.56941	0.000852469	0.00280512
ELA3A	-0.492395	-0.103571	0.388824	-3.56925	0.000852887	0.00280512
PAPOLA	0.429916	-0.147143	-0.577059	3.5692	0.000853015	0.00280512
ZNF195	0.944433	1.59679	0.652353	3.56864	0.000854423	0.0028069
LOC283887	-0.346113	-0.209643	0.136471	-3.56864	0.000854426	0.0028069
ETFB	0.360126	0.210714	-0.149412	3.56712	0.000858322	0.00281757
PTPN18	-0.474815	-0.524815	-0.05	-3.57257	0.000858547	0.00281757
RAB5B	-0.584031	-0.428148	0.155882	-3.57186	0.000860356	0.00282149
ACVRL1	0.876197	0.286786	-0.589412	3.56622	0.000860617	0.00282149
LOC147808	-0.426113	-0.589643	-0.163529	-3.56566	0.000862046	0.00282474
ARPC5L	0.767248	0.976071	0.208824	3.56517	0.000863315	0.00282746
NYD-SP18	1.98164	2.26929	0.287647	3.56476	0.000864365	0.00282841
FOXO3A	-0.541565	-0.418036	0.123529	-3.56472	0.00086448	0.00282841
HDAC9	0.97417	1.49446	0.520294	3.564	0.000866329	0.00283215
DACH1	-0.97667	-1.17196	-0.195294	-3.56393	0.000866505	0.00283215
C12orf14	0.616082	0.801964	0.185882	3.56376	0.000866947	0.00283217
EDG5	-0.28166	-0.371071	-0.0894118	-3.56254	0.000870097	0.00284086
ACAA1	-0.397542	-0.931071	-0.533529	-3.56239	0.00087049	0.00284086
ZNF365	-1.42493	-0.448929	0.976	-3.57316	0.000871898	0.00284299
ZNF43	0.657143	0.544643	-0.1125	3.56732	0.000872023	0.00284299
PPP1R15A	-0.774559	0.0125	0.787059	-3.5615	0.000872805	0.0028441
RDH5	-0.380504	-0.602857	-0.222353	-3.56054	0.000875293	0.00285077
FLJ20291	-0.355336	-0.0135714	0.341765	-3.5603	0.000875939	0.00285085
C20orf13	0.730756	0.954286	0.223529	3.56016	0.000876282	0.00285085
KIAA0240	-0.547878	-0.169643	0.378235	-3.56003	0.000876646	0.00285085
POLRMT	0.374937	0.109643	-0.265294	3.5589	0.000879592	0.00285821
ARHGEF1	-0.467122	-0.815357	-0.348235	-3.55878	0.00087989	0.00285821
RHOBTB1	0.8625	1.1825	0.32	3.55865	0.000880237	0.00285821
EPOR	-0.517489	-0.631607	-0.114118	-3.55782	0.000882425	0.00286387
EFEMP1	0.383645	-0.355179	-0.738824	3.55701	0.000884541	0.00286929
RPL27A	0.441	0.1385	-0.3025	3.6177	0.000885481	0.0028709
KIAA2010	0.491345	0.124286	-0.367059	3.55544	0.000888702	0.00287989
LOC51058	0.462899	0.0764286	-0.386471	3.55499	0.000889871	0.00288223
LOC130576	0.78854	0.140893	-0.647647	3.55465	0.000890783	0.00288374
PIK3CD	-0.454202	-0.597143	-0.142941	-3.55444	0.000891339	0.00288409
KIAA0179	0.427227	0.554286	0.127059	3.55397	0.000892583	0.00288667
TMEM16B	1.84481	2.27214	0.427333	3.56336	0.00089747	0.00290102
SRM	0.590357	0.705357	0.115	3.55702	0.000899043	0.00290464
BOP1	0.544916	0.647857	0.102941	3.54939	0.000904816	0.00292183
SLC31A1	-0.526239	-0.450357	0.0758824	-3.54922	0.000905289	0.0029219
ARFRP2	-0.772185	0.444286	1.21647	-3.54811	0.000908275	0.0029289
[truncated: 12,915 more rows]

## Sheet: Blast_vs_Chronic
Gene	logFC_BlastCrisis_vs_ChronicPhase	AveExpr_BlastCrisis	AveExpr_ChronicPhase	t_Stat	PValue	QValue_Story
LIN7A	-2.82935	-2.92839	-0.0990476	-19.5625	1.65984e-30	7.94531e-27
MNDA	-3.93417	-4.0775	-0.143333	-17.5976	9.13974e-28	1.96039e-24
FLJ31978	-3.65583	-3.78107	-0.125238	-17.5087	1.22863e-27	1.96039e-24
ALOX5AP	-3.48179	-3.5175	-0.0357143	-17.4154	1.67852e-27	2.00867e-24
UNQ3033	-3.47315	-3.75071	-0.277561	-16.7748	2.20319e-26	2.10923e-23
CEACAM7	-3.85071	-3.78286	0.0678571	-16.3947	5.44731e-26	4.34585e-23
ANXA3	-3.79655	-3.88679	-0.0902381	-15.8749	3.36629e-25	2.30196e-22
ORF1-FL49	-3.3431	-3.35143	-0.00833333	-15.3196	2.4469e-24	1.46409e-21
CLTCL1	-3.06155	-3.30143	-0.239881	-14.7969	1.6403e-23	8.63879e-21
HP	-4.22167	-4.18357	0.0380952	-14.7709	1.80472e-23	8.63879e-21
ITGAM	-3.53571	-3.62571	-0.09	-14.5739	3.73209e-23	1.62406e-20
PIP3-E	-3.32893	-3.46107	-0.132143	-14.4884	5.12427e-23	2.0246e-20
PRKCD	-1.99381	-1.955	0.0388095	-14.4694	5.49845e-23	2.0246e-20
FGR	-2.76519	-2.77304	-0.00785714	-14.869	6.92232e-23	2.36683e-20
MYO1F	-2.30155	-2.25893	0.042619	-14.3098	9.96536e-23	3.08866e-20
LTF	-4.77258	-4.98464	-0.212059	-15.0718	1.0324e-22	3.08866e-20
MGC24133	-1.95786	-1.925	0.0328571	-14.2464	1.26322e-22	3.55692e-20
RETN	-3.58881	-3.26357	0.325238	-14.0901	2.27128e-22	6.03781e-20
ARHGAP24	-2.26388	-2.22848	0.0353968	-14.0759	2.39657e-22	6.03781e-20
ALDH3B1	-1.90548	-1.75714	0.148333	-13.705	9.76806e-22	2.33788e-19
ANXA11	-1.50905	-1.49357	0.0154762	-13.6109	1.39961e-21	3.1903e-19
FLJ22390	-3.17595	-3.15643	0.0195238	-13.5872	1.53246e-21	3.33434e-19
LGALS12	-2.79405	-3.02357	-0.229524	-13.3599	3.66988e-21	7.5835e-19
LOC199675	-3.12512	-3.18321	-0.0580952	-13.3507	3.80222e-21	7.5835e-19
S100A12	-4.50631	-4.86821	-0.361905	-13.3242	4.21095e-21	8.04478e-19
OLR1	-3.53012	-3.39107	0.139048	-13.3146	4.36963e-21	8.04478e-19
DYSF	-3.01667	-3.25071	-0.234048	-13.2709	5.17526e-21	9.17512e-19
FCAR	-2.97893	-2.93893	0.04	-13.2518	5.57223e-21	9.52608e-19
BASP1	-3.05592	-3.34714	-0.29122	-13.0971	1.32253e-20	2.18298e-18
BRI3	-2.1631	-2.11	0.0530952	-12.8824	2.34666e-20	3.74432e-18
CEBPE	-2.92571	-2.86	0.0657143	-12.7594	3.80349e-20	5.87306e-18
ENTPD1	-2.2206	-2.13107	0.0895238	-12.6746	5.30886e-20	7.94136e-18
IGSF2	-1.8756	-1.9025	-0.0269048	-12.6548	5.74052e-20	8.32686e-18
SEPX1	-2.99379	-3.45429	-0.4605	-12.7612	6.26387e-20	8.81875e-18
MGAM	-3.73619	-3.62357	0.112619	-12.4547	1.26702e-19	1.73284e-17
S100P	-4.12273	-4.31036	-0.187632	-12.6333	1.7106e-19	2.27452e-17
FLJ22662	-3.78714	-3.70643	0.0807143	-12.3547	1.88505e-19	2.43874e-17
CEACAM1	-1.82417	-1.73964	0.0845238	-12.208	3.38462e-19	4.21648e-17
MGC45871	-2.49411	-2.43625	0.0578571	-12.2043	3.43535e-19	4.21648e-17
BZRP	-2.20679	-2.12357	0.0832143	-12.0826	5.59379e-19	6.69406e-17
CLEC5A	-3.24244	-3.05125	0.19119	-12.0236	7.08761e-19	8.27483e-17
DEFA4	-4.41377	-4.85821	-0.444444	-12.3037	9.90418e-19	1.12879e-16
LASP1	-1.83131	-1.82321	0.00809524	-11.9155	1.09535e-18	1.21934e-16
PTGES	-3.58357	-3.54571	0.0378571	-11.8445	1.45917e-18	1.58744e-16
AMPD3	-2.50274	-2.49607	0.00666667	-11.8075	1.69445e-18	1.80244e-16
HPR	-3.19512	-3.01321	0.181905	-11.787	1.84106e-18	1.91581e-16
DAPK2	-2.66702	-2.8025	-0.135476	-11.7757	1.92737e-18	1.96296e-16
DKFZp434I1117	-2.25726	-2.20679	0.0504762	-11.702	2.59718e-18	2.59002e-16
WIPI49	-1.83607	-1.71	0.126071	-11.6862	2.76985e-18	2.70585e-16
HK3	-2.36446	-2.40268	-0.0382143	-11.6695	2.96382e-18	2.83743e-16
S100A11	-3.11488	-2.92893	0.185952	-11.6565	3.12402e-18	2.93216e-16
ARG1	-3.61738	-3.82857	-0.21119	-11.6459	3.26252e-18	3.00326e-16
DUSP13	-3.50762	-3.66429	-0.156667	-11.5683	4.47177e-18	4.03875e-16
CYBB	-3.40345	-3.34036	0.0630952	-11.4936	6.06522e-18	5.37646e-16
CEACAM3	-2.24714	-2.24071	0.00642857	-11.4783	6.45383e-18	5.60691e-16
CHI3L1	-3.67821	-3.62179	0.0564286	-11.4744	6.55946e-18	5.60691e-16
PAK1	-1.5444	-1.54071	0.00369048	-11.3853	9.4391e-18	7.92682e-16
FLJ11127	-2.14214	-2.06107	0.0810714	-11.3081	1.29519e-17	1.06893e-15
LTB4R	-2.00167	-1.86929	0.132381	-11.2793	1.45759e-17	1.18257e-15
PTPNS1L2	-1.98321	-1.99821	-0.015	-11.2502	1.642e-17	1.30998e-15
S100A9	-3.97976	-4.12679	-0.147027	-11.4158	2.34637e-17	1.84124e-15
BMX	-3.4256	-3.59179	-0.16619	-11.155	2.42906e-17	1.87539e-15
FES	-1.38286	-1.30286	0.08	-11.134	2.6483e-17	2.01219e-15
GRN	-2.02679	-1.81893	0.207857	-11.0726	3.41066e-17	2.55095e-15
F5	-2.95417	-2.96036	-0.00619048	-11.0304	4.05978e-17	2.94802e-15
MANSC1	-2.93679	-3.08893	-0.152143	-11.0301	4.06472e-17	2.94802e-15
CORO2A	-1.88988	-1.87571	0.0141667	-11.0263	4.12823e-17	2.94939e-15
HCK	-2.11312	-2.09741	0.0157143	-11.0257	4.98873e-17	3.51176e-15
RAC2	-1.07155	-1.15464	-0.0830952	-10.9692	5.22679e-17	3.62601e-15
FCN1	-3.68833	-3.50714	0.18119	-10.8712	7.84182e-17	5.34126e-15
GUCY1A3	1.70405	1.76357	0.0595238	10.8688	7.92244e-17	5.34126e-15
TCN1	-3.85524	-3.81786	0.037381	-10.8358	9.08352e-17	6.039e-15
ITGB2	-2.28976	-2.39	-0.100238	-10.8195	9.72068e-17	6.37408e-15
MGC42367	-2.11048	-2.11714	-0.00666667	-10.8085	1.01746e-16	6.58153e-15
NCF2	-2.7278	-2.85423	-0.126429	-10.8643	1.16192e-16	7.4158e-15
SLCO4C1	-2.14638	-2.02185	0.124524	-10.7908	1.30818e-16	8.23942e-15
PSTPIP1	-1.9469	-1.72357	0.223333	-10.7315	1.401e-16	8.70942e-15
CRISP3	-3.56202	-3.66679	-0.104762	-10.6607	1.88064e-16	1.15413e-14
VNN2	-3.42643	-3.57214	-0.145714	-10.6575	1.90578e-16	1.15476e-14
CEACAM8	-3.30036	-3.16679	0.133571	-10.6228	2.20274e-16	1.318e-14
BPI	-4.24857	-4.47107	-0.2225	-11.3508	2.37194e-16	1.40172e-14
APG7L	-1.45571	-1.205	0.250714	-10.5887	2.53872e-16	1.48199e-14
NEU1	-0.717381	-0.720714	-0.00333333	-10.5354	3.17181e-16	1.82924e-14
KIAA0513	-3.01774	-3.03393	-0.0161905	-10.5279	3.27299e-16	1.86513e-14
CDA	-3.04452	-2.73143	0.313095	-10.4973	3.71872e-16	2.0942e-14
CKAP4	-3.03107	-2.98393	0.0471429	-10.4743	4.09528e-16	2.27944e-14
IL17R	-1.75321	-1.76607	-0.0128571	-10.456	4.42123e-16	2.43258e-14
GYS1	-1.07143	-0.893571	0.177857	-10.4432	4.66287e-16	2.5245e-14
LCN2	-4.41798	-4.49321	-0.0752381	-10.4417	4.69377e-16	2.5245e-14
EMP1	2.38113	2.56554	0.184405	10.4242	5.05067e-16	2.68627e-14
LILRA2	-1.72667	-1.73214	-0.00547619	-10.4037	5.50233e-16	2.89433e-14
BIC	2.3856	2.70893	0.323333	10.3693	6.35622e-16	3.30716e-14
PADI2	-3.1344	-3.30107	-0.166667	-10.3536	6.78776e-16	3.49371e-14
CSTA	-2.84759	-3.04259	-0.195	-10.3844	7.02583e-16	3.57778e-14
C20orf3	-1.14321	-1.06393	0.0792857	-10.3315	7.44814e-16	3.75291e-14
CENTD3	-1.84131	-1.78536	0.0559524	-10.307	8.25365e-16	4.11546e-14
G6PD	-1.93845	-1.92536	0.0130952	-10.3038	8.36448e-16	4.12772e-14
FCN2	-2.37212	-2.21458	0.15754	-10.2962	8.63549e-16	4.17675e-14
SCD4	2.13833	2.28857	0.150238	10.2961	8.63834e-16	4.17675e-14
UGCG	-2.67214	-2.62214	0.05	-10.1576	1.54632e-15	7.40188e-14
SEMA4A	-1.93857	-1.77214	0.166429	-10.1468	1.6188e-15	7.67213e-14
ARPC1B	-1.19107	-1.21179	-0.0207143	-10.106	1.92168e-15	9.01827e-14
RAB31	-2.4763	-2.23654	0.239762	-10.1581	2.11279e-15	9.81888e-14
PGLYRP1	-3.59929	-3.56786	0.0314286	-9.9741	3.35287e-15	1.54322e-13
GBA	-1.85	-1.92857	-0.0785714	-9.95558	3.62577e-15	1.64033e-13
ARRDC1	-1.11429	-1.06571	0.0485714	-9.95515	3.63239e-15	1.64033e-13
CSF3R	-1.95521	-2.01593	-0.0607143	-9.96149	4.10419e-15	1.83606e-13
PYGL	-2.15952	-2.11464	0.044881	-9.91486	4.30672e-15	1.90882e-13
SLC16A3	-2.12083	-2.12821	-0.00738095	-9.90093	4.56822e-15	2.00615e-13
S100A8	-4.12611	-4.07111	0.055	-13.115	4.79713e-15	2.08753e-13
SERPINB10	-2.78952	-2.69643	0.0930952	-9.84513	5.78483e-15	2.49466e-13
CEACAM6	-3.08738	-2.89571	0.191667	-9.81481	6.57738e-15	2.81111e-13
PDXK	-1.83018	-1.76518	0.065	-9.81179	6.66197e-15	2.82207e-13
EGFL5	-1.78417	-1.65893	0.125238	-9.8059	6.83036e-15	2.84685e-13
FCGRT	-1.80226	-1.8575	-0.0552381	-9.80558	6.83942e-15	2.84685e-13
LTA4H	-1.89197	-1.97607	-0.0841026	-9.89369	7.36606e-15	3.03963e-13
C10orf42	-1.13179	-1.07346	0.0583333	-9.80675	9.0922e-15	3.69413e-13
ZNF462	2.11786	2.18	0.0621429	9.73804	9.10648e-15	3.69413e-13
GCA	-2.53278	-2.66731	-0.134524	-9.7706	1.05712e-14	4.25225e-13
DEF6	-1.11988	-1.12893	-0.00904762	-9.67558	1.18705e-14	4.73512e-13
ALOX5	-2.35179	-2.4775	-0.125714	-9.65691	1.28494e-14	5.08324e-13
ICAM3	-1.88786	-1.82786	0.06	-9.62665	1.46121e-14	5.73318e-13
NCF1	-3.00107	-3.0075	-0.00642857	-9.61572	1.53066e-14	5.95685e-13
PPAP2B	-2.65762	-2.65786	-0.000238095	-9.55916	1.94671e-14	7.51489e-13
QPCT	-3.43155	-3.41036	0.0211905	-9.55382	1.99143e-14	7.62603e-13
GYG	-1.85119	-1.72786	0.123333	-9.52274	2.27293e-14	8.63494e-13
QSCN6	-1.39405	-1.18143	0.212619	-9.49727	2.53318e-14	9.54786e-13
APAF1	-1.82054	-1.69054	0.13	-9.48143	2.70978e-14	1.01337e-12
TEGT	-1.00679	-0.911786	0.095	-9.46336	2.92663e-14	1.08598e-12
TM4SF14	-1.58226	-1.50964	0.072619	-9.45815	2.99227e-14	1.10179e-12
WASF1	2.21821	2.64964	0.431429	9.45316	3.05652e-14	1.11686e-12
MBNL2	1.37155	1.43524	0.0636905	9.44748	3.13136e-14	1.13411e-12
BTBD14A	-1.52464	-1.47821	0.0464286	-9.446	3.1511e-14	1.13411e-12
IL8RB	-3.69155	-4.27321	-0.581667	-9.43447	3.30984e-14	1.18235e-12
LST1	-1.81345	-1.90429	-0.0908333	-9.42745	3.41021e-14	1.20918e-12
FLJ12788	-0.609524	-0.44	0.169524	-9.41268	3.63177e-14	1.27827e-12
FCER1G	-2.10036	-1.83964	0.260714	-9.40912	3.68736e-14	1.28836e-12
FLJ10324	2.1619	2.40071	0.23881	9.40076	3.82113e-14	1.32543e-12
CDIPT	-0.742262	-0.691071	0.0511905	-9.37507	4.26326e-14	1.46815e-12
CORO1A	-2.08425	-2.45536	-0.371111	-9.57009	4.34788e-14	1.4866e-12
CAPN3	-1.84405	-1.55714	0.286905	-9.3504	4.7363e-14	1.60792e-12
PTAFR	-1.32131	-1.26536	0.0559524	-9.34271	4.89408e-14	1.64013e-12
FGF14	-2.29	-2.23929	0.0507143	-9.34244	4.8997e-14	1.64013e-12
CA4	-3.42702	-3.60536	-0.178333	-9.31132	5.59552e-14	1.86004e-12
UNQ467	-2.6606	-2.98179	-0.32119	-9.30233	5.81435e-14	1.91945e-12
RASSF2	-2.0044	-2.12107	-0.116667	-9.29166	6.08531e-14	1.99514e-12
VAMP1	-1.73554	-1.61589	0.119643	-9.2698	6.6804e-14	2.17535e-12
NQO1	1.92571	2.11571	0.19	9.26608	6.7874e-14	2.19525e-12
HGS	-0.78369	-0.668929	0.114762	-9.23922	7.61229e-14	2.44553e-12
WASF3	-2.67505	-2.54926	0.125789	-9.39346	7.71942e-14	2.46341e-12
HSPC009	-1.53411	-1.52482	0.00928571	-9.21966	8.2756e-14	2.62341e-12
WWP2	-0.892202	-0.856964	0.0352381	-9.20247	8.90593e-14	2.80465e-12
SLC26A6	-1.32321	-1.09179	0.231429	-9.19883	9.04557e-14	2.83001e-12
AHI1	1.56071	1.57071	0.01	9.18897	9.43486e-14	2.93264e-12
IL6R	-2.13744	-2.17696	-0.0395238	-9.18406	9.63473e-14	2.97544e-12
KIAA0703	-2.20286	-2.04857	0.154286	-9.17884	9.85237e-14	3.02315e-12
FPRL1	-3.09857	-3.53857	-0.44	-9.17043	1.02127e-13	3.11375e-12
MTF1	-1.53917	-1.45036	0.0888095	-9.15868	1.07387e-13	3.25341e-12
C5R1	-2.21393	-2.22607	-0.0121429	-9.15642	1.08432e-13	3.26441e-12
PIWIL4	-2.5344	-2.4025	0.131905	-9.13955	1.1654e-13	3.48658e-12
ORM1	-3.68768	-4.56393	-0.87625	-9.17772	1.26818e-13	3.7705e-12
USP13	1.30859	1.44173	0.133135	9.10235	1.36634e-13	4.03727e-12
KLF5	-1.97869	-1.8575	0.12119	-9.083	1.48425e-13	4.35874e-12
ANPEP	-2.12143	-2.06786	0.0535714	-9.08059	1.49964e-13	4.3771e-12
FLJ32028	-2.4669	-2.32286	0.144048	-9.07238	1.55325e-13	4.50609e-12
TNFRSF10C	-2.50006	-3.05304	-0.552976	-9.05874	1.64659e-13	4.74811e-12
AZU1	-3.81952	-3.65	0.169524	-9.05477	1.67477e-13	4.80045e-12
CLEC4A	-2.62143	-2.55357	0.0678571	-9.05327	1.68561e-13	4.80277e-12
HAL	-2.33214	-2.47286	-0.140714	-9.04383	1.75504e-13	4.97099e-12
RNASE2	-2.91345	-3.05679	-0.143333	-9.03051	1.858e-13	5.23168e-12
RNASE3	-3.3419	-3.50357	-0.161667	-9.02749	1.88217e-13	5.2396e-12
NFAM1	-1.435	-1.28071	0.154286	-9.02743	1.88271e-13	5.2396e-12
RHBDF1	1.26821	1.40536	0.137143	9.02319	1.91719e-13	5.30471e-12
KIAA0888	1.47948	1.64345	0.163968	9.0053	2.06979e-13	5.69404e-12
PMM1	-1.36167	-1.36857	-0.00690476	-9.00123	2.10612e-13	5.76087e-12
FLN29	-1.19238	-1.14143	0.0509524	-8.99804	2.13507e-13	5.80687e-12
CAMP	-3.98616	-4.93929	-0.953125	-10.1952	2.2585e-13	6.10789e-12
SLC11A1	-1.76238	-1.81571	-0.0533333	-8.95833	2.53085e-13	6.80597e-12
SLC26A8	-1.81726	-2.0025	-0.185238	-8.94148	2.72024e-13	7.2744e-12
GPI	-1.81583	-1.51607	0.299762	-8.92955	2.86289e-13	7.61336e-12
PKD1-like	-1.14476	-1.15357	-0.00880952	-8.91829	3.00441e-13	7.94556e-12
PLXNA1	1.60048	1.73214	0.131667	8.91284	3.07538e-13	8.08856e-12
FPR1	-3.11571	-3.14	-0.0242857	-8.88965	3.39672e-13	8.88489e-12
VNN3	-3.16131	-3.22179	-0.0604762	-8.87506	3.61582e-13	9.40659e-12
CNN3	2.12179	2.27821	0.156429	8.87041	3.68864e-13	9.54415e-12
MSRA	-1.25345	-1.01107	0.242381	-8.8606	3.84698e-13	9.90035e-12
HCLS1	-1.83512	-1.70464	0.130476	-8.84856	4.05076e-13	1.0369e-11
LOC150166	-2.42607	-2.39464	0.0314286	-8.82253	4.52906e-13	1.15317e-11
ABCC2	-1.32452	-1.25071	0.0738095	-8.8155	4.6676e-13	1.17747e-11
PAQR3	1.57345	1.69464	0.12119	8.8152	4.67369e-13	1.17747e-11
BST1	-2.66931	-2.58741	0.0819048	-8.83085	4.88705e-13	1.22478e-11
CMYA1	-0.77631	-0.650357	0.125952	-8.79795	5.03255e-13	1.25347e-11
IGF2R	-2.93643	-2.795	0.141429	-8.79696	5.05391e-13	1.25347e-11
NKG7	-1.13988	-0.954643	0.185238	-8.79141	5.17569e-13	1.27705e-11
PTPRJ	-1.75274	-1.57536	0.177381	-8.76861	5.70727e-13	1.401e-11
EPHX1	-1.29083	-1.42429	-0.133452	-8.75674	6.00536e-13	1.46665e-11
PADI4	-3.15942	-3.77679	-0.617368	-9.66749	6.26481e-13	1.52225e-11
PRTFDC1	1.81393	1.91643	0.1025	8.74287	6.37347e-13	1.54083e-11
GAK	-0.999524	-0.992857	0.00666667	-8.73473	6.59995e-13	1.58756e-11
PSD4	-0.956786	-0.906786	0.05	-8.73001	6.73516e-13	1.6109e-11
C20orf24	-1.01256	-1.00518	0.00738095	-8.729	6.76426e-13	1.6109e-11
GNAI1	2.13814	2.29107	0.152927	8.74753	6.96784e-13	1.65116e-11
AF1Q	2.15905	2.38857	0.229524	8.67674	8.46455e-13	1.99596e-11
FLJ40142	1.91286	2.265	0.352143	8.67032	8.70117e-13	2.04169e-11
TP53I11	-1.05214	-0.884643	0.1675	-8.66795	8.78997e-13	2.05247e-11
MYH9	-1.61024	-1.53929	0.0709524	-8.66312	8.9743e-13	2.06493e-11
FLJ10803	-2.3319	-2.25286	0.0790476	-8.66311	8.97464e-13	2.06493e-11
RTN3	-1.50345	-1.27393	0.229524	-8.66226	9.00723e-13	2.06493e-11
C21orf30	-2.17643	-2.29143	-0.115	-8.66186	9.02283e-13	2.06493e-11
PRCP	-1.16071	-0.94	0.220714	-8.66093	9.05903e-13	2.06493e-11
CTSD	-1.82798	-1.52536	0.302619	-8.65367	9.34569e-13	2.12018e-11
MAPK1	-0.852024	-0.881786	-0.0297619	-8.63762	1.00121e-12	2.26064e-11
APOB48R	-1.8969	-1.835	0.0619048	-8.62402	1.06139e-12	2.38527e-11
GPR77	-1.27893	-1.31679	-0.0378571	-8.60197	1.16679e-12	2.60989e-11
FRAT1	-1.92571	-1.835	0.0907143	-8.59081	1.22403e-12	2.72519e-11
MRVI1	-1.13833	-1.11524	0.0230952	-8.58581	1.25062e-12	2.7715e-11
GLRX	-1.56714	-1.52571	0.0414286	-8.55339	1.43739e-12	3.17071e-11
PTPNS1	-1.97136	-1.94731	0.0240476	-8.59952	1.45627e-12	3.19763e-11
HPS6	-1.02774	-0.896786	0.130952	-8.52816	1.60186e-12	3.50125e-11
LSP1	-2.33637	-2.11232	0.224048	-8.51896	1.66641e-12	3.61438e-11
TSPAN2	-2.31994	-2.21732	0.102619	-8.51864	1.66872e-12	3.61438e-11
E2F5	1.97964	2.0075	0.0278571	8.49345	1.85937e-12	4.00919e-11
SORL1	-1.66905	-1.57857	0.0904762	-8.4831	1.94393e-12	4.15636e-11
PSG3	-0.748333	-0.634286	0.114048	-8.48297	1.94499e-12	4.15636e-11
FLJ42117	1.3706	1.29893	-0.0716667	8.44245	2.31481e-12	4.92467e-11
UBE2E1	1.27917	1.17464	-0.104524	8.43829	2.35654e-12	4.99125e-11
LRP5	1.67643	1.47071	-0.205714	8.42582	2.4862e-12	5.24269e-11
ADRBK1	-1.30342	-1.36444	-0.0610256	-8.52037	2.52159e-12	5.294e-11
SNTB2	-1.51196	-1.36375	0.148214	-8.41379	2.61806e-12	5.47253e-11
FLJ10853	1.0556	1.22893	0.173333	8.40889	2.67369e-12	5.56451e-11
PILRB	-0.72119	-0.657857	0.0633333	-8.38316	2.98624e-12	6.18809e-11
TBC1D2	-1.47464	-1.42179	0.0528571	-8.375	3.09278e-12	6.38123e-11
STARD9	1.555	1.745	0.19	8.36408	3.2414e-12	6.65916e-11
TOX	1.78071	2.01357	0.232857	8.36132	3.28002e-12	6.70971e-11
ZYX	-0.650714	-0.626429	0.0242857	-8.35199	3.41414e-12	6.94059e-11
PSD3	2.11845	2.22	0.101548	8.35146	3.42188e-12	6.94059e-11
NEXN	2.29083	2.21821	-0.072619	8.34784	3.47555e-12	7.0197e-11
CNN2	-2.0495	-2.11607	-0.0665714	-8.50209	3.80328e-12	7.64935e-11
FAIM	1.57405	1.78714	0.213095	8.32335	3.86113e-12	7.73322e-11
PXN	-1.71976	-1.685	0.0347619	-8.31943	3.92684e-12	7.83204e-11
MGC21874	-1.18929	-0.960357	0.228929	-8.30982	4.09235e-12	8.12671e-11
LIR9	-2.47512	-2.32036	0.154762	-8.3089	4.10853e-12	8.12671e-11
OPRL1	-1.20548	-1.01929	0.18619	-8.29557	4.35074e-12	8.57037e-11
ABCA7	-2.00845	-1.85179	0.156667	-8.288	4.49459e-12	8.81746e-11
ALDH7A1	1.77667	1.98464	0.207976	8.27897	4.67231e-12	9.10521e-11
BIN2	-1.53923	-1.64482	-0.105595	-8.27862	4.67931e-12	9.10521e-11
IL8RA	-2.93738	-3.38	-0.442619	-8.31516	4.85534e-12	9.4095e-11
CD109	1.63417	1.9875	0.353333	8.25398	5.20187e-12	1.00404e-10
TIMP2	-1.67095	-1.855	-0.184048	-8.23772	5.57838e-12	1.07239e-10
MUC16	-0.810833	-0.756786	0.0540476	-8.23566	5.62782e-12	1.07378e-10
H2AFJ	1.58345	1.68036	0.0969048	8.23555	5.6305e-12	1.07378e-10
ABTB1	-1.96494	-1.97125	-0.00630952	-8.23083	5.74594e-12	1.09145e-10
IGSF6	-2.30607	-2.51393	-0.207857	-8.21818	6.06702e-12	1.14789e-10
ZNF251	1.75206	2.09571	0.343659	8.23523	6.19233e-12	1.16698e-10
SOCS2	2.19345	2.74036	0.546905	8.21083	6.26147e-12	1.17538e-10
CGI-119	-0.981676	-0.9912	-0.00952381	-8.2638	6.65818e-12	1.24497e-10
CYFIP2	-1.43405	-1.27143	0.162619	-8.17975	7.15601e-12	1.33285e-10
YES1	1.53476	1.68143	0.146667	8.17673	7.24953e-12	1.34504e-10
BLOC1S1	-0.883095	-0.750714	0.132381	-8.17394	7.33701e-12	1.35601e-10
ZBTB8	2.63048	2.77929	0.14881	8.15446	7.9773e-12	1.46868e-10
SHANK3	1.1897	1.54304	0.353333	8.14345	8.36372e-12	1.53171e-10
ARHGDIB	-1.01345	-1.03429	-0.0208333	-8.1429	8.38368e-12	1.53171e-10
ALG3	-0.857976	-0.851786	0.00619048	-8.12525	9.04409e-12	1.64609e-10
OSBPL3	1.7219	1.88643	0.164524	8.12039	9.2348e-12	1.67443e-10
GHRL	-1.41631	-1.64679	-0.230476	-8.10532	9.85254e-12	1.7797e-10
RRP22	1.7781	1.83643	0.0583333	8.09449	1.03219e-11	1.85566e-10
NSUN5	-1.28584	-1.26846	0.017381	-8.13653	1.03506e-11	1.85566e-10
IMPA2	-1.21952	-1.20357	0.0159524	-8.08807	1.06103e-11	1.89511e-10
KCNF1	-0.769881	-0.729643	0.0402381	-8.07323	1.1309e-11	2.01241e-10
OSBPL2	-1.56	-1.46	0.1	-8.06475	1.17283e-11	2.07928e-10
IL18RAP	-2.73988	-3.30964	-0.569762	-8.05553	1.22024e-11	2.15536e-10
GPR84	-2.34902	-2.48593	-0.136905	-8.07317	1.2365e-11	2.17605e-10
MEFV	-1.64571	-1.33857	0.307143	-8.04957	1.25188e-11	2.19505e-10
FZD9	-2.43	-2.385	0.045	-8.0449	1.27722e-11	2.2313e-10
DKFZP566M1046	-1.57452	-1.47714	0.097381	-8.04366	1.28403e-11	2.23505e-10
MTMR3	-1.33994	-1.31946	0.0204762	-8.03533	1.33084e-11	2.30813e-10
BCLP	-0.809048	-0.672857	0.13619	-8.03111	1.35517e-11	2.33369e-10
KIAA0329	-1.64976	-1.70714	-0.057381	-8.03108	1.35533e-11	2.33369e-10
FHL1	2.28786	2.53143	0.243571	8.01618	1.44488e-11	2.47124e-10
PLCD1	-0.76381	-0.705	0.0588095	-8.01608	1.44554e-11	2.47124e-10
FLJ10375	-1.46452	-1.705	-0.240476	-8.00327	1.52728e-11	2.60169e-10
RAB27A	-1.84071	-1.60429	0.236429	-8.00046	1.54585e-11	2.62398e-10
PPP3CC	1.21488	1.24107	0.0261905	7.99842	1.55945e-11	2.63772e-10
FUT8	0.98119	1.05429	0.0730952	7.99051	1.61331e-11	2.71921e-10
KATNAL2	1.69077	1.59304	-0.0977381	7.97856	1.69826e-11	2.85234e-10
RAPSN	-1.0125	-1.05393	-0.0414286	-7.97108	1.7537e-11	2.92859e-10
FLJ10901	-1.42714	-1.33643	0.0907143	-7.97079	1.75589e-11	2.92859e-10
ORM2	-2.82679	-2.75893	0.0678571	-7.964	1.80782e-11	3.00474e-10
GMIP	-1.19202	-1.16893	0.0230952	-7.95919	1.84553e-11	3.05679e-10
ATP6V0D1	-0.94869	-0.833214	0.115476	-7.94456	1.96518e-11	3.24376e-10
ALAS1	-1.77753	-1.84038	-0.0628571	-7.98237	1.98927e-11	3.27224e-10
F2R	1.59254	1.83571	0.243171	7.95752	2.02526e-11	3.32003e-10
LRRC4	-2.79595	-2.99714	-0.20119	-7.9224	2.1614e-11	3.5311e-10
F8A1	-1.02964	-0.768929	0.260714	-7.91976	2.186e-11	3.55915e-10
FLJ20186	-1.53702	-1.54143	-0.00440476	-7.9171	2.21111e-11	3.58782e-10
SCN2A2	1.98476	1.99536	0.0105952	7.915	2.2311e-11	3.60804e-10
SYT7	-0.921369	-0.861964	0.0594048	-7.90864	2.29292e-11	3.69553e-10
RGS12	2.01106	2.15643	0.145366	7.92027	2.37393e-11	3.81324e-10
ZADH1	1.67512	1.85893	0.18381	7.89789	2.40114e-11	3.83319e-10
LILRA3	-2.86821	-3.02536	-0.157143	-7.89778	2.40236e-11	3.83319e-10
DOK3	-1.6275	-1.5125	0.115	-7.88787	2.50674e-11	3.98645e-10
IL16	-1.46262	-1.63179	-0.169167	-7.87692	2.62738e-11	4.16446e-10
GGTA1	-3.87	-3.93	-0.06	-7.87323	2.66926e-11	4.21688e-10
FGD3	-1.5982	-1.8263	-0.228095	-7.88951	2.7068e-11	4.26213e-10
PFC	-2.05667	-1.76143	0.295238	-7.86694	2.74233e-11	4.30391e-10
AOAH	-1.45821	-1.3225	0.135714	-7.85778	2.85231e-11	4.46189e-10
HCFC1R1	-0.970119	-0.9825	-0.012381	-7.85591	2.87529e-11	4.48318e-10
ChGn	-2.375	-2.46071	-0.0857143	-7.82918	3.22472e-11	5.0117e-10
LOC151162	-1.30536	-1.40607	-0.100714	-7.81379	3.44491e-11	5.33658e-10
RGS2	-2.74786	-3.17929	-0.431429	-7.80668	3.55165e-11	5.48418e-10
PLOD1	-0.742143	-0.669286	0.0728571	-7.8034	3.60193e-11	5.54394e-10
SEMA4B	-1.78845	-1.79679	-0.00833333	-7.79317	3.76352e-11	5.75877e-10
SELPLG	-1.49036	-1.47464	0.0157143	-7.79275	3.77037e-11	5.75877e-10
OLFM4	-3.98917	-4.5875	-0.598333	-7.7923	3.7776e-11	5.75877e-10
LOC55908	-0.689405	-0.526071	0.163333	-7.78261	3.93788e-11	5.98405e-10
BC-2	-1.01226	-0.933929	0.0783333	-7.77897	3.99996e-11	6.0429e-10
KCNH3	-1.27065	-1.3216	-0.0509524	-7.83758	4.00185e-11	6.0429e-10
TSC	-1.61643	-1.64643	-0.03	-7.77406	4.08508e-11	6.14918e-10
TYROBP	-2.29238	-2.63571	-0.343333	-7.77083	4.14197e-11	6.21526e-10
ARHGAP9	-1.31095	-1.43643	-0.125476	-7.76501	4.24667e-11	6.35247e-10
BTG2	-1.36179	-1.35679	0.005	-7.7562	4.41018e-11	6.57649e-10
ADCY6	1.21968	1.48071	0.261032	7.75398	4.45242e-11	6.61887e-10
P2RY2	-1.2406	-0.9575	0.283095	-7.74708	4.58614e-11	6.79654e-10
FLJ20209	-1.1481	-0.995714	0.152381	-7.74324	4.66233e-11	6.88813e-10
CTSG	-3.70881	-3.81071	-0.101905	-7.73993	4.72892e-11	6.96501e-10
PGD	-1.60226	-1.45179	0.150476	-7.73599	4.80946e-11	7.0619e-10
TP53INP2	-1.6556	-1.34964	0.305952	-7.72284	5.08853e-11	7.44883e-10
RGS14	-1.42976	-1.21786	0.211905	-7.71865	5.18064e-11	7.56054e-10
IL2RG	-0.83381	-0.740714	0.0930952	-7.71716	5.21383e-11	7.58585e-10
LGALS3	-2.26655	-2.37321	-0.106667	-7.71401	5.2849e-11	7.66595e-10
FLJ11795	-2.30893	-2.20179	0.107143	-7.70766	5.43079e-11	7.85378e-10
LYST	-1.61671	-1.53702	0.0796825	-7.70539	5.48374e-11	7.90646e-10
MGC39325	-2.29952	-2.41714	-0.117619	-7.7033	5.53308e-11	7.95364e-10
PECR	-2.02643	-1.92286	0.103571	-7.67267	6.30956e-11	9.04266e-10
C9orf19	-1.34476	-1.51464	-0.169881	-7.66704	6.46366e-11	9.20303e-10
FLJ11280	-1.44095	-1.525	-0.0840476	-7.66662	6.47515e-11	9.20303e-10
KIAA1434	-1.03964	-0.898214	0.141429	-7.66648	6.47914e-11	9.20303e-10
DGKG	-1.65179	-1.65464	-0.00285714	-7.65701	6.74739e-11	9.5557e-10
VPS18	-1.25452	-0.887143	0.367381	-7.65026	6.94556e-11	9.80733e-10
CYP4F12	-0.739405	-0.633929	0.105476	-7.64582	7.07868e-11	9.9659e-10
INPP4B	1.93857	1.82714	-0.111429	7.63926	7.28066e-11	1.02016e-09
GRK6	-1.51429	-1.86429	-0.35	-7.639	7.28869e-11	1.02016e-09
DHRS1	-0.951905	-0.831429	0.120476	-7.63435	7.43542e-11	1.03766e-09
C1orf38	-1.39381	-1.24571	0.148095	-7.63361	7.45897e-11	1.03792e-09
FCGR3B	-3.04512	-3.8175	-0.772381	-7.6316	7.52336e-11	1.04384e-09
DKFZp762C1112	1.5544	1.69036	0.135952	7.62891	7.6106e-11	1.05241e-09
NOD9	-1.26893	-0.916071	0.352857	-7.62835	7.62905e-11	1.05241e-09
ELA2	-3.61071	-3.60786	0.00285714	-7.62525	7.73111e-11	1.06342e-09
YWHAB	-1.02625	-0.84375	0.1825	-7.62219	7.83307e-11	1.07436e-09
HYAL3	-0.632143	-0.486429	0.145714	-7.59301	8.87586e-11	1.21391e-09
FLJ38281	1.8269	1.93571	0.10881	7.5922	8.90649e-11	1.21463e-09
MAPK14	-1.45131	-1.6125	-0.16119	-7.58945	9.01225e-11	1.22556e-09
LOC147111	-1.18345	-1.08536	0.0980952	-7.57308	9.66655e-11	1.31081e-09
FLJ10925	-1.90905	-2.29571	-0.386667	-7.57054	9.772e-11	1.31874e-09
CR1	-1.90123	-1.80345	0.0977778	-7.56974	9.80562e-11	1.31874e-09
CYB561D2	-0.930238	-0.740714	0.189524	-7.56969	9.8077e-11	1.31874e-09
FLJ16686	-2.49369	-2.46179	0.0319048	-7.56868	9.85049e-11	1.32079e-09
RGS19	-1.59762	-1.62714	-0.0295238	-7.56696	9.92325e-11	1.32683e-09
WBP2	-1.05762	-0.945	0.112619	-7.56541	9.98921e-11	1.33193e-09
HSPC163	-1.15905	-1.22571	-0.0666667	-7.56255	1.01124e-10	1.34461e-09
C20orf44	0.738333	0.819643	0.0813095	7.54428	1.0935e-10	1.44995e-09
MAP3K3	-0.914881	-0.887857	0.0270238	-7.53783	1.12408e-10	1.48639e-09
CST7	-2.46024	-2.35714	0.103095	-7.53331	1.14607e-10	1.51129e-09
SLPI	-1.45137	-1.57446	-0.123095	-7.5297	1.16391e-10	1.5306e-09
C20orf27	-1.64393	-1.5425	0.101429	-7.52754	1.17469e-10	1.53997e-09
LCT	1.90905	2.21357	0.304524	7.52699	1.17747e-10	1.53997e-09
MGC4368	-1.06107	-0.928929	0.132143	-7.52467	1.18923e-10	1.55111e-09
CD24	-2.89131	-2.97179	-0.0804762	-7.51989	1.21379e-10	1.57493e-09
TOLLIP	-0.993571	-0.771071	0.2225	-7.51984	1.21407e-10	1.57493e-09
OSTalpha	-2.56167	-2.26643	0.295238	-7.50709	1.28215e-10	1.65875e-09
CPNE6	-0.789048	-0.741071	0.0479762	-7.50614	1.28738e-10	1.66046e-09
SCAMP2	-0.60869	-0.4975	0.11119	-7.50558	1.29041e-10	1.66046e-09
PL6	-0.623452	-0.4725	0.150952	-7.49659	1.34103e-10	1.72097e-09
MGAT5	-0.883095	-0.678571	0.204524	-7.49352	1.35878e-10	1.73909e-09
SVIL	-1.60238	-1.42786	0.174524	-7.48905	1.385e-10	1.76792e-09
MAN2B1	-1.06571	-1.04107	0.0246429	-7.48671	1.39892e-10	1.78094e-09
FLJ20507	-1.0169	-0.823571	0.193333	-7.4823	1.42554e-10	1.81001e-09
LRP10	-1.69978	-1.75692	-0.0571429	-7.51458	1.44075e-10	1.82448e-09
SPRR4	-0.728452	-0.798929	-0.0704762	-7.47888	1.44658e-10	1.82704e-09
ITPR1	1.2844	1.56964	0.285238	7.47652	1.46123e-10	1.84068e-09
Cep70	1.84256	2.07411	0.231548	7.46343	1.54536e-10	1.94154e-09
FBXW5	-1.0531	-0.917143	0.135952	-7.4596	1.57091e-10	1.96848e-09
MAP2K5	-1.18976	-1.30643	-0.116667	-7.45138	1.62705e-10	2.03351e-09
ACTB	-1.5964	-1.44593	0.150476	-7.46758	1.63217e-10	2.03459e-09
RRAS2	1.63417	1.86036	0.22619	7.44993	1.63721e-10	2.03558e-09
OVGP1	1.31845	1.35536	0.0369048	7.44135	1.69839e-10	2.10617e-09
TRIM21	-0.869405	-0.879643	-0.0102381	-7.43795	1.72325e-10	2.13148e-09
GENX-3414	-0.973571	-0.9075	0.0660714	-7.43652	1.73381e-10	2.13901e-09
BCAT1	1.68506	2.05196	0.366905	7.43143	1.77192e-10	2.17647e-09
KDELC1	1.43012	1.59821	0.168095	7.43126	1.77326e-10	2.17647e-09
CLCNKA	-1.03571	-0.878571	0.157143	-7.42474	1.82337e-10	2.23224e-09
KIF21B	-1.9244	-1.85179	0.072619	-7.42239	1.84172e-10	2.24896e-09
DKFZp762K222	-2.20345	-1.83464	0.36881	-7.41705	1.88426e-10	2.29505e-09
AIM1	-1.60238	-1.63357	-0.0311905	-7.4084	1.95517e-10	2.37537e-09
PRDX1	1.70452	1.83	0.125476	7.4074	1.96361e-10	2.37622e-09
FLJ21438	-1.32226	-1.1125	0.209762	-7.40714	1.9658e-10	2.37622e-09
LILRB1	-1.17107	-1.3075	-0.136429	-7.40338	1.99756e-10	2.40592e-09
PLAC8	-1.4075	-1.33964	0.0678571	-7.40305	2.00042e-10	2.40592e-09
EHD1	-1.3611	-1.39538	-0.0342857	-7.43609	2.00713e-10	2.40794e-09
FLJ13105	1.16518	1.48946	0.324286	7.40016	2.02529e-10	2.42365e-09
FLJ21106	1.36429	1.47214	0.107857	7.38792	2.13398e-10	2.54735e-09
LIG3	-0.60875	-0.574821	0.0339286	-7.38296	2.1797e-10	2.59546e-09
PPP1R3D	-1.4119	-1.295	0.116905	-7.37906	2.21635e-10	2.62979e-09
WDR1	-1.06232	-1.00018	0.0621429	-7.37872	2.21952e-10	2.62979e-09
LITAF	-1.80202	-2.12679	-0.324762	-7.37149	2.28913e-10	2.70557e-09
ZNF286	1.2231	1.36821	0.145119	7.36254	2.37836e-10	2.80411e-09
CLDN14	-1.12774	-1.03464	0.0930952	-7.36091	2.39495e-10	2.81673e-09
TNNI1	-0.984286	-1.00357	-0.0192857	-7.35906	2.4139e-10	2.83206e-09
GDF11	1.00905	1.10071	0.0916667	7.35557	2.4502e-10	2.86762e-09
FKBP1A	-1.17167	-1.185	-0.0133333	-7.35246	2.48289e-10	2.89879e-09
LCAT	-1.24286	-1.20929	0.0335714	-7.34795	2.53119e-10	2.948e-09
KRTHA2	-0.568452	-0.453929	0.114524	-7.33895	2.63029e-10	3.05597e-09
FLJ23091	-2.35298	-2.4725	-0.119524	-7.33824	2.63832e-10	3.05788e-09
A4GNT	-0.649405	-0.561071	0.0883333	-7.33723	2.64968e-10	3.0583e-09
CEBPA	-1.52571	-1.295	0.230714	-7.33708	2.65146e-10	3.0583e-09
TETRAN	-1.2681	-1.01857	0.249524	-7.33526	2.67212e-10	3.07472e-09
ITIH4	-0.781964	-0.724821	0.0571429	-7.32565	2.78404e-10	3.19582e-09
TARSL2	1.22775	1.36037	0.132619	7.34048	2.80018e-10	3.20666e-09
RAB3D	-0.633095	-0.516429	0.116667	-7.32318	2.81346e-10	3.21417e-09
LPGAT1	-1.59381	-1.50071	0.0930952	-7.31496	2.91398e-10	3.32109e-09
TCIRG1	-1.56476	-1.64321	-0.0784524	-7.31351	2.93204e-10	3.33373e-09
LOC257106	-1.66411	-1.66589	-0.00178571	-7.29859	3.12472e-10	3.5444e-09
LRRK2	-2.4422	-2.86911	-0.426905	-7.28727	3.27937e-10	3.71102e-09
ARG2	1.90571	2.38571	0.48	7.27766	3.4165e-10	3.85709e-09
SLC16A6	-1.56131	-1.725	-0.16369	-7.25347	3.78778e-10	4.26618e-09
ST6GALNAC2	-1.37536	-1.26464	0.110714	-7.23273	4.13778e-10	4.64944e-09
SCPEP1	-1.51619	-1.49357	0.022619	-7.23147	4.16002e-10	4.65883e-09
ZNF385	-0.603929	-0.553214	0.0507143	-7.23116	4.1656e-10	4.65883e-09
JMJD2B	-1.0869	-0.951429	0.135476	-7.22881	4.20754e-10	4.69477e-09
ACTN4	-0.525357	-0.533929	-0.00857143	-7.22419	4.29116e-10	4.77694e-09
PLCB2	-1.14143	-1.04	0.101429	-7.2211	4.34805e-10	4.82904e-09
RASSF5	-1.66029	-1.53815	0.122143	-7.23537	4.37239e-10	4.84483e-09
AP4S1	1.10095	1.13929	0.0383333	7.21811	4.40383e-10	4.86839e-09
TLR8	-2.30167	-2.4425	-0.140833	-7.2096	4.5664e-10	5.03648e-09
FLJ22386	-1.2919	-1.36357	-0.0716667	-7.20723	4.61266e-10	5.07581e-09
MPP5	0.937738	1.03893	0.10119	7.20587	4.63945e-10	5.09358e-09
KIAA1718	-1.56631	-1.49107	0.0752381	-7.19244	4.91256e-10	5.37403e-09
CXCR4	-2.39222	-2.32269	0.0695238	-7.22357	4.91735e-10	5.37403e-09
SH3KBP1	-0.927262	-0.8375	0.0897619	-7.18993	4.96536e-10	5.41414e-09
PSG6	-0.851905	-0.716429	0.135476	-7.18899	4.98531e-10	5.42354e-09
LOC152485	0.900833	1.00071	0.099881	7.17557	5.27835e-10	5.72199e-09
SLC36A1	-1.20595	-1.06714	0.13881	-7.17534	5.28355e-10	5.72199e-09
ULK1	-1.40893	-1.2625	0.146429	-7.16698	5.47507e-10	5.91602e-09
TFF3	-3.37976	-4.29071	-0.910952	-7.16514	5.51815e-10	5.94914e-09
HSHIN1	0.959405	0.940357	-0.0190476	7.15422	5.78071e-10	6.2182e-09
MGC16207	-1.23886	-1.04148	0.197381	-7.16773	5.82253e-10	6.22623e-09
TNFAIP9	-2.38714	-2.42	-0.0328571	-7.15247	5.82392e-10	6.22623e-09
CKLFSF2	-2.24786	-2.49286	-0.245	-7.15233	5.8272e-10	6.22623e-09
DLEC1	-2.22869	-2.40179	-0.173095	-7.14711	5.9581e-10	6.35192e-09
S100A6	-1.78964	-2.07464	-0.285	-7.14603	5.98559e-10	6.36705e-09
OSTF1	-1.52143	-1.30286	0.218571	-7.14451	6.02438e-10	6.38338e-09
B3GNT6	1.36	1.715	0.355	7.14439	6.02762e-10	6.38338e-09
MID1IP1	-1.30012	-1.11893	0.18119	-7.14267	6.07182e-10	6.41599e-09
TNFSF13	-1.22524	-1.14429	0.0809524	-7.13934	6.15848e-10	6.49324e-09
MGC15634	1.47429	1.63357	0.159286	7.13785	6.19763e-10	6.52015e-09
MID1	1.28333	1.31071	0.027381	7.12751	6.47633e-10	6.79841e-09
TNFSF4	1.79917	1.91964	0.120476	7.11852	6.72872e-10	7.0479e-09
CASR	-0.724762	-0.447143	0.277619	-7.11625	6.79388e-10	7.10061e-09
ZNF398	-0.678095	-0.682857	-0.0047619	-7.11027	6.96894e-10	7.26771e-09
FSTL3	-1.00548	-0.825	0.180476	-7.10879	7.01301e-10	7.29777e-09
ARHGAP25	-1.42202	-1.42964	-0.00761905	-7.09836	7.33085e-10	7.5995e-09
ALDH5A1	1.91118	2.05143	0.140244	7.11314	7.33472e-10	7.5995e-09
CENTB1	-1.29488	-1.13964	0.155238	-7.09162	7.54389e-10	7.79934e-09
HSPA1L	-1.36857	-1.13286	0.235714	-7.0905	7.57995e-10	7.81973e-09
PROCR	1.73048	1.75429	0.0238095	7.08467	7.77027e-10	7.99883e-09
NMT2	1.48	1.44143	-0.0385714	7.07921	7.95234e-10	8.16869e-09
PDZRN3	2.25772	2.40357	0.145854	7.09323	7.97873e-10	8.17824e-09
CYBA	-1.80774	-1.64964	0.158095	-7.07365	8.14253e-10	8.32831e-09
TAGLN3	-1.06536	-1.24036	-0.175	-7.06751	8.35786e-10	8.53032e-09
KRT15	-1.32679	-1.35036	-0.0235714	-7.06394	8.48569e-10	8.64236e-09
FLJ14624	0.857024	0.896429	0.0394048	7.057	8.73944e-10	8.8819e-09
GALNT3	-1.49179	-1.64321	-0.151429	-7.05387	8.85644e-10	8.98174e-09
DEFA1	-3.72074	-4.64074	-0.92	-8.08382	9.04798e-10	9.15659e-09
CD2AP	1.25536	1.39607	0.140714	7.04656	9.13576e-10	9.22529e-09
GPRASP1	1.73036	1.76893	0.0385714	7.04608	9.15441e-10	9.22529e-09
PLAUR	-2.24512	-2.33464	-0.0895238	-7.0419	9.3183e-10	9.37073e-09
ATAD1	0.808214	0.844643	0.0364286	7.03497	9.59643e-10	9.63019e-09
FLOT2	-1.73512	-1.36107	0.374048	-7.03339	9.66118e-10	9.663e-09
STRA6	-2.8125	-2.62036	0.192143	-7.03318	9.6695e-10	9.663e-09
HTR1F	1.69845	1.5575	-0.140952	7.03069	9.77242e-10	9.7455e-09
ACTR1A	-0.629643	-0.518214	0.111429	-7.02392	1.00571e-09	1.00086e-08
LOC146853	-0.895119	-0.8375	0.057619	-7.02063	1.01986e-09	1.01283e-08
PGM1	-1.42857	-1.29357	0.135	-7.01911	1.02646e-09	1.01727e-08
C20orf31	-0.740952	-0.699286	0.0416667	-7.01373	1.05017e-09	1.03862e-08
NOD27	-0.897262	-0.895357	0.00190476	-7.00974	1.06811e-09	1.05419e-08
LRRN1	-2.64786	-2.64571	0.00214286	-7.00645	1.08311e-09	1.0668e-08
IL1R1	-1.4519	-1.43857	0.0133333	-7.00298	1.09918e-09	1.0804e-08
UBXD4	1.14452	1.34	0.195476	6.99981	1.11407e-09	1.09279e-08
PPP4C	-0.800595	-0.626071	0.174524	-6.99707	1.12711e-09	1.10331e-08
PITPNM1	-1.52488	-1.50607	0.0188095	-6.98994	1.16173e-09	1.13488e-08
UBE3C	-0.923452	-0.825357	0.0980952	-6.97963	1.21364e-09	1.18318e-08
MLSTD1	-1.63839	-1.55839	0.08	-6.97854	1.21927e-09	1.18625e-08
PILRA	-2.13405	-2.37	-0.235952	-6.97697	1.22737e-09	1.19112e-08
PLEKHA5	1.84833	2.01429	0.165952	6.97661	1.22925e-09	1.19112e-08
LOC375449	1.28964	1.47964	0.19	6.9759	1.23298e-09	1.19232e-08
FLJ20433	-1.39488	-1.57536	-0.180476	-6.9681	1.27441e-09	1.2299e-08
OS-9	-0.67119	-0.745	-0.0738095	-6.95785	1.331e-09	1.28193e-08
AOC3	-1.67667	-1.30571	0.370952	-6.95276	1.36002e-09	1.30725e-08
PPP2R5A	-1.23452	-1.14071	0.0938095	-6.94651	1.39657e-09	1.33969e-08
HSPA1A	-2.02429	-2.06286	-0.0385714	-6.94544	1.40292e-09	1.34309e-08
SSBP2	1.19012	1.35393	0.16381	6.94369	1.41335e-09	1.34816e-08
TOM1	-0.964881	-0.919643	0.0452381	-6.94361	1.41384e-09	1.34816e-08
FLNA	-1.08274	-0.976786	0.105952	-6.9402	1.43441e-09	1.36505e-08
PHYH	0.952976	0.996071	0.0430952	6.9396	1.43807e-09	1.36582e-08
AP1M2	-0.731905	-0.693571	0.0383333	-6.93858	1.44424e-09	1.36896e-08
PTPN6	-0.961071	-0.9675	-0.00642857	-6.92949	1.50093e-09	1.41989e-08
HEPH	2.21134	2.40038	0.189048	6.95715	1.50573e-09	1.42162e-08
FAM31C	-1.05238	-1.02286	0.0295238	-6.91383	1.6039e-09	1.51132e-08
FYB	-1.59827	-1.89732	-0.299048	-6.90849	1.64055e-09	1.54282e-08
GALT	-0.592143	-0.421429	0.170714	-6.89778	1.71667e-09	1.61124e-08
ARID3A	-1.37028	-1.53778	-0.1675	-6.93659	1.74533e-09	1.63493e-08
VMD2	-1.69518	-1.80875	-0.113571	-6.89197	1.75933e-09	1.64483e-08
C6orf4	0.751012	0.855536	0.104524	6.88673	1.7988e-09	1.67845e-08
FOXH1	-0.978452	-0.986786	-0.00833333	-6.88138	1.84001e-09	1.71356e-08
RAD51L3	-0.542857	-0.500714	0.0421429	-6.87955	1.85432e-09	1.7218e-08
NAGK	-1.21709	-1.62923	-0.412143	-6.9072	1.85605e-09	1.7218e-08
WAS	-1.34667	-1.35857	-0.0119048	-6.87864	1.86143e-09	1.72345e-08
CLIC4	1.50512	1.58464	0.0795238	6.8765	1.87838e-09	1.73579e-08
LYZ	-3.38545	-3.39818	-0.0127273	-8.03183	1.92236e-09	1.77301e-08
FLJ20014	-0.606845	-0.40375	0.203095	-6.86401	1.98027e-09	1.8229e-08
C6orf65	2.17802	2.28111	0.103095	6.87443	2.00728e-09	1.84422e-08
ANXA6	-1.03006	-0.815536	0.214524	-6.85849	2.02702e-09	1.85879e-08
SLC22A7	-0.577738	-0.369643	0.208095	-6.85309	2.07387e-09	1.89812e-08
ADORA2A	-1.9725	-1.89536	0.0771429	-6.84824	2.11679e-09	1.9337e-08
FGF16	1.90226	2.36179	0.459524	6.84197	2.17363e-09	1.98185e-08
AGTPBP1	-1.35381	-1.31429	0.0395238	-6.83407	2.24746e-09	2.04526e-08
STK10	-0.782063	-0.719286	0.0627778	-6.83353	2.25261e-09	2.04607e-08
SMAD1	1.10012	1.22488	0.124762	6.83156	2.27143e-09	2.05925e-08
HYPE	-0.568333	-0.614286	-0.0459524	-6.82687	2.31685e-09	2.09645e-08
TGIF2	1.4331	1.53286	0.0997619	6.81846	2.40067e-09	2.1682e-08
IRF2	-0.663333	-0.540714	0.122619	-6.81051	2.48265e-09	2.23516e-08
MFHAS1	1.30762	1.35857	0.0509524	6.81037	2.48414e-09	2.23516e-08
PSMA1	0.827262	0.975357	0.148095	6.80978	2.49029e-09	2.23648e-08
CABIN1	-0.50131	-0.361071	0.140238	-6.80211	2.57227e-09	2.30578e-08
VAV1	-0.903929	-0.793214	0.110714	-6.79289	2.67443e-09	2.38589e-08
SLC39A10	1.56417	1.60679	0.042619	6.79281	2.67524e-09	2.38589e-08
SIGLEC5	-1.7981	-1.88143	-0.0833333	-6.79253	2.67847e-09	2.38589e-08
LIPL3	-2.29524	-2.22143	0.0738095	-6.79225	2.68158e-09	2.38589e-08
RIPK3	-0.951548	-0.631071	0.320476	-6.78619	2.75107e-09	2.44319e-08
LOC90693	-1.46095	-1.47214	-0.0111905	-6.78042	2.81896e-09	2.49884e-08
SOCS5	0.894524	0.964286	0.0697619	6.77731	2.85611e-09	2.52597e-08
PRG1	-3.26045	-2.77545	0.485	-7.70382	2.86011e-09	2.52597e-08
DOK1	-1.29737	-1.34211	-0.0447368	-6.98675	2.87519e-09	2.53461e-08
LOC126208	-1.07226	-0.933214	0.139048	-6.77477	2.88694e-09	2.54029e-08
C6orf35	1.33964	1.54321	0.203571	6.76909	2.95688e-09	2.59232e-08
GAS7	-0.745476	-0.593571	0.151905	-6.76909	2.9569e-09	2.59232e-08
SPG21	-0.945476	-0.788571	0.156905	-6.7665	2.98936e-09	2.61598e-08
SLC17A5	-1.84024	-2.065	-0.224762	-6.76396	3.02165e-09	2.63941e-08
RODH	1.35071	1.55643	0.205714	6.75777	3.10151e-09	2.70424e-08
ACPP	-1.91381	-1.58	0.33381	-6.75673	3.1152e-09	2.71123e-08
PFN1	-1.48976	-1.25643	0.233333	-6.75192	3.17897e-09	2.76171e-08
ACSL1	-1.75667	-1.84821	-0.0915476	-6.75147	3.18509e-09	2.76201e-08
GTF3C4	0.854345	1.09732	0.242976	6.74217	3.31242e-09	2.86724e-08
MGC26979	0.851369	1.04589	0.194524	6.74047	3.33616e-09	2.88258e-08
ROPN1L	-1.58452	-1.24321	0.34131	-6.73352	3.4354e-09	2.96297e-08
FLJ11724	1.3119	1.60857	0.296667	6.73194	3.45839e-09	2.97744e-08
E2F6	1.16988	1.03179	-0.138095	6.72944	3.49495e-09	3.00107e-08
RAB11FIP4	-1.26607	-1.20321	0.0628571	-6.72894	3.5023e-09	3.00107e-08
GNG5	-0.835238	-0.746429	0.0888095	-6.72878	3.50465e-09	3.00107e-08
MOBKL2A	-1.19208	-1.07768	0.114405	-6.72699	3.53116e-09	3.01837e-08
OGFR	-1.00313	-1.03885	-0.0357143	-6.74999	3.57957e-09	3.0543e-08
JDP2	-1.56262	-1.33429	0.228333	-6.71977	3.64032e-09	3.10061e-08
AGTRAP	-1.04512	-0.7175	0.327619	-6.71546	3.70702e-09	3.15181e-08
CUEDC1	-1.59262	-1.4825	0.110119	-6.71428	3.72541e-09	3.16183e-08
IL4R	-1.61238	-1.70857	-0.0961905	-6.71233	3.75611e-09	3.17411e-08
REPS2	-1.34929	-1.38357	-0.0342857	-6.7122	3.75831e-09	3.17411e-08
KIAA0352	1.06869	1.17464	0.105952	6.7121	3.75978e-09	3.17411e-08
ETNK2	1.38	1.39857	0.0185714	6.71091	3.77879e-09	3.18455e-08
SLC39A11	-1.04524	-0.772857	0.272381	-6.70427	3.8858e-09	3.26682e-08
RPGRIP1	-2.40345	-2.68893	-0.285476	-6.70401	3.89006e-09	3.26682e-08
C14orf168	1.11179	1.09964	-0.0121429	6.70346	3.89911e-09	3.26868e-08
CENTD2	-1.17214	-1.22429	-0.0521429	-6.69777	3.99362e-09	3.34206e-08
DGAT1	-0.888095	-0.727143	0.160952	-6.6835	4.241e-09	3.54288e-08
BTG1	-1.34583	-1.16679	0.179048	-6.68292	4.2513e-09	3.5453e-08
C21orf62	-1.23619	-0.977143	0.259048	-6.68244	4.25986e-09	3.54626e-08
FLJ12438	-0.581905	-0.494286	0.087619	-6.68146	4.27751e-09	3.54797e-08
PRDX5	-0.979524	-0.91	0.0695238	-6.68137	4.27914e-09	3.54797e-08
MGC18216	-1.67857	-1.51714	0.161429	-6.68109	4.28415e-09	3.54797e-08
MAPK8IP2	-0.630714	-0.641071	-0.0103571	-6.67949	4.31302e-09	3.56571e-08
BIN3	-0.756548	-0.746786	0.0097619	-6.67282	4.43593e-09	3.661e-08
CDH2	1.93417	2.18179	0.247619	6.66908	4.50615e-09	3.71256e-08
RPH3AL	-1.50071	-1.22071	0.28	-6.66092	4.66347e-09	3.83557e-08
LPIN1	1.50923	1.54232	0.0330952	6.65732	4.73463e-09	3.88742e-08
SSX2	-0.799881	-0.658929	0.140952	-6.65373	4.80671e-09	3.93984e-08
GIT2	-0.852202	-0.913036	-0.0608333	-6.64663	4.95232e-09	4.05225e-08
NRBF2	-1.21321	-1.17893	0.0342857	-6.64547	4.97653e-09	4.06511e-08
MSRB2	-0.926071	-0.9825	-0.0564286	-6.64372	5.0132e-09	4.08809e-08
CORO7	-0.854643	-0.8875	-0.0328571	-6.63334	5.23687e-09	4.26322e-08
CHD7	-1.33587	-1.33667	-0.000793651	-6.63203	5.26569e-09	4.27941e-08
DJ159A19.3	1.59298	1.75321	0.160238	6.62163	5.50089e-09	4.46298e-08
PAPPA2	1.4519	1.75321	0.30131	6.61673	5.61537e-09	4.54815e-08
BLOC1S3	-1.0469	-0.786429	0.260476	-6.61488	5.65918e-09	4.57589e-08
EFNA1	1.43286	1.43714	0.00428571	6.61133	5.74402e-09	4.63665e-08
PRRG4	-1.37071	-1.20643	0.164286	-6.6095	5.78833e-09	4.66455e-08
FLJ21439	0.970714	1.17214	0.201429	6.60848	5.81316e-09	4.67669e-08
DKFZP586J0619	-0.60369	-0.538929	0.0647619	-6.60782	5.82935e-09	4.68185e-08
DUOX2	-0.53619	-0.601429	-0.0652381	-6.60661	5.85911e-09	4.69787e-08
MICAL1	-1.11226	-0.8725	0.239762	-6.60618	5.8696e-09	4.69841e-08
RPS6KA2	-0.936032	-0.759286	0.176746	-6.60575	5.88041e-09	4.6992e-08
MFN2	-1.54286	-1.59286	-0.05	-6.60075	6.00493e-09	4.78606e-08
MLX	-0.765714	-0.755714	0.01	-6.60059	6.0091e-09	4.78606e-08
CELP	-0.779762	-0.755714	0.0240476	-6.59483	6.15608e-09	4.89498e-08
ECE1	-0.97131	-0.598214	0.373095	-6.59314	6.19988e-09	4.92164e-08
PEF	-0.905238	-0.887857	0.017381	-6.5798	6.557e-09	5.19651e-08
G6PC	-0.652143	-0.665714	-0.0135714	-6.57393	6.72043e-09	5.31722e-08
SUPT3H	1.30405	1.615	0.310952	6.5735	6.73244e-09	5.31794e-08
CENTA1	-0.981548	-0.938214	0.0433333	-6.57096	6.80451e-09	5.35929e-08
VAMP3	-0.938571	-0.885	0.0535714	-6.57087	6.80718e-09	5.35929e-08
C10orf77	-0.560357	-0.453929	0.106429	-6.56233	7.05542e-09	5.53873e-08
KIAA1126	-1.43083	-1.34893	0.0819048	-6.56223	7.05824e-09	5.53873e-08
FLJ20184	-2.15583	-2.51893	-0.363095	-6.55616	7.24011e-09	5.66476e-08
TXNDC3	-1.59798	-1.47107	0.126905	-6.55582	7.25067e-09	5.66476e-08
PRG3	-2.99369	-3.64107	-0.647381	-6.55569	7.25435e-09	5.66476e-08
PTX3	-2.1381	-1.93	0.208095	-6.5549	7.27862e-09	5.67203e-08
SUSD3	-1.7606	-1.87821	-0.117619	-6.55461	7.28736e-09	5.67203e-08
ARRB2	-1.47524	-1.06143	0.41381	-6.55231	7.35805e-09	5.71775e-08
DUSP6	-1.52226	-1.24964	0.272619	-6.54876	7.46847e-09	5.78819e-08
CEBPD	-2.03853	-2.14143	-0.102895	-6.70547	7.47288e-09	5.78819e-08
FLJ14800	-0.853214	-0.898929	-0.0457143	-6.54655	7.53791e-09	5.82913e-08
MPO	-3.04335	-3.02273	0.020625	-7.28775	7.6054e-09	5.87183e-08
KCNJ15	-2.71827	-3.13482	-0.416548	-6.5424	7.6701e-09	5.90459e-08
DAP3	0.780833	0.793929	0.0130952	6.54232	7.6725e-09	5.90459e-08
DDAH2	1.04655	0.851071	-0.195476	6.54191	7.68592e-09	5.90543e-08
C21orf5	-1.04071	-0.815714	0.225	-6.53763	7.82489e-09	6.00257e-08
AGER	-0.944048	-0.931429	0.012619	-6.5177	8.50618e-09	6.51475e-08
RASGRP4	-1.57821	-1.43464	0.143571	-6.51515	8.59727e-09	6.574e-08
ESRRB	-0.671786	-0.536071	0.135714	-6.51287	8.67971e-09	6.62645e-08
IMPDH1	-1.18512	-1.20393	-0.0188095	-6.51059	8.76286e-09	6.67928e-08
CAPON	-0.81881	-0.687143	0.131667	-6.50917	8.81545e-09	6.70868e-08
C1QTNF6	-0.728571	-0.692143	0.0364286	-6.50823	8.85019e-09	6.72443e-08
KIAA1706	-0.828333	-0.707262	0.121071	-6.50656	8.91222e-09	6.76083e-08
KLHL3	1.6875	2.00607	0.318571	6.50303	9.0448e-09	6.85055e-08
SIPA1	-1.095	-1.13286	-0.0378571	-6.50086	9.12717e-09	6.90202e-08
MGC14276	-0.69369	-0.626071	0.067619	-6.49324	9.42301e-09	7.11449e-08
KIAA1217	1.17375	1.22339	0.0496429	6.48983	9.55826e-09	7.20524e-08
MMP8	-3.38155	-3.96036	-0.57881	-6.48942	9.57458e-09	7.20619e-08
HLA-C	-1.15744	-1.15875	-0.00130952	-6.48253	9.8546e-09	7.4053e-08
GNB5	1.31792	1.36196	0.0440476	6.47717	1.00778e-08	7.56114e-08
LILRB2	-1.70202	-2.11321	-0.41119	-6.46637	1.05432e-08	7.89795e-08
BAIAP2	-0.946994	-0.926875	0.020119	-6.46582	1.05678e-08	7.90403e-08
FLOT1	-0.935979	-1.03074	-0.0947619	-6.47546	1.06555e-08	7.95716e-08
EXTL3	-0.623214	-0.475357	0.147857	-6.46128	1.07699e-08	8.03006e-08
MTMR2	0.834167	0.980119	0.145952	6.45568	1.10251e-08	8.20756e-08
KIAA0674	-1.15048	-1.15786	-0.00738095	-6.45293	1.11524e-08	8.28945e-08
CAPZB	-1.04786	-0.969286	0.0785714	-6.44384	1.15839e-08	8.59683e-08
MRCL3	-0.92869	-1.01464	-0.0859524	-6.44065	1.17393e-08	8.69866e-08
GPX3	-0.804167	-0.743929	0.0602381	-6.43936	1.18027e-08	8.7321e-08
DGKD	-1.17976	-0.865	0.314762	-6.43844	1.18483e-08	8.75234e-08
KCNA2	-1.01119	-0.933571	0.077619	-6.43599	1.19702e-08	8.8288e-08
FAM45B	-0.776429	-0.760714	0.0157143	-6.43549	1.19949e-08	8.83335e-08
FKBP9	-0.996905	-1.01286	-0.0159524	-6.43273	1.2134e-08	8.92212e-08
GJB6	-1.73738	-1.88214	-0.144762	-6.43028	1.22589e-08	9.00013e-08
RNH	-1.09762	-0.996429	0.10119	-6.42428	1.25699e-08	9.21426e-08
PLEKHG3	-2.51464	-2.81821	-0.303571	-6.41704	1.2955e-08	9.47006e-08
MGC16028	1.40667	1.49143	0.0847619	6.41698	1.29584e-08	9.47006e-08
SERPINA1	-1.91603	-2.33889	-0.422857	-6.42787	1.29861e-08	9.47588e-08
DRIM	1.12286	1.12429	0.00142857	6.41461	1.30875e-08	9.53529e-08
FLJ10300	0.973571	1.265	0.291429	6.40826	1.34384e-08	9.7761e-08
RDH14	0.954167	1.18964	0.235476	6.40437	1.36584e-08	9.90721e-08
MGC29898	0.814345	1.01804	0.20369	6.40434	1.366e-08	9.90721e-08
MLLT3	1.49167	1.90929	0.417619	6.39963	1.39309e-08	1.00884e-07
ZFP28	2.10032	2.41556	0.315238	6.40451	1.4308e-08	1.03458e-07
IL17D	1.49399	1.81446	0.320476	6.39181	1.43929e-08	1.03915e-07
ZNF177	1.1944	1.47179	0.277381	6.39098	1.44424e-08	1.04116e-07
NDOR1	-0.805476	-0.836429	-0.0309524	-6.39047	1.44734e-08	1.04182e-07
RAPGEF5	1.72524	1.87667	0.151429	6.3966	1.47852e-08	1.06267e-07
SSTR3	-0.602143	-0.625714	-0.0235714	-6.37947	1.51521e-08	1.0864e-07
PRTN3	-2.7625	-2.36679	0.395714	-6.37933	1.51609e-08	1.0864e-07
CILP2	-1.29548	-0.878571	0.416905	-6.37459	1.54631e-08	1.10641e-07
GARP	1.43012	1.41964	-0.0104762	6.36959	1.57892e-08	1.12805e-07
OGG1	-0.454464	-0.355689	0.0987755	-6.36807	1.58889e-08	1.13245e-07
ARNT	-0.722381	-0.495	0.227381	-6.36794	1.58981e-08	1.13245e-07
NR1D2	1.36708	1.71875	0.351667	6.3658	1.60401e-08	1.14032e-07
SQRDL	-1.30024	-1.08857	0.211667	-6.36556	1.60562e-08	1.14032e-07
MXD1	-1.58738	-1.64167	-0.0542857	-6.36427	1.61429e-08	1.14478e-07
ZNF213	-0.828439	-0.742963	0.0854762	-6.36379	1.69397e-08	1.19951e-07
GPAA1	-0.823571	-0.642857	0.180714	-6.35202	1.69873e-08	1.2011e-07
HRIHFB2122	-1.02839	-1.12375	-0.0953571	-6.3494	1.71733e-08	1.21246e-07
ATP6V0A4	-0.730774	-0.641607	0.0891667	-6.34405	1.75601e-08	1.23794e-07
TANK	-1.14488	-1.24964	-0.104762	-6.34195	1.77145e-08	1.24699e-07
COL9A3	-2.68964	-2.90964	-0.22	-6.34132	1.77608e-08	1.24841e-07
LILRA1	-2.13167	-2.60357	-0.471905	-6.3385	1.79704e-08	1.26122e-07
AMOT	1.61976	2.22571	0.605952	6.33787	1.80173e-08	1.26122e-07
LOC64744	-0.943929	-0.820357	0.123571	-6.33781	1.8022e-08	1.26122e-07
CTSH	-2.17929	-2.555	-0.375714	-6.33686	1.80933e-08	1.26436e-07
CLEC4E	-1.2719	-1.18714	0.0847619	-6.33266	1.84124e-08	1.28478e-07
MAST3	-1.62333	-1.26214	0.36119	-6.33022	1.85998e-08	1.29597e-07
DTX4	-1.92321	-1.8925	0.0307143	-6.32961	1.86473e-08	1.29739e-07
HS2ST1	0.854802	1.02583	0.171032	6.32561	1.89604e-08	1.31726e-07
DEFA3	-3.05037	-4.0337	-0.983333	-7.08762	1.90433e-08	1.3211e-07
MS4A3	-3.3931	-3.41929	-0.0261905	-6.32048	1.93687e-08	1.34173e-07
MGC24039	1.13012	1.29321	0.163095	6.31631	1.97079e-08	1.36325e-07
Bles03	-0.545238	-0.494286	0.0509524	-6.30829	2.03756e-08	1.40741e-07
GSN	-1.10976	-1.07429	0.0354762	-6.3075	2.04423e-08	1.40999e-07
FOXE3	-0.502976	-0.443214	0.0597619	-6.30697	2.04874e-08	1.41106e-07
FOSL2	-0.587262	-0.636071	-0.0488095	-6.29945	2.11381e-08	1.45379e-07
C21orf25	1.55179	1.73179	0.18	6.29809	2.12572e-08	1.45988e-07
HOP	2.51726	1.92607	-0.59119	6.29721	2.13352e-08	1.46021e-07
BXDC1	1.13286	1.33929	0.206429	6.29704	2.13502e-08	1.46021e-07
KIAA0711	-1.55869	-1.25964	0.299048	-6.29683	2.13694e-08	1.46021e-07
CDH24	-0.615595	-0.634643	-0.0190476	-6.29666	2.1384e-08	1.46021e-07
SSBP1	1.1994	1.51964	0.320238	6.29324	2.16903e-08	1.47901e-07
C20orf177	-1.21143	-1.13929	0.0721429	-6.29213	2.17907e-08	1.48375e-07
MICB	-0.884286	-0.810714	0.0735714	-6.29119	2.18757e-08	1.48741e-07
SPRR2B	-0.784286	-0.804286	-0.02	-6.2878	2.21861e-08	1.50638e-07
TALDO1	-1.43448	-1.33	0.104483	-6.63866	2.22882e-08	1.51117e-07
SNRPA1	1.19976	1.49071	0.290952	6.28248	2.26811e-08	1.53563e-07
PXMP4	-0.741548	-0.678214	0.0633333	-6.28067	2.2852e-08	1.54502e-07
IRF4	1.81333	2.35786	0.544524	6.27731	2.31727e-08	1.5645e-07
WRNIP1	-1.14071	-1.25643	-0.115714	-6.27199	2.36908e-08	1.59556e-07
VDR	-1.34155	-1.34607	-0.00452381	-6.2719	2.36995e-08	1.59556e-07
MCOLN1	-0.453512	-0.348393	0.105119	-6.26972	2.39151e-08	1.60782e-07
LCP1	-1.2644	-1.15036	0.114048	-6.26674	2.4212e-08	1.62549e-07
C9orf28	-1.31905	-1.2	0.119048	-6.26525	2.43625e-08	1.6333e-07
PPL	-1.31423	-1.15661	0.157619	-6.26358	2.45313e-08	1.64232e-07
ZNF263	0.66631	0.773214	0.106905	6.2594	2.4961e-08	1.66876e-07
VEPH1	-2.23298	-2.17393	0.0590476	-6.25817	2.50879e-08	1.6749e-07
KCTD2	-0.721667	-0.642143	0.0795238	-6.25349	2.55796e-08	1.70534e-07
FAM3C	1.33351	1.63411	0.300595	6.25297	2.56354e-08	1.70669e-07
IPO9	0.632857	0.726429	0.0935714	6.25202	2.57366e-08	1.71105e-07
SELL	-2.03333	-2.12071	-0.087381	-6.24627	2.63574e-08	1.74989e-07
ADAM15	-1.22976	-1.14429	0.0854762	-6.24441	2.65613e-08	1.76098e-07
NFASC	-0.634702	-0.465893	0.16881	-6.2417	2.68617e-08	1.77844e-07
RALGDS	1.45577	1.77482	0.319048	6.24123	2.69138e-08	1.77942e-07
PLXNC1	-1.16911	-1.12036	0.04875	-6.23835	2.72365e-08	1.79828e-07
AMICA1	-2.11214	-2.88571	-0.773571	-6.23654	2.74416e-08	1.80932e-07
GALNS	-0.899286	-0.483214	0.416071	-6.23571	2.75366e-08	1.81309e-07
MGC3123	-0.636548	-0.626071	0.0104762	-6.23471	2.76512e-08	1.81813e-07
FAM49B	-1.01732	-0.924464	0.0928571	-6.2331	2.78354e-08	1.82774e-07
MYO1A	-0.604881	-0.664643	-0.0597619	-6.23091	2.80892e-08	1.84188e-07
FLJ31528	-0.62631	-0.544643	0.0816667	-6.23029	2.81622e-08	1.84413e-07
NAP1L3	1.74179	1.58893	-0.152857	6.22911	2.82998e-08	1.85061e-07
CALML3	-0.57	-0.505714	0.0642857	-6.22801	2.84295e-08	1.85656e-07
TWISTNB	1.37161	1.45661	0.085	6.22618	2.86452e-08	1.8681e-07
AS3MT	1.02048	1.375	0.354524	6.21623	2.985e-08	1.94402e-07
MXD3	-0.898333	-1.07429	-0.175952	-6.21524	2.99734e-08	1.9494e-07
HTR2A	1.80928	1.78464	-0.0246341	6.22332	3.02689e-08	1.96595e-07
RPIA	-1.12988	-0.908929	0.220952	-6.20815	3.08654e-08	2.00198e-07
SPRED1	1.31464	1.2875	-0.0271429	6.20742	3.09593e-08	2.00535e-07
TBC1D19	0.565	0.671429	0.106429	6.20703	3.10087e-08	2.00583e-07
PDE6H	-1.1281	-0.761429	0.366667	-6.2029	3.15439e-08	2.0377e-07
KLF9	1.81119	2.12786	0.316667	6.20146	3.17324e-08	2.04712e-07
LAP1B	-1.39119	-1.26571	0.125476	-6.19726	3.22885e-08	2.08019e-07
MMD	1.46214	1.43	-0.0321429	6.19669	3.23647e-08	2.08229e-07
PCDHGC4	-0.630238	-0.646429	-0.0161905	-6.19569	3.24981e-08	2.08807e-07
STAT3	-0.721548	-0.735357	-0.0138095	-6.19457	3.26499e-08	2.09501e-07
MECT1	-0.880238	-0.757143	0.123095	-6.19393	3.27357e-08	2.0977e-07
KIF7	1.23857	1.39143	0.152857	6.19349	3.27956e-08	2.09874e-07
CFH	1.93393	2.06821	0.134286	6.19066	3.31813e-08	2.12058e-07
BCL6	-1.95148	-2.05815	-0.106667	-6.19931	3.34153e-08	2.13269e-07
PHF21A	-0.480417	-0.352321	0.128095	-6.18836	3.34993e-08	2.1352e-07
INPP5D	-0.697857	-0.731429	-0.0335714	-6.18359	3.41667e-08	2.1735e-07
ASRGL1	-1.0325	-0.945357	0.0871429	-6.18342	3.41909e-08	2.1735e-07
PRSS2	-0.727619	-0.580714	0.146905	-6.18025	3.46416e-08	2.19923e-07
SNARK	-2.04869	-2.14714	-0.0984524	-6.17967	3.4725e-08	2.2016e-07
LOC147808	-0.805357	-0.589643	0.215714	-6.17883	3.48452e-08	2.2063e-07
LAMA3	1.14667	1.32	0.173333	6.17576	3.52908e-08	2.23156e-07
TAZ	-0.773571	-0.762143	0.0114286	-6.17479	3.54317e-08	2.23752e-07
NPL	-1.17357	-1.13714	0.0364286	-6.17205	3.58353e-08	2.26002e-07
ZCSL3	0.902857	1.03286	0.13	6.17154	3.59114e-08	2.26184e-07
STYK1	1.55893	1.37536	-0.183571	6.1628	3.72326e-08	2.3387e-07
IL1RN	-1.87304	-2.19268	-0.319643	-6.16267	3.72513e-08	2.3387e-07
SDCBP	-1.54345	-1.61893	-0.0754762	-6.1625	3.72782e-08	2.3387e-07
MAPK6	1.32988	1.6675	0.337619	6.16144	3.74416e-08	2.34588e-07
SPRR2A	-0.799524	-0.794286	0.0052381	-6.16056	3.75783e-08	2.35003e-07
DNTTIP1	-0.898571	-0.722143	0.176429	-6.16038	3.76062e-08	2.35003e-07
NRXN2	1.28783	1.36259	0.0747619	6.1682	3.79787e-08	2.37022e-07
SPI1	-1.02774	-0.961071	0.0666667	-6.15703	3.81292e-08	2.37651e-07
CTSS	-1.4281	-1.49071	-0.062619	-6.14786	3.96014e-08	2.46506e-07
SEC6L1	-0.617143	-0.789286	-0.172143	-6.1455	3.99897e-08	2.486e-07
SPATS2	1.0825	1.14536	0.0628571	6.14407	4.02252e-08	2.49677e-07
DNM3	1.54411	1.62375	0.0796429	6.14382	4.02672e-08	2.49677e-07
PLA2G2D	-0.693333	-0.631429	0.0619048	-6.14141	4.06697e-08	2.51846e-07
LCP2	-0.714286	-0.628214	0.0860714	-6.13888	4.10971e-08	2.54164e-07
POLE4	-1.09595	-0.937857	0.158095	-6.13644	4.15128e-08	2.56403e-07
GCL	-0.928571	-0.589286	0.339286	-6.13515	4.1734e-08	2.57438e-07
DHX33	0.679921	0.702143	0.0222222	6.13301	4.21042e-08	2.59387e-07
GUSB	-0.850357	-0.745357	0.105	-6.12058	4.43188e-08	2.72679e-07
FLJ33814	-0.842143	-0.945714	-0.103571	-6.11557	4.52439e-08	2.78014e-07
CEACAM4	-0.779762	-0.635	0.144762	-6.11324	4.56818e-08	2.80109e-07
GPR27	-0.802619	-0.628571	0.174048	-6.11296	4.5733e-08	2.80109e-07
THSD1	1.18155	1.38679	0.205238	6.11282	4.57604e-08	2.80109e-07
FGFR4	-0.762619	-0.518929	0.24369	-6.10666	4.69365e-08	2.86941e-07
GNB2	-1.13607	-1.29464	-0.158571	-6.10296	4.7657e-08	2.90949e-07
PDGFRB	1.21012	1.3275	0.117381	6.10268	4.77137e-08	2.90949e-07
EVER2	-0.794881	-0.653929	0.140952	-6.1004	4.81623e-08	2.93311e-07
C6orf66	1.03607	1.22536	0.189286	6.09777	4.86874e-08	2.96132e-07
MAK10	0.662857	0.77	0.107143	6.0933	4.95924e-08	3.01254e-07
ZC3HDC5	0.94869	1.20321	0.254524	6.0897	5.03341e-08	3.05371e-07
NXPH4	-0.905476	-0.955	-0.0495238	-6.0877	5.07495e-08	3.07502e-07
TRPM2	-1.65667	-1.81143	-0.154762	-6.08692	5.09124e-08	3.08099e-07
AUTS2	1.64952	1.78357	0.134048	6.08596	5.11142e-08	3.08929e-07
IFNB1	1.7931	2.42214	0.629048	6.08443	5.14368e-08	3.10488e-07
SPG3A	1.4225	1.60464	0.182143	6.08076	5.22211e-08	3.14825e-07
SLA/LP	1.00794	1.1244	0.116468	6.07632	5.31837e-08	3.20225e-07
LOC196264	-1.62774	-1.82393	-0.19619	-6.07497	5.34797e-08	3.21603e-07
C11orf15	-0.671667	-0.462143	0.209524	-6.07379	5.37396e-08	3.2276e-07
PIK3CD	-0.825238	-0.597143	0.228095	-6.07217	5.41003e-08	3.24519e-07
CYP4F11	-0.837262	-0.6775	0.159762	-6.07065	5.44395e-08	3.26145e-07
DDX47	1.04923	1.36196	0.312738	6.06982	5.46243e-08	3.26843e-07
PRG2	-2.665	-3.24786	-0.582857	-6.06377	5.60005e-08	3.34659e-07
WDR21	1.19714	1.46821	0.271071	6.06287	5.62082e-08	3.35308e-07
CD22	-0.580714	-0.575714	0.005	-6.0627	5.62492e-08	3.35308e-07
AOF2	0.76494	0.92125	0.15631	6.06141	5.65477e-08	3.36668e-07
TRIM45	1.14369	1.15393	0.0102381	6.05264	5.86244e-08	3.48599e-07
DNAJB1	-0.856071	-0.681071	0.175	-6.0478	5.98016e-08	3.55158e-07
NYD-SP14	1.94837	2.32179	0.373415	6.05662	6.00229e-08	3.5603e-07
CDV1	1.33774	1.96821	0.630476	6.0465	6.01217e-08	3.56175e-07
RASEF	1.33262	1.54929	0.216667	6.04495	6.05054e-08	3.58005e-07
KIAA0934	1.39881	1.55571	0.156905	6.04438	6.06488e-08	3.5841e-07
SLC22A15	-1.70714	-1.515	0.192143	-6.04292	6.10136e-08	3.60122e-07
PLEKHA2	-1.31667	-1.08786	0.22881	-6.04259	6.10967e-08	3.60168e-07
MGC16186	1.24661	1.29393	0.0473171	6.05109	6.13969e-08	3.61493e-07
CLUAP1	0.94119	1.03	0.0888095	6.03925	6.19413e-08	3.6425e-07
POLR1C	0.922857	1.09357	0.170714	6.03856	6.21163e-08	3.64831e-07
PITX3	-0.751333	-0.778	-0.0266667	-6.06744	6.23915e-08	3.65693e-07
EML4	-1.11393	-1.05643	0.0575	-6.03739	6.2416e-08	3.65693e-07
PCDHGC5	-0.619405	-0.641071	-0.0216667	-6.03667	6.26017e-08	3.66333e-07
TMSB4X	-1.73725	-1.6585	0.07875	-6.44454	6.29105e-08	3.67602e-07
TOMM70A	0.723571	0.873571	0.15	6.03523	6.29721e-08	3.67602e-07
APOA1	1.21893	1.52536	0.306429	6.03267	6.36376e-08	3.71034e-07
DKFZP586L0724	1.05929	1.23214	0.172857	6.02876	6.46681e-08	3.76584e-07
AP2A2	-0.475714	-0.234286	0.241429	-6.02677	6.51985e-08	3.79211e-07
MGC33692	0.882857	0.970714	0.0878571	6.02424	6.58787e-08	3.82702e-07
OGDH	-1.12257	-1.11185	0.0107143	-6.03042	6.68118e-08	3.87653e-07
CRIM1	1.57232	1.73589	0.163571	6.02024	6.69689e-08	3.88094e-07
FAM46A	-1.71036	-1.57893	0.131429	-6.00965	6.99444e-08	4.04847e-07
DBNL	-1.20131	-0.929643	0.271667	-6.00693	7.0728e-08	4.08888e-07
MMP9	-2.3439	-3.32857	-0.984667	-6.43365	7.15296e-08	4.12897e-07
PRAME	2.04774	1.65393	-0.39381	6.00397	7.1594e-08	4.12897e-07
TLR4	-0.974702	-0.897679	0.0770238	-6.00002	7.27638e-08	4.19139e-07
KIAA1919	-1.20083	-1.23464	-0.0338095	-5.99479	7.43399e-08	4.27659e-07
RPS6KA1	-1.0575	-0.888929	0.168571	-5.99452	7.44217e-08	4.27659e-07
INHBA	-1.8456	-1.74393	0.101667	-5.98947	7.5978e-08	4.36079e-07
LOC149837	1.45595	1.58786	0.131905	5.98796	7.645e-08	4.38262e-07
SELI	1.10536	1.3525	0.247143	5.98564	7.71796e-08	4.41916e-07
MLF2	-0.798333	-0.628571	0.169762	-5.98508	7.73594e-08	4.42416e-07
STX10	-0.947738	-0.710357	0.237381	-5.97979	7.90532e-08	4.51564e-07
TFPI	1.75821	2.00893	0.250714	5.97683	8.00188e-08	4.56534e-07
PP35	1.2706	1.3975	0.126905	5.97574	8.03757e-08	4.58025e-07
B4GALT7	-0.509405	-0.463214	0.0461905	-5.97508	8.05948e-08	4.58727e-07
SLC13A3	2.0075	1.94964	-0.0578571	5.97433	8.084e-08	4.5941e-07
KIAA0922	-0.849107	-0.643036	0.206071	-5.97413	8.09068e-08	4.5941e-07
IFRG28	1.82798	1.58179	-0.24619	5.96578	8.37217e-08	4.74831e-07
UBN1	-1.30286	-1.07786	0.225	-5.96193	8.50502e-08	4.81795e-07
SPATC1	-0.609167	-0.441786	0.167381	-5.96147	8.52136e-08	4.82149e-07
EIF2C4	-1.08786	-0.773929	0.313929	-5.95845	8.62712e-08	4.87558e-07
KIAA0284	1.42417	1.63536	0.21119	5.9575	8.66076e-08	4.88881e-07
LCE2B	-0.70619	-0.793571	-0.087381	-5.95654	8.6948e-08	4.90225e-07
USP53	1.00176	1.26473	0.262976	5.95354	8.80233e-08	4.95704e-07
CRMP1	-0.522857	-0.483571	0.0392857	-5.95297	8.82282e-08	4.96161e-07
KIF12	-0.553571	-0.255714	0.297857	-5.95274	8.83119e-08	4.96161e-07
ARHGAP1	-0.627321	-0.516607	0.110714	-5.94917	8.96091e-08	5.02859e-07
FLJ32332	-1.41571	-1.15	0.265714	-5.94747	9.02361e-08	5.05785e-07
CSF2RA	-1.43226	-1.23464	0.197619	-5.94627	9.06803e-08	5.0768e-07
MMRN1	1.22762	1.05357	-0.174048	5.94482	9.12183e-08	5.10096e-07
MTL5	-0.84619	-0.674286	0.171905	-5.9432	9.18256e-08	5.12893e-07
LAS1L	0.935298	1.20589	0.270595	5.94238	9.21345e-08	5.14018e-07
TLR1	-1.62131	-1.63821	-0.0169048	-5.94021	9.29573e-08	5.18005e-07
CAPG	-1.38381	-1.16	0.22381	-5.93437	9.52013e-08	5.29892e-07
VNN1	-2.38488	-2.49107	-0.10619	-5.9256	9.86747e-08	5.48587e-07
LOC286334	1.44607	1.54036	0.0942857	5.92228	1.00022e-07	5.55433e-07
KIF1B	-1.13738	-1.20643	-0.0690476	-5.92175	1.00241e-07	5.56002e-07
DRP2	-0.658571	-0.570714	0.0878571	-5.92051	1.00749e-07	5.58175e-07
NCF4	-1.79137	-1.58268	0.20869	-5.91955	1.01144e-07	5.59715e-07
PCDHB4	1.24845	1.47071	0.222262	5.91578	1.02715e-07	5.67752e-07
PKIA	1.59333	1.69214	0.0988095	5.91285	1.0395e-07	5.73915e-07
IL6ST	0.960595	1.0925	0.131905	5.91251	1.04094e-07	5.74052e-07
NHLH1	-0.68369	-0.7125	-0.0288095	-5.9103	1.05038e-07	5.78587e-07
SCLY	1.52893	1.72536	0.196429	5.90632	1.06758e-07	5.87388e-07
CPNE2	-1.06655	-0.919167	0.147381	-5.94241	1.07692e-07	5.91846e-07
DOCK8	-0.99375	-0.945179	0.0485714	-5.90361	1.07949e-07	5.92579e-07
NAPB	0.575238	0.584286	0.00904762	5.90287	1.08273e-07	5.93676e-07
GPR6	-0.540833	-0.511071	0.0297619	-5.90138	1.08935e-07	5.96624e-07
MAGI1	1.65738	1.92929	0.271905	5.89937	1.09831e-07	6.00842e-07
PPP2R1A	-0.458214	-0.285357	0.172857	-5.89816	1.10375e-07	6.03131e-07
FLJ10204	1.21548	1.39286	0.177381	5.89536	1.11642e-07	6.09359e-07
UBE2G2	1.00321	1.1725	0.169286	5.89181	1.13271e-07	6.17542e-07
ARHGEF11	-0.45619	-0.418571	0.037619	-5.88798	1.15054e-07	6.26549e-07
PLCB4	0.948929	0.931786	-0.0171429	5.88111	1.18322e-07	6.43615e-07
FCGR3A	-2.62083	-3.10321	-0.482381	-5.87661	1.20514e-07	6.54793e-07
THSD1P	1.22143	1.31786	0.0964286	5.87411	1.21751e-07	6.60764e-07
SLC15A3	-1.73298	-1.99464	-0.261667	-5.87367	1.21967e-07	6.61189e-07
EPHA10	-0.850952	-0.835	0.0159524	-5.87331	1.22147e-07	6.61238e-07
RXRA	-1.3856	-1.49393	-0.108333	-5.8731	1.22252e-07	6.61238e-07
ZNF16	0.744762	0.885714	0.140952	5.8717	1.22951e-07	6.64263e-07
DHX9	0.807381	0.930714	0.123333	5.86764	1.25003e-07	6.74593e-07
CFHL1P	1.53857	1.65571	0.117143	5.86709	1.25279e-07	6.7532e-07
SYNE1	-1.14542	-0.972321	0.173095	-5.86654	1.25565e-07	6.76098e-07
MPP7	-1.56659	-1.4804	0.0861905	-5.89393	1.25733e-07	6.76241e-07
TBXA2R	0.884405	0.913929	0.0295238	5.86523	1.26233e-07	6.78171e-07
SLC10A1	-0.956905	-0.575	0.381905	-5.86412	1.26807e-07	6.80489e-07
KIAA1430	1.65429	1.925	0.270714	5.8629	1.27437e-07	6.82783e-07
RKHD3	1.63554	1.97482	0.339286	5.86274	1.2752e-07	6.82783e-07
BCL2A1	-1.89107	-2.01821	-0.127143	-5.85998	1.28965e-07	6.89751e-07
STK17A	-0.57131	-0.4275	0.14381	-5.85728	1.30387e-07	6.96579e-07
LOC389458	-0.884762	-0.846429	0.0383333	-5.85404	1.3212e-07	7.05052e-07
USP18	1.90381	1.54429	-0.359524	5.84883	1.34952e-07	7.19358e-07
ARHGEF18	-0.728214	-0.6625	0.0657143	-5.84572	1.36671e-07	7.27714e-07
ABCB1	1.29518	1.22232	-0.0728571	5.84484	1.37159e-07	7.29375e-07
TPSG1	1.43983	1.53714	0.0973171	5.85348	1.37288e-07	7.29375e-07
GPR160	-2.28571	-2.02214	0.263571	-5.84383	1.37728e-07	7.30728e-07
PLP2	-1.26762	-1.23643	0.0311905	-5.84361	1.37848e-07	7.30728e-07
FLJ20619	-0.495714	-0.479286	0.0164286	-5.84025	1.39748e-07	7.39979e-07
HOOK2	1.0031	1.00929	0.00619048	5.83915	1.40376e-07	7.42482e-07
TMC4	-1.11107	-0.953214	0.157857	-5.83871	1.40624e-07	7.42977e-07
PLEKHM1	-1.04988	-0.931071	0.11881	-5.83639	1.41961e-07	7.49212e-07
SNX11	-0.833929	-0.668929	0.165	-5.83464	1.42971e-07	7.53711e-07
RBMS1	-0.786458	-0.692589	0.093869	-5.83414	1.43264e-07	7.54427e-07
LOC338692	-2.05405	-1.92786	0.12619	-5.83252	1.44209e-07	7.58566e-07
COMP	-0.998452	-0.903929	0.0945238	-5.83003	1.45676e-07	7.65444e-07
WIRE	-0.792083	-0.700179	0.0919048	-5.82908	1.46243e-07	7.67579e-07
RCN1	1.33679	1.43107	0.0942857	5.82042	1.51482e-07	7.93782e-07
CD59	-1.1673	-1.22429	-0.0569841	-5.82028	1.51567e-07	7.93782e-07
CFL1	-0.782381	-0.763571	0.0188095	-5.81985	1.51832e-07	7.94304e-07
ZNFN1A1	-0.93004	-0.88631	0.0437302	-5.81647	1.53936e-07	8.03776e-07
POLR3G	1.24851	1.43946	0.190952	5.8164	1.53979e-07	8.03776e-07
UNC84B	-1.10393	-0.968929	0.135	-5.81586	1.54313e-07	8.04642e-07
CSH1	-0.465714	-0.386429	0.0792857	-5.81442	1.55219e-07	8.08485e-07
FIS	-0.558333	-0.517143	0.0411905	-5.81257	1.56392e-07	8.13713e-07
NCSTN	-0.506905	-0.453571	0.0533333	-5.80975	1.58196e-07	8.22205e-07
M160	2.21934	2.2425	0.0231579	5.84551	1.58714e-07	8.24002e-07
FBN2	-2.41298	-2.15536	0.257619	-5.80843	1.59042e-07	8.24807e-07
PCSK9	-2.25845	-2.23679	0.0216667	-5.80635	1.60393e-07	8.30918e-07
CCNDBP1	-1.03107	-0.888214	0.142857	-5.80546	1.60974e-07	8.33024e-07
HDAC9	1.28315	1.49446	0.21131	5.80325	1.62423e-07	8.39616e-07
BAZ1A	-1.19488	-1.24821	-0.0533333	-5.80229	1.63058e-07	8.41988e-07
FUT7	-1.40893	-1.62893	-0.22	-5.80146	1.63609e-07	8.43922e-07
DDX31	1.18786	1.55357	0.365714	5.79741	1.66319e-07	8.56977e-07
SCARB1	1.30202	1.54893	0.246905	5.79199	1.70024e-07	8.75125e-07
AP3S1	-0.897381	-0.9	-0.00261905	-5.79978	1.70615e-07	8.77224e-07
LOC284323	-1.19512	-1.42679	-0.231667	-5.78904	1.72069e-07	8.83749e-07
KIAA0495	0.974762	0.908571	-0.0661905	5.78807	1.72748e-07	8.8629e-07
CFL2	1.51798	1.5725	0.0545238	5.78659	1.7379e-07	8.90679e-07
DKFZp762O076	-1.8169	-1.50429	0.312619	-5.7856	1.74486e-07	8.9329e-07
CFLAR	-0.815714	-0.457857	0.357857	-5.78333	1.76103e-07	9.00603e-07
ALDH2	-1.62417	-1.50107	0.123095	-5.78277	1.76502e-07	9.01682e-07
RUNDC1	-0.947976	-1.00536	-0.057381	-5.78177	1.77221e-07	9.04392e-07
FBXO21	0.682083	0.758393	0.0763095	5.77998	1.78509e-07	9.09994e-07
CYP11B1	-0.73869	-0.786071	-0.047381	-5.77964	1.78754e-07	9.10272e-07
DOCK2	-0.75369	-0.796071	-0.042381	-5.77494	1.82195e-07	9.2681e-07
MGC45840	-1.2494	-1.50679	-0.257381	-5.77431	1.8266e-07	9.27415e-07
FGF11	-0.528214	-0.503214	0.025	-5.77425	1.82702e-07	9.27415e-07
PPP1R12B	-0.922024	-0.747321	0.174702	-5.77254	1.83975e-07	9.32888e-07
TWSG1	0.987024	1.125	0.137976	5.76743	1.87828e-07	9.51421e-07
SUOX	-0.569762	-0.345714	0.224048	-5.76481	1.89832e-07	9.60555e-07
EBSP	0.843902	0.72	-0.123902	5.77237	1.90585e-07	9.63344e-07
ARFGEF1	-1.21048	-1.16071	0.0497619	-5.76277	1.91406e-07	9.66473e-07
CLC	-2.35643	-3.15643	-0.8	-5.75992	1.9363e-07	9.76675e-07
ARID5B	1.15292	1.27875	0.125833	5.75961	1.93876e-07	9.76887e-07
EDG5	-0.429643	-0.371071	0.0585714	-5.7578	1.953e-07	9.83024e-07
ASAH3L	1.39631	1.47536	0.0790476	5.75673	1.96146e-07	9.8625e-07
RANGAP1	-0.473929	-0.409643	0.0642857	-5.75607	1.96671e-07	9.8785e-07
LPPR2	-1.38143	-1.47643	-0.095	-5.75372	1.98556e-07	9.96275e-07
FLJ31810	1.96045	2.17926	0.21881	5.76066	1.99809e-07	1.00077e-06
MKL1	-1.11973	-1.30923	-0.1895	-5.7877	1.99871e-07	1.00077e-06
KIAA1295	1.38577	1.32625	-0.0595238	5.75024	2.01369e-07	1.00722e-06
ARPC5	-1.67845	-1.57679	0.101667	-5.74849	2.02802e-07	1.01247e-06
CHCHD6	1.37655	1.3125	-0.0640476	5.74844	2.02842e-07	1.01247e-06
PLDN	0.774167	0.807143	0.0329762	5.74817	2.03069e-07	1.01255e-06
ALPK1	-0.997321	-0.89875	0.0985714	-5.74768	2.03466e-07	1.01321e-06
CTDSP1	-0.89494	-1.02304	-0.128095	-5.74749	2.03625e-07	1.01321e-06
ATP6AP1	-0.785952	-0.580714	0.205238	-5.74617	2.04716e-07	1.01758e-06
ADCY4	-1.25595	-1.265	-0.00904762	-5.74577	2.05044e-07	1.01815e-06
ALDOC	-1.76774	-1.6475	0.120238	-5.74376	2.06721e-07	1.02542e-06
EIF4EBP2	-0.649048	-0.47	0.179048	-5.74146	2.08653e-07	1.03393e-06
C21orf34	1.54155	1.58321	0.0416667	5.73601	2.1331e-07	1.05591e-06
HRB	-1.19607	-1.03679	0.159286	-5.73393	2.15108e-07	1.06371e-06
TNFAIP8	-1.39274	-1.39893	-0.00619048	-5.7334	2.15569e-07	1.0649e-06
DNM1L	0.796131	0.915536	0.119405	5.73102	2.17658e-07	1.0741e-06
CHIT1	-1.79845	-1.9325	-0.134048	-5.72987	2.18669e-07	1.07798e-06
FBP1	-1.6719	-1.68857	-0.0166667	-5.72767	2.20624e-07	1.0865e-06
ZNF32	1.17405	1.21929	0.0452381	5.72583	2.22276e-07	1.09351e-06
ZNF248	1.1581	1.27429	0.11619	5.72434	2.23613e-07	1.09896e-06
RENBP	-0.545238	-0.478571	0.0666667	-5.72389	2.24026e-07	1.09986e-06
ADRB2	-1.64536	-1.44464	0.200714	-5.72315	2.24693e-07	1.1006e-06
C20orf43	-0.77881	-0.717143	0.0616667	-5.72314	2.24705e-07	1.1006e-06
PTPLA	1.64881	1.99429	0.345476	5.72273	2.25073e-07	1.1006e-06
ACAA1	-0.898214	-0.931071	-0.0328571	-5.72271	2.25096e-07	1.1006e-06
TMEM8	-0.97631	-0.847143	0.129167	-5.72192	2.25814e-07	1.10298e-06
CLIC5	1.51792	1.59696	0.0790476	5.72028	2.27313e-07	1.10917e-06
PDRG1	0.962857	0.923571	-0.0392857	5.71811	2.29316e-07	1.1178e-06
LOC201191	1.29607	1.05607	-0.24	5.71507	2.32153e-07	1.13049e-06
FLJ13231	1.02089	1.21339	0.1925	5.70807	2.38811e-07	1.15969e-06
LILRB3	-2.2122	-3.01148	-0.799286	-5.71638	2.38823e-07	1.15969e-06
PHEMX	-0.922262	-0.793929	0.128333	-5.708	2.38877e-07	1.15969e-06
GA17	0.673214	0.905119	0.231905	5.70722	2.3963e-07	1.16216e-06
IFNGR2	-1.41656	-1.41846	-0.00190476	-5.72285	2.4084e-07	1.16685e-06
BRD4	-0.56	-0.400357	0.159643	-5.70421	2.42569e-07	1.17404e-06
RAB36	-0.539762	-0.36	0.179762	-5.70168	2.45059e-07	1.18489e-06
SYTL1	-0.85881	-0.568571	0.290238	-5.69838	2.48345e-07	1.19805e-06
CD3E	-0.3775	-0.225357	0.152143	-5.69833	2.48387e-07	1.19805e-06
PDZK2	-0.473333	-0.332143	0.14119	-5.69819	2.4853e-07	1.19805e-06
LILRB5	-1.36405	-1.475	-0.110952	-5.69638	2.50359e-07	1.20565e-06
TMEM5	0.918452	1.20036	0.281905	5.69336	2.53422e-07	1.21867e-06
SLC35F3	2.2282	2.63259	0.40439	5.70999	2.53573e-07	1.21867e-06
SLC6A12	-0.6625	-0.668929	-0.00642857	-5.68806	2.58899e-07	1.24302e-06
SGTA	-0.759762	-0.839286	-0.0795238	-5.68679	2.60231e-07	1.24816e-06
NIPA1	1.26679	1.31393	0.0471429	5.68453	2.6262e-07	1.25836e-06
PDZK1	1.54298	1.6225	0.0795238	5.68255	2.64727e-07	1.26719e-06
GIMAP4	-2.2181	-2.43	-0.211905	-5.68131	2.66045e-07	1.27223e-06
DKFZP434P1750	-1.31929	-1.21357	0.105714	-5.67989	2.67575e-07	1.27785e-06
BAALC	1.94202	2.27679	0.334762	5.67973	2.67754e-07	1.27785e-06
SF3B3	1.13583	1.34036	0.204524	5.678	2.69624e-07	1.28549e-06
CDC42SE1	-0.821607	-0.818036	0.00357143	-5.67713	2.70567e-07	1.2887e-06
KIAA1571	-0.820476	-0.605714	0.214762	-5.67673	2.71014e-07	1.28955e-06
ALDH4A1	-1.15857	-0.89	0.268571	-5.67603	2.71779e-07	1.29167e-06
FLJ20035	1.0481	1.14	0.0919048	5.67582	2.72e-07	1.29167e-06
PIGS	-0.646667	-0.357143	0.289524	-5.67517	2.72723e-07	1.29323e-06
PIK3C2B	1.09476	1.14929	0.0545238	5.67503	2.72868e-07	1.29323e-06
C12orf2	1.19137	1.24161	0.0502381	5.67378	2.74249e-07	1.29849e-06
SULT1B1	-1.76429	-1.76571	-0.00142857	-5.66223	2.87312e-07	1.3588e-06
PANX1	1.32524	1.36643	0.0411905	5.66202	2.87556e-07	1.3588e-06
SLC10A3	-0.57119	-0.597857	-0.0266667	-5.65914	2.90916e-07	1.37333e-06
MGC33212	1.32083	1.4725	0.151667	5.65877	2.91353e-07	1.37403e-06
NTNG2	-1.58643	-1.725	-0.138571	-5.6585	2.91663e-07	1.37414e-06
SLC2A3	-1.70405	-1.91571	-0.211667	-5.65001	3.01804e-07	1.42052e-06
ABI2	1.13208	1.55446	0.422381	5.6466	3.05978e-07	1.43875e-06
DNAJC5G	-0.676548	-0.591786	0.0847619	-5.64587	3.06882e-07	1.44147e-06
CARD8	-0.734286	-0.615	0.119286	-5.64565	3.07158e-07	1.44147e-06
PPP1R11	-0.56	-0.378571	0.181429	-5.64313	3.10281e-07	1.4547e-06
GLTP	-0.679702	-0.689821	-0.010119	-5.64218	3.11471e-07	1.45885e-06
RALB	-0.6925	-0.8075	-0.115	-5.63841	3.16235e-07	1.47971e-06
TEX10	1.10345	1.26321	0.159762	5.63636	3.18856e-07	1.49052e-06
CKMT2	1.45655	1.5625	0.105952	5.63579	3.19581e-07	1.49245e-06
CPEB4	-1.30452	-1.28571	0.0188095	-5.63083	3.26022e-07	1.52105e-06
NCALD	1.13083	1.2225	0.0916667	5.6305	3.26461e-07	1.5213e-06
BICD1	1.7998	2.43321	0.633415	5.63832	3.26711e-07	1.5213e-06
ITGB1BP3	-0.55381	-0.502857	0.0509524	-5.62759	3.30302e-07	1.53652e-06
GPR43	-0.684405	-0.415357	0.269048	-5.62582	3.3265e-07	1.54594e-06
LRFN1	-0.825119	-1.02393	-0.19881	-5.62473	3.34114e-07	1.55124e-06
TGFA	-1.68226	-1.73464	-0.052381	-5.62218	3.37562e-07	1.56573e-06
NSFL1C	-0.512857	-0.448929	0.0639286	-5.61945	3.41283e-07	1.58146e-06
CACNA1H	-0.444286	-0.318214	0.126071	-5.6188	3.42178e-07	1.58407e-06
DOCK7	0.777976	1.01571	0.237738	5.6167	3.45074e-07	1.59572e-06
OR10H1	-0.615	-0.485714	0.129286	-5.61649	3.45361e-07	1.59572e-06
WIT-1	1.64214	1.41429	-0.227857	5.61601	3.46035e-07	1.59729e-06
TFEB	-1.19738	-1.23214	-0.0347619	-5.61525	3.47096e-07	1.60065e-06
MGC3130	-0.602024	-0.514643	0.087381	-5.61335	3.49743e-07	1.6113e-06
TDRD7	-0.826905	-0.742143	0.0847619	-5.61095	3.53142e-07	1.62539e-06
TRB@	1.47952	1.55143	0.0719048	5.60747	3.58103e-07	1.64665e-06
ATP1B2	-0.604643	-0.4625	0.142143	-5.60644	3.59596e-07	1.65193e-06
FN5	-1.25833	-1.31357	-0.0552381	-5.60514	3.61468e-07	1.65893e-06
SULT1C1	-0.527024	-0.4025	0.124524	-5.60268	3.65066e-07	1.67384e-06
USP46	0.87494	1.14018	0.265238	5.60122	3.67205e-07	1.68204e-06
DUSP16	-1.19577	-1.14304	0.0527381	-5.59798	3.72019e-07	1.70246e-06
TMCC3	-1.64464	-1.60929	0.0353571	-5.59664	3.74026e-07	1.70869e-06
GALNAC4S-6ST	-1.84518	-2.11839	-0.273214	-5.59659	3.74095e-07	1.70869e-06
RAFTLIN	1.12083	1.34607	0.225238	5.59334	3.79007e-07	1.72948e-06
KIAA0125	1.56988	1.96107	0.39119	5.59116	3.82339e-07	1.74302e-06
SLC2A13	-0.687857	-0.575	0.112857	-5.59061	3.83174e-07	1.74516e-06
PHKG2	-0.500238	-0.300714	0.199524	-5.58334	3.94515e-07	1.79511e-06
MYLK	1.66393	1.55964	-0.104286	5.58302	3.95015e-07	1.79568e-06
TNFSF14	-1.26583	-1.62036	-0.354524	-5.57942	4.00758e-07	1.8191e-06
AQP9	-2.30518	-2.68804	-0.382857	-5.57932	4.00927e-07	1.8191e-06
FGL2	-1.87845	-2.27536	-0.396905	-5.57662	4.0528e-07	1.83642e-06
INPP5E	1.10714	1.235	0.127857	5.57648	4.05512e-07	1.83642e-06
IKBKG	-0.80631	-0.8775	-0.0711905	-5.57539	4.07287e-07	1.84107e-06
FGF19	-0.535595	-0.429643	0.105952	-5.57538	4.07308e-07	1.84107e-06
OR1D2	-0.506786	-0.269643	0.237143	-5.57473	4.08365e-07	1.84411e-06
PLN	1.49321	1.90821	0.415	5.57342	4.10516e-07	1.85207e-06
LOC90784	0.800595	0.855357	0.0547619	5.57314	4.10975e-07	1.8524e-06
ARHGDIA	-0.760357	-0.6025	0.157857	-5.57225	4.12442e-07	1.85726e-06
MGC4504	-1.03976	-0.852143	0.187619	-5.5693	4.17356e-07	1.87762e-06
ABHD5	-1.1951	-1.20649	-0.0113889	-5.56873	4.18297e-07	1.88009e-06
INPP5A	-0.645357	-0.436786	0.208571	-5.56606	4.22796e-07	1.89853e-06
ADCY1	1.60143	1.57714	-0.0242857	5.56435	4.25706e-07	1.9098e-06
SLC30A2	-0.686429	-0.604286	0.0821429	-5.56307	4.27889e-07	1.9178e-06
EIF4E3	-1.50667	-1.44786	0.0588095	-5.56153	4.30541e-07	1.92788e-06
KIAA1001	-1.03512	-0.6825	0.352619	-5.55986	4.33436e-07	1.93903e-06
NID	1.69643	1.80214	0.105714	5.55662	4.39091e-07	1.9625e-06
PDLIM1	1.28333	1.53286	0.249524	5.55534	4.41352e-07	1.97076e-06
ARHGEF16	0.955595	1.03107	0.0754762	5.55475	4.42384e-07	1.97352e-06
LOC348801	0.953333	1.30286	0.349524	5.5492	4.52327e-07	2.01601e-06
GPLD1	-0.415238	-0.422143	-0.00690476	-5.54886	4.52943e-07	2.01687e-06
MSI1	-0.501786	-0.425357	0.0764286	-5.54661	4.57036e-07	2.03321e-06
SERF2	-1.01286	-1.135	-0.122143	-5.54577	4.58565e-07	2.03811e-06
PFN2	1.15226	1.13036	-0.0219048	5.54554	4.58989e-07	2.03811e-06
ABCF3	-0.764277	-0.659643	0.104634	-5.55282	4.59745e-07	2.03957e-06
S100A13	1.22262	1.325	0.102381	5.54458	4.60754e-07	2.04067e-06
SLC2A5	-1.72905	-1.64786	0.0811905	-5.54442	4.61051e-07	2.04067e-06
LRCH2	-0.474524	-0.291429	0.183095	-5.5443	4.61272e-07	2.04067e-06
C9orf85	0.805357	0.976071	0.170714	5.54334	4.6305e-07	2.04665e-06
ODZ1	-0.660595	-0.729643	-0.0690476	-5.54135	4.66743e-07	2.06107e-06
FBXO2	-0.561429	-0.558571	0.00285714	-5.53866	4.71803e-07	2.08149e-06
FLJ23554	1.40946	2.03839	0.628929	5.53719	4.74582e-07	2.09182e-06
DPP4	1.44963	1.525	0.0753659	5.54364	4.76875e-07	2.1e-06
LRRC16	1.10071	1.16286	0.0621429	5.53465	4.7942e-07	2.10926e-06
COLM	-1.16798	-1.03893	0.129048	-5.53021	4.88014e-07	2.14056e-06
KIAA1946	1.46024	1.75071	0.290476	5.53014	4.88136e-07	2.14056e-06
DNAJB4	1.30393	1.3325	0.0285714	5.5301	4.88226e-07	2.14056e-06
FOS	-1.69095	-1.94607	-0.255122	-5.53768	4.88322e-07	2.14056e-06
PFKP	1.5456	1.61893	0.0733333	5.52905	4.90273e-07	2.14714e-06
MAPK13	-0.76881	-0.616429	0.152381	-5.52644	4.95408e-07	2.16687e-06
TYK2	-0.8525	-0.906071	-0.0535714	-5.52631	4.95682e-07	2.16687e-06
FLJ20399	-0.715595	-0.715357	0.000238095	-5.52541	4.97453e-07	2.17263e-06
PBX4	2.15306	2.46111	0.308049	5.53815	5.02873e-07	2.1943e-06
ENAH	0.895119	0.945714	0.0505952	5.52133	5.05631e-07	2.20432e-06
TNFRSF1A	-1.04619	-1.25143	-0.205238	-5.52048	5.07362e-07	2.20986e-06
PDZK10	-1.28548	-1.29429	-0.00880952	-5.51923	5.09893e-07	2.21886e-06
KDELR2	-0.671726	-0.550536	0.12119	-5.51831	5.11766e-07	2.22499e-06
AVEN	1.14321	1.54893	0.405714	5.51591	5.16696e-07	2.24282e-06
KRTHB3	-0.436548	-0.338214	0.0983333	-5.51586	5.16805e-07	2.24282e-06
PEMT	-0.652381	-0.605714	0.0466667	-5.51448	5.19647e-07	2.25191e-06
GUCY1B3	0.883095	0.930714	0.047619	5.51406	5.20537e-07	2.25191e-06
NFYC	-0.837024	-0.941786	-0.104762	-5.51398	5.20687e-07	2.25191e-06
THRB	0.976389	1.1156	0.139206	5.51394	5.20782e-07	2.25191e-06
MTA3	1.28083	1.18536	-0.0954762	5.51318	5.22356e-07	2.25668e-06
KIAA0446	-0.882067	-0.9104	-0.0283333	-5.53505	5.25582e-07	2.26857e-06
ADIPOR2	-0.580238	-0.679643	-0.0994048	-5.5104	5.28193e-07	2.27779e-06
FLJ25555	1.41219	1.47536	0.0631707	5.51455	5.35406e-07	2.30681e-06
NEUROG3	-0.446548	-0.411071	0.0354762	-5.50558	5.38457e-07	2.31787e-06
CFHL1	1.63786	1.88214	0.244286	5.50473	5.40267e-07	2.32358e-06
SIRT7	-0.799286	-0.815	-0.0157143	-5.50449	5.40792e-07	2.32375e-06
FLJ10307	-1.5175	-1.42179	0.0957143	-5.50412	5.41583e-07	2.32506e-06
IER3	-1.77357	-2.02214	-0.248571	-5.50346	5.43015e-07	2.32807e-06
HLA-B	-1.03738	-1.11429	-0.0769048	-5.5032	5.43583e-07	2.32807e-06
PKP3	1.47905	1.77571	0.296667	5.50313	5.43744e-07	2.32807e-06
KIAA1411	0.557341	0.648929	0.0915873	5.49883	5.5315e-07	2.36622e-06
FLJ20156	1.59381	1.87	0.27619	5.49651	5.5829e-07	2.38608e-06
LOC137886	-0.73131	-0.746071	-0.0147619	-5.49506	5.61522e-07	2.39775e-06
ADAM8	-1.67667	-1.875	-0.198333	-5.49475	5.62226e-07	2.39862e-06
CBL	-0.712887	-0.584018	0.128869	-5.49406	5.63767e-07	2.40305e-06
DAB2	1.50363	1.75732	0.25369	5.49095	5.70804e-07	2.43088e-06
AGMAT	1.66845	1.91607	0.247619	5.48865	5.76065e-07	2.45111e-06
INVS	1.01798	1.36036	0.342381	5.48382	5.87261e-07	2.49653e-06
LMCD1	1.06905	1.12429	0.0552381	5.48185	5.91887e-07	2.51396e-06
CTAG2	1.76654	1.64179	-0.12475	5.49359	5.99875e-07	2.54563e-06
ZDHHC3	-0.877857	-0.717857	0.16	-5.47752	6.02179e-07	2.55314e-06
NPDC1	2.23637	2.15161	-0.0847619	5.47723	6.02873e-07	2.55382e-06
TNRC21	1.40757	1.46519	0.057619	5.48396	6.04559e-07	2.5587e-06
DHRS9	-1.37488	-1.62607	-0.25119	-5.47595	6.05961e-07	2.56237e-06
TMEM27	1.05976	1.24	0.180238	5.47478	6.08779e-07	2.57201e-06
SLC7A10	-0.777679	-0.511964	0.265714	-5.47447	6.09547e-07	2.57299e-06
FLJ31295	-1.0104	-1.00405	0.00634921	-5.47264	6.14004e-07	2.58952e-06
LOC144097	1.14667	1.15714	0.0104762	5.46271	6.38752e-07	2.69152e-06
POGK	-0.584048	-0.345357	0.23869	-5.46139	6.42126e-07	2.70335e-06
TANC	1.15333	1.08714	-0.0661905	5.45929	6.47506e-07	2.72361e-06
MUS81	-0.650833	-0.546786	0.104048	-5.45484	6.59077e-07	2.76985e-06
DNMT3B	1.4581	1.92286	0.464762	5.4536	6.62321e-07	2.78104e-06
ZNF639	1.09107	1.44393	0.352857	5.44832	6.76369e-07	2.83754e-06
MPP6	1.17476	1.34643	0.171667	5.44598	6.82697e-07	2.85938e-06
TRIB1	-1.32024	-1.25214	0.0680952	-5.44595	6.8277e-07	2.85938e-06
DBT	0.986905	1.01214	0.0252381	5.44309	6.90577e-07	2.88954e-06
TBC1D8	-1.62558	-1.3563	0.269286	-5.4477	6.98007e-07	2.91785e-06
ARHGEF5	-1.0894	-0.9375	0.151905	-5.4402	6.98561e-07	2.91785e-06
CSNK1E	1.05923	1.31161	0.252381	5.43952	7.00459e-07	2.92323e-06
PPP1R9B	-0.625714	-0.465714	0.16	-5.43859	7.03038e-07	2.93144e-06
RIPX	1.18893	1.3025	0.113571	5.43817	7.04213e-07	2.93186e-06
CD207	-0.405476	-0.21	0.195476	-5.43812	7.04364e-07	2.93186e-06
ECGF1	-1.48345	-1.33107	0.152381	-5.43755	7.05961e-07	2.93595e-06
PDCD2	0.637738	0.718214	0.0804762	5.43694	7.07658e-07	2.94045e-06
KIAA1055	-0.930298	-0.77375	0.156548	-5.43633	7.0939e-07	2.94509e-06
MUC4	0.989286	1.10893	0.119643	5.43472	7.13938e-07	2.96141e-06
KIAA1211	1.80321	1.76393	-0.0392857	5.43371	7.16805e-07	2.96902e-06
DNAJC13	-1.32135	-1.29444	0.0269048	-5.44091	7.17014e-07	2.96902e-06
VIT	-2.1144	-2.2875	-0.173095	-5.43162	7.22762e-07	2.99023e-06
PNR	-0.674881	-0.588929	0.0859524	-5.43138	7.23457e-07	2.99052e-06
KAI1	1.54814	2.02643	0.478293	5.43775	7.26039e-07	2.99861e-06
SCAP2	-1.14554	-1.08304	0.0625	-5.42971	7.28282e-07	3.00528e-06
FLJ20758	0.566429	0.739464	0.173036	5.42888	7.3068e-07	3.01033e-06
PKN1	-0.7375	-0.4125	0.325	-5.42885	7.30765e-07	3.01033e-06
MYL6	-1.78343	-1.69643	0.087	-6.09872	7.32013e-07	3.01288e-06
IRF6	-0.752619	-0.657143	0.0954762	-5.42688	7.3652e-07	3.02883e-06
MRPL42	0.914524	0.928571	0.0140476	5.42286	7.48351e-07	3.07484e-06
AMID	1.03881	1.18107	0.142262	5.42261	7.49084e-07	3.07522e-06
pp9099	-1.15095	-1.37	-0.219048	-5.4197	7.57811e-07	3.10837e-06
KIAA0947	0.575183	0.6725	0.0973171	5.42646	7.59187e-07	3.11135e-06
DKFZp667G2110	1.115	1.44571	0.330714	5.41845	7.61576e-07	3.11848e-06
ZNF195	1.40107	1.59679	0.195714	5.41692	7.66201e-07	3.13473e-06
UNC93B1	-0.46	-0.336429	0.123571	-5.4148	7.72676e-07	3.15852e-06
NRBP	-0.709524	-0.5	0.209524	-5.41449	7.73622e-07	3.15969e-06
PNPT1	0.966071	1.13679	0.170714	5.41363	7.7627e-07	3.1678e-06
KARS	0.771667	0.830714	0.0590476	5.41178	7.8198e-07	3.18655e-06
SUV39H1	-0.619881	-0.436071	0.18381	-5.41171	7.82194e-07	3.18655e-06
KLF7	-0.666548	-0.688929	-0.022381	-5.41111	7.84076e-07	3.19149e-06
STX11	-1.37262	-1.17786	0.194762	-5.40947	7.89187e-07	3.20957e-06
TFIP11	-0.606429	-0.581429	0.025	-5.4084	7.92534e-07	3.22045e-06
FTL	-1.0117	-1.17385	-0.162143	-5.42128	7.9789e-07	3.23946e-06
PTPN22	-1.18712	-0.91006	0.277063	-5.40575	8.00907e-07	3.24895e-06
ZNF74	0.80619	1.12429	0.318095	5.40239	8.11635e-07	3.28968e-06
RAB9B	1.10262	1.15714	0.0545238	5.39902	8.22568e-07	3.33118e-06
C13orf24	0.746905	0.760714	0.0138095	5.39761	8.27159e-07	3.34694e-06
ARHGAP19	-0.866667	-0.803571	0.0630952	-5.39691	8.29466e-07	3.35344e-06
LAMB2	-0.619048	-0.535	0.0840476	-5.39565	8.33614e-07	3.36736e-06
MS4A5	1.4606	1.45321	-0.00738095	5.39452	8.37348e-07	3.3796e-06
PLXNB3	1.12786	1.22821	0.100357	5.39387	8.39518e-07	3.3855e-06
NHSL1	0.826429	0.741429	-0.085	5.39158	8.47173e-07	3.41349e-06
DMD	0.898899	1.09813	0.199226	5.39043	8.51026e-07	3.42614e-06
NEO1	-0.702262	-0.818571	-0.11631	-5.39007	8.52228e-07	3.42809e-06
SPAG8	1.52405	1.73786	0.21381	5.38927	8.54934e-07	3.43609e-06
ATF7IP2	1.40393	1.99036	0.586429	5.38523	8.68737e-07	3.48863e-06
ZNF302	1.04518	1.27911	0.233929	5.38195	8.80095e-07	3.53128e-06
TCTE3	0.870238	0.934286	0.0640476	5.38172	8.80892e-07	3.53136e-06
ENPP2	1.01548	0.978571	-0.0369048	5.38152	8.81589e-07	3.53136e-06
C2orf3	0.927619	1.12357	0.195952	5.38087	8.83851e-07	3.53685e-06
HLX1	-1.47821	-1.53107	-0.0528571	-5.3807	8.84439e-07	3.53685e-06
GABARAP	-1.17988	-0.903214	0.276667	-5.38015	8.86359e-07	3.54157e-06
VDAC2	1.08452	1.485	0.400476	5.3708	9.19766e-07	3.67199e-06
NR5A1	-0.651012	-0.588393	0.062619	-5.36983	9.23314e-07	3.68308e-06
ENC2	0.933452	1.11107	0.177619	5.36932	9.25185e-07	3.68748e-06
SFN	-1.06917	-1.04964	0.0195238	-5.36778	9.30818e-07	3.70684e-06
KIAA0999	-0.495595	-0.453214	0.042381	-5.36534	9.39849e-07	3.73686e-06
SRP46	0.974405	1.13393	0.159524	5.36532	9.39919e-07	3.73686e-06
SMARCD2	-1.46595	-1.11214	0.35381	-5.36444	9.43182e-07	3.74672e-06
SUSD2	-0.622024	-0.5025	0.119524	-5.36383	9.45476e-07	3.75272e-06
MYH7B	-0.569643	-0.3075	0.262143	-5.36091	9.56447e-07	3.79312e-06
RGC32	-1.56083	-1.25821	0.302619	-5.3599	9.60285e-07	3.80519e-06
CIDEB	-0.865833	-0.951071	-0.0852381	-5.35879	9.64501e-07	3.8185e-06
RUSC2	-0.374881	-0.358929	0.0159524	-5.35859	9.65238e-07	3.8185e-06
RAB39B	0.924164	0.899286	-0.024878	5.36516	9.66906e-07	3.82194e-06
APBB1IP	-0.790179	-0.806964	-0.0167857	-5.35445	9.81154e-07	3.87505e-06
GKAP1	0.787321	1.00589	0.218571	5.35229	9.89592e-07	3.90516e-06
LIPA	0.840595	0.911786	0.0711905	5.34742	1.00879e-06	3.97763e-06
ETS1	-0.926488	-0.903036	0.0234524	-5.34683	1.01116e-06	3.9837e-06
FRMPD1	-0.487381	-0.42	0.067381	-5.34511	1.01804e-06	4.00573e-06
C6orf148	1.0975	1.42107	0.323571	5.34486	1.01906e-06	4.00573e-06
ATP5S	1.07488	1.24321	0.168333	5.34481	1.01926e-06	4.00573e-06
TREM1	-1.81167	-2.08429	-0.272619	-5.34421	1.02165e-06	4.01181e-06
ARPC2	-0.78119	-1.045	-0.26381	-5.35709	1.02665e-06	4.02814e-06
PSG11	-0.491429	-0.273571	0.217857	-5.34159	1.0323e-06	4.047e-06
TCF4	1.26905	1.44893	0.179881	5.33821	1.04615e-06	4.09795e-06
PRAP1	-0.529762	-0.324286	0.205476	-5.33724	1.05015e-06	4.11026e-06
TRIM39	-0.494702	-0.415179	0.0795238	-5.33649	1.05325e-06	4.11838e-06
FVT1	0.737202	0.89375	0.156548	5.33633	1.05395e-06	4.11838e-06
XYLT1	1.03881	1.10786	0.0690476	5.33559	1.05702e-06	4.12701e-06
C18orf19	1.00262	1.21429	0.211667	5.33421	1.06278e-06	4.14612e-06
PAIP1	0.587619	0.745714	0.158095	5.33114	1.07573e-06	4.1908e-06
DDC	0.995238	0.979286	-0.0159524	5.33108	1.07598e-06	4.1908e-06
CDKN2A	2.16393	1.99607	-0.167857	5.3306	1.07804e-06	4.1954e-06
PFKFB2	-1.32685	-1.24518	0.0816667	-5.3301	1.08016e-06	4.20023e-06
NEDD9	-1.15786	-0.89	0.267857	-5.32821	1.08822e-06	4.22812e-06
MGAT4A	-1.34131	-1.22679	0.114524	-5.32791	1.08951e-06	4.22973e-06
C20orf46	0.962143	1.03929	0.0771429	5.32642	1.09594e-06	4.25021e-06
ACHE	-0.46131	-0.359643	0.101667	-5.32627	1.09657e-06	4.25021e-06
MGC45564	1.18119	1.16643	-0.0147619	5.32607	1.09745e-06	4.25021e-06
RBL2	-0.704405	-0.869643	-0.165238	-5.32463	1.1037e-06	4.27097e-06
ARHGAP4	-0.854286	-0.569286	0.285	-5.32437	1.10482e-06	4.27185e-06
EDG4	-0.554405	-0.473929	0.0804762	-5.3231	1.11036e-06	4.2898e-06
LOC80298	0.605952	0.763571	0.157619	5.31345	1.15343e-06	4.4526e-06
CITED1	1.34452	1.58643	0.241905	5.31234	1.15847e-06	4.46846e-06
SMR3A	-0.845833	-0.884643	-0.0388095	-5.31194	1.1603e-06	4.47191e-06
KCNIP2	-0.504524	-0.425	0.0795238	-5.31159	1.1619e-06	4.47447e-06
ZNF565	0.7125	0.721071	0.00857143	5.31064	1.16625e-06	4.48733e-06
LRPPRC	1.06548	1.40286	0.337381	5.31045	1.16712e-06	4.48733e-06
DNMT2	0.767857	0.902857	0.135	5.31015	1.1685e-06	4.48905e-06
IQSEC1	-1.40857	-1.62214	-0.213571	-5.30949	1.17153e-06	4.49709e-06
FMR2	-0.910714	-0.805	0.105714	-5.30613	1.18716e-06	4.55343e-06
PAX8	-0.551575	-0.522202	0.029373	-5.30548	1.19017e-06	4.5613e-06
NME5	1.25155	1.17821	-0.0733333	5.30414	1.1965e-06	4.58191e-06
ZNF537	-1.9394	-2.0225	-0.0830952	-5.30284	1.20262e-06	4.60167e-06
NS3TP2	1.32036	1.5375	0.217143	5.30258	1.20384e-06	4.60264e-06
UPP1	-1.25155	-0.9025	0.349048	-5.30177	1.20768e-06	4.61365e-06
CLDN4	-0.451429	-0.43	0.0214286	-5.29966	1.21777e-06	4.64847e-06
SYNCRIP	0.635714	0.801905	0.16619	5.29806	1.22545e-06	4.67407e-06
SCHIP1	1.96857	2.12071	0.152143	5.29561	1.2373e-06	4.71551e-06
SLC25A10	-0.593929	-0.406786	0.187143	-5.29429	1.24376e-06	4.73635e-06
FOXA3	-0.664881	-0.858929	-0.194048	-5.29283	1.25093e-06	4.75987e-06
SNCB	-0.659643	-0.849643	-0.19	-5.29186	1.25572e-06	4.77073e-06
NOB1P	1.31226	1.69393	0.381667	5.29185	1.25577e-06	4.77073e-06
NUP214	-0.72373	-0.886905	-0.163175	-5.29095	1.2602e-06	4.78078e-06
DNM2	-0.660119	-0.644643	0.0154762	-5.29091	1.26042e-06	4.78078e-06
ATP2A3	-0.7475	-0.533929	0.213571	-5.28668	1.28156e-06	4.85712e-06
NTHL1	0.81619	0.910714	0.0945238	5.28067	1.31219e-06	4.96927e-06
LOC375759	-0.434881	-0.311786	0.123095	-5.27835	1.32422e-06	5.01087e-06
FBXO41	1.48167	1.73714	0.255476	5.27339	1.35024e-06	5.10528e-06
TMEM41A	0.408631	0.635179	0.226548	5.27292	1.35273e-06	5.11067e-06
SH3MD1	0.779881	0.847024	0.0671429	5.27079	1.36412e-06	5.14964e-06
LOC339287	-0.953929	-0.7175	0.236429	-5.27033	1.36656e-06	5.15392e-06
CA5A	1.59393	1.75964	0.165714	5.27018	1.36741e-06	5.15392e-06
PACSIN3	1.22291	1.43077	0.207857	5.28229	1.37535e-06	5.17977e-06
P4HB	-1.43964	-1.20821	0.231429	-5.26391	1.40148e-06	5.27405e-06
GFM1	0.964226	1.30875	0.344524	5.26301	1.40643e-06	5.2885e-06
PNAS-4	0.790595	0.932857	0.142262	5.2615	1.41475e-06	5.31563e-06
SLC2A2	0.961905	0.982976	0.0210714	5.25999	1.42318e-06	5.34309e-06
PRKACB	0.816667	0.975714	0.159048	5.25923	1.42743e-06	5.35486e-06
DEFB126	1.77119	2.04429	0.273095	5.25844	1.43188e-06	5.36735e-06
LOC113444	-0.678214	-0.570357	0.107857	-5.25659	1.4423e-06	5.40216e-06
DKFZP434A0131	-0.500714	-0.335714	0.165	-5.25507	1.4509e-06	5.42754e-06
PKD2	0.876548	0.975357	0.0988095	5.255	1.45134e-06	5.42754e-06
CTXN1	1.05488	1.19321	0.138333	5.25414	1.45622e-06	5.44152e-06
LRPAP1	-0.849881	-0.921786	-0.0719048	-5.25292	1.46323e-06	5.46345e-06
PLCG2	-0.863571	-0.972143	-0.108571	-5.25251	1.46557e-06	5.46518e-06
HOMER1	0.80375	0.966964	0.163214	5.25244	1.46597e-06	5.46518e-06
PCDHB6	-0.792143	-0.605357	0.186786	-5.24985	1.48092e-06	5.51661e-06
TBC1D4	1.13429	1.38357	0.249286	5.24887	1.48662e-06	5.53276e-06
DKFZp434C0328	1.29756	1.45804	0.160476	5.24871	1.48757e-06	5.53276e-06
LOC129881	1.34333	1.385	0.0416667	5.24828	1.49007e-06	5.53777e-06
FLJ22104	1.37762	1.63786	0.260238	5.24609	1.5029e-06	5.58112e-06
LOC284465	-0.834048	-0.584286	0.249762	-5.2455	1.50643e-06	5.58988e-06
MTX1	-0.968929	-1.09964	-0.130714	-5.2449	1.50997e-06	5.59686e-06
PINK1	-1.08167	-1.22143	-0.139762	-5.24473	1.51098e-06	5.59686e-06
GREM2	1.26048	1.26286	0.00238095	5.24427	1.51369e-06	5.59686e-06
INPP1	-0.943929	-0.826786	0.117143	-5.24421	1.51404e-06	5.59686e-06
KIAA1393	-0.968426	-0.935926	0.0325	-5.26463	1.51416e-06	5.59686e-06
DKFZP434L187	1.71833	1.84214	0.12381	5.24044	1.53658e-06	5.67538e-06
NDEL1	-0.694048	-0.767857	-0.0738095	-5.24013	1.53844e-06	5.67786e-06
LOC92691	-1.69905	-1.94	-0.240952	-5.23898	1.54537e-06	5.69902e-06
ZFP67	-0.836845	-0.753036	0.0838095	-5.23608	1.56303e-06	5.75739e-06
RAB25	1.72897	2.05111	0.322143	5.24257	1.5636e-06	5.75739e-06
HIST1H3F	-0.811548	-0.806071	0.00547619	-5.23401	1.57575e-06	5.79769e-06
PCF11	0.996012	1.11554	0.119524	5.23203	1.58804e-06	5.8384e-06
CHIC1	0.970952	1.12929	0.158333	5.2309	1.59511e-06	5.85988e-06
FOXJ3	0.791905	1.04857	0.256667	5.22995	1.60105e-06	5.87719e-06
SPON1	0.921548	1.02679	0.105238	5.22969	1.60263e-06	5.87851e-06
TPM3	-0.67	-0.521429	0.148571	-5.22812	1.61254e-06	5.91032e-06
UPK1A	-0.921786	-0.671071	0.250714	-5.22754	1.6162e-06	5.91919e-06
ZNF467	-1.13988	-1.06321	0.0766667	-5.22626	1.62431e-06	5.94435e-06
STX3A	-1.33429	-1.64357	-0.309286	-5.22518	1.63118e-06	5.96492e-06
KCNS3	1.62893	1.5575	-0.0714286	5.22434	1.63654e-06	5.97996e-06
DSCR1L1	1.27048	1.59214	0.321667	5.22285	1.64613e-06	6.01043e-06
ProSAPiP1	1.39488	1.62	0.225122	5.2286	1.65115e-06	6.02416e-06
ARSI	-0.6125	-0.423214	0.189286	-5.21728	1.68243e-06	6.1336e-06
C3orf17	0.766786	0.786071	0.0192857	5.21691	1.68485e-06	6.13774e-06
MATP	1.60214	1.89929	0.297143	5.21384	1.70522e-06	6.20725e-06
MGC35555	-1.46595	-1.51429	-0.0483333	-5.21316	1.70972e-06	6.21889e-06
QPRT	0.829048	0.968571	0.139524	5.21281	1.71209e-06	6.22206e-06
PTPRU	-0.6025	-0.701786	-0.0992857	-5.21264	1.71319e-06	6.22206e-06
R3HDM	0.504881	0.554643	0.0497619	5.2114	1.72157e-06	6.24774e-06
LOC283887	-0.499881	-0.209643	0.290238	-5.20845	1.74153e-06	6.31541e-06
MAPKAPK3	-0.904048	-0.566429	0.337619	-5.20583	1.75944e-06	6.3755e-06
GRK4	0.984167	1.15321	0.169048	5.20032	1.79772e-06	6.50931e-06
KRT24	1.61048	1.46643	-0.144048	5.19937	1.80439e-06	6.52473e-06
GRIPAP1	-0.620714	-0.437143	0.183571	-5.19933	1.80471e-06	6.52473e-06
SUPT4H1	-0.604286	-0.385	0.219286	-5.19801	1.81403e-06	6.55347e-06
BRPF3	-0.902976	-0.813929	0.0890476	-5.19672	1.82319e-06	6.58159e-06
HECW2	-1.0944	-1.05893	0.0354762	-5.19404	1.84239e-06	6.64207e-06
EVI2B	-1.5225	-1.74464	-0.222143	-5.19399	1.84272e-06	6.64207e-06
VILL	-0.620357	-0.4225	0.197857	-5.19309	1.84918e-06	6.66037e-06
LRP6	1.83119	2.14929	0.318095	5.1928	1.85133e-06	6.66309e-06
CECR7	-0.562083	-0.462679	0.0994048	-5.19129	1.86223e-06	6.69728e-06
ABLIM1	1.07708	1.26268	0.185595	5.19023	1.86997e-06	6.72006e-06
KRTHA1	-0.600833	-0.604643	-0.00380952	-5.18951	1.8752e-06	6.73382e-06
DNASE1L1	-0.65119	-0.462143	0.189048	-5.18818	1.88497e-06	6.76383e-06
RRAGD	-1.66405	-1.45429	0.209762	-5.18731	1.89144e-06	6.78195e-06
ISL2	-2.02357	-1.83929	0.184286	-5.18556	1.9044e-06	6.81951e-06
PARP8	-0.931786	-0.981786	-0.05	-5.18551	1.90476e-06	6.81951e-06
GLT25D1	-0.675298	-0.369821	0.305476	-5.18453	1.912e-06	6.84032e-06
DKFZP564K0822	-0.916667	-0.744286	0.172381	-5.18377	1.91775e-06	6.85574e-06
RAB11FIP1	-1.14274	-1.29536	-0.152619	-5.18191	1.93171e-06	6.9005e-06
CACNB2	1.24083	1.11036	-0.130476	5.18127	1.93652e-06	6.91253e-06
MGC10433	-0.832976	-0.394643	0.438333	-5.18057	1.94181e-06	6.92624e-06
LOC56920	1.19917	1.48036	0.28119	5.17946	1.95026e-06	6.94666e-06
MAMDC2	1.47405	1.585	0.110952	5.17932	1.95133e-06	6.94666e-06
CREB3L1	-0.488452	-0.234643	0.25381	-5.17924	1.95189e-06	6.94666e-06
WDR35	1.46167	2.03786	0.57619	5.17746	1.96553e-06	6.99002e-06
SNPH	1.4606	1.4075	-0.0530952	5.17645	1.97327e-06	7.01232e-06
GMEB2	-0.58881	-0.641429	-0.052619	-5.17504	1.98413e-06	7.0457e-06
KLP1	1.03869	1.12964	0.0909524	5.17236	2.00498e-06	7.11444e-06
WBSCR14	-0.449643	-0.387143	0.0625	-5.16994	2.02397e-06	7.17651e-06
CEBPB	-0.930476	-0.723571	0.206905	-5.16973	2.02562e-06	7.17706e-06
C18orf43	1.16012	1.34964	0.189524	5.16895	2.03183e-06	7.19372e-06
ZNF652	-1.09661	-1.02411	0.0725	-5.16857	2.03485e-06	7.1991e-06
CITED2	-1.13405	-0.714286	0.419762	-5.16767	2.04197e-06	7.21733e-06
TMEM45B	-1.76238	-1.71	0.052381	-5.16754	2.04302e-06	7.21733e-06
C9orf16	-0.66131	-0.558214	0.103095	-5.16729	2.04502e-06	7.21908e-06
NOLA3	-0.739524	-0.655714	0.0838095	-5.16644	2.0518e-06	7.23767e-06
LRRC17	1.1125	1.49179	0.379286	5.16002	2.10371e-06	7.4153e-06
LZTS1	1.19435	1.28125	0.0869048	5.15957	2.10744e-06	7.42298e-06
GUCY2D	-0.71119	-0.572857	0.138333	-5.15915	2.11092e-06	7.42695e-06
LOC144347	0.95381	0.975714	0.0219048	5.15905	2.11167e-06	7.42695e-06
MGC11335	-0.970119	-1.17607	-0.205952	-5.15786	2.12153e-06	7.45551e-06
SMARCE1	0.760714	1.05857	0.297857	5.15769	2.1229e-06	7.45551e-06
IMAGE3451454	0.744167	0.921071	0.176905	5.15714	2.12748e-06	7.4661e-06
MAP4K5	0.678512	0.780536	0.102024	5.15662	2.13173e-06	7.47556e-06
PLAT	1.17113	1.24196	0.0708333	5.15509	2.14452e-06	7.51489e-06
LOC90133	-0.478095	-0.419286	0.0588095	-5.1545	2.14942e-06	7.52656e-06
SDFR1	-1.03399	-0.904821	0.129167	-5.15109	2.17813e-06	7.62152e-06
IL3RA	0.794524	0.783571	-0.0109524	5.14824	2.20245e-06	7.70099e-06
MGC11102	-0.5525	-0.298929	0.253571	-5.14324	2.24571e-06	7.84651e-06
FLJ23033	1.03726	1.25214	0.214881	5.14304	2.24745e-06	7.84687e-06
DEPDC6	1.6419	1.945	0.303095	5.14135	2.26228e-06	7.89289e-06
FLJ14054	1.34024	1.68143	0.34119	5.14075	2.26753e-06	7.90542e-06
ALOX15	-2.52417	-2.8525	-0.328333	-5.13939	2.27959e-06	7.94169e-06
DST	0.89369	1.19286	0.299167	5.13707	2.30021e-06	8.00772e-06
DRPLA	-0.916071	-0.8875	0.0285714	-5.1368	2.30268e-06	8.01049e-06
CLOCK	1.0425	1.21964	0.177143	5.13275	2.33923e-06	8.12597e-06
KCTD12	-1.30369	-1.30536	-0.00166667	-5.13274	2.33928e-06	8.12597e-06
MGC15523	-0.742798	-0.424464	0.318333	-5.1318	2.34786e-06	8.14988e-06
MRPL19	0.889048	1.06643	0.177381	5.13063	2.35855e-06	8.18104e-06
IL1R2	-2.07798	-2.3625	-0.284524	-5.12992	2.36505e-06	8.19765e-06
NINJ2	-1.36726	-1.2675	0.0997619	-5.12947	2.36918e-06	8.20603e-06
ZGPAT	-0.658929	-0.628214	0.0307143	-5.12917	2.37198e-06	8.20978e-06
SFMBT2	1.47048	1.915	0.444524	5.12896	2.37393e-06	8.21061e-06
DGCR2	-0.884524	-0.813571	0.0709524	-5.12875	2.37588e-06	8.21142e-06
RPL3L	0.735357	0.935357	0.2	5.12557	2.40535e-06	8.30726e-06
WNK4	-0.446369	-0.295179	0.15119	-5.12486	2.41199e-06	8.32419e-06
KCNE1	-0.921071	-1.07821	-0.157143	-5.1242	2.4182e-06	8.3344e-06
BCORL1	-1.00702	-1.0275	-0.0204762	-5.12416	2.41859e-06	8.3344e-06
CASP14	-0.793571	-0.797143	-0.00357143	-5.12395	2.42052e-06	8.3344e-06
CAMKK2	-0.449881	-0.3025	0.147381	-5.12369	2.42297e-06	8.3344e-06
MYO1B	1.76861	2.28179	0.513171	5.12981	2.42377e-06	8.3344e-06
QRSL1	0.92994	1.07625	0.14631	5.12344	2.42539e-06	8.3344e-06
CALCRL	0.879702	1.04018	0.160476	5.12176	2.44122e-06	8.38278e-06
GFI1	-1.34449	-1.57615	-0.231667	-5.13301	2.45377e-06	8.41756e-06
OSM	-1.12565	-1.05661	0.0690476	-5.12033	2.45487e-06	8.41756e-06
SERPINI1	0.94619	1.09429	0.148095	5.11845	2.47279e-06	8.47296e-06
KIAA0960	1.42798	1.75036	0.322381	5.11694	2.48737e-06	8.5168e-06
C10orf129	-0.462738	-0.3075	0.155238	-5.11351	2.52068e-06	8.62148e-06
C6orf149	1.03774	1.32393	0.28619	5.11342	2.52154e-06	8.62148e-06
DHRS6	0.783988	0.880893	0.0969048	5.1132	2.52367e-06	8.62258e-06
C14orf73	0.724286	0.744286	0.02	5.11407	2.57591e-06	8.79481e-06
CLDN18	-0.516964	-0.381964	0.135	-5.10565	2.59869e-06	8.86627e-06
RRN3	0.881012	1.07375	0.192738	5.1048	2.60726e-06	8.88916e-06
EIF2B3	0.625714	0.768571	0.142857	5.10425	2.61288e-06	8.90198e-06
SUHW3	1.31619	1.27357	-0.042619	5.1031	2.62455e-06	8.93537e-06
CDKN2D	-1.17483	-1.1763	-0.00146341	-5.11449	2.63528e-06	8.96554e-06
RPP40	1.47917	1.8475	0.368333	5.10166	2.63926e-06	8.97269e-06
ZNF625	1.15167	1.38714	0.235476	5.10016	2.65468e-06	9.0187e-06
HRB2	0.775476	0.873571	0.0980952	5.09965	2.65985e-06	9.02986e-06
TXN	-0.6725	-0.563929	0.108571	-5.09889	2.66774e-06	9.05025e-06
MGAT1	-0.662976	-0.571071	0.0919048	-5.09863	2.67042e-06	9.0529e-06
GLT28D1	0.722262	0.811786	0.0895238	5.0976	2.68107e-06	9.07636e-06
DACH1	-1.33399	-1.17196	0.162024	-5.0976	2.68113e-06	9.07636e-06
SLC28A3	-1.98202	-1.8475	0.134524	-5.09653	2.69224e-06	9.10753e-06
DUSP9	2.08964	2.34714	0.2575	5.10839	2.69798e-06	9.12049e-06
ZBTB5	0.978929	1.19964	0.220714	5.09551	2.70293e-06	9.13079e-06
LOC120379	1.57452	1.61	0.0354762	5.08945	2.76715e-06	9.34113e-06
GJA1	1.36536	1.1975	-0.167857	5.08729	2.79032e-06	9.41271e-06
ZNF10	1.28405	1.345	0.0609524	5.08705	2.79296e-06	9.41498e-06
TNFSF13B	-1.09786	-1.095	0.00285714	-5.08662	2.79755e-06	9.42384e-06
SLC29A1	-0.87869	-0.6925	0.18619	-5.08579	2.8066e-06	9.44477e-06
SMYD3	1.37917	1.73821	0.359048	5.08569	2.80771e-06	9.44477e-06
LRRIQ2	0.952262	1.14536	0.193095	5.0828	2.83924e-06	9.5441e-06
TNFSF8	-0.605833	-0.555357	0.0504762	-5.08142	2.85447e-06	9.58858e-06
PRMT7	1.0094	0.948214	-0.0611905	5.0795	2.87583e-06	9.65354e-06
S100B	-1.14714	-1.19429	-0.0471429	-5.07841	2.88795e-06	9.68743e-06
DUSP4	1.62417	1.62464	0.00047619	5.07794	2.89325e-06	9.69841e-06
PELI2	-1.03548	-0.853214	0.182262	-5.07764	2.89656e-06	9.70272e-06
SERPING1	0.898095	0.480714	-0.417381	5.07529	2.92297e-06	9.78433e-06
AKT1	-0.467738	-0.366429	0.10131	-5.07479	2.92862e-06	9.79438e-06
KIAA1238	0.962024	1.03179	0.0697619	5.07453	2.93166e-06	9.79438e-06
EFNB3	-1.75452	-2.11214	-0.357619	-5.07449	2.93211e-06	9.79438e-06
ZNF326	0.90381	0.877143	-0.0266667	5.07349	2.94339e-06	9.82059e-06
SFRS9	-0.607381	-0.477857	0.129524	-5.07344	2.94405e-06	9.82059e-06
DDX19L	0.530476	0.499286	-0.0311905	5.07211	2.95921e-06	9.86426e-06
POLN	-0.366071	-0.264643	0.101429	-5.07154	2.96572e-06	9.87742e-06
THAP7	-0.737857	-0.997857	-0.26	-5.0714	2.96728e-06	9.87742e-06
SHKBP1	-1.10262	-1.07143	0.0311905	-5.06811	3.00533e-06	9.9971e-06
ARHGAP26	-0.994643	-0.755357	0.239286	-5.06742	3.01337e-06	1.00069e-05
OR6M1	1.49161	1.82232	0.330714	5.06735	3.01415e-06	1.00069e-05
BRIX	0.866786	1.14929	0.2825	5.06732	3.01454e-06	1.00069e-05
CRYAA	-0.684881	-0.721786	-0.0369048	-5.06274	3.06838e-06	1.01786e-05
TPM4	0.996786	1.12679	0.13	5.06041	3.09613e-06	1.0263e-05
SOX4	0.722381	0.835	0.112619	5.06002	3.10077e-06	1.0263e-05
CHST3	-0.649286	-0.557143	0.0921429	-5.05995	3.1016e-06	1.0263e-05
KIAA1539	-1.09426	-1.19593	-0.101667	-5.06588	3.10241e-06	1.0263e-05
MGC11134	-0.565053	-0.551481	0.0135714	-5.06561	3.10562e-06	1.02631e-05
TM9SF1	-0.478214	-0.491071	-0.0128571	-5.05952	3.10674e-06	1.02631e-05
VPS52	-0.360357	-0.316786	0.0435714	-5.05826	3.12197e-06	1.03063e-05
AMPD2	-0.375238	-0.402857	-0.027619	-5.05548	3.15563e-06	1.04103e-05
FLJ20481	-1.16472	-1.0994	0.0653175	-5.0549	3.16272e-06	1.04265e-05
GNAI2	-1.45369	-1.01964	0.434048	-5.05453	3.16728e-06	1.04343e-05
MDFI	1.67738	1.41571	-0.261667	5.04894	3.23633e-06	1.06508e-05
C10orf26	-0.83494	-0.790536	0.0444048	-5.04885	3.23743e-06	1.06508e-05
SCNN1A	-0.371548	-0.203214	0.168333	-5.04841	3.24298e-06	1.06617e-05
FLJ20211	-0.484762	-0.281429	0.203333	-5.04677	3.26358e-06	1.07221e-05
CGI-37	0.790714	0.879286	0.0885714	5.04595	3.27388e-06	1.07485e-05
CLIC3	-0.654643	-0.625357	0.0292857	-5.04549	3.2797e-06	1.07602e-05
PTK6	-0.581071	-0.600357	-0.0192857	-5.04497	3.28638e-06	1.07748e-05
FKBP10	1.29988	1.19036	-0.109524	5.0444	3.29358e-06	1.0791e-05
COX11	0.993333	1.31786	0.324524	5.04378	3.30145e-06	1.08094e-05
RIPK5	-0.87869	-0.716786	0.161905	-5.04329	3.30767e-06	1.08223e-05
PIP5K2C	-0.830952	-0.532857	0.298095	-5.04203	3.32386e-06	1.08679e-05
LOC153364	1.42619	1.44214	0.0159524	5.04137	3.33229e-06	1.0888e-05
PLCB1	0.998452	1.35464	0.35619	5.04105	3.33647e-06	1.08899e-05
SLCO3A1	-0.914107	-0.929107	-0.015	-5.04095	3.33771e-06	1.08899e-05
DHDH	-0.500714	-0.314286	0.186429	-5.0408	3.33969e-06	1.08899e-05
PELO	-1.07476	-0.979286	0.0954762	-5.04057	3.34257e-06	1.08919e-05
IBRDC2	-0.950238	-0.949286	0.000952381	-5.03943	3.35737e-06	1.09326e-05
DIRC2	-1.2856	-1.17321	0.112381	-5.03881	3.36533e-06	1.09511e-05
ZFYVE16	-0.727738	-0.549286	0.178452	-5.03777	3.37889e-06	1.09878e-05
LOC145783	0.679702	0.906607	0.226905	5.0373	3.38508e-06	1.10004e-05
PEA15	1.05417	0.779643	-0.274524	5.03474	3.41857e-06	1.11017e-05
ANGPT1	1.27607	1.51107	0.235	5.03446	3.42237e-06	1.11065e-05
ANTXR2	-0.858095	-0.94	-0.0819048	-5.03218	3.4525e-06	1.11962e-05
MAP2K3	-1.06714	-0.970714	0.0964286	-5.03202	3.45468e-06	1.11962e-05
RNPEP	-0.802619	-0.672857	0.129762	-5.0311	3.46697e-06	1.12284e-05
CALM3	-0.586667	-0.324286	0.262381	-5.02909	3.49387e-06	1.13079e-05
TRO	0.933631	1.17375	0.240119	5.02874	3.49864e-06	1.13157e-05
MARCKS	-1.10762	-1.04071	0.0669048	-5.02848	3.50214e-06	1.13194e-05
SOS1	-0.83881	-0.660714	0.178095	-5.02771	3.51248e-06	1.13451e-05
LOC283871	-0.77619	-0.647857	0.128333	-5.02588	3.5374e-06	1.14179e-05
LOC283050	-0.420238	-0.435714	-0.0154762	-5.02451	3.55608e-06	1.14705e-05
C8orf1	-0.482381	-0.496429	-0.0140476	-5.02212	3.58897e-06	1.15688e-05
PDCD5	0.912262	1.16179	0.249524	5.02151	3.59739e-06	1.15817e-05
ATP13A5	1.48142	1.7163	0.234878	5.0334	3.59782e-06	1.15817e-05
PPFIA4	-0.679405	-0.595357	0.0840476	-5.02026	3.61482e-06	1.16286e-05
DEADC1	0.634643	0.718929	0.0842857	5.01961	3.62385e-06	1.16498e-05
FGF8	-0.709643	-0.543214	0.166429	-5.01639	3.66915e-06	1.17875e-05
UBE2V2	0.480675	0.647024	0.166349	5.01582	3.67718e-06	1.18054e-05
FUT5	1.42845	1.56036	0.131905	5.01549	3.68177e-06	1.18122e-05
LOC151963	0.883333	0.963571	0.0802381	5.01316	3.71499e-06	1.19108e-05
TMEM2	-1.22631	-1.18036	0.0459524	-5.00742	3.79799e-06	1.21688e-05
Cep290	0.895952	0.947143	0.0511905	5.00593	3.81986e-06	1.22307e-05
LOC151534	-0.389881	-0.226786	0.163095	-5.00542	3.82735e-06	1.22464e-05
SMAD5	0.918512	1.02732	0.10881	5.00343	3.85672e-06	1.23322e-05
ABCA3	1.15274	1.07679	-0.0759524	5.00116	3.89057e-06	1.24321e-05
C10orf119	-0.527262	-0.426071	0.10119	-4.99874	3.92684e-06	1.25396e-05
CLIC6	1.46133	1.30889	-0.152439	5.00998	3.93489e-06	1.2557e-05
DKFZP434I216	1.44988	1.66464	0.214762	4.99702	3.95295e-06	1.26062e-05
TOR1A	-0.814643	-0.703214	0.111429	-4.99329	4.01004e-06	1.27797e-05
AKR1B1	1.48083	1.48679	0.00595238	4.99165	4.03532e-06	1.28518e-05
C14orf140	1.5395	1.57926	0.0397619	4.99653	4.04923e-06	1.28875e-05
CDON	-0.646548	-0.548929	0.097619	-4.99056	4.05225e-06	1.28885e-05
TM4SF13	1.54655	1.67393	0.127381	4.98619	4.12083e-06	1.30979e-05
PSEN1	-0.74375	-0.660893	0.0828571	-4.98586	4.12604e-06	1.31057e-05
SDF2	-0.601429	-0.555	0.0464286	-4.98569	4.12876e-06	1.31057e-05
HIST1H3G	-0.792262	-0.775357	0.0169048	-4.98528	4.13538e-06	1.3118e-05
AADAT	1.34583	1.37536	0.0295238	4.98366	4.16105e-06	1.31908e-05
C9orf138	-0.48131	-0.551071	-0.0697619	-4.98271	4.17627e-06	1.32302e-05
CDKAL1	0.703095	0.856429	0.153333	4.98081	4.20693e-06	1.33185e-05
SMYD1	-0.519167	-0.434643	0.0845238	-4.97913	4.23414e-06	1.33958e-05
LRRC27	0.931548	1.07036	0.13881	4.97892	4.23759e-06	1.33979e-05
SPINT2	-0.664226	-0.64375	0.0204762	-4.97722	4.26525e-06	1.34765e-05
FLJ31846	1.56524	1.72214	0.156905	4.97612	4.28335e-06	1.35247e-05
CXorf32	1.42405	1.71786	0.29381	4.97522	4.29805e-06	1.35622e-05
GPR108	-0.81369	-0.613929	0.199762	-4.97259	4.34176e-06	1.36911e-05
PRPS1	0.642143	0.882143	0.24	4.96632	4.44739e-06	1.40149e-05
ZBTB26	1.10702	1.16036	0.0533333	4.96441	4.48006e-06	1.41086e-05
CA6	2.22826	2.85231	0.624048	4.97529	4.49143e-06	1.41351e-05
GTPBP2	-0.531964	-0.16125	0.370714	-4.96311	4.50242e-06	1.41604e-05
FLJ11588	1.23286	1.365	0.132143	4.96017	4.55345e-06	1.43115e-05
GOLGA6	0.74	0.770714	0.0307143	4.95931	4.56853e-06	1.43494e-05
SKIP	-0.558214	-0.333929	0.224286	-4.95876	4.57807e-06	1.437e-05
DNMT3A	0.766905	1.01143	0.244524	4.95738	4.60232e-06	1.44366e-05
GPC1	0.833089	0.983333	0.150244	4.96746	4.62743e-06	1.45046e-05
DRG2	0.576667	0.699286	0.122619	4.95582	4.63006e-06	1.45046e-05
LOC138046	1.88944	2.32286	0.433415	4.96019	4.65292e-06	1.45667e-05
FLI1	-0.668095	-0.665	0.00309524	-4.95425	4.65791e-06	1.45728e-05
TAGAP	-1.45155	-1.7275	-0.275952	-4.95375	4.66687e-06	1.45913e-05
MGC20235	-0.434167	-0.398214	0.0359524	-4.95274	4.68494e-06	1.46382e-05
BSN	1.84481	2.21286	0.368049	4.95714	4.70742e-06	1.46989e-05
SPAS1	-0.48	-0.343571	0.136429	-4.95034	4.72826e-06	1.47543e-05
MDH1	0.640536	0.854464	0.213929	4.94775	4.77537e-06	1.48916e-05
SRP72	0.772381	0.805	0.032619	4.94519	4.82225e-06	1.5028e-05
NRXN1	-0.90494	-0.757679	0.147262	-4.94491	4.82746e-06	1.50345e-05
GPATC3	-0.422619	-0.272143	0.150476	-4.94176	4.88609e-06	1.52072e-05
SNX5	0.935417	1.06875	0.133333	4.9406	4.90778e-06	1.52648e-05
HNRPDL	0.957917	1.25554	0.297619	4.93962	4.92613e-06	1.53087e-05
ADAM33	-0.446548	-0.531071	-0.0845238	-4.93951	4.92829e-06	1.53087e-05
JAZF1	-1.30905	-1.08071	0.228333	-4.93666	4.98231e-06	1.54664e-05
SFXN5	-1.25554	-1.47518	-0.219643	-4.93478	5.0182e-06	1.55677e-05
CNNM4	0.595238	0.77	0.174762	4.93275	5.05733e-06	1.5679e-05
ATP1B1	1.09524	1.35643	0.26119	4.93255	5.06128e-06	1.56811e-05
LASS5	-0.480291	-0.288148	0.192143	-4.93677	5.08773e-06	1.57528e-05
ZNF287	0.906488	0.941607	0.035119	4.92735	5.16273e-06	1.59747e-05
WT1	2.34536	2.38536	0.04	4.92639	5.18187e-06	1.60235e-05
EGLN2	-0.759286	-0.94	-0.180714	-4.92479	5.21364e-06	1.61114e-05
MME	-2.2046	-2.6869	-0.482302	-4.92383	5.23273e-06	1.61599e-05
FLJ23447	-0.471905	-0.409286	0.062619	-4.92253	5.25875e-06	1.62298e-05
TLE4	-0.686429	-0.61119	0.0752381	-4.92158	5.27788e-06	1.62784e-05
ARAF	-0.489286	-0.344286	0.145	-4.91954	5.31924e-06	1.63954e-05
GLDC	1.59964	1.56679	-0.0328571	4.91774	5.35593e-06	1.64978e-05
PNMA3	-0.359821	-0.339464	0.0203571	-4.91703	5.37032e-06	1.65315e-05
GADD45G	-1.69131	-1.83393	-0.142619	-4.91625	5.38646e-06	1.65625e-05
ATP6V1B2	-1.08357	-1.13929	-0.0557143	-4.91621	5.38729e-06	1.65625e-05
MAGEA11	-0.767857	-0.660714	0.107143	-4.91552	5.40145e-06	1.65953e-05
WDFY3	-1.71774	-1.58821	0.129524	-4.91457	5.42112e-06	1.66451e-05
GALNTL2	1.18137	1.08375	-0.097619	4.91406	5.43161e-06	1.66666e-05
TGM3	-1.27973	-1.38115	-0.101429	-4.92405	5.4572e-06	1.67344e-05
MYO5C	1.62238	2.14286	0.520476	4.91204	5.4737e-06	1.67743e-05
SGCD	0.973839	0.861756	-0.112083	4.9109	5.49749e-06	1.68364e-05
CALD1	1.16845	1.63798	0.469524	4.91031	5.50995e-06	1.68637e-05
MGC15407	1.06536	1.36464	0.299286	4.90994	5.51772e-06	1.68767e-05
ERCC8	0.740595	1.0225	0.281905	4.90789	5.56097e-06	1.69982e-05
KIAA0274	-0.681587	-0.554444	0.127143	-4.91283	5.57302e-06	1.7014e-05
DKFZp434E2321	1.44548	0.975	-0.470476	4.90731	5.57325e-06	1.7014e-05
EMX2	0.910119	0.806786	-0.103333	4.90629	5.59511e-06	1.70698e-05
KIAA1117	0.879048	1.07429	0.195238	4.90522	5.61795e-06	1.71286e-05
GPR65	-1.4225	-1.37536	0.0471429	-4.90111	5.70661e-06	1.73878e-05
NIPSNAP1	0.852976	1.09464	0.241667	4.90054	5.71906e-06	1.74147e-05
KIAA0792	-1.15107	-1.12036	0.0307143	-4.89966	5.7382e-06	1.74585e-05
ADAM20	1.53119	1.47286	-0.0583333	4.89955	5.74074e-06	1.74585e-05
CREBL1	1.33952	0.922143	-0.417381	4.89815	5.77137e-06	1.75405e-05
HDAC10	-0.535119	-0.463929	0.0711905	-4.89704	5.7958e-06	1.76036e-05
MGC5352	0.71369	0.756071	0.042381	4.89547	5.83059e-06	1.7698e-05
LOC93444	-1.13512	-0.893929	0.24119	-4.89524	5.83571e-06	1.77023e-05
GPR35	-0.455357	-0.383214	0.0721429	-4.89302	5.88537e-06	1.78342e-05
HRLP5	-0.828155	-0.722321	0.105833	-4.89296	5.88665e-06	1.78342e-05
ORMDL2	-0.642143	-0.726429	-0.0842857	-4.88943	5.96642e-06	1.80645e-05
EPX	-2.02143	-2.30714	-0.285714	-4.88829	5.9923e-06	1.81314e-05
ARIH2	0.450714	0.587857	0.137143	4.88506	6.06642e-06	1.83441e-05
RFP	-0.707381	-0.570714	0.136667	-4.88461	6.07694e-06	1.83643e-05
PITPNA	-0.820714	-0.796429	0.0242857	-4.88345	6.10372e-06	1.84335e-05
RFX1	-0.466548	-0.413929	0.052619	-4.88227	6.13122e-06	1.85049e-05
PGAM1	-0.745063	-0.881905	-0.136842	-4.95162	6.15409e-06	1.85622e-05
LOC148898	1.12905	1.44357	0.314524	4.88005	6.18321e-06	1.86323e-05
USP6NL	1.01369	1.27464	0.260952	4.87986	6.18771e-06	1.86323e-05
ZNF552	-0.62881	-0.440714	0.188095	-4.87976	6.19001e-06	1.86323e-05
RABGEF1	-0.869405	-0.738929	0.130476	-4.87964	6.1929e-06	1.86323e-05
VCL	-0.97494	-0.888393	0.0865476	-4.87939	6.19885e-06	1.86385e-05
TM4SF1	1.78452	2.45143	0.666905	4.87877	6.21359e-06	1.86711e-05
CAPN6	-0.586786	-0.6575	-0.0707143	-4.87732	6.2478e-06	1.87621e-05
HOXD3	1.29007	1.53714	0.247073	4.88217	6.26145e-06	1.87913e-05
TMEM16B	1.75434	2.27214	0.517805	4.88058	6.29916e-06	1.88927e-05
DLST	1.35202	1.24393	-0.108095	4.87424	6.32159e-06	1.89481e-05
TM4SF4	-0.624048	-0.369286	0.254762	-4.87272	6.35818e-06	1.90458e-05
FLJ12994	0.861845	1.21863	0.356786	4.87122	6.39455e-06	1.91242e-05
CPNE3	-1.8325	-1.68536	0.147143	-4.87098	6.40035e-06	1.91242e-05
GLTSCR1	-0.619643	-0.480357	0.139286	-4.8709	6.40226e-06	1.91242e-05
CXCL1	-2.08607	-2.28321	-0.197143	-4.87084	6.40384e-06	1.91242e-05
CDH15	-0.451905	-0.294286	0.157619	-4.87082	6.40432e-06	1.91242e-05
CTL2	-0.836667	-0.558571	0.278095	-4.86965	6.43286e-06	1.91974e-05
CSMD1	0.928274	1.08732	0.159048	4.86796	6.47426e-06	1.93089e-05
SIGLEC9	-1.56048	-2.01929	-0.45881	-4.86481	6.5522e-06	1.95292e-05
CTNND1	1.00946	1.40232	0.392857	4.863	6.59744e-06	1.96518e-05
KIAA1274	1.58821	1.73107	0.142857	4.86269	6.60519e-06	1.96627e-05
TNFRSF8	-0.750595	-0.454643	0.295952	-4.86187	6.62595e-06	1.97122e-05
ALPP	-0.40369	-0.350357	0.0533333	-4.86047	6.66126e-06	1.97989e-05
ZNF592	-0.777738	-0.660357	0.117381	-4.86038	6.66337e-06	1.97989e-05
P2RXL1	-0.507857	-0.267857	0.24	-4.86006	6.67148e-06	1.98107e-05
ARHGAP22	1.29476	1.03821	-0.256548	4.85761	6.73388e-06	1.99836e-05
C14orf149	0.892143	1.21357	0.321429	4.85646	6.76332e-06	2.00487e-05
DKFZp566H0824	-0.862738	-0.716786	0.145952	-4.85631	6.76729e-06	2.00487e-05
DLG1	0.556071	0.6375	0.0814286	4.85627	6.76838e-06	2.00487e-05
GCN5L2	1.18536	1.34893	0.163571	4.85506	6.79957e-06	2.01287e-05
GHSR	-0.484167	-0.443214	0.0409524	-4.85467	6.80964e-06	2.0146e-05
RAD50	1.20422	1.31714	0.112927	4.85964	6.81934e-06	2.01622e-05
PCNX	-0.6775	-0.579643	0.0978571	-4.85305	6.8515e-06	2.02448e-05
PTGDS	-0.48119	-0.383571	0.097619	-4.8502	6.92603e-06	2.04524e-05
ACVR1B	-0.375327	-0.313482	0.0618452	-4.84982	6.936e-06	2.04692e-05
FZD7	1.46726	2.03179	0.564524	4.84965	6.94067e-06	2.04704e-05
L1CAM	-0.712381	-0.733571	-0.0211905	-4.84749	6.99763e-06	2.06257e-05
KIAA1394	-0.411548	-0.304643	0.106905	-4.84724	7.00439e-06	2.06329e-05
FBXO32	0.774405	0.708214	-0.0661905	4.84598	7.03792e-06	2.07189e-05
TRPC5	1.42549	1.43037	0.00487805	4.85595	7.06018e-06	2.07717e-05
LOC220074	0.8425	1.08536	0.242857	4.84383	7.09546e-06	2.08627e-05
SC65	0.999074	1.15741	0.158333	4.84886	7.10325e-06	2.08727e-05
CECR1	-1.29369	-1.06393	0.229762	-4.84044	7.18743e-06	2.1097e-05
ATP13A1	-0.535595	-0.426071	0.109524	-4.8404	7.18839e-06	2.1097e-05
GLB1	-0.845119	-0.5975	0.247619	-4.84012	7.19611e-06	2.11067e-05
HSRG1	-0.929881	-0.773214	0.156667	-4.83977	7.20552e-06	2.11214e-05
NUMA1	-0.346131	-0.204464	0.141667	-4.83955	7.21172e-06	2.11266e-05
CYP2R1	1.11893	1.2575	0.138571	4.83671	7.28975e-06	2.13422e-05
ZNF608	1.28006	1.51696	0.236905	4.8352	7.33143e-06	2.14511e-05
SPATA4	-1.23714	-1.30286	-0.0657143	-4.83418	7.36001e-06	2.15215e-05
ARNTL2	0.652321	0.769107	0.116786	4.83393	7.36702e-06	2.15289e-05
LCHN	0.970119	1.34179	0.371667	4.83361	7.37585e-06	2.15415e-05
ABL2	0.93256	1.04661	0.114048	4.83048	7.46373e-06	2.17849e-05
FLJ21736	-0.566786	-0.2425	0.324286	-4.82993	7.47929e-06	2.1817e-05
MOBKL2B	1.71726	1.94393	0.226667	4.8297	7.48602e-06	2.18233e-05
ACP1	0.950179	1.20554	0.255357	4.82847	7.52091e-06	2.19117e-05
ZIC2	-0.464524	-0.334286	0.130238	-4.8264	7.58003e-06	2.20705e-05
RNF2	0.883571	0.874286	-0.00928571	4.82564	7.60199e-06	2.2121e-05
GGT1	-0.88869	-0.964286	-0.0755952	-4.82502	7.61981e-06	2.21467e-05
PFKFB4	-0.7875	-0.815357	-0.0278571	-4.82501	7.62007e-06	2.21467e-05
ARX	-1.3969	-1.06214	0.334762	-4.82404	7.64808e-06	2.22146e-05
TNFRSF11A	0.866548	0.951786	0.0852381	4.82293	7.68038e-06	2.22949e-05
DBP	-0.767262	-0.516071	0.25119	-4.82069	7.7457e-06	2.24695e-05
BATF	-0.589762	-0.870714	-0.280952	-4.82055	7.74992e-06	2.24695e-05
C9orf59	-0.548095	-0.46881	0.0792857	-4.82035	7.75579e-06	2.24729e-05
GNPDA1	-0.869643	-0.839643	0.03	-4.81959	7.7781e-06	2.25239e-05
FLJ13984	0.827857	0.822143	-0.00571429	4.81835	7.81455e-06	2.26158e-05
CXXC5	1.43452	1.555	0.120476	4.8175	7.83975e-06	2.2675e-05
DKFZp434I099	-0.80369	-0.813929	-0.0102381	-4.81597	7.88523e-06	2.27928e-05
MBTPS2	0.662024	0.8925	0.230476	4.81482	7.91955e-06	2.28782e-05
TIGD7	0.705417	0.915536	0.210119	4.81206	8.00287e-06	2.31049e-05
C18orf4	1.70905	1.90929	0.200238	4.81129	8.02614e-06	2.31581e-05
PAPPA	-0.571548	-0.513214	0.0583333	-4.81099	8.03525e-06	2.31705e-05
AKAP3	1.88512	2.15821	0.273095	4.80966	8.07574e-06	2.32732e-05
MIG-6	0.954226	1.16839	0.214167	4.80789	8.13012e-06	2.34158e-05
PRKCG	-0.827619	-0.737857	0.0897619	-4.80595	8.18994e-06	2.35739e-05
C6orf15	-0.4875	-0.480357	0.00714286	-4.8052	8.21314e-06	2.36265e-05
TOP3A	-0.520357	-0.515357	0.005	-4.80437	8.23884e-06	2.36862e-05
ZNF305	1.0281	1.075	0.0469048	4.80239	8.30073e-06	2.38498e-05
CROCC	1.07917	1.14179	0.062619	4.80077	8.35167e-06	2.39818e-05
OR2C1	-0.339881	-0.213929	0.125952	-4.80057	8.35795e-06	2.39854e-05
SPHAR	0.653676	0.709286	0.0556098	4.8044	8.40095e-06	2.40944e-05
RNF149	-0.964345	-1.17732	-0.212976	-4.79855	8.42208e-06	2.41405e-05
ZNF335	-0.453929	-0.406071	0.0478571	-4.7982	8.43316e-06	2.41578e-05
C6orf134	0.544643	0.3475	-0.197143	4.79779	8.44617e-06	2.41806e-05
KPNA5	0.854107	0.790179	-0.0639286	4.79759	8.45282e-06	2.41852e-05
SLA	-1.2069	-1.52429	-0.317381	-4.79577	8.51106e-06	2.43373e-05
FLJ34790	-1.45262	-1.67714	-0.224524	-4.79318	8.5946e-06	2.45477e-05
SGK	-1.30774	-1.24893	0.0588095	-4.79317	8.59492e-06	2.45477e-05
CNNM2	-0.509405	-0.488929	0.0204762	-4.79278	8.60752e-06	2.4569e-05
FLJ12649	1.30679	1.56536	0.258571	4.79252	8.61611e-06	2.45789e-05
MGC33584	-0.543571	-0.329286	0.214286	-4.79174	8.64152e-06	2.46367e-05
TRADD	-0.557976	-0.489643	0.0683333	-4.79152	8.64871e-06	2.46425e-05
RFX4	1.2378	1.27804	0.0402381	4.79125	8.65748e-06	2.46528e-05
SLC11A2	0.782679	0.924464	0.141786	4.79104	8.66434e-06	2.46577e-05
AIPL1	-0.734286	-0.734286	8.26059e-19	-4.79009	8.69531e-06	2.47311e-05
SMAD3	0.971786	1.2125	0.240714	4.78966	8.70961e-06	2.47571e-05
SERPINB8	-0.882143	-0.872857	0.00928571	-4.78875	8.73954e-06	2.48274e-05
SORT1	-0.673095	-0.634286	0.0388095	-4.78709	8.79443e-06	2.49686e-05
FLJ13089	1.15488	1.41571	0.260833	4.78574	8.83945e-06	2.50815e-05
ARMC7	-0.494129	-0.450714	0.0434146	-4.79063	8.84769e-06	2.509e-05
RHOBTB1	1.02964	1.1825	0.152857	4.78498	8.86462e-06	2.51231e-05
EPB41L2	0.785714	0.906429	0.120714	4.78431	8.88703e-06	2.51718e-05
INPP4A	-0.596607	-0.53994	0.0566667	-4.78411	8.89375e-06	2.51759e-05
DEFA5	-0.73619	-1.07143	-0.335238	-4.78044	9.01774e-06	2.55118e-05
TACC3	-0.853095	-0.751429	0.101667	-4.77881	9.07353e-06	2.56545e-05
TRAPPC1	-0.751488	-0.617321	0.134167	-4.77813	9.09674e-06	2.57049e-05
SGCE	1.3119	1.10429	-0.207619	4.77774	9.11004e-06	2.57273e-05
SLC7A2	0.929762	1.07393	0.144167	4.77518	9.19866e-06	2.59622e-05
CDX1	1.12214	1.36357	0.241429	4.77446	9.22358e-06	2.60172e-05
LOC284561	1.32274	1.27036	-0.052381	4.77398	9.24022e-06	2.60488e-05
Shax3	1.46774	1.55964	0.0919048	4.77278	9.28206e-06	2.61514e-05
DNAJC10	0.809643	0.965	0.155357	4.76967	9.39147e-06	2.64441e-05
TULP3	0.596944	0.6625	0.0655556	4.76935	9.40273e-06	2.64561e-05
ZNF605	0.860952	0.969286	0.108333	4.76924	9.40679e-06	2.64561e-05
LGALS13	-1.21952	-1.05786	0.161667	-4.76797	9.45185e-06	2.65672e-05
ARHGAP27	-0.501429	-0.411429	0.09	-4.76747	9.46974e-06	2.66018e-05
MGC4825	0.668095	0.760714	0.092619	4.76527	9.54839e-06	2.68071e-05
B3GALT4	-0.700119	-0.605357	0.0947619	-4.76133	9.69116e-06	2.71919e-05
GPR145	1.52323	1.7325	0.209268	4.76565	9.71851e-06	2.72527e-05
MRPL30	0.639643	0.7175	0.0778571	4.75965	9.75258e-06	2.73322e-05
SDS	-0.452143	-0.328571	0.123571	-4.7587	9.78743e-06	2.74139e-05
CKLF	-0.86994	-0.902321	-0.032381	-4.75716	9.84429e-06	2.7557e-05
ATP12A	1.70466	1.65222	-0.052439	4.76413	9.96689e-06	2.78839e-05
STRBP	0.93369	1.0425	0.10881	4.75293	1.00022e-05	2.79664e-05
MGC4645	-0.473214	-0.461786	0.0114286	-4.75246	1.002e-05	2.79998e-05
IFRD1	-1.52571	-1.39357	0.132143	-4.75216	1.00315e-05	2.80154e-05
TM9SF2	-1.04786	-0.977857	0.07	-4.74985	1.01187e-05	2.82426e-05
FRMD3	-1.60607	-1.47571	0.130357	-4.74838	1.01751e-05	2.83833e-05
ZNF516	-1.31238	-1.19929	0.113095	-4.74707	1.02252e-05	2.85064e-05
KIAA0527	1.43667	1.59571	0.159048	4.74683	1.02343e-05	2.85152e-05
MAP3K11	-0.870952	-0.870714	0.000238095	-4.74628	1.02557e-05	2.85553e-05
7h3	-0.551111	-0.591111	-0.04	-4.75118	1.02606e-05	2.85553e-05
RNF166	-1.24436	-0.827692	0.416667	-4.75368	1.03639e-05	2.88262e-05
RFNG	-0.791502	-0.987692	-0.19619	-4.75266	1.04036e-05	2.89196e-05
SEC23B	-0.64631	-0.544643	0.101667	-4.73951	1.05198e-05	2.92258e-05
INSRR	-0.679643	-0.5575	0.122143	-4.73716	1.06129e-05	2.94674e-05
PRV1	-2.3519	-2.95071	-0.59881	-4.73694	1.06218e-05	2.94749e-05
HSU79303	0.909713	0.856786	-0.0529268	4.74119	1.06519e-05	2.95374e-05
MPZL1	1.01845	1.12893	0.110476	4.73607	1.06567e-05	2.95374e-05
LOC148696	-0.602381	-0.564286	0.0380952	-4.73463	1.07143e-05	2.968e-05
PDLIM7	-1.23381	-0.837857	0.395952	-4.73211	1.08163e-05	2.99452e-05
ETAA16	0.952738	1.03821	0.0854762	4.73193	1.08234e-05	2.99476e-05
ARSA	-0.590952	-0.615714	-0.0247619	-4.73153	1.084e-05	2.99761e-05
PCYOX1	-0.810833	-0.671071	0.139762	-4.73118	1.08539e-05	2.99972e-05
SPRR1A	-0.42869	-0.418214	0.0104762	-4.7299	1.09064e-05	3.0125e-05
NFATC4	-0.422143	-0.317143	0.105	-4.72893	1.09461e-05	3.02172e-05
PTPRD	0.968452	1.04286	0.0744048	4.72867	1.09569e-05	3.02295e-05
ZNF471	0.991607	1.19339	0.201786	4.72805	1.09825e-05	3.02828e-05
SH2D2A	2.15143	1.23714	-0.914286	4.72784	1.09911e-05	3.02889e-05
HIST3H3	-0.777619	-0.723571	0.0540476	-4.72753	1.10038e-05	3.03066e-05
MGC10744	-0.839881	-0.716786	0.123095	-4.72736	1.1011e-05	3.03088e-05
C10orf46	-0.483571	-0.33	0.153571	-4.72664	1.10407e-05	3.03622e-05
ABCG1	-0.791131	-0.691964	0.0991667	-4.72658	1.1043e-05	3.03622e-05
IFI35	-0.765476	-0.710714	0.0547619	-4.72562	1.10831e-05	3.04549e-05
HOMER2	1.41464	1.7725	0.357857	4.72427	1.1139e-05	3.0591e-05
MYD88	-0.76369	-0.613214	0.150476	-4.72245	1.12153e-05	3.07828e-05
POU2F3	1.03756	1.19268	0.155119	4.72177	1.12443e-05	3.0831e-05
C6orf170	1.4281	1.68143	0.253333	4.72173	1.12457e-05	3.0831e-05
TCEB3B	-1.0869	-0.757857	0.329048	-4.72014	1.13131e-05	3.0998e-05
USP11	0.734524	0.867857	0.133333	4.71961	1.13356e-05	3.10419e-05
PPP1R3C	1.86934	2.02481	0.155476	4.72415	1.13532e-05	3.10721e-05
RBM4	-0.334643	-0.3525	-0.0178571	-4.71773	1.14157e-05	3.12254e-05
MGC22014	-0.758512	-0.534107	0.224405	-4.71722	1.14377e-05	3.12677e-05
DPP6	1.14958	1.58232	0.432738	4.71585	1.14964e-05	3.13938e-05
PSMC5	0.500238	0.529286	0.0290476	4.7158	1.14988e-05	3.13938e-05
RAB15	1.91417	1.93036	0.0161905	4.71569	1.15035e-05	3.13938e-05
CCPG1	-1.25018	-1.17018	0.08	-4.71518	1.15252e-05	3.1435e-05
GM2A	-0.449643	-0.445357	0.00428571	-4.71413	1.15708e-05	3.15414e-05
ZNF347	0.925595	1.19393	0.268333	4.71382	1.15841e-05	3.15598e-05
ZNF256	0.64369	0.944643	0.300952	4.71351	1.15977e-05	3.15789e-05
KRTHA3A	-0.533214	-0.438214	0.095	-4.71261	1.16371e-05	3.1668e-05
PYCARD	-0.832619	-1.07929	-0.246667	-4.71164	1.16793e-05	3.17648e-05
ZDHHC21	0.651833	0.807643	0.15581	4.71068	1.17215e-05	3.18616e-05
KIAA0657	-1.05976	-1.225	-0.165238	-4.70992	1.1755e-05	3.19345e-05
WFDC1	-1.13125	-0.964107	0.167143	-4.70841	1.18216e-05	3.20972e-05
PLSCR1	-0.920833	-0.796786	0.124048	-4.7075	1.18617e-05	3.21877e-05
MADD	0.63131	0.604643	-0.0266667	4.70706	1.18814e-05	3.22229e-05
PAK7	1.97976	2.24643	0.266667	4.70673	1.1896e-05	3.22444e-05
NOV	-1.85345	-1.39179	0.461667	-4.70567	1.19436e-05	3.23549e-05
TNRC4	-0.595714	-0.344286	0.251429	-4.70529	1.19603e-05	3.23818e-05
SSH3	-0.849312	-0.727407	0.121905	-4.70762	1.20764e-05	3.26777e-05
ABHD2	-0.734048	-0.556429	0.177619	-4.69972	1.22122e-05	3.30079e-05
AEBP1	1.02833	1.23429	0.205952	4.69972	1.22122e-05	3.30079e-05
ERH	0.883214	0.691786	-0.191429	4.69897	1.22465e-05	3.3082e-05
ABCA5	-1.20042	-1.20411	-0.00369048	-4.69803	1.22896e-05	3.31798e-05
UBE2D1	-0.844048	-0.899286	-0.0552381	-4.69689	1.23422e-05	3.33029e-05
F13A1	1.41774	0.751786	-0.665952	4.69669	1.23516e-05	3.33096e-05
SRPX	1.18083	1.41607	0.235238	4.69599	1.2384e-05	3.33781e-05
SH3GL2	-0.678214	-0.556786	0.121429	-4.69576	1.23948e-05	3.33885e-05
GPR109B	-1.85488	-2.33821	-0.483333	-4.69538	1.24121e-05	3.34161e-05
C2orf26	1.47917	1.7125	0.233333	4.69513	1.2424e-05	3.3417e-05
GRIA4	-0.523095	-0.375	0.148095	-4.69508	1.24264e-05	3.3417e-05
FLII	-0.810952	-0.460714	0.350238	-4.69465	1.2446e-05	3.34511e-05
LOC51333	1.16482	1.37339	0.208571	4.69405	1.2474e-05	3.35076e-05
ABCC4	0.919762	1.165	0.245238	4.69181	1.2579e-05	3.37707e-05
MSLN	-0.661964	-0.577321	0.0846429	-4.68965	1.26811e-05	3.40257e-05
DHX34	-1.18726	-0.733929	0.453333	-4.68928	1.26986e-05	3.40535e-05
STAT6	-0.535952	-0.360714	0.175238	-4.68883	1.27199e-05	3.40914e-05
SLC2A4RG	-0.665	-0.632143	0.0328571	-4.68566	1.28718e-05	3.44792e-05
PKM2	-1.17976	-0.907143	0.272619	-4.68447	1.29291e-05	3.46134e-05
ZNF239	1.14214	1.29929	0.157143	4.68342	1.29799e-05	3.47299e-05
HCST	-0.980952	-0.880714	0.100238	-4.68207	1.30456e-05	3.48863e-05
CD151	-0.410595	-0.233929	0.176667	-4.67897	1.31976e-05	3.52729e-05
ELF4	-0.771429	-0.592143	0.179286	-4.67833	1.32289e-05	3.5337e-05
CPLX2	-0.60631	-0.564643	0.0416667	-4.67801	1.3245e-05	3.53602e-05
KARCA1	0.926667	0.978571	0.0519048	4.67755	1.32677e-05	3.53843e-05
CLCA2	1.53821	1.55036	0.0121429	4.67753	1.32688e-05	3.53843e-05
CACYBP	-0.415595	-0.295357	0.120238	-4.67667	1.33114e-05	3.54782e-05
MGC14289	1.4644	1.70821	0.24381	4.67602	1.33437e-05	3.55443e-05
ALS2CR4	0.585714	0.775	0.189286	4.67489	1.34001e-05	3.56748e-05
CSE-C	0.840833	0.708214	-0.132619	4.67144	1.35735e-05	3.61163e-05
LRSAM1	-0.58131	-0.641071	-0.0597619	-4.67113	1.35892e-05	3.61382e-05
CRA	-0.73619	-0.595	0.14119	-4.67045	1.36241e-05	3.62107e-05
TWIST2	-2.28881	-2.87286	-0.584048	-4.66996	1.36486e-05	3.62557e-05
PRICKLE1	1.0331	1.05036	0.0172619	4.66889	1.37037e-05	3.63755e-05
RDH11	0.930238	1.01214	0.0819048	4.66878	1.37089e-05	3.63755e-05
TAPBP	-0.673214	-0.633214	0.04	-4.66701	1.38001e-05	3.65972e-05
MGC52022	-0.763929	-0.7475	0.0164286	-4.66591	1.38567e-05	3.67271e-05
WARS2	1.02417	1.1925	0.168333	4.66573	1.38661e-05	3.67288e-05
IMMP2L	1.25392	1.80929	0.555366	4.6704	1.38727e-05	3.67288e-05
NUP50	-0.472202	-0.44625	0.0259524	-4.66505	1.39012e-05	3.6784e-05
RIN3	-0.690119	-0.773929	-0.0838095	-4.66334	1.39898e-05	3.69979e-05
GPR34	-0.843929	-0.551786	0.292143	-4.66319	1.39981e-05	3.69994e-05
SLC25A27	0.755417	0.893036	0.137619	4.66212	1.40539e-05	3.71262e-05
PRDM9	-0.506429	-0.490714	0.0157143	-4.66004	1.41633e-05	3.73948e-05
ATP4A	-0.534762	-0.233571	0.30119	-4.65902	1.42171e-05	3.75161e-05
PLK1	-0.595595	-0.729643	-0.134048	-4.65742	1.43024e-05	3.77204e-05
TOB2	-0.587262	-0.468929	0.118333	-4.65643	1.4355e-05	3.78381e-05
KIAA1754	-1.52702	-1.73821	-0.21119	-4.6557	1.43944e-05	3.79212e-05
SLC9A9	1.46631	1.21893	-0.247381	4.65313	1.45325e-05	3.8264e-05
C10orf82	-0.47994	-0.369107	0.110833	-4.65261	1.45611e-05	3.83183e-05
KIAA0971	0.761071	0.8225	0.0614286	4.65034	1.46843e-05	3.86212e-05
KIAA0907	0.995238	1.38214	0.386905	4.64953	1.47291e-05	3.87178e-05
CDC42EP3	-0.82881	-0.759643	0.0691667	-4.64827	1.4798e-05	3.88773e-05
TIMM9	1.06667	1.37929	0.312619	4.64731	1.48513e-05	3.89962e-05
PRKAG1	-0.578333	-0.382857	0.195476	-4.64631	1.49064e-05	3.91194e-05
PITPNM2	1.33774	1.63286	0.295122	4.64877	1.50334e-05	3.94165e-05
LOC284701	-0.635119	-0.5975	0.037619	-4.64398	1.50361e-05	3.94165e-05
C21orf127	0.49881	0.394286	-0.104524	4.64285	1.50996e-05	3.95613e-05
TPD52L2	-0.659762	-0.619286	0.0404762	-4.64188	1.51543e-05	3.96829e-05
FMO3	1.23536	1.27679	0.0414286	4.63998	1.52619e-05	3.99427e-05
PYCR2	-0.429167	-0.448214	-0.0190476	-4.63974	1.52752e-05	3.99557e-05
LOXL2	1.1844	1.3825	0.198095	4.63751	1.54027e-05	4.02672e-05
C21orf122	0.591786	0.866071	0.274286	4.6359	1.54952e-05	4.0487e-05
PCSK6	1.14786	1.15071	0.00285714	4.63551	1.55179e-05	4.05241e-05
SBZF3	0.632143	0.748571	0.116429	4.63337	1.56415e-05	4.08247e-05
FLJ20625	-0.862738	-0.6625	0.200238	-4.6522	1.56924e-05	4.09294e-05
HSPC111	0.751071	0.961071	0.21	4.63239	1.56987e-05	4.09294e-05
FOXK2	-0.457262	-0.3025	0.154762	-4.63145	1.57538e-05	4.1033e-05
CXorf12	-0.556548	-0.418929	0.137619	-4.63142	1.57556e-05	4.1033e-05
HIST1H3J	-0.689524	-0.665714	0.0238095	-4.63073	1.57957e-05	4.11149e-05
SPATA5	0.872619	0.875	0.00238095	4.63011	1.58322e-05	4.11877e-05
COL4A2	-0.839405	-0.713214	0.12619	-4.62922	1.5885e-05	4.12863e-05
MTP18	-0.355119	-0.308929	0.0461905	-4.62918	1.58874e-05	4.12863e-05
C1S	0.886905	0.76	-0.126905	4.62823	1.59435e-05	4.13916e-05
CDH7	1.1047	1.48268	0.377976	4.6282	1.59452e-05	4.13916e-05
MLC1SA	0.995595	0.983214	-0.012381	4.62778	1.59698e-05	4.14329e-05
ZNF141	0.558571	0.407143	-0.151429	4.62636	1.60543e-05	4.16213e-05
PKP4	-0.751012	-0.428393	0.322619	-4.62625	1.60611e-05	4.16213e-05
ENTPD4	-0.531667	-0.503571	0.0280952	-4.62613	1.60684e-05	4.16213e-05
MAGEH1	0.529881	0.720357	0.190476	4.62526	1.61205e-05	4.17141e-05
HOMER3	-1.16857	-0.925714	0.242857	-4.62524	1.61217e-05	4.17141e-05
RAB27B	1.45869	1.4025	-0.0561905	4.62298	1.62576e-05	4.20366e-05
PTPLB	0.711964	0.783393	0.0714286	4.62287	1.62639e-05	4.20366e-05
XPR1	0.812619	1.12036	0.307738	4.62252	1.62851e-05	4.20685e-05
KIAA1272	-0.878988	-0.804821	0.0741667	-4.62143	1.63513e-05	4.22169e-05
RHOU	-1.525	-1.38214	0.142857	-4.62043	1.64121e-05	4.23511e-05
PPP2CZ	1.15476	1.02607	-0.12869	4.61995	1.64413e-05	4.24035e-05
TADA3L	-0.662024	-0.225357	0.436667	-4.61718	1.66111e-05	4.28182e-05
GCLM	-1.0353	-0.970536	0.0647619	-4.61633	1.66639e-05	4.29314e-05
ERAL1	-0.341324	-0.165714	0.17561	-4.61991	1.67304e-05	4.3062e-05
SLCO4A1	0.910238	1.1	0.189762	4.61522	1.67326e-05	4.3062e-05
MCF2L	-0.554524	-0.639286	-0.0847619	-4.61468	1.6766e-05	4.31247e-05
HSPA6	-1.77298	-1.83607	-0.0630952	-4.61389	1.68151e-05	4.32279e-05
HSPC148	0.891548	0.933929	0.042381	4.61231	1.69141e-05	4.34589e-05
TENS1	1.34488	1.44821	0.103333	4.61133	1.69754e-05	4.35931e-05
DLAT	0.900595	0.766071	-0.134524	4.61062	1.70206e-05	4.36858e-05
PRSS16	-0.414405	-0.355357	0.0590476	-4.60827	1.71696e-05	4.40378e-05
FLJ11767	-0.559226	-0.577321	-0.0180952	-4.60817	1.71762e-05	4.40378e-05
TTYH1	1.25792	1.25232	-0.00559524	4.60793	1.71913e-05	4.4053e-05
SOCS3	-0.425952	-0.277857	0.148095	-4.60777	1.72012e-05	4.40547e-05
KIAA1904	-0.459286	-0.411429	0.0478571	-4.60659	1.72766e-05	4.42213e-05
AMIGO2	1.03512	1.18107	0.145952	4.60647	1.72847e-05	4.42213e-05
CST6	-0.372143	-0.229286	0.142857	-4.60584	1.73247e-05	4.42999e-05
COL27A1	-1.40619	-1.16571	0.240476	-4.6051	1.73726e-05	4.43986e-05
LOC284058	-0.892381	-0.622857	0.269524	-4.6047	1.73982e-05	4.44404e-05
PLD1	-0.693095	-0.760714	-0.067619	-4.60413	1.74353e-05	4.45114e-05
APEG1	1.15548	1.29786	0.142381	4.60302	1.75067e-05	4.46698e-05
PHLDB1	0.9125	0.946786	0.0342857	4.60274	1.75254e-05	4.46938e-05
CXCL6	-0.86369	-0.670357	0.193333	-4.6022	1.75603e-05	4.47589e-05
GRIN2C	-0.494286	-0.28	0.214286	-4.60145	1.76088e-05	4.48587e-05
TGM2	-0.382738	-0.339643	0.0430952	-4.60098	1.76399e-05	4.49135e-05
ADAM6	-0.54119	-0.56	-0.0188095	-4.60084	1.76491e-05	4.49135e-05
MET	-0.459524	-0.382857	0.0766667	-4.60055	1.76682e-05	4.49381e-05
DKK1	1.49071	1.78643	0.295714	4.59953	1.77348e-05	4.50771e-05
CATR1	1.46381	1.32643	-0.137381	4.59943	1.77416e-05	4.50771e-05
FLJ22318	-0.714524	-0.723571	-0.00904762	-4.59898	1.77707e-05	4.51271e-05
SPATA12	-0.448929	-0.411786	0.0371429	-4.59716	1.78914e-05	4.54094e-05
CAP1	-1.14893	-1.24964	-0.100714	-4.59604	1.79658e-05	4.5574e-05
NEUROG1	-0.35619	-0.296429	0.0597619	-4.59526	1.80177e-05	4.56814e-05
C6orf142	-0.472262	-0.304643	0.167619	-4.59414	1.80926e-05	4.58316e-05
PTDSR	-0.782857	-0.651786	0.131071	-4.59409	1.8096e-05	4.58316e-05
SLC31A2	-0.808452	-0.61	0.198452	-4.59284	1.81797e-05	4.60191e-05
GPR125	1.16517	1.42786	0.262683	4.59633	1.82539e-05	4.61827e-05
TATDN1	0.859762	1.17286	0.313095	4.5903	1.83519e-05	4.64059e-05
PERQ1	-0.645952	-0.424643	0.22131	-4.58733	1.85542e-05	4.68927e-05
RIOK1	0.845595	1.1425	0.296905	4.58688	1.85851e-05	4.6946e-05
SLC19A1	-0.897407	-0.937407	-0.04	-4.59098	1.86183e-05	4.70052e-05
TRPC6	1.18202	1.14321	-0.0388095	4.58538	1.86884e-05	4.71573e-05
SLC24A6	-0.639107	-0.52125	0.117857	-4.5851	1.87079e-05	4.71814e-05
KIAA1102	1.34512	1.62607	0.280952	4.58462	1.87415e-05	4.72414e-05
DTX2	-0.758929	-0.818214	-0.0592857	-4.58235	1.88992e-05	4.76138e-05
PPP4R1L	-0.581131	-0.378036	0.203095	-4.58068	1.90162e-05	4.78835e-05
NTRK2	0.815655	0.975238	0.159583	4.57999	1.90648e-05	4.79806e-05
KIAA1522	1.20738	1.28286	0.0754762	4.57952	1.90979e-05	4.80386e-05
HOXC10	-0.412024	-0.3725	0.0395238	-4.57906	1.91308e-05	4.8096e-05
VAC14	-0.365952	-0.188571	0.177381	-4.57468	1.94429e-05	4.88551e-05
DFFA	0.604345	0.77125	0.166905	4.57382	1.95049e-05	4.89851e-05
HPX	-0.635952	-0.440714	0.195238	-4.57226	1.96173e-05	4.92416e-05
ZNF342	-0.743214	-0.513929	0.229286	-4.57204	1.96333e-05	4.9256e-05
SYK	-0.796071	-0.699643	0.0964286	-4.57037	1.97548e-05	4.95347e-05
KCNA1	1.98672	1.97148	-0.0152381	4.57378	1.9837e-05	4.97149e-05
KRT23	-2.25381	-3.67714	-1.42333	-4.56713	1.99932e-05	5.008e-05
STARD10	-0.524524	-0.408571	0.115952	-4.56614	2.0066e-05	5.02257e-05
MGC11332	-1.39643	-1.09857	0.297857	-4.56606	2.00723e-05	5.02257e-05
NLGN2	1.14054	1.42179	0.28125	4.57457	2.01214e-05	5.03222e-05
PHKA2	-0.574167	-0.458214	0.115952	-4.56436	2.01986e-05	5.0489e-05
GUCY2F	0.94381	1.12286	0.179048	4.56349	2.02637e-05	5.06031e-05
UNC13C	1.84585	2.09037	0.244524	4.56798	2.02654e-05	5.06031e-05
HSPC054	-1.43821	-1.21321	0.225	-4.56222	2.03586e-05	5.08092e-05
FLJ12443	-0.957143	-0.815714	0.141429	-4.5599	2.05334e-05	5.12187e-05
SNRPE	0.788512	1.04446	0.255952	4.55917	2.05888e-05	5.13303e-05
RPS6KA6	1.48679	1.84321	0.356429	4.55875	2.06211e-05	5.13841e-05
MAST4	0.790714	0.757857	-0.0328571	4.55619	2.08169e-05	5.18449e-05
LPHN1	1.09762	1.49429	0.396667	4.55505	2.09041e-05	5.20091e-05
CYP4A11	-0.618214	-0.635357	-0.0171429	-4.55505	2.09046e-05	5.20091e-05
ATP11B	-0.880476	-0.747857	0.132619	-4.55243	2.11073e-05	5.2479e-05
KCNAB2	-0.734167	-0.790357	-0.0561905	-4.55225	2.11212e-05	5.2479e-05
TGM5	-1.68036	-1.71536	-0.035	-4.55219	2.11263e-05	5.2479e-05
TNNI3	0.96669	0.935714	-0.0309756	4.55546	2.12205e-05	5.26711e-05
HERPUD1	-0.936786	-0.698214	0.238571	-4.55091	2.12257e-05	5.26711e-05
PRKCZ	-1.02286	-0.761429	0.261429	-4.54893	2.13813e-05	5.30297e-05
TAF10	-0.747619	-0.645	0.102619	-4.54667	2.15601e-05	5.34457e-05
CD302	-1.27538	-1.07038	0.205	-4.55459	2.16518e-05	5.36382e-05
TSGA14	0.491845	0.702917	0.211071	4.54541	2.16602e-05	5.36382e-05
CGI-30	0.492738	0.567857	0.075119	4.54526	2.16727e-05	5.36415e-05
KIF3A	1.14113	1.60125	0.460119	4.54483	2.17072e-05	5.36982e-05
TTC17	-0.476786	-0.401071	0.0757143	-4.54469	2.17181e-05	5.36982e-05
CHRNB3	-0.690595	-0.596071	0.0945238	-4.54175	2.19546e-05	5.42548e-05
KIR2DL5	-0.421071	-0.373214	0.0478571	-4.54122	2.19974e-05	5.43327e-05
HMOX2	-0.565595	-0.573929	-0.00833333	-4.53978	2.21144e-05	5.458e-05
TIF1	0.845714	1.08357	0.237857	4.53971	2.21203e-05	5.458e-05
RAB20	-1.02619	-0.844286	0.181905	-4.53768	2.22864e-05	5.49614e-05
TBL1X	-0.953452	-0.914643	0.0388095	-4.53646	2.23862e-05	5.5179e-05
HNRPA0	0.73869	0.857857	0.119167	4.53606	2.24193e-05	5.52322e-05
CBR3	1.10607	1.13893	0.0328571	4.5358	2.24407e-05	5.52566e-05
PLEKHJ1	-0.478929	-0.334643	0.144286	-4.53555	2.24612e-05	5.52717e-05
CD34	2.13798	2.12607	-0.0119048	4.53545	2.247e-05	5.52717e-05
PLEKHG2	1.15964	1.09179	-0.0678571	4.53494	2.25118e-05	5.53462e-05
PCOLCE2	-2.13071	-2.41357	-0.282857	-4.53372	2.26136e-05	5.5568e-05
GRSF1	0.804405	1.05964	0.255238	4.53269	2.26988e-05	5.57487e-05
COL18A1	-1.29994	-1.28875	0.0111905	-4.53201	2.2756e-05	5.58604e-05
CMAH	0.823393	0.754821	-0.0685714	4.52716	2.3166e-05	5.68377e-05
MGC52010	-0.477738	-0.351071	0.126667	-4.52692	2.31858e-05	5.68572e-05
POR	-0.874048	-0.867857	0.00619048	-4.52672	2.32028e-05	5.68697e-05
RDH5	-0.735	-0.602857	0.132143	-4.52637	2.3233e-05	5.69147e-05
MEIS2	-0.487976	-0.416071	0.0719048	-4.5257	2.32902e-05	5.70257e-05
FLJ12671	-0.558929	-0.478929	0.08	-4.52535	2.332e-05	5.70694e-05
VPS28	-0.756429	-0.676429	0.08	-4.52494	2.33559e-05	5.71279e-05
CDA08	0.95131	1.02821	0.0769048	4.52342	2.34863e-05	5.74178e-05
FLJ21986	0.98869	1.10679	0.118095	4.52115	2.36835e-05	5.78702e-05
FAM20A	1.66868	-0.401071	-2.06976	4.5247	2.37575e-05	5.80213e-05
CG018	0.656667	0.891905	0.235238	4.5201	2.37751e-05	5.80347e-05
LIMR	-0.498929	-0.518214	-0.0192857	-4.5198	2.38012e-05	5.80689e-05
ROM1	0.669762	0.852143	0.182381	4.51748	2.40045e-05	5.85351e-05
PIP3AP	0.607024	0.7675	0.160476	4.51682	2.40628e-05	5.86194e-05
WDR5	0.702024	0.8875	0.185476	4.51681	2.40636e-05	5.86194e-05
GOLPH4	0.714226	1.00446	0.290238	4.51615	2.41221e-05	5.87321e-05
MTHFD2	0.932619	0.962143	0.0295238	4.51576	2.41569e-05	5.8787e-05
MTA1	0.978214	1.21893	0.240714	4.51537	2.41912e-05	5.88405e-05
CD63	-0.954841	-0.845556	0.109286	-4.51947	2.42168e-05	5.88728e-05
HSD11B1	1.72574	1.96741	0.241667	4.51841	2.43113e-05	5.90724e-05
BCAS4	0.653571	0.754286	0.100714	4.51338	2.43691e-05	5.91829e-05
MCCC2	0.773095	1.07857	0.305476	4.51242	2.44548e-05	5.9361e-05
SLC1A2	1.1331	1.31905	0.185952	4.51134	2.45519e-05	5.95664e-05
LY6G6C	-0.487024	-0.5425	-0.0554762	-4.51052	2.46261e-05	5.97162e-05
GTF2I	-0.861548	-0.664643	0.196905	-4.50888	2.47747e-05	6.0046e-05
PTHR1	1.33262	1.52429	0.191667	4.50809	2.48471e-05	6.0191e-05
SLC22A11	-0.424286	-0.319286	0.105	-4.50757	2.48946e-05	6.02756e-05
KIAA1799	0.830833	0.921071	0.0902381	4.50603	2.50351e-05	6.05851e-05
SF3B4	-0.508333	-0.342143	0.16619	-4.50476	2.51525e-05	6.08386e-05
EPS8L3	-0.340595	-0.254643	0.0859524	-4.50307	2.53085e-05	6.11849e-05
C6orf79	1.13238	1.62214	0.489762	4.50287	2.53271e-05	6.1199e-05
PIK4CA	0.708069	0.739259	0.0311905	4.50694	2.53531e-05	6.12309e-05
DGAT2	-1.81222	-2.21556	-0.403333	-4.50595	2.54448e-05	6.13842e-05
TJP1	0.860357	0.921786	0.0614286	4.50157	2.5448e-05	6.13842e-05
NES	0.845833	0.985357	0.139524	4.5015	2.5455e-05	6.13842e-05
SPANXA1	1.26107	1.19393	-0.0671429	4.50112	2.54904e-05	6.14176e-05
LONP	-0.429107	-0.295536	0.133571	-4.50107	2.54945e-05	6.14176e-05
HSC20	1.16261	1.52565	0.363043	4.65968	2.55222e-05	6.14532e-05
UCKL1	0.442262	0.581786	0.139524	4.50008	2.55878e-05	6.15802e-05
C5orf18	-0.934405	-0.931786	0.00261905	-4.49924	2.56664e-05	6.1733e-05
GPR1	-0.528095	-0.412143	0.115952	-4.49913	2.5677e-05	6.1733e-05
RNF24	-0.91369	-0.765357	0.148333	-4.49834	2.57516e-05	6.18811e-05
FNDC5	0.991786	1.12893	0.137143	4.49605	2.59683e-05	6.23706e-05
MGC61598	1.26679	1.69107	0.424286	4.4958	2.59921e-05	6.23965e-05
GAS1	1.11107	1.24464	0.133571	4.49563	2.60086e-05	6.24047e-05
LOC339210	1.4181	1.78929	0.37119	4.49458	2.61085e-05	6.26131e-05
PIK4CB	-0.436071	-0.391071	0.045	-4.49252	2.63061e-05	6.30553e-05
CAT	-0.802262	-0.86	-0.0577381	-4.49206	2.6351e-05	6.31313e-05
PTPRCAP	1.66222	0.995556	-0.666667	4.49587	2.64008e-05	6.3219e-05
[truncated: 12,915 more rows]
