# Supplementary material for: Comparative Gene Expression Analysis Reveals Similarities and Differences of Chronic Myeloid Leukemia Phases
Source: Cancers (Basel). 2022 Jan 5;14(1):256. doi: 10.3390/cancers14010256 (PMC8750437; doi:10.3390/cancers14010256)
Supplement: Supplementary file 1 [file cancers-14-00256-s001.zip › SupplementaryMaterials/Table_S4_NetworkLinks.xlsx]

## Sheet: SignatureNetworkLinks
Source_Gene	Target_Gene	Type_of_Link	Number_of_Networks
ATAD3B	CHRM3	+	100
PADI4	MMP9	+	100
ADIPOR1	MKRN1	+	100
WNT2B	RHBDL1	+	100
HTR6	WBSCR17	+	100
AMY2B	AMY2A	+	100
AMY2A	AMY2B	+	100
PHLDA3	FDXR	+	100
KIAA1441	PBX2	+	100
FLJ10521	CD1D	+	100
CFH	CFHL1P	+	100
CFHL1	ATP1B1	+	100
GPX7	PTPRS	+	100
C1QB	C1QA	+	100
C1QA	C1QB	+	100
SPRR2B	SPRR2A	+	100
SPRR2A	SPRR2B	+	100
HIST3H3	HIST1H3G	+	100
M96	FXR1	+	100
FLJ12650	MLLT6	+	100
LOC91526	CPEB3	+	100
EN1	MUC8	+	100
EN1	PRODH	+	100
EN1	KIF5C	+	100
ECEL1	MAPK3	+	100
PFN4	GSTA2	+	100
HT001	EXOSC3	+	100
LTF	ALOX5AP	+	100
GPR160	MS4A3	+	100
GATA2	PCANAP6	+	100
FLJ20184	EFNB3	+	100
PF4V1	PF4	+	100
PF4	PF4V1	+	100
PF4	PPBP	+	100
MTP	VGCNL1	+	100
MSX2	PDGFRL	+	100
KIAA0372	LASS6	+	100
PCDHGC5	PCDHGC4	+	100
PCDHGC4	PCDHGC5	+	100
HLA-C	HLA-B	+	100
HLA-B	HLA-C	+	100
HLA-B	HLA-A	+	100
HLA-DRA	HLA-DPA1	+	100
SLC17A5	UNQ467	+	100
HIST1H3J	HIST1H3E	+	100
HIST1H3G	HIST3H3	+	100
HIST1H3G	HIST1H3J	+	100
HIST1H3C	HIST1H3B	+	100
HIST1H2BF	HIST1H1D	+	100
HIST1H4B	HIST1H4I	+	100
C6orf110	RHBDL1	+	100
CYLN2	ARC	+	100
GUSB	MGC10744	+	100
LOC389458	LOC284701	+	100
LOC389458	NR5A1	+	100
CCL24	KCNC1	+	100
TIMM17B	COPE	+	100
EPHX2	CD40LG	+	100
DEFA3	DEFA1	+	100
ANK1	SPTB	+	100
ANK1	KLF1	+	100
DEFA1	DEFA3	+	100
OAZIN	PRSS15	+	100
CACNA1B	SLC9A3	+	100
ORM2	ORM1	+	100
DKFZp434I1117	BTBD14A	+	100
CBWD1	LOC220869	+	100
FCN1	FCN2	+	100
COL13A1	HOXB3	+	100
CUBN	HLA-DRB5	+	100
SLCO2B1	C1QB	+	100
HBG1	HBG2	+	100
HBG2	HBG1	+	100
PRG2	PRG3	+	100
PRG2	EPX	+	100
GRASP	PER1	+	100
TARBP2	WDR18	+	100
ZDHHC17	KIDINS220	+	100
ZDHHC17	KIAA1327	+	100
GAPD	GAPDS	+	100
MUC8	CDC34	+	100
VGCNL1	MTP	+	100
THSD1	THSD1P	+	100
FGF14	LOC146853	+	100
CTSG	FLJ16686	+	100
RNASE2	RNASE3	+	100
RNASE3	RNASE2	+	100
KIAA1393	HMGN2	+	100
SPTB	ANK1	+	100
SERPINA6	FOXP4	+	100
SNURF	SNRPN	+	100
STRA6	SMARCD2	+	100
STRA6	ELA2	+	100
SNRPN	SNURF	+	100
DDX19L	DDX19	+	100
FBS1	PLEKHM2	+	100
RHBDL1	WNT2B	+	100
RHBDL1	C6orf110	+	100
LOC146346	PKNOX1	+	100
HP	HPR	+	100
HPR	HP	+	100
SULT1A1	SULT1A2	+	100
IGSF6	FGL2	+	100
ERAF	FY	+	100
EPX	PRG2	+	100
FDXR	PHLDA3	+	100
MGC10744	GUSB	+	100
MLLT6	C15orf2	+	100
EFNB3	FLJ20184	+	100
TRPV2	ALDOA	+	100
H3F3B	HIST1H3B	+	100
SMARCD2	STRA6	+	100
RNF138	MGC33371	+	100
KIAA0650	BACH1	+	100
PTPRS	GPX7	+	100
SEMA6B	GADD45B	+	100
U2AF2	PDLIM4	+	100
KLF1	ANK1	+	100
GAPDS	GAPD	+	100
COPE	TIMM17B	+	100
CEACAM6	CEACAM7	+	100
CEACAM6	CEACAM8	+	100
GADD45B	SEMA6B	+	100
ELA2	STRA6	+	100
AZU1	ELA2	+	100
AZU1	PRTN3	+	100
CEACAM8	CEACAM6	+	100
RPL18	RPL18A	+	100
UNQ467	TAGLN3	+	100
UNQ467	SLC17A5	+	100
CST4	CST3	+	100
RNPC1	ADIPOR1	+	100
MMP9	PADI4	+	100
CST3	CST4	+	100
ZFY	USP9Y	+	100
SMARCB1	KRT9	+	100
MX1	RSAD2	+	100
HLA-DRB5	CUBN	+	100
HLA-DRB6	HLA-DRB4	+	100
HLA-DRB4	HLA-DRB6	+	100
KIF5C	EN1	+	100
TPR	C6orf151	+	99
MGC12982	GNG13	+	99
PAI-RBP1	C9orf41	+	99
DDEFL1	CANT1	+	99
FY	ERAF	+	99
CFH	CFHL1	+	99
CFHL1	CFH	+	99
RPS27A	RPS24	+	99
KIAA0657	ADAMTS4	+	99
GMPPA	ABCA10	+	99
TAGLN3	UNQ467	+	99
RPL15	GGN	+	99
TMEM40	GP9	+	99
TMEM40	PPBP	+	99
DKFZP434I0714	INHA	+	99
CCNG2	PLEKHF2	+	99
GPX3	IL9R	+	99
CD14	IFI30	+	99
PACAP	IGJ	+	99
SH3RF2	LGI2	+	99
OPRM1	FGF7	+	99
KIAA1919	CD24	+	99
STX11	PLAUR	+	99
C6orf96	SAS	+	99
HLA-DRA	HLA-DMB	+	99
HLA-DPA1	HLA-DRA	+	99
MOXD1	GDEP	+	99
HIST1H3B	H3F3B	+	99
PRSS16	C1orf10	+	99
MKRN1	ADIPOR1	+	99
ARMCX3	MORF4L2	+	99
RPS4X	EIF1AX	+	99
PTDSS1	MGC12981	+	99
SYK	HSPC054	+	99
BARX1	GPHA2	+	99
FCN2	FCN1	+	99
CPEB3	LOC91526	+	99
BMS1L	NCL	+	99
MGC33371	RNF138	+	99
GMRP-1	GTF2E1	+	99
MS4A3	GPR160	+	99
ZFPL1	CPA5	+	99
CIT	FOXM1	+	99
KRT8	LOC90133	+	99
GAPD	ITGB1BP3	+	99
FLJ33915	NBR2	+	99
MTA1	MGC16028	+	99
CHP	MGC62100	+	99
CRI1	M11S1	+	99
DKFZP434P1750	PTOV1	+	99
SULT1A2	SULT1A1	+	99
NDUFAB1	CCT4	+	99
NDUFAB1	CIAPIN1	+	99
HSPC009	FGF14	+	99
KRTHA7	SLC6A13	+	99
ABCA10	GMPPA	+	99
PPARBP	COIL	+	99
PER1	GRASP	+	99
AURKB	FOXM1	+	99
LOC146853	FGF14	+	99
KIAA0650	ST8SIA4	+	99
UBXD1	CDC34	+	99
BPY2IP1	EGFL3	+	99
COPE	ADRM1	+	99
CLPTM1	BPY2IP1	+	99
MGC62100	CHP	+	99
IFI30	CD14	+	99
ELA2	AZU1	+	99
LILRB2	LILRB5	+	99
RPL18A	RPL18	+	99
LILRB5	LILRB2	+	99
GPI	TETRAN	+	99
RPL36	RPS28	+	99
RPS28	RPL36	+	99
SLC27A1	PLSCR3	+	99
SLC27A1	PLXNB2	+	99
JUNB	IER2	+	99
IER2	EGR1	+	99
GMEB2	FOSL2	+	99
CTSZ	CREBL1	+	99
SSTR3	ADRA2B	+	99
BACH1	KIAA0650	+	99
MT-ND4	PTPRO	+	99
KIAA0907	DATF1	+	99
ADIPOR1	RNPC1	+	98
FH	PSMD14	+	98
PIK3CD	CEBPB	+	98
RABGGTB	LOC85028	+	98
MRPL37	C20orf9	+	98
GPX7	CLPTM1	+	98
HMGN2	KIAA1393	+	98
PCANAP6	GATA2	+	98
QSCN6	CEBPA	+	98
FLJ10748	MYH11	+	98
GPR37L1	ZFYVE1	+	98
VAX2	PCDHA2	+	98
CCT4	NDUFAB1	+	98
ADD2	NFIA	+	98
MGC12981	PTDSS1	+	98
SAG	MGC45562	+	98
TNNC1	GGN	+	98
APEH	TNP1	+	98
TMEM40	PTCRA	+	98
LOC90133	KRT8	+	98
RPL34	RPL24	+	98
FAM44A	NFAT5	+	98
PPAP2A	ITGA10	+	98
EGR1	IER2	+	98
TCF7	CXCR3	+	98
TGFBI	SLC7A7	+	98
HLA-DMB	HLA-DRA	+	98
PNR	ITGB1BP3	+	98
GLP1R	PSD2	+	98
HIST1H3B	HIST1H3C	+	98
HIST1H2BB	HIST1H2BF	+	98
HIST1H4I	HIST1H4B	+	98
MKRN1	ERP70	+	98
ERP70	MKRN1	+	98
INMT	FOXD2	+	98
FLJ10925	TFF3	+	98
IFRD1	NFIL3	+	98
PDAP1	CHC1	+	98
NDUFA4	COX7B	+	98
ARHGAP4	KIAA0540	+	98
FLNA	ATP6AP1	+	98
FLJ37858	PAG	+	98
DEFA4	WASF3	+	98
PLEKHF2	CCNG2	+	98
TCEA1	YWHAQ	+	98
RPS6	RPL5	+	98
C9orf100	LIG1	+	98
C9orf41	PAI-RBP1	+	98
COL13A1	CYP2U1	+	98
GLUD1	XRN2	+	98
BAG3	ZNF532	+	98
OPTN	CSDA	+	98
DRD1IP	KIFC3	+	98
ADD3	CD58	+	98
SLCO2B1	CCL18	+	98
HNRNPG-T	SUFU	+	98
ZFPL1	GADD45GIP1	+	98
WNK1	NFATC2IP	+	98
DENR	BTBD1	+	98
ITM2B	NUMB	+	98
ITPK1	DKFZP434H132	+	98
TINF2	MAP4K5	-	98
NFATC2IP	WNK1	+	98
AXIN1	KIF21B	+	98
ALDOA	TRPV2	+	98
CDIPT	PL6	+	98
LCAT	MYH9	+	98
TBX4	LOC81569	+	98
TBX4	HTN1	+	98
PLSCR3	SLC27A1	+	98
SCO1	C18orf55	+	98
MLLT6	FLJ12650	+	98
AANAT	GDF5	+	98
PTPRS	DRD1IP	+	98
GPATC1	MRPL39	+	98
PRSS15	OAZIN	+	98
GPR77	CLDN14	+	98
CEACAM3	CEACAM1	+	98
CLC	SN	+	98
RPL18A	RPL10	+	98
PLAUR	STX11	+	98
NAPSB	NAPSA	+	98
KIAA0963	RHBDL6	+	98
GMEB2	NINJ1	+	98
MOCS3	EXOSC6	+	98
MX1	OAS2	+	98
S100A6	S100A4	+	98
HLA-DRB5	HLA-DRB3	+	98
TMED8	HPS3	+	98
LOC220869	CBWD1	+	98
MT-ND1	MT-ND4	+	98
THSD1P	THSD1	+	98
FLJ21168	RPS6KB1	+	97
GPR3	TBL3	+	97
TDE2L	STAB2	+	97
APH1A	SLC39A7	+	97
CFHL1P	CFH	+	97
CHRM3	ATAD3B	+	97
MFN2	KIAA1109	+	97
CIAS1	BHLHB2	+	97
IVNS1ABP	ABHD5	+	97
FY	RAB3IL1	+	97
FCGR3B	FCGR3A	+	97
EGFL3	BPY2IP1	+	97
KIF2C	DKFZp762E1312	+	97
KIAA0657	CASP14	+	97
YWHAQ	TCEA1	+	97
LEREPO4	COPS2	+	97
SPATA3	PRSS1	+	97
FAIM	DNMT3A	+	97
SOX14	CDC42EP1	+	97
SSB4	DLG4	+	97
MRPL3	BCCIP	+	97
TMEM40	ITGB5	+	97
RPL9	RPL35	+	97
FIP1L1	FKBP8	-	97
ST8SIA4	KIAA0650	+	97
SPOCK	DSCAM	+	97
MRPS30	ESD	+	97
SLC9A3	CACNA1B	+	97
MAP3K5	KIAA0240	+	97
FOXP4	SERPINA6	+	97
GSTA2	PFN4	+	97
HIST1H3E	HIST1H3J	+	97
HIST1H2BF	HIST1H2BB	+	97
KIAA0240	MAP3K5	+	97
ERP70	E2-230K	+	97
CPA5	ZFPL1	+	97
PBEF1	PELI1	+	97
PSMA2	PSMB1	+	97
CXorf43	MUC7	+	97
MAGED1	MFAP2	+	97
ARX	LOC284058	+	97
COX7B	NDUFA4	+	97
MCPH1	SPTBN2	+	97
ARC	CYLN2	+	97
PDGFRL	MSX2	+	97
PAG	FLJ37858	+	97
NKX3-1	C11orf11	+	97
RPS6	RPL17	+	97
ZNF462	CNN3	+	97
NINJ1	GMEB2	+	97
PRG1	LYZ	+	97
SCD	CYB561	+	97
RPS25	RPL11	+	97
RAB3IL1	FY	+	97
AGTRL1	TNFRSF6B	+	97
KCNC1	CCL24	+	97
PATE	LGI4	+	97
PRG3	PRG2	+	97
PTPRO	MT-ND4	+	97
FOXM1	AURKB	+	97
SFRS9	KIAA0251	+	97
ITM2B	TXNIP	+	97
FGF14	KCNA2	+	97
BAZ1A	LAP1B	+	97
MTA1	UBE2G2	+	97
SLC7A7	TGFBI	+	97
PPP2R5C	CREBL2	+	97
HP	LOC199675	+	97
MAFG	MAFG	+	97
CANT1	DDEFL1	+	97
MGC11242	C19orf19	+	97
COIL	PPARBP	+	97
HOXB3	COL13A1	+	97
ZNF532	BAG3	+	97
C18orf55	SCO1	+	97
C19orf19	MGC11242	+	97
WDR18	TARBP2	+	97
NAPSA	NAPSB	+	97
FPR1	VNN2	+	97
GGN	TNNC1	+	97
NOL5A	IPO7	+	97
MYL9	ARPC5	+	97
USP9Y	ZFY	+	97
ZFY	CYorf15A	+	97
CD24	KIAA1919	+	97
CYorf15A	ZFY	+	97
APOL3	RARRES3	+	97
MT-CO1	ADRA2B	+	97
C6orf21	LY6G6D	+	97
HDGF	TBC1D22B	+	96
CDCA8	KIF4A	+	96
TOSO	N4BP3	+	96
UBAP2L	DKFZp434M0331	+	96
MGC16664	KIAA0514	+	96
S100A8	FLJ31978	+	96
NFIA	KIAA0485	+	96
FOSL2	GMEB2	+	96
LOC388962	PFKM	+	96
NOP5/NOP58	CEBPZ	+	96
HAT1	NXT2	+	96
QPCT	MMP8	+	96
GBE1	CPNE3	+	96
KIAA0540	ARHGAP4	+	96
FXR1	M96	+	96
SMR3A	DRPLA	+	96
MGC10198	PDZK8	+	96
C5orf15	ZNRF2	+	96
TAF9	C14orf166	+	96
TLX3	SLC24A2	+	96
MRPS18B	ECH1	+	96
PBX2	KIAA1441	+	96
PSMB1	PSMA2	+	96
HIST1H1D	HIST1H2BF	+	96
RPS18	RPL13A	+	96
HIST1H3A	HIST1H3C	+	96
HIST1H2BB	HIST1H4I	+	96
ZNRF2	C5orf15	+	96
WBSCR17	HTR6	+	96
INMT	ZNF490	+	96
PSMA2	VBP1	+	96
LOC389458	LOC147111	+	96
G6PD	RAC2	+	96
AGPAT5	C14orf104	+	96
IGFBPL1	MMP20	+	96
ASAH3L	DKK1	+	96
BTBD14A	DKFZp434I1117	+	96
AKR1C3	OCIAD2	+	96
RPS24	RPS27A	+	96
SMBP	GK001	+	96
RARRES3	APOL3	+	96
PRG3	ALOX15	+	96
TARBP2	WDR54	+	96
ULK1	DGKD	+	96
FOXM1	CIT	+	96
KIAA1076	CREBBP	+	96
ABCC4	PRKAR2B	+	96
LAMP1	PPP1CA	+	96
ALOX5AP	LTF	+	96
KIAA0251	SFRS9	+	96
MAPK3	HCRT	+	96
SULT1A2	SULT1A3	+	96
RPS6KB1	FLJ21168	+	96
CBX4	VAMP2	+	96
PLXDC1	KCND1	+	96
RAB5C	APH1A	+	96
NBR2	FLJ33915	+	96
MYOHD1	TBPIP	+	96
HGS	FLJ12788	+	96
ASF1B	NEIL3	+	96
FKBP8	FIP1L1	-	96
RTBDN	GTPBP5	+	96
LIR9	LILRA1	+	96
LILRB3	AMICA1	+	96
RPL18	MRPL23	+	96
FLJ20422	HSPBP1	+	96
C20orf141	BGR	+	96
RPS21	RPL35A	+	96
ZNF336	GLP2R	+	96
STK6	CDCA8	+	96
MAPRE1	LAPTM5	+	96
IDH3B	COMMD9	+	96
CST8	SPAR	+	96
PITPNB	SNAPC5	+	96
CDC42EP1	SOX14	+	96
ATP5J	NEDD8	+	96
KIAA1688	FBXL8	+	96
CNN3	ZNF462	+	95
NRAS	WBP11	+	95
CLSTN1	CD81	+	95
JTB	CTBP2	-	95
HCRTR1	GDAP1L1	+	95
ACTA1	ACTG1	+	95
KLHL12	LOC145842	+	95
ACBD6	LGTN	+	95
CDA	CTSD	+	95
ZNF496	MAP4	+	95
NR4A2	FOSB	+	95
DQX1	ARL1	+	95
NCL	BMS1L	+	95
HSPD1	DKC1	+	95
ADD2	PKLR	+	95
RAFTLIN	LIPA	+	95
RPL24	RPL34	+	95
C3orf18	LLGL2	+	95
RNF123	RANBP10	+	95
FLJ20184	FLJ20433	+	95
OCIAD2	AKR1C3	+	95
PF4	GP9	+	95
KIAA1327	ZDHHC17	+	95
TETRAN	GPI	+	95
PPAP2A	ELAVL4	+	95
N4BP3	TOSO	+	95
VNN2	FPR1	+	95
NEDD9	CDC42EP3	+	95
HLA-DMB	CD74	+	95
HLA-DRA	HLA-DRB1	+	95
C6orf108	SLC27A5	+	95
EPS15L2	EPS15	+	95
REPIN1	PRPF8	+	95
NCF1	LSP1	+	95
CLDN15	PLA2G6	+	95
ZNF261	KIAA0195	+	95
MCPH1	PFN4	+	95
KIAA0711	FUT4	+	95
NOTCH1	SEMA4D	+	95
LCN2	CKAP4	+	95
IARS	EPRS	+	95
SMC2L1	PLK4	+	95
TLR4	GPR34	+	95
FANCG	TIMELESS	+	95
SLC24A2	TLX3	+	95
CD72	CD79B	+	95
BARX1	PYCR2	+	95
OPTN	ALS2CR12	+	95
DKK1	ASAH3L	+	95
NFRKB	BRD2	+	95
M11S1	CRI1	+	95
EI24	FLJ21820	+	95
PSMA1	C6orf35	+	95
PLEKHA5	LOC375449	+	95
DDX23	NFS1	+	95
CDCA3	KIF2C	+	95
TGDS	APPBP2	+	95
ESD	MRPS30	+	95
NEDD8	ATP5J	+	95
KIAA2010	PAPOLA	+	95
FKBP3	RG9MTD1	+	95
FKBP3	UCHL3	+	95
NFATC2IP	GOLGA2	+	95
POLR3E	TRIT1	+	95
RABEP2	GRAP	+	95
MGC11335	PINK1	+	95
FBXL8	RCN3	+	95
PSMB10	PSME1	+	95
CTRB1	PPP1R3A	+	95
LOC284023	KIAA1244	+	95
KIAA0195	ZNF261	+	95
BCAS3	CRAT	+	95
LLGL2	C3orf18	+	95
CD79B	CD72	+	95
PERLD1	RGS19IP1	+	95
AP3D1	CHERP	+	95
TCF3	RIMS3	+	95
RPL13A	RPS18	+	95
TUBB4	TUBB2	+	95
RNPC2	SFRS12	+	95
ADRM1	COPE	+	95
MC3R	STARD8	+	95
UBE2C	CDC20	+	95
MYH9	LCAT	+	95
ATXN10	SET	+	95
PLXNB2	PLEKHG2	+	95
SEMA4D	NOTCH1	+	95
KIAA0514	MGC16664	+	95
LASS6	KIAA0372	+	95
TPR	GOLGB1	+	94
CDC20	UBE2C	+	94
AF1Q	IL17D	+	94
NSEP1	BTF3	+	94
RPL5	RPS6	+	94
LOC85028	RABGGTB	+	94
CKS1B	RACGAP1	+	94
CHC1	PDAP1	+	94
DKFZp762E1312	KIF2C	+	94
ADD2	KRT13	+	94
DUSP2	CD83	+	94
LOC129607	RSAD2	+	94
GTF2E1	GMRP-1	+	94
GP9	TMEM40	+	94
RPL35A	TIM14	+	94
RPL35A	RPS21	+	94
MRPL3	LDHB	+	94
ABHD5	IVNS1ABP	+	94
FLJ20534	EIF2S2	+	94
MOBKL1A	MAP4K5	+	94
DKFZP434I0714	SFTPB	+	94
LGI2	SH3RF2	+	94
CNO	GTF2E1	+	94
EXOSC9	TAF4B	+	94
FKSG14	MLF1IP	+	94
SFRS12	SFRS11	+	94
PCDHA2	VAX2	+	94
HLA-B	HLA-E	+	94
HLA-DPA1	CD74	+	94
GCLC	CDC27	+	94
DJ467N11.1	ZNF326	+	94
SNX10	PTPN12	+	94
INMT	CAPN5	+	94
NDUFA4	TP53AP1	+	94
MYL7	FLJ35834	+	94
KCND1	PLXDC1	+	94
EIF1AX	RPS4X	+	94
SLC25A6	GLTSCR2	+	94
FLJ38705	SLC2A4	+	94
LY96	ZCSL2	+	94
ARRDC1	FES	+	94
C10orf76	PSORS1C2	+	94
RPP30	CNOT7	+	94
LOC474358	BSN	+	94
MYBPC3	MT-CO1	+	94
CACNA1C	CENTB5	+	94
RSN	MYO5A	+	94
PRPH	DTX3	+	94
DDX54	THAP4	+	94
MAP3K12	MAZ	+	94
PFKM	LOC388962	+	94
AVIL	SLC22A1	+	94
UCHL3	FKBP3	+	94
CTSG	TGM5	+	94
KIAA1393	CSPG5	+	94
TXNDC	ENTH	+	94
ACTR10	UBE1C	+	94
PSMA6	PSME2	+	94
ARID3B	KIAA0247	+	94
FGF7	OPRM1	+	94
BTBD1	DENR	+	94
AQP9	FCGR2A	+	94
COPS2	LEREPO4	+	94
CREBBP	KIAA1076	+	94
ZDHHC7	UNC119	+	94
CCL22	FGF21	+	94
CBFB	EIF2B1	+	94
TBL3	GPR3	+	94
CGI-37	NDUFV2	+	94
GP2	ASIP	+	94
FAHD1	MRPS17	+	94
CTF1	SLC25A31	+	94
HAS3	GPR24	+	94
P2RX5	FADS3	+	94
UNC119	ZDHHC7	+	94
TBPIP	MYOHD1	+	94
AURKB	AURKC	+	94
ESCO1	DRE1	+	94
BPY2IP1	CLPTM1	+	94
PTOV1	DKFZP434P1750	+	94
ZNF43	ZNF254	+	94
CDC34	MUC8	+	94
GPR77	LPPR2	+	94
CEACAM6	MS4A3	+	94
RPL18A	RPS18	+	94
LILRA1	LIR9	+	94
IER2	JUNB	+	94
ZHX3	ARVCF	+	94
EIF4ENIF1	DDX26	+	94
HMOX1	SLC26A11	+	94
KIAA0485	NFIA	+	93
ARPC5	MYL9	+	93
APH1A	RAB5C	+	93
SELENBP1	ALAS2	+	93
ITGA10	PPAP2A	+	93
LYPLA2	CFL1	+	93
CKIP-1	KIAA0286	-	93
C1orf43	PDCD6	+	93
FCER1A	MS4A2	+	93
KLHL20	FLJ21945	+	93
CD58	ADD3	+	93
SPRR2A	NDOR1	+	93
S100A10	CGI-38	+	93
RIMS3	TCF3	+	93
PLEKHM2	FBS1	+	93
AFTIPHILIN	CAB39	+	93
ECEL1	MGC12982	+	93
ECEL1	C6orf110	+	93
PFN4	MCPH1	+	93
CXCR4	BTG2	+	93
ID2	ID2B	+	93
BHLHB2	CIAS1	+	93
LOC348840	HSPA4L	+	93
HPS3	TMED8	+	93
IGJ	PACAP	+	93
HGFAC	UCP2	+	93
HERC3	KLHL2	+	93
RLN3R1	GPRC5D	+	93
LOC90355	SAP30	+	93
RNF14	PARP6	-	93
KIAA1244	ALS2CR19	+	93
LY6G6C	KRT8	+	93
HIST1H3J	HIST1H3G	+	93
SLC12A9	KIAA0963	+	93
CCM2	C6orf47	+	93
SHFM1	LSM5	+	93
MGC17403	C9orf42	+	93
MORF4L2	ARMCX3	+	93
SLC25A6	NME2	+	93
HADH2	RFXANK	+	93
FLJ12649	CFDP1	+	93
HSPC054	SYK	+	93
ORM1	ORM2	+	93
C9orf10	TNRC6B	+	93
EEIG1	TMEPAI	+	93
STOM	GADD45A	+	93
CARD9	PER3	+	93
UBE2R2	PHF20	+	93
NOLC1	NOLA1	+	93
ATP5C1	RPL17	+	93
MSMB	TNRC4	+	93
MMP8	CPNE3	+	93
AMICA1	LILRB3	+	93
FADS3	P2RX5	+	93
C3AR1	DEGS1	+	93
PUS1	PDCD11	+	93
DDX54	SCARB1	+	93
CDCA3	UBE2C	+	93
CRY1	C19orf2	+	93
MUC8	NR2F1	+	93
SLC6A13	KRTHA7	+	93
ELK3	TRIM61	+	93
SPTB	RAB3IL1	+	93
MYO5A	RSN	+	93
PAR5	UNG2	+	93
LOC145842	KLHL12	+	93
LOC112868	SH2D2A	+	93
RANBP10	RNF123	+	93
ZNF598	KIAA0339	+	93
MAPK3	ECEL1	+	93
SEPX1	SLC16A3	+	93
CTRB1	MC5R	+	93
TRAPPC1	SYTL1	+	93
Bit1	FLJ20604	+	93
ATXN7L3	FBS1	+	93
IMP5	PCDHA1	+	93
LOC284023	ANP32C	+	93
LOC284058	ARX	+	93
PLSCR3	EEIG1	+	93
CDC27	GCLC	+	93
ZNF490	INMT	+	93
CHERP	AP3D1	+	93
CDC34	UBXD1	+	93
CEACAM7	FCAR	+	93
C19orf2	CRY1	+	93
SN	CLC	+	93
C20orf6	FLJ12519	+	93
GTSE1	TROAP	+	93
TNRC6B	GOLGA2	+	93
PLXNB2	SLC27A1	+	93
TRPM2	NOD27	+	93
S100B	PSG5	+	93
KIR2DL4	ATP8B2	+	93
GNL2	NOP5/NOP58	+	92
CD1D	FLJ10521	+	92
NCF2	LILRA2	+	92
WDR8	NME6	+	92
SLC30A7	SHPRH	+	92
SIPA1L2	SH3BP5	+	92
MRPL37	PSMB7	+	92
MGC4796	CD300A	+	92
KIF21B	AXIN1	+	92
SHC1	Cab45	+	92
SPRR2A	FLJ44968	+	92
CLCNKA	SLC29A4	+	92
THAP4	MGC5508	+	92
THAP4	DDX54	+	92
LOC90784	DUSP4	+	92
ZC3HDC8	NOL8	+	92
RPL24	RPS15	+	92
ID2B	ID2	+	92
SPAR	CST8	+	92
SLC25A31	CTF1	+	92
CDC25C	DKFZp762E1312	+	92
BTF3	NSEP1	+	92
SFRS12	RNPC2	+	92
ENTH	TXNDC	+	92
PCDHA1	IMP5	+	92
PCDHA4	PYGM	+	92
HLA-DMB	FLJ20647	+	92
HLA-E	HLA-B	+	92
LY6G5C	FLJ20489	+	92
FRMD1	TMPRSS3	+	92
SP4	SIX3	+	92
FLJ10925	C21orf30	+	92
FGL2	IGSF6	+	92
UBE1	BAT1	+	92
UBE1	AATF	+	92
RNF128	PPP5C	+	92
PLP2	MLF2	+	92
EEF1D	PPP1CA	+	92
DEFA4	VAMP1	+	92
JMJD1C	TA-PP2C	+	92
PDCD11	ABCF1	+	92
FGF19	ACVR1B	+	92
MMP20	IGFBPL1	+	92
NUCB2	SSR1	+	92
ADMR	RPL10L	+	92
LYZ	PRG1	+	92
MUC8	EN1	+	92
OLR1	BMX	+	92
WASF3	VAMP1	+	92
EPSTI1	USP18	+	92
SOCS4	NHLRC2	+	92
PRPF39	ZNF451	+	92
PNN	DMTF1	+	92
FOS	DUSP1	+	92
SPATA7	MOBKL2B	+	92
LOC123169	NVL	+	92
C15orf15	COPS4	+	92
ST8SIA2	PLVAP	+	92
MYH11	FLJ10748	+	92
CIRH1A	ALDH18A1	+	92
RHBDL1	MGC12982	+	92
DKFZP434H168	POSTN	+	92
CCL18	SLCO2B1	+	92
VAMP2	CBX4	+	92
PRPF8	REPIN1	+	92
SEC14L1	KIAA1280	+	92
MAFG	MAFG	+	92
MYOHD1	SFRS2	+	92
MGC10540	RFXANK	+	92
PEMT	CRMP1	+	92
C18orf19	C15orf25	+	92
MC5R	CTRB1	+	92
NDUFV2	CGI-37	+	92
TAF4B	EXOSC9	+	92
SIRT6	GSK3A	+	92
ARHGEF1	NPEPL1	+	92
DHPS	COPE	+	92
MAG	PYCRL	+	92
AZU1	CTSG	+	92
CEACAM7	CEACAM6	+	92
NIFIE14	COMT	+	92
PGLYRP1	LTB4R	+	92
DEDD2	SH3GL1	+	92
HSPBP1	ACY1	+	92
RPS21	RPL35	+	92
ADAM33	PRSS16	+	92
BMP7	FLJ37078	+	92
TNFRSF6B	AGTRL1	+	92
MC3R	SGCA	+	92
ARVCF	ZHX3	+	92
MIF	ATP8B2	+	92
CDCA8	STK6	+	91
ENAH	KPNA5	+	91
LOC284561	LOC221143	+	91
CNTN2	ACTG2	+	91
SH2D2A	HOP	+	91
ATP8B2	KIR2DL4	+	91
H3F3A	CAP1	+	91
FCER1G	MGC24133	+	91
LOC284701	LOC389458	+	91
PMS1	KIAA1764	+	91
IL8RB	FCGR3B	+	91
MXD1	NDEL1	+	91
GORASP2	WDR5	+	91
RPS7	C14orf112	+	91
NDUFB3	COX17	+	91
DKFZp762E1312	CDC25C	+	91
CCT4	NDUFB5	+	91
MKI67IP	C3orf17	+	91
RAF1	N4BP1	+	91
USP19	ZNF42	+	91
SH3BP5	SIPA1L2	+	91
UBE1C	ACTR10	+	91
GSK3B	ABCC5	+	91
PF4V1	GNAZ	+	91
RPL9	EEF1B2	+	91
PPBP	PF4	+	91
ARHGAP24	FLJ11127	+	91
CRMP1	PEMT	+	91
TLX3	SCNN1D	+	91
LOC134548	FLJ31659	+	91
OGFRL1	NR3C1	+	91
GLP1R	MOXD1	+	91
MOXD1	GLP1R	+	91
KCNH2	KLF1	+	91
HOXA9	HOXB1	+	91
LRCH2	A4GNT	+	91
IRS4	SLITRK3	+	91
FIGF	ZNF452	+	91
ODZ1	CACYBP	+	91
TNFRSF10C	CKLFSF2	+	91
MOBKL2B	SPATA7	+	91
IFNB1	MTBP	+	91
KIAA1432	DTX3L	+	91
TBC1D13	RTN4R	+	91
NANS	SERPINB6	+	91
C10orf11	RAB32	+	91
SUFU	HNRNPG-T	+	91
FLJ10726	CCNJ	+	91
IPO7	NOL5A	+	91
FUT4	KIAA0711	+	91
C11orf11	NKX3-1	+	91
CTSD	GRN	+	91
PRG3	EPX	+	91
FLJ10652	FLJ20696	+	91
H1T2	HCST	+	91
MGC14817	U2AF1L2	+	91
ARL1	DQX1	+	91
TM4SF3	SARDH	+	91
FLJ31978	S100A8	+	91
MAP4K5	TINF2	-	91
IQGAP1	DPYD	+	91
FES	ARRDC1	+	91
SQRDL	FAM49B	+	91
SQRDL	SPG21	+	91
RANBP10	FZD5	+	91
N4BP1	RAF1	+	91
USP10	H3F3A	+	91
RABEP2	FBXO41	+	91
MLYCD	KIAA1443	+	91
CTRB1	C7orf28A	+	91
RPS15A	RPL29	+	91
RPL19	RPL14	+	91
CCL4	FASLG	+	91
CYB561	DHCR24	+	91
LOC284023	FLJ10748	+	91
EXOC7	NISCH	+	91
SOX9	PARK2	+	91
SOX9	KCNQ3	+	91
KCNH4	RLN3R1	+	91
RUNDC1	PLCG2	+	91
WNK4	DNAJB8	+	91
CANT1	SIPA1L1	+	91
AURKB	TROAP	+	91
FKBP10	FLJ33790	+	91
PCGF2	LHX6	+	91
SETBP1	LOC284262	+	91
LOC284262	SETBP1	+	91
GLTSCR2	SLC25A6	+	91
PRKACA	CAMTA2	+	91
RELB	MAP3K14	+	91
NPAS1	ABCC8	+	91
FBXL12	NFE2L1	+	91
HSPBP1	FLJ20422	+	91
XRN2	GLUD1	+	91
MOCS3	MGC40178	+	91
CTSZ	RAB3GAP	+	91
RAC2	IL2RG	+	91
GP1BB	HSPC159	+	91
UBE2G2	MTA1	+	91
TUBB2	TUBB4	+	91
LAPTM5	MAPRE1	+	90
VAMP3	LCP2	+	90
NESG1	PLK3	+	90
PYCR2	STX5A	+	90
HCRTR1	HEMK1	+	90
ATP8B2	MIF	+	90
CD58	MCP	+	90
ADORA1	MAGEB3	+	90
EXOSC10	GNL2	+	90
RSAD2	LOC129607	+	90
RQCD1	INSIG1	+	90
FLJ12519	C20orf6	+	90
GEMIN6	HMGCL	+	90
FLJ12788	HGS	+	90
FNBP3	FLJ20331	+	90
ADD2	UBADC1	+	90
GNAT1	GPR7	+	90
LRRN1	ATP9A	+	90
COX17	NDUFB3	+	90
MBNL1	RB1CC1	+	90
FLJ16686	C21orf62	+	90
CRR9	DERPC	+	90
BDP1	XPO1	+	90
GLRX	ARHGDIB	+	90
TLX3	HTR6	+	90
TGFBI	PLA2G7	+	90
C6orf166	MAP1LC3B	+	90
RPL10A	GNB2L1	+	90
BRPF3	MAP4K4	+	90
ZBTB24	PHF20	+	90
GIMAP4	TLR1	+	90
SGCE	IQCF2	+	90
CXCR3	TCF7	+	90
BCORL1	KIAA1856	+	90
CPNE3	MMP8	+	90
CLN8	DMRT2	+	90
MTBP	IFNB1	+	90
FRMPD1	PGF	+	90
FANCG	TK1	+	90
C9orf68	GNG12	+	90
IFNW1	tAKR	+	90
OPTN	KIAA1909	+	90
PYGM	PCDHA4	+	90
ORAOV1	MAFG	+	90
MMP8	QPCT	+	90
FGF19	COL6A1	+	90
MS4A3	CEACAM6	+	90
LSP1	NCF1	+	90
NXPH4	CRYAA	+	90
GIT2	RBL2	+	90
EIF2B1	CBFB	+	90
CDCA3	KIFC1	+	90
OAS2	MX1	+	90
ARHGAP9	NTNG2	+	90
TRA1	GRP58	+	90
NR2C1	RNF19	+	90
GRK1	GPR55	+	90
POLR1D	MGC9850	+	90
ACIN1	SFRS8	+	90
PYGL	PTX3	+	90
ZFYVE1	GPR37L1	+	90
CCNB1IP1	APEX1	+	90
NOPE	PAR5	+	90
MYO5A	NIN	+	90
SNRPA1	WDR5	+	90
NFAT5	FAM44A	+	90
ZNF598	SNAPC4	+	90
MMPL1	COX4I2	+	90
MAZ	MAP3K12	+	90
NDUFAB1	MRPS35	+	90
KRT9	SMARCB1	+	90
CYB561	SCD	+	90
CCL15	COL4A1	+	90
TIMP2	FCGRT	+	90
LOC146853	C1QTNF6	+	90
PLEKHG2	PLXNB2	+	90
DPP9	ADAM18	+	90
CHERP	SAFB	+	90
PRKCG	L1CAM	+	90
RUVBL2	QARS	+	90
PCSK4	FLJ35821	+	90
HNRPM	HNRPH3	+	90
FLJ36445	C6orf188	+	90
HSPC023	C6orf49	+	90
UBL5	TCEB2	+	90
C20orf52	NDUFB4	+	90
ZNF336	EXOSC6	+	90
SNRPB2	HSPC148	+	90
CD24	LRIG1	+	90
TSPY1	LOC157627	+	90
LARGE	SPATA3	+	90
RAC2	G6PD	+	90
MRPL39	GPATC1	+	90
LOC132241	LOC338799	+	90
