# Supplementary material for: Comparative Gene Expression Analysis Reveals Similarities and Differences of Chronic Myeloid Leukemia Phases
Source: Cancers (Basel). 2022 Jan 5;14(1):256. doi: 10.3390/cancers14010256 (PMC8750437; doi:10.3390/cancers14010256)
Supplement: Supplementary file 1 [file cancers-14-00256-s001.zip › SupplementaryMaterials/Table_S1_NormalizedExpressionData_CMLPhases_and_ImatinibResistant.xlsx]

## Sheet: ChronicPhase
SPOT_ID	ORF	Gene	DataSource1	DataSource2	Note	HSG_ID	GSM95167	GSM95168	GSM95169	GSM95170	GSM95171	GSM95172	GSM95173	GSM95174	GSM95175	GSM95176	GSM95177	GSM95178	GSM95179	GSM95180	GSM95181	GSM95182	GSM95183	GSM95184	GSM95185	GSM95186	GSM95187	GSM95188	GSM95189	GSM95205	GSM95206	GSM95207	GSM95208	GSM95209	GSM95210	GSM95211	GSM95212	GSM95213	GSM95214	GSM95215	GSM95216	GSM95217	GSM95218	GSM95219	GSM95220	GSM95221	GSM95222	GSM95223
10012688726	84033	OBSCN	NM_052843	non-public		HSG00200001	-0.29	-0.13	-0.21	0.03	-0.05	-0.03	0.41	0	-0.15	-0.34	-0.19	-0.48	0.55	0.29	0.23	0.48	-0.06	0.4	0.01	0.57	0.48	0.71	-0.17	-0.32	0.45	-0.08	0.19	-0.12	-0.37	-0.05	-0.5	1.1	-0.1	-0.2	-0.33	0.52	-0.5	-0.07	-0.24	0.65	0.22	0.19
10012685476	6262	RYR2	NM_001035	NM_001035		HSG00200004	-0.32	-0.45	-0.15	0.02	0.87	-0.72	-0.59	-0.05	-0.26	0.25	-0.3	-0.55	0.49	0.51	0.89	0.83	1.33	0.24	0.17	0.25	1.13	-0.43	-0.21	1.33	0.71	-0.08	0.51	0.22	-0.74	1.17	0.17	-0.15	0.22	0.42	0.24	0.02	-0.51	0.19	-0.38	-0.08	0.87	2.57
10012674733	3339	HSPG2	NM_005529	NM_005529		HSG00200006	0.34	-0.48	-0.46	-0.74	0.27	0.77	-0.32	-0.36	0.38	1.23	0.54	-0.05	0.65	0.99	0.78	0.14	3.57	-1.08	0.07	0.27	0.08	0.26	-0.36	-0.71	-0.82	-0.09	0.92	-1.44	-0.66	-0.23	0.56	-0.15	-1.59	-2.93	-0.96	2.18	-1.27	0.2	-0.68	0.42	-0.97	-0.95
10012671769	374969	LOC374969	NM_199342	non-public		HSG00200009	1.12	-0.49	-1.86	0.35	2.91	0.46	3.99	-0.71	0.05	-0.27	0.21	-0.78	-0.89	0.48	0.13	-1.29	-0.72	-0.55	-0.09	-0.59	1.89	-0.45	1.96	-0.64	0.82	0	-0.12	-0.8	-0.9	0.79	-0.02	0.92	-0.22	-0.27	-0.92	0.3	0.47	0.44	0.34	2.88	-0.62	-0.27
10012688096	257194	NEGR1	NM_173808	non-public		HSG00200028	-0.67	-0.69	-2.25	1.58	-0.81	0.24	-0.52	-0.45	-0.07	-0.92	3.46	-0.32	-0.38	-0.2	-0.17	-0.09	2.07	0.6	-1.12	-0.08	-0.9	0.13	0.89	1.3	1.75	-0.22	-0.3	0.4	2.12	-1.11	1.96	-0.37	-0.35	-0.47	-1.98	0.63	2.62	-0.36	-0.71	0.35	-1.67	-1.2
10012666991	4914	NTRK1	NM_002529	NM_002529		HSG00200031	-0.27	0.39	0.02	0.2	0.49	0.67	0.21	2.28	1	0.13	0.65	1.76	0.13	-0.22	0.78	1.23	-0.29	-1.16	1.66	0.03	0.07	0.54	0.71	0.36	-0.33	-0.57	0.2	-0.04	0.49	1.22	-0.36	3.05	-0.85	-0.57	-0.38	-0.23	0.16	1.2	-0.3	0.71	-0.16	0.28
10012665357	83858	ATAD3B	AB033099	AB033099		HSG00200033	0.29	0.41	-0.27	-0.39	1.7	0.81	0.92	0.37	-0.55	2.8	-0.11	0.16	-0.18	0.2	-0.12	-0.38	1.14	-0.11	0.34	0.3	-0.07	0.39	0.05	-0.51	-0.4	-0.57	0.13	-0.3	-0.25	0.22	-0.19	-0.35	-0.86	0.17	0.12	1.72	-1.26	-0.2	0.11	0.64	-0.45	-0.36
10012671698	3068	HDGF	NM_004494	NM_004494		HSG00200034	-0.12	0.81	0.61	0.27	2.06	-0.01	0.33	0.57	0.31	0.58	-0.48	0.2	-0.67	0.26	-0.88	0.07	-0.37	0.34	-0.06	0.64	-0.23	0.75	-0.61	-0.35	-1.19	-0.79	0.31	0.52	-0.28	0.17	0.4	-0.08	-0.56	0.52	0.61	0.42	0.43	-0.63	0.13	0.25	-0.25	0.55
10012679281	149111	CNIH3	AF070524	AF070524		HSG00200046	0.91	-0.34	0.78	-1.08	-0.4	0.87	0.28	-0.14	0.18	-0.72	-0.24	-0.12	-0.26	0.66	-0.67	2.33	3.96	-3.23	-4.02	0.52	-0.47	0.57	6.06	0.29	0.65	0.47	-2.76	0.96	1.92	0.26	-1.64	-0.93	3.25	0.91	0.96	-1.46	1.54	0.03	0.72	-0.93	0.57	2.48
10012689523	115572	FAM46B	NM_052943	non-public		HSG00200047	1.88	0.15	-0.39	0.35	-0.41	-0.12	1.47	-0.28	-0.09	-0.03	0.91	-0.57	0.11	0.03	3.06	0.1	0.64	1.13	0.57	0.47	-0.47	0.8	0.22	-0.36	0.46	0.29	0.33	-0.23	-0.21	0.59	-0.81	1.22	0.34	-0.04	-0.26	0.21	0.84	0.25	0.36	2.68	1.33	-0.12
10012686526	55650	PIGV	NM_017837	NM_017837		HSG00200049	0.07	0.64	0.75	0.69	-0.58	1.09	0.65	0.21	-0.18	1.71	0.94	0.63	-0.04	-1.05	-1.2	0.35	-0.1	0.29	-0.78	-0.17	-0.65	2.77	0.94	0.41	0.4	0.28	-0.31	0.59	0.46	0.78	0.02	-0.55	-0.33	0.37	0.17	0.15	0.65	0.25	-0.85	-0.22	-2.34	-0.75
10012680086	116841	IMAGE3451454	NM_053052	non-public		HSG00200050	0.49	0.24	0.78	0.15	0.2	0.31	0.24	-0.41	0.37	0.96	1.15	0.07	-1.7	-0.23	-0.51	-0.49	1.32	0.11	0.61	0.34	-0.5	1.93	-0.41	-0.27	-0.02	-0.33	0.85	0.03	-0.02	0.08	-0.36	0.12	-0.22	0.56	-0.17	0.96	0.2	0.45	0.1	0.59	-0.5	0.36
10012672171	26119	ARH	AL117654	AL117654		HSG00200051	0.98	1.09	0.67	-0.7	-0.28	0.85	-0.43	0.41	0.78	0.88	1.61	0.63	-0.52	-0.27	-0.85	-0.27	1.46	0.32	1.16	0.73	0	0.45	-1.08	0.68	0.38	-0.52	0.72	0.04	-0.68	-0.55	-0.96	0.12	1.55	0.87	0.21	0.13	-0.1	0.56	0.57	-0.14	-0.36	0.29
10012686604	54955	FLJ20508	NM_017850	NM_017850		HSG00200063	-0.37	-0.31	-0.32	0.9	-0.82	-1	0.28	0.22	0.12	-0.45	-1.47	-1.25	0.78	1.85	0.33	1.84	-0.49	0.15	0.12	2.88	2.3	1.09	-0.64	0.49	1.05	-0.15	0.66	0.1	-0.54	-0.94	1.63	-0.34	0.62	-0.75	0.19	-0.65	0.28	-0.65	0.4	-0.24	1.6	0.23
10012677509	30836	ERBP	NM_014597	NM_014597		HSG00200064	2	0.27	-0.8	0.73	-0.42	0.04	-0.22	-0.17	0.08	-0.35	0.93	0.79	0.26	0.81	1.11	1.26	0.48	-0.13	-1.01	-0.64	-0.01	-2.99	2.46	0.25	1.58	-0.15	0.17	0.19	-0.65	0.24	0.27	-0.23	0.07	-1.52	0.79	-0.02	0.12	-1.24	-0.39	0.52	1.77	0.86
10012687408	731	C8A	NM_000562	NM_000562		HSG00200066	0.43	0.8	-0.4	0.17	0.32	-0.74	1.07	0.74	-1.64	-1.77	0.15	-0.42	0.19	0.28	1.11	1.04	-0.31	-0.1	-0.1	-0.02	-0.32	-1	0.55	0.76	0.72	2.59	0.59	0.91	1.52	0.71	0.5	0.11	-0.23	1.04	0.29	-1.24	2.56	1.49	0.3	0.96	0.72	1.64
10012679994	260293	CYP4X1	NM_178033	non-public		HSG00200067	-0.13	-0.83	2.2	-0.44	-0.48	-0.23	0.22	1.12	0.69	-0.11	1.5	0.2	-0.92	-1.7	-0.36	-0.47	0.93	1.61	-1.82	-0.42	-0.62	-2.66	0	2.12	3.48	0.33	-0.43	-1.78	0.22	0.12	-0.72	-0.63	-2.78	1.85	-0.25	-0.57	-1.51	1.84	0.82	-0.47	1.72	3.65
10012670303	25973	DKFZp727A071	AL117473	AL117473		HSG00200068	-0.98	-0.08	-0.06	0.3	0.11	0	0.23	0.56	0.04	2.08	-0.79	-0.47	0	0.21	-0.87	-0.69	0.3	-1.46	-0.04	-0.08	0.2	1.42	-0.26	-1.29	0.05	-1		0.72	1.03	-0.56	1.55	1.36	-0.56	-0.42	-0.58	0.47	1.21	-0.1	-0.01	-0.23	-2.76	-0.7
10012667765	1263	PLK3	NM_004073	NM_004073		HSG00200069	0.02	0.61	0.29	-1.18	-1	-2.14	-0.7	-2.09	-1.17	-1.02	-0.08	-0.61	-1.69	-0.52	5.48	0.18	0.6	-1.62	0.02	-0.9	-2.4	-2.28	1.94	-0.57	0.2	-0.46	0.17	-1.34	-1.94	1.67	-1.58	-0.22	1.38	0.14	-0.09	0.22	-2.05	0.27	0.33	-0.65	3.35	-0.52
10012685294	149175	FLJ31434	NM_152496	non-public		HSG00200071	-1.01	0.49	2.13	0.19	0.17	-0.13	-0.5	0.24	3.25	2.79	3.43	0.65	-0.58	0.15	1.04	1.06	2.62	0.49	-0.32	-0.93	-1.49	2.32	-0.57	-0.79	1.07	-0.3	-1.63	0.54	1.17	2.8	0.1	-0.44	-1.81	0.3	-0.07	-0.01	-0.73	2.21	2.14	-0.16	2.2	0.72
10012674928	9473	C1orf38	NM_004848	NM_004848		HSG00200091	0.29	-1.05	0.04	-0.67	-0.49	-0.61	-0.12	-0.63	-0.06	0.21	0.56	0.6	-0.52	-0.9	3.22	-0.5	0.88	0.13	0.93	-0.58	-0.55	-0.56	0.97	0.24	0.51	1.27	-0.19	-0.31	-0.19	0.43	-0.66	0.36	0.34	1.13	-0.28	0.07	-0.47	1.12	0.53	0.07	2.04	-0.38
10012672247	2268	FGR	NM_005248	NM_005248		HSG00200093	0.47	-1.39	-0.38	-1.63	-0.41	1.05	1.36	0.94	0.75	0.68	-0.43	-0.23	0.77	-1.64	-0.57	-0.54	-0.04	0.33	1.1	-0.2	-0.27	-0.59	0.6	0.72	-0.43	0.09	-1.26	-0.31	0.76	-0.46	0.17	-0.1	0.13	0.65	-0.61	-0.4	-1.36	1.68	0.87	-0.47	0.88	-0.61
10012681979	51278	IER5	NM_016545	NM_016545		HSG00200094	-1.69	-0.19	-1.3	-1.84	-0.18	-3.56	-1.91	-0.35	-3.04	-0.74	3.5	-0.71	-0.58	-0.52	4.29	2.03	3.15	3.37	0.47	0.46	1.08	0.44	1.2	-0.85	2.02	-2.55	-1.2	-0.78	-0.31	0.03	-1.13	0.28	2.72	-1.44	-1.26	-0.25	0.49	-1.39	0.11	4.04	-0.09	0.2
10012686916	11240	PADI2	AB023211	AB023211		HSG00200095	0.13	-0.73	-3.33	-1.58	-2.03	0.14	1.45	-0.18	-0.86	-0.64	1.36	0.18	-1.87	-0.65	0.84	-1.34	1.27	-0.78	-0.77	0.42	1.49	-1.04	3.63	-0.4	1.28	1.69	1.37	-2.13	-0.13	1.77	-0.44	3.21	-1.07	-0.9	-3.15	0.55	-0.57	-0.45	-1.08	0.51	-1.06	-1.11
10012683293	270	AMPD1	NM_000036	NM_000036		HSG00200099	0.37	-0.4	-0.22	-0.33	-0.63	-0.23	-0.35	-1	-0.49	-0.77	0.35	-0.9	-1.05	0.35	0.31	0.4	1.16	-0.37	-0.11	1.27	-0.31	0.39	-0.7	-1.21	-0.25	-0.05	0.53	-1.25	-1.13	-0.85	-0.32	3.04	-0.31	-1.38	-0.85	1.93	0.11	-0.47	-0.42	0.58	-0.04	-0.44
10012687591	149428	BNIPL	NM_138278	non-public		HSG00200118	1.11	0.2	-0.44	0.76	-0.65	-0.32	-0.61	0.39	0.35	-0.68	-0.86	-0.1	0.11	-1.52	2.03	0.49	-0.55	-1.11	1.6	0.27	-0.08	-0.24	0.82	0.77	2.56	1.12	1.28	0.2	0.67	-0.67	0.53	-0.16	-0.52	1.09	-0.02	-0.7	0.75	1.64	3.05	-0.38	0.33	-1.27
10012674076	9132	KCNQ4	NM_004700	NM_004700		HSG00200120	-0.34	-0.52	-0.74	0.02	0.34	-0.54	-0.17	-1.14	-0.43	-0.48	-0.74	-1.18	-0.75	1.48	1.11	-0.42	0.59	-0.47	-0.33	1.74	0.26	0.18	0.05	-0.5	0.43	0.16	1.03	-0.93	-0.71	-0.86	-0.07	3.31	-0.51	-0.39	-0.61	2.27	-0.26	-0.04	-0.95	1.25	-0.22	-0.26
10012673570	9129	PRPF3	NM_004698	NM_004698		HSG00200121	-0.18	-0.04	0.06	-0.32	-0.48	-0.65	-0.97	0.58	0.38	0.3	-0.01	0.24	0.94	-0.64	-0.42	1.93	-0.33	0.66	-0.13	-0.22	1.34	-0.09	0.1	0.68	0.39	0.59	-0.27	0.52	0.26	0	0.3	-0.1	0.25	0.83	0.19	-0.78	0.19	0.6	0.52	0.04	0.73	0.43
10012673952	829	CAPZA1	NM_006135	NM_006135		HSG00200123	2.14	-0.14	0.98	1.19	0.46	1.94	0.8	0.83	2.41	0.86	0.15	1.41	0.7	-0.81	-1.33	-0.21	-0.52	1.37	0.46	-1.23	-0.83	0.36	-1.2	0.59	-1.84	-0.78	-1.56	0.66	0.91	0.07	1.09	-1.37	-0.3	-0.55	1.13	-0.74	-0.69	-0.72	0.63	-1.44	0.53	-0.54
10012688086	6402	SELL	NM_000655	NM_000655		HSG00200124	2.97	-3.03	-1.08	-3.12	1.49	2.57	1.49	-0.41	0.22	-0.7	2.12	0.97	-0.6	-3.69	1.47	-2.58	-0.3	0.2	0.48	-0.51	-0.83	-1.76	1.89	0.77	-0.35	1.99	-1.04	-0.87	1.87	1.02	0.46	-0.08	-0.44	-0.85	-0.73	-0.36	-1.38	1.04	0.99	-0.67	0.66	-2.96
10012688676	2330	FMO5	NM_001461	NM_001461		HSG00200125	0.36	0.48	1.22	0.69	-0.68	-0.05	-0.56	0.32	0.44	-0.02	0.83	0.02	-0.24	-0.94	0.38	1.13	-1.7	1.75	1.91	-0.09	-1.45	0.48	0.61	0.8	-0.05	-0.52	-0.3	1.08	0.01	-0.1	-0.13	0.2	0.63	0.51	0.83	-0.09	-0.77	-0.14	1.03	-0.26	0.01	-0.09
10012678440	149483	FLJ33084	NM_152500	non-public		HSG00200156	1.29	-0.68	0.8	0.96	-0.6	-0.49	-0.7	0.47	-0.09	0.3	0.07	0.21	1.19	-0.17	1.9	0.63	0.13	0.51	0.07	0.05	1.21	-0.83	1.34	0.1	3.07	3.25	3.27	0.72	0.43	-0.3	-1.05	1.18	0.34	2.24	0.22	-0.05	0.1	0.48	0.51	0.55	0.8	-0.39
10012678475	10903	CRA	NM_006697	NM_006697		HSG00200157	1.19	0.25	0.31	-0.66	-0.64	0.05	-0.2	-0.69	-0.98	-0.29	2.88	0.06	-0.4	0.82	0.9	-0.6	-0.08	0.1	-0.07	-0.4	-0.06	0.57	0.44	0.09	0.24	-0.81	-0.95	0.2	0.17	-0.46	0.61	0.54	0.8	0.82	-0.45	-0.25	1.7	0.54	0.4	1.03	0.02	-0.81
10012687422	2214	FCGR3A	NM_000569	NM_000569		HSG00200159	-0.12	-3.95	1.59	-1.46	2.41	0.17	2.59	3.69	3.97	-0.14	-2.53	1.33	-4.03	-4.61	-0.46	-2.88	-0.7	-1.77	-0.52	-2.66	0.24	-0.81	-3.28	3.72	0.1	-0.54	-0.83	0.29	2.66	-0.59	0.91	-0.23	-1	-0.62	-0.02	-1.49	-3.56	1.55	-2.09	-4.35	2.6	-2.84
10012679975	11022	TDRKH	NM_006862	NM_006862		HSG00200164	0.4	-0.09	0.16	0.2	0.2	0	0.91	-0.22	0.08	-0.36	0.46	-0.74	-0.32	0.87	-0.32	0.01	-0.21	-0.24	-0.18	0.57	1.87	0.06	0.13	-0.1	0.17	-0.15	-0.02	0.15	-0.12	0.08	-0.51	-0.01	-0.68	0.43	1.13	0.1	1.43	0.26	-0.29	-0.25	0.28	0.63
10012683146	55143	CDCA8	NM_018101	NM_018101		HSG00200192	0.99	0.92	0.1	0.62	0.52	1.54	-1.42	1.96	-0.95	0.01	0.41	0.67	-1.07	-1.48	-1.71	0.43	-0.83	0.8	0.59	-0.28	0.48	1.66	0.08	2.66	-1.71	-2.07	-0.35	0	0.2	0.34	-0.03	-0.43	-0.86	3	-0.06	0.11	0.82	-1.08	0.72	0.06	-1.4	-1.1
10012672322	29889	GNL2	NM_013285	NM_013285		HSG00200193	0.04	0.55	0.02	1.45	-0.85	-0.4	-2.15	-0.19	0.28	-0.51	0.18	-0.03	-0.83	2.75	0.05	0.89	0.17	-0.28	-1.28	-0.12	0.38	-0.66	0.63	-0.57	0.28	0.16	0.84	0.38	0.05	-0.1	-0.36	0.19	0.38	0.09	0.24	-0.02	0.74	-0.63	-0.99	0.28	0.17	1
10012675498	5928	RBBP4	NM_005610	NM_005610		HSG00200194	1.46	2.61	-0.32	0.83	0.22	1.54	-0.28	-0.51	-0.56	0.7	1.32	0.49	0.21	3.05	-0.69	-0.2	0.21	-0.75	-0.99	0.09	-0.96	-0.05	-0.38	-1.33	-0.27	-0.08	1.43	0.05	-0.28	0.34	-0.74	0.25	-0.5	-0.88	-0.12	0.41	1.03	-0.95	-0.92	1.03	-0.86	0.34
10012666164	6675	UAP1	NM_003115	NM_003115		HSG00200198	2.5	2.87	3.43	0.68	-0.17	1.09	-0.69	1.88	1.11	2.86	-0.74	1.28	-0.08	0.05	-1.34	0.36	-1.84	0.83	-0.28	-2.03	-1.84	0.69	-2.27	-0.72	-3.57	-1.39	-1.98	3.17	2.27	1.95	1.63	-1.09	-0.8	0.52	2.89	-0.61	-0.44	-1.21	-0.58	-1.44	0.84	2.33
10012673168	3104	HKR3	NM_005341	NM_005341		HSG00200200	-0.43	0.15	-0.09	-0.44	0.95	0.59	0.61	-0.29	-0.09	0.58	1.65	0.26	0.47	-0.4	-0.18	-0.11	0.17	-0.06	0.27	0.85	-0.17	-0.33	-0.53	0.47	0.04	0.27	-0.06	-0.3	0.35	-0.14	-0.39	0.31	-0.2	0.69	-0.27	0.52	-0.3	0.76	0.03	0.18	-0.32	0.06
10012668252	84970	MGC15882	NM_032884	non-public		HSG00200201	-0.03	0.6	-0.17	0.78	0.93	0.12	0.37	0.19	-0.15	0.21	0.28	0.06	-0.04	-0.3	0.63	0.32	-0.23	0.83	-0.24	-0.12	0.35	0.3	-0.11	-0.22	0.29	0.24	-0.11	-0.68	-0.24	0.63	-0.61	0.79	0.4	0.14	0.24	0.45	-0.43	-0.43	0.3	0.36	0.54	0.05
10012666694	375010	LOC375010	XM_496691	non-public		HSG00200210	0.6	-0.16	0.36	0.81	-0.32	-0.29	-1.06	-0.07	-0.82	0.76	-0.57	-0.24	-0.73	0.51	0.78	-0.32	0.78	-1.17	0.77	-0.7	-0.64	0.96	-0.05	-0.19	0.25	0.83	0.35	0.2	-0.87	0.11	-0.07	3.18	2.07	0.04	-0.4	-0.33	-0.56	-0.62	-0.01	1.66	-0.23	-0.76
10012684536	8420	RNU17D	AJ006835	AJ006835		HSG00200227	-0.34	0.59	-0.41	0.65	-0.24	-0.48	-0.33	0.14	0.17	-0.15	-0.51	-0.39	-0.09	1.26	0.61	0.76	-1.61	0.25	-0.34	0.69	0.56	0.79	0.58	-0.24	0.46	0.15	-0.14	0.64	-0.29	-0.09	1.33	0.66	0.3	0	-0.23	-0.01	0.57	-0.31	-0.53	0.27	-0.27	1.22
10012675304	23585	SMP1	NM_014313	NM_014313		HSG00200229	0.45	0.26	0.91	-0.13	-0.24	1.5	-0.38	0.59	1.45	-0.33	0.31	2.36	-0.55	-0.39	0.92	-0.95	-0.77	-0.47	0.28	-1.07	-1.17	-0.72	1.56	0.65	0.28	0.38	-0.23	0.51	1.51	0.7	-0.2	-0.43	0.31	-0.04	0.47	-0.53	-0.65	0.31	-0.04	-0.85	0.41	-0.41
10012687094	2212	FCGR2A	M31932	M31932		HSG00200230	-0.43	-2.81	0.07	-1.19	0.31	-0.53	-0.11	-2.97	-0.42	-2.48	-2.47	-0.16	-2.1	-3.3	4.39	-1.44	2.71	-2.36	0.2	-2.13	-1.49	-2.24	2.5	0.44	1.73	1.5	1.3	-0.55	0.49	2.62	-1.29	0.34	0.56	-1.32	0.09	-0.43	-1.92	0.32	0.39	-2.19	0.42	-3.25
10012684853	55924	LOC55924	NM_019099	NM_019099		HSG00200231	-0.42	0.18	0.43	-0.94	0.14	0.65	0.64	0.02	0.26	-0.08	0.09	0.58	0.43	-0.17	0.47	-0.53	1.75	-0.17	1.46	-0.43	0.17	-0.01	-0.2	0.61	-0.16	-0.05	2.42	-0.14	0.53	1.22	-0.3	0.51	-0.82	1	0.94	0.16	-0.6	2.23	0.45	-0.66	1.01	-0.31
10012687613	93185	IGSF8	NM_052868	non-public		HSG00200234	0.46	-0.44	-0.95	-0.36	-0.41	0.19	0.16	-0.42	-0.45	0.34	-0.28	-0.6	-0.14	1.84	0.67	0.22	0.71	-0.24	-0.22	0.42	0.67	-0.11	0.2	-0.33	0.31	0.07	0.78	-0.69	-0.33	-0.33	0.51	1.53	-0.12	-0.31	-0.58	0.64	-0.28	0.7	0.08	1.15	0.57	-0.09
10012684099	2629	GBA	NM_000157	NM_000157		HSG00200235	-0.72	-2.21	1.62	-0.52	-1.43	0.32	0.82	-0.04	-0.83	-0.07	0.49	-1.08	-0.31	0.2	-1.59	-0.96	-0.21	0.48	-0.32	1.37	0.65	-0.89	1.83	1.27	-0.37	0.12	0.25	-0.93	0.27	-1.04	-0.74	0.83	-0.76	-0.09	0.46	0.13	-1	0.97	-0.6	1.65	0.14	-0.46
10012669947	116983	CENTB5	NM_030649	non-public		HSG00200262	0.15	0.7	0.12	0.21	1.32	-0.38	0.15	0.53	0.08	0.45	0.36	0.24	0.4	0.11	0.15	0.4	-0.43	0.51	0.49	1.06	0.47	0.49	0.28	-0.28	-0.17	0.92	-0.18	-0.07	-0.28	0.24	-0.36	0.67	0.07	-0.07	-0.13	0.33	0.43	-0.11	0.11	0.59	0.2	0.21
10012669239	9191	DEDD	NM_004216	NM_004216		HSG00200264	0.78	0.22	0.25	-0.75	0.52	1.85	2.55	0.42	1.31	1.67	1	0.99	-0.21	-0.49	-0.15	-0.44	0.12	0.38	0.55	-0.27	0.61	0.49	-0.44	0.56	-0.53	-0.55	-0.84	0.23	0.85	-0.21	0.26	-0.35	-0.49	0.85	0.21	0.11	-1.39	1.21	0.64	-0.58	0.9	-0.4
10012672781	3142	HLX1	M60721	M60721		HSG00200266	-0.63	-2.86	-0.32	-1.08	-1.14	-0.44	0.12	1.04	1.33	-0.82	-1.63	-0.23	-0.13	-2.14	-0.68	0.08	2.46	-1.69	1.77	0.23	0.85	-0.5	1.91	-0.01	1.14	0.42	1.16	-1.46	-0.54	-0.1	0.06	1.73	-0.69	0.82	-0.69	-0.28	-0.85	2.71	1.11	-0.92	0.14	-1.47
10012685500	5538	PPT1	NM_000310	NM_000310		HSG00200267	0.44	0.23	0.3	1.33	-0.66	3.47	1.09	-1.18	0.28	1.39	2.47	2.16	-1.25	-0.18	1.17	-1.03	-0.23	-0.52	0.1	-0.96	-2.36	-0.61	-0.12	0.23	-0.07	0	-0.51	0.81	0.91	0.52	0.42	-0.37	0.08	1.3	-0.03	-0.1	-0.19	-0.65	-0.06	-0.46	0.11	-0.04
10012687096	118424	UBE2J2	NM_018618	NM_018618		HSG00200295	1.69	0.08	0.19	-0.5	0.1	0.5	-0.24	0.18	0.68	0.53	0.66	0.96	0.9	-0.46	-0.26	-0.22	1.16	-0.18	0.33	-0.05	0.85	0.19	-0.29	-0.19	0.06	0.22	0.29	-0.06	0.2	0.1	-0.17	0.76	0.43	0	-0.07	0.04	0	0.72	0.06	-0.02	-0.28	-0.27
10012666748	54751	FBLP-1	AL133035	AL133035		HSG00200296	1	-0.42	0.76	0.61	0.51	0.16	-0.85	0.12	0.69	-0.98	0.03	0.41	0.25	-0.35	0.2	-0.35	-0.02	1.41	2.37	-0.31	0.28	0.44	0.22	-2.45	-0.86	1.73	-0.19	0.86	0.41	-1.87	0.89	-0.04	1.56	-0.22	-0.27	1.12	2.28	-2.41	-0.25	0.07	-0.84	-1.37
10012670585	23569	PADI4	NM_012387	NM_012387		HSG00200298		-4.65		-0.81				0.63				0.24		-0.19	-1.6	-2	-0.62	0.12	0.5	0.95							1.43	-3.24				1.41	-1.09		-1.87	-0.12	-0.43					-0.39
10012666542	912	CD1D	NM_001766	NM_001766		HSG00200299	-0.44	-0.1	-0.07	-0.76	-1.14	-0.43	-1.99	-1.64	-2.98	1.59	4.4	3.14	-0.47	-1.28	0.82	-2.12	0.27	0.98	1.88	-0.83	-4.45	3.52	-3.91	0.19	2.43	-1.77	-4.43	1.75	-0.15	-3.23	-1.94	-0.93	3.44	1.64	-0.62	-0.49	0.63	-0.64	1.14	-0.39	-2.5	-1.18
10012671092	11221	DUSP10	AB026436	AB026436		HSG00200300	0.22	0.32	0.21	0.77	-0.36	-0.89	0.45	-1.42	-0.63	-0.75	3.27	0.28	-1.02	3.3	2.61	2.38	-0.21	1.61	0.2	-0.2	-0.07	-1.19	0.44	-0.26	2.06	-0.43	-0.1	-0.72	-1.09	1.24	-1.58	0.39	1.22	0.71	-0.28	0.41	-0.25	-0.8	0.67	3.66	0.17	1.32
10012671247	57165	GJA12	NM_020435	NM_020435		HSG00200301	-0.19	-0.35	-1.05	-0.79	0.8	0.19	1.7	-0.36	-0.7	0.87	0.01	-1	0.06		-0.06	-0.22	0.53	0.28	-0.15	2.13	0.18	0.79	-0.73	-0.15	0.09	-0.99	-0.43	-0.43		0.34	0.74	0.03	-0.23	-0.29	-0.82	0.77	0.09	0.05	-0.75	0.35	-0.23	0.39
10012688145	140	ADORA3	NM_000677	NM_000677		HSG00200302	-0.47	-0.83	0.36	0.74	-0.51	-0.58	-0.21	-0.21	-2.59	-0.65	-0.84	-0.09	-0.25	0.64	0.71	0.56	-0.39	-0.14	1.52	0.25	-0.17	-1.07	0.24	1.02	0.64	1.07	1.33	0.13	-0.55	-0.57	0.46	0.16	-0.15	0.22	-0.11	0.27	-0.78	0.65	-0.36	0.02	0.52	-0.52
10012682901	51093	CGI-41	NM_015997	NM_015997		HSG00200303	-0.05	0.46	0.54	-0.7	-0.48	-0.35	-0.77	-0.02	0.2	0.14	0.02	-0.03	0.2	-0.35	-0.19	-0.13	0.52	0.96	0.58	-0.53	0	0.74	-0.15	-0.26	0.75	0.67	2.49	0.43		0.76	0.12	0.1	0.01	0.5	1.01	1.25	0.82	0.3	1.51	0.05	0.52	-0.1
10012676853	26105	DKFZP434C153	AL080128	AL080128		HSG00200347	0.52	2.34	0.64	0.31	0.05	-0.71	-0.9	1.04	0.74	0.07	2.42	0.16	1	-0.33	0.31	4.25	-1.25	0.53	-0.36	0.07	-0.79	-0.06	0.44	0.24	0.68	1.53	-0.26	0.55	0.48	1.04	-0.81	0.5	0.17	0.41	0.09	-0.89	2.1	0.2	-0.82	-0.12	-0.49	0.34
10012665376	440556	FLJ42875	NM_001004337	non-public		HSG00200413	1.44	0.26	-2.78	-1.18	0.48	-0.49	0.32	0.03	0.87	-0.05	0.52	0.29	0.12	-0.68	-0.25	-0.18	-0.5	3.92	0.01	-2.09	-1.2	0.99	1.81	0.84	-0.67	0.31	1.12	1.08	0.75	-1.75	0.44	-0.57	-2.78	0.76	0.3	-0.01	0.88	0.17	0.37	-0.06	0.83	0.34
10012667839	23334	KIAA0467	AB007936	AB007936		HSG00200433	-0.43	1	-0.01	-0.23	0.79	0.44	0.47	0.7	1.33	0.78	0.26	-0.71	0.25	-0.15	0.81	-1.05	-1.03	2.03	-0.32	-0.23	-0.3	0.47	-0.64	1.43	-0.63	0.6	1.32	0.48	0.36	-0.74	1.44	1.89	-0.22	0.36	0.25	-0.25	-0.86	-0.05	-0.2	0.3	0.08	0.44
10012685230	284561	LOC284561	AK001932	AK001932		HSG00200464	0.74	-0.41	0.01	-1.09	-0.55	0.3	2.16	-0.28	-1.29	0.63	-0.52	0.49	-0.06	0.19	-0.38	-1.31	0.36	-1.8	-0.14	-0.52	-0.52	-0.08	0.26	-1	-0.13	-1.02	1.89	-0.28	-1.5	-1.01	2.27	-0.17	2.19	-1.07	-0.84	1.5	0.16	0.23	-0.71	0.84	-0.38	0.64
10012673360	339541	MGC33556	NM_001004307	non-public		HSG00200557	-0.31	2.06	-0.18	0.47	-1.69	-0.15	-1.14	0.91	-0.56	2.98	0.29	1.06	0.01	0.27	-1.47	0.49	-0.24	-0.36	-0.96	-0.02	-0.77	-0.33	-0.48	0.28	-0.55	-0.71	-0.49	0.65	-0.38	1.34	-0.2	-0.26	-0.59	0.94	-0.05	0.28	0.54	-0.06	-0.87	1.22	-0.05	1.16
10012687597	284611	LOC284611	NM_001010883	non-public		HSG00200620	2.71	-0.05	1.42	0.01	0.81	1.43	-1.92	2.81	3.09	-0.14	-0.49	1.63	0.64	-1.23	-0.91	0.19	-0.56	0.43	0.13	-1.16	-0.76	-0.48	-0.56	1.24	-1.17	0.12	-0.62	0.76	0.25	-0.36	0.71	-1.79	-0.16	-0.28	1.36	-0.84	-0.59	-0.18	0.07	-1.05	3.21	-0.02
10012686439	374973	LOC374973	XM_371248	non-public		HSG00200681	0.02	-0.69	0.24	0.09	0.01	-0.53	-0.05	-0.46	-0.16	-0.09	0.55	-0.46	-0.59	0.77	0.46	0.32	0.72	-0.14	0.1	0.46	0.36	-0.25	-0.15	0.45	-0.09	-0.12	1.37	-0.19	-0.49	0.51	1.82	-0.06	0.82	0.01	-0.08	1.35	-0.46	0.28	0.16	0.65	-0.49	0
10012677179	399474	DKFZp434C184	AL110282	AL110282		HSG00200846	-0.5	-0.79	-2.12	-0.73	3.61	-0.66	0.82	-0.47	-1.11	-0.98	-0.47	-0.61	1.19	-0.27	0.66	-1.93	-0.89	-0.32	-1.06	3.35	0.7	2.33	0.26	-0.69	-0.05	0.12	0.79	-2.44	-0.57	-0.44	-1.01	-0.69	-0.1	-0.2	-2.03	0.9	1.49	-0.46	-1.2	-0.2	-1.76	-1.06
10012667979	57234	KIAA0493	AB007962	AB007962		HSG00200987	2.3	0.24	2.43	-0.25	-0.97	0.31	0.89	0.92	1.39	-0.2	0.65	2.54	1.3	0.01	0.77	0.74	-1.59	1.52	1.63	-1.49	-0.15	-0.44	-1.02	0.67	-0.17	-0.49	-0.95	0.93	0.45	-0.53	0.97	-0.62	0.87	-0.7	0.95	-1.03	-1.3	-0.85	0.22	-0.7	2.7	0.24
10012670786	284465	LOC284465	AK092074	non-public		HSG00201043	0.68	-0.02	-0.1	-0.92	1.15	0.05	0.02	-0.23	0.33	0.39	-0.19	-0.11	0.97	-0.49	2.14	-0.34	-0.46	-0.8	1.16	-0.1	-0.58	-0.69	1	-0.18	1.61	2.26	-0.28	0.17	1.08	0.45	-0.6	1.1	-0.37	1.23	-0.07	-0.65	0.09	1.04	0.88	-0.36	0.51	-0.28
10012679735	9857	CAP350	NM_014810	NM_014810		HSG00201115	3.25	1.09	0.64	0.61	-0.04	1.58	0.21	1.05	2.09	0.59	-0.89	2.58	2.31	-1.52	-1.61	1.36	-0.95	1.08	0.54	-1.81	-0.01	0.35	-0.62	1.75	-1.79	-0.97	-1.57	1.16	0.51	-0.37	1.53	-2.92	-0.29	-0.8	1.43	-1.17	-0.29	-1.06	0.83	-1.35	0.57	0.23
10012666749	4853	NOTCH2	AL133036	AL133036		HSG00201116	0.75	0.53	0.19	-0.28	-0.08	-0.07	2.03	-0.49	-0.67	-0.12	-0.84	-0.15	-0.36	0.37	0.47	0.14	0.1	-0.09	0.34	-0.8	-0.09	-0.56	0.37	-0.14	-0.42	0.36	0.04	-0.38	0.01	2.26	-0.75	0.37	-0.53	0.72	0.98	-0.07	-0.26	0.29	0.33	0.27	1.85	0.42
10012670418	89796	NAV1	AB032977	AB032977		HSG00201118	-2.21	1.28	-0.34	3.89	-3.09	-1.31	-0.2	3.4	3.58	3.47	0.15	-3.09	-2.91	-0.37	-2.26	-2.27	3.01	-4.4	0.89	1.45	-4.79	-0.5	-4.82	4.86	3.31	-1.61	-3.96	-4.11	-1.75	1.72	1.16	-3.62	0.81	-4.3	-0.53	-0.68	-0.92	-0.56	0.89	-4.81	-0.73	0.17
10012675493	1952	CELSR2	D87469	D87469		HSG00201120	-1.64	0.52	-0.11	0.41	-0.32	-0.2	0	0.57	0.12	0.12	0.34	0.13	0.12	0.08	0.54	0.45	0.26	0.27	-0.18	0.37	0.65	0.44	0.67	-0.2	0.09	0.15	0.09	0.07	0.04	0.15	-0.22	0.61	-0.07	-0.41	0.07	0.04	0.24	1.35	0.02	0.37	0.22	1.12
10012680407	148696	LOC148696	AL137491	AL137491		HSG00201129	0.53	0.24	0.32	0.27	-0.17	-0.2	0.05	-0.64	-0.1	-0.66	-0.9	-0.54	-0.12	1.94	-0.13	-0.31	0.58	-0.35	0.14	-0.57	0.55	-0.28	0.35	-1.3	-0.51	-0.15	1.31	-0.26	-1.07	0.8	-0.48	1.23	-0.2	-0.44	0.4	0.49	-0.13	0.08	0.14	0.67	0.25	0.77
10012676967	23215	BAT2D1	AL096857	AL096857		HSG00201143	-0.2	-0.01	1.25	0.34	-1.4	-1.63	-2.5	3.21	3.53	-1.06	-2.55	-0.16	0.46	-0.76	-0.52	2.49	-0.18	1.35	1.06	-0.63	0.85	0.01	-0.59	0.43	-0.39	0.17	-0.4	0.66	-0.03	-0.31	0.83	-0.93	0.91	0.23	0.77	-0.99	0.01	-0.22	0.91	-0.91	0.46	0.05
10012667741	26038	CHD5	AB007913	AB007913		HSG00201149	0.13	0.56	0.11	0.19	3.04	0.78	1.23	0.02	2.86	0.2	-0.16	0.51	2.82	0.09	-0.18	0.65	-0.33	0.31	0.19	3.29	0.2	0.28	0.05	-0.08	0.23	-0.02	0.35	-0.03	0.35	0.42	-0.73	0.07	0.47	0.18	-0.21	0.49	0.79	-0.1	-0.58	-0.29	-0.05	-0.01
10012665817	493	ATP2B4	NM_001684	NM_001684		HSG00201151	2.12	0.98	-0.32	-0.42	0.16	0.9	-0.52	-0.37	0.29	0.34	-0.28	0.25	0.16	0.5	0.05	-0.21	-1	-0.27	-0.05	-0.24	-0.04	-0.13	1.27	-0.25	-0.32	0.26	0.28	-0.31	-0.89	-0.02	1.27	1.06	-0.57	0.01	-0.18	0.36	0.42	-0.21	1	0.87	0.68	-0.37
10012672658	63976	PRDM16	NM_022114	non-public		HSG00201152	-0.34	-0.69	-0.63	0	0.65	-0.71	0.02	-0.07	-0.01	-0.22	0.47	0.51	0.52	-0.42	0.4	-0.45	0.42	0.96	0.01	0.7	1.1	-0.15	-0.03	-0.61	-0.92	-0.68	-0.07	-0.67	-0.85	0.37	-0.9	1.12	-0.14	-0.35	-1.03	2.14	-1.19	-0.27	0.24	0.33	-0.9	-0.38
10012675822	2475	FRAP1	NM_004958	NM_004958		HSG00201153	-1.08	-0.07	0.71	0.17	-0.25	-0.15	-0.74	1.54	0.22	0.48	0.11	0.46	-0.98	-1.03	-0.58	0.4	-0.05	1.13	1.24	-0.05	-0.66	0.77	-0.77	0.68	-0.69	-0.89	-0.56	0.42	2.26	-0.45	-0.24	-0.2	0.05	1.6	0.14	-0.09	-0.53	0.8	0.93	-0.47	0.15	-0.13
10012676878	25909	ELYS	AL080144	AL080144		HSG00201179	-2.9	-2.74	0.2	0.46	-2.27	-2.61	-3.07	0.47	1.12	-2.9	-1.92	-1.56	-2.53	-0.86	2.63	0.52	-0.02	-0.13	0.62	0.09	1.47	-1.36	3.59	1.05	2.6	1.11	0.84	-0.28	-0.03	-0.24	-0.84	0.33	-0.34	-1.09	0.18	-0.96	-0.83	0.14	1.05	-0.36	-0.09	-2.89
10012668328	473	RERE	NM_012102	NM_012102		HSG00201181	-0.9	-1.46	-0.89	-1.81	-0.83	-1.35	-0.5	0.35	-0.17	-0.22	-0.33	-0.37	0.27	-0.97	3.32	0.11	2.31	-1.81	0.64	0.1	0.98	-0.36	-0.45	0.28	2.57	2.62	0.25	-1.87	-0.65	-0.44	-2.04	0.79	-0.12	0.71	-0.99	0.11	0.06	0.63	0.66	-0.77	0.93	-1.06
10012666185	6708	SPTA1	NM_003126	NM_003126		HSG00201184	0.84	1.57	-3.28	-2.26	3.71	0.24	0.26	5.44	5.4	-1.1	-0.43	-0.12	-3.35	-1.92	-5.56	-3.65	2.32	3.13	-2.31	4.21	4.57	2.38	-1.58	3.22	-0.91	-2.6	3.52	-2.06	0.12	0.5	-2.47	-1.13	-0.99	-0.09	-2.88	-0.24	1.4	0.94	-3.19	1.09	-4.07	-2.13
10012689389	3915	LAMC1	NM_002293	NM_002293		HSG00201185	-0.24	2.14	0.8	-0.85	1.63	0.17	-0.16	-0.04	-0.69	0.11	-0.69	2.02	0	2.11	-0.62	1.07	-0.87	-0.1	-0.86	1.49	-1.39	3.51	0.42	-2.1	0.3	1.03	-1.33	1.59	1.95	1.43	1.6	-0.14	-0.34	1.65	-0.09	-0.25	2.83	0.22	-1.02	-0.53	-1.23	2.52
10012669104	388701	LOC388701	NM_001010979	non-public		HSG00201188	-1.41	-0.76	-0.51	0.24	0.06	-0.65	0.45	-0.58	-0.27	-0.52	-1.29	-0.92	-0.2	1.41	0.72	-0.2	0.27	-0.55	-0.24	0.57	0.45	-0.05	0.08	-0.39	0.71	-0.17	1.07	-0.56	-0.66	0.1	-0.24	1.12	0.06	-0.4	-0.14	0.83	-0.28	-0.14	0.02	0.43	0.24	-0.17
10012669589	5792	PTPRF	NM_002840	NM_002840		HSG00201208	-0.91	0.52	0.19	0.25	1.31	-0.21	0.1	1.73	0.42	0.26	0.62	-0.11	-0.54	0.33	-0.23	-0.1	0.53	-0.05	-0.41	0.59	0.03	1.26	-0.5	0.03	-0.71	0.02	0.64	-0.49	-0.09	1.95	-0.71	0.04	-0.19	-0.14	-0.49	0.16	0.38	-0.09	-0.84	0.92	-0.23	-0.2
10012667608	5287	PIK3C2B	Y11312	Y11312		HSG00201213	-0.53	-0.89	-0.29	-0.26	0.82	0.16	0.46	-0.97	0	-0.51	1.18	0.46	-0.35	0.72	0.36	-0.38	2.59	-0.49	-0.15	0.31	0.31	0.58	-0.29	0.04	1.02	-0.34	0.04	-0.11	-0.28	-0.61	-0.09	0.04	0.45	-0.14	0.41	1.01	0.33	-0.51	-0.48	-0.2	-0.49	-0.64
10012668694	26523	EIF2C1	NM_012199	NM_012199		HSG00201214	-0.79	-0.46	0.51	0.65	-1.55	-1.08	-0.39	-0.55	-0.65	-0.41	-0.65	-0.16	-0.51	2.09	1.53	0.73	-0.25	0.12	0.82	0.14	0.37	1.77	0.02	-0.37	0.4	0.54	0.86	-0.01	-0.17	-0.16	0.42	0.97	-0.27	0.02	0.22	-0.02	1.05	0.25	0.92	0.83	0.1	0.61
10012667144	7175	TPR	NM_003292	NM_003292		HSG00201216	0.34	1	0.93	1.23	-0.74	0.4	-1.97	1	0.85	-0.05	-1.14	0.54	0.3	-0.46	0.15	1.38	-0.36	0.69	0.15	-0.68	-0.09	-0.11	1.29	1	-0.2	-0.51	-0.37	0.92	-0.55	0.04	0.08	-1.98	0.45	-0.96	0.99	-0.7	0.1	-1.25	0.42	-0.74	0.15	0.08
10012678112	10765	JARID1B	NM_006618	NM_006618		HSG00201250	0.61	1.46	0.5	0.01	0.12	1.39	-0.64	0.88	0.28	2.1	-0.46	2.55	2.05	-0.27	-0.49	0.22	-0.64	0.18	0.24	-1.03	-0.26	-0.32	-0.02	-0.47	-0.94	0.06	-1.69	0.65	0.56	0.48	0.77	-0.19	-0.58	0.46	0.74	-0.16	-0.73	0.3	0.77	-0.46	-0.52	-0.19
10012680634	22874	PLEKHA6	NM_014935	NM_014935		HSG00201252	-0.48	0.14	0.35	1.98	-0.78	-0.41	0.16	0.55	-1.32	-0.46	0.39	-0.46	-0.84	1.1	-0.14	0.3	0.31	0.55	0.85	0.37	-0.68	2.09	-0.41	-0.49	-0.03	-0.13	0.83	1.08	-0.01	-0.65	-1.02	0.21	-0.68	1.93	0.1	0.4	2.03	0.29	0.28	2.63	-0.15	1.53
10012675164	23271	KIAA1078	AB029001	AB029001		HSG00201253	-2.69	2.16	0.99	2.14	2.04	-0.23	1.58	-0.31	-0.32	-0.19	-0.18	-2.13	-0.33	-0.45	-0.37	-1.46	-0.49	0.35	-0.15	0.77	-0.79	0.6	-0.94	-0.04	-1.19	-2.82	-0.91	3.48	0.34	0.63	0.43	-0.14	1.72	-0.29	1.92	-0.53	0.01	-2.8	-1.5	-1.4	-1.64	0.22
10012685716	24	ABCA4	NM_000350	NM_000350		HSG00201256	-0.35	0.21	-0.6	-0.84	0.71	0.15	-0.15	-0.61	-0.41	0.39	0.03	-0.23	-0.41	0.3	0.33	-0.29	0.77	-1.01	-0.56	2.2	0.08	0.67	-0.25	-0.15	0.18	-0.96	-0.66	-0.14	-0.35	1.34	-0.33	0.3	-0.12	-0.76	-0.26	3.37	-1.3	0.58	-0.06	-0.1	-0.29	-0.07
10012676337	84793	MGC12982	BC006113	non-public		HSG00201271	-1.25	-0.77	-0.85	0.08	-0.75	-0.86	-0.07	-1.1	-0.96	-0.36	-1.15	-1.65	-0.53	2.78	1.12	-0.59	1.56	-0.68	-0.41	1.52	1.01	-0.64	-0.26	-0.91	0.93	-0.26	1.67	-0.94	-1.41	-1.23	-0.47	3.6	-0.06	-1.13	-0.83	1.14	-0.26	-0.25	-0.87	2.05	0.12	0.07
10012681209	200162	PF6	AL137581	AL137581		HSG00201293	-0.18	-0.23	-0.66	0.15	-0.73	-0.4	0.05	0.28	0.02	-0.11	0.51	-0.81	-0.06	1.04	0.79	1.1	-0.05	-0.22	-0.46	0.26	1.12	-0.85	-0.04	-0.31	0.42	-0.06	0.46	-0.21	-0.41	-0.49	-0.3	1.12	0.39	-0.14	-0.16	0.04	0.08	-0.04	0.19	0.25	-0.23	0.19
10012684866	4548	MTR	NM_000254	NM_000254		HSG00201294	0.68	0.46	-0.49	0.81	0.09	-0.66	-0.8	0.66	0.29	-0.27	-0.36	0.13	0.66	0.26	-0.45	1.69	-0.87	-0.29	-0.37	0.47	0.39	-0.28	-0.22	-0.08	-0.05	-0.57	0.12	0.63	0.2	0.13	0.58	-0.44	-0.04	-0.07	0.03	0.14	0.83	-0.77	-0.34	-0.45	0.29	0.66
10012688623	777	CACNA1E	NM_000721	NM_000721		HSG00201296	0.09	3.24	0.74	-0.46	-0.27	0.34	-0.41	0.27	1.26	-0.64	0.96	-0.79	-0.35	-0.62	-0.04	1.76	3.36	-0.24	-0.94	-0.21	-0.46	-0.15	-0.6	-0.08	-0.52	-0.37	1.7	-0.63	0.5	0.52	1.15	0.04	-1.25	-1.7	-1.56	0.61	-0.74	1.19	0.22	1.94	0.3	2.37
10012670573	9202	ZNF262	NM_005095	NM_005095		HSG00201298	0.4	1	1.06	0.9	-0.87	0.26	-1.17	1.76	0.72	1.21	-0.45	1.07	0.59	0.5	-1.17	1.01	-0.69	0.36	-0.42	-0.95	-0.17	0.43	-0.1	-0.45	-0.56	-0.09	-0.43	0.98	-0.23	-0.53	0.46	-0.4	-0.14	-0.5	0.86	-0.41	0.49	-1.12	-0.02	-0.4	-0.83	0.27
10012679471	27185	DISC1	AF222980	AF222980		HSG00201299	-0.25	2.75	-0.12	0.47	-0.76	0.21	-1.03	1.91	-0.04	0.77	0.96	1.22	0.89	-0.95	-0.41	0.16	-0.01	0.98	0.47	-0.39	-0.61	2.86	-0.38	-0.87	0.01	0.16	-0.4	0.86	0.4	-0.67	0.57	-0.52	0.27	0.83	0.02	-0.17	1.92	-0.54	1.26	-0.2	-0.34	-0.05
10012681158	116496	C1orf24	AL137572	AL137572		HSG00201300	1.5	1.38	0.22	-1.45	2.01	0.89	-0.37	-1.3	-1.42	-0.08	0.42	1.66	0.62	-1.81	3.38	-1.16	0.14	-1.47	0.79	-2.88	-2.55	-1.94	1.19	0.05	0.73	1.02	0.03	-0.8	0.09	1.92	-0.76	-0.34	-0.21	-0.33	0.61	-0.47	-0.75	0.29	0.78	-1.93	0.43	-1.88
10012684022	2153	F5	NM_000130	NM_000130		HSG00201322	1.14	-2.54	-2.13	-2.25	0.52	-0.29	0.03	0.79	-1.16	-0.76	0.27	0.27	0.28	-2.93	-0.59	-0.69	0.81	0.37	0.73	0.69	-0.75	-1.02	2.74	3.38	0.6	0.98	-0.03	-1.48	1.96	-0.02	0.97	0.1	-0.36	1.08	-1.99	-0.34	-0.59	2.75	1.07	0.06	-0.06	-1.87
10012679169	9826	ARHGEF11	NM_014784	NM_014784		HSG00201325	-0.02	0.15	-0.24	-0.07	0.17	-0.31	0.12	-0.15	0.33	0.05	-0.36	-0.25	0.17	0.52	0.29	-0.27	0.17	-0.22	0.13	0.38	0.24	0.1	0.39	-0.08	0.03	0.27	0.09	-0.4	-0.23	0.04	-0.32	0.81	0.09	-0.25	-0.4	0.4	-0.45	0.55	-0.13	0.48	-0.14	-0.1
10012679737	9859	KAB	NM_014812	NM_014812		HSG00201326	0.29	2.16	0.93	0.47	0.36	1.24	0.52	1.54	0.85	0.97	-0.88	3.07	3.47	-2.26	-1.21	-0.02	-2.45	-0.85	-0.17	-1.25	-0.63	-0.36	0.12	0.55	-0.31	-0.11	-0.6	1.93	0.82	-1.64	1.26	-1.24	0.64	-1.86	1.14	-1.23	0.16	-0.71	-0.76	-1.76	-1.04	-0.9
10012667833	23126	POGZ	AB007930	AB007930		HSG00201331	-0.03	0.94	0.63	-0.5	-0.58	-0.38	-0.78	2.32	2.1	1.03	-0.08	1.04	1.76	-1.54	-1.98	0.47	-0.2	-0.38	0.62	-0.25	-0.43	0.08	-0.87	0.9	-0.23	0.07	-0.21	0.69	0.97	0.37	0.51	-0.37	0.17	0.58	0.41	-0.62	0.08	1.32	0.57	-0.97	-0.66	-0.5
10012668309	255631	COL24A1	NM_152890	non-public		HSG00201333	1.03	0.44	0.8	1.6	0.29	-0.66	-0.43	0.39	-1.66	0.16	-0.02	0.17	0.79	0.7	-0.3	0	-0.59	1.98	0.5	-0.4	-0.24	-0.09	0.62	0.46	-0.03	0.09	0.36	4	0.61	0.17	1.94	-0.24	-0.13	2.4	1.03	-3.27	3.18	0.69	2.03	1.34	2.18	3.05
10012676265	7399	USH2A	NM_007123	NM_007123		HSG00201357	0.23	0.51	0.02	-0.09	-0.13	-0.06	1.43	0.13	-1.68	0.3	-0.06	-0.28	0.43	-0.06	0.78	0.07	0.54	-0.35	-0.12	0.67	-1.13	-0.23	-0.14	0.53	0.1	0.79		0.59	0.09	1.48	0.78	-0.33	1.18	1.71	0.27	-0.14	0.49	0.4	0.69	-0.04	1.96	0.68
10012670326	607	BCL9	NM_004326	NM_004326		HSG00201363	-0.2	-0.56	-1	-0.02	-0.12	-0.85	-0.08	-0.44	0.56	-0.7	-0.9	-1.06	-0.65	1.24	0.77	0.02	0.48	-0.76	-1.12	0.9	0.72	-0.54	0.23	-0.49	0.24	-0.31	-0.45	-0.9	-1.24	-0.64	0.16	1.16	0.2	-0.77	-0.73	0.66	-0.87	0.03	-0.56	0.17	0.38	-0.21
10012671280	6018	RLF	NM_012421	NM_012421		HSG00201365	0.26	-0.48	0.01	0.92	-0.55	-0.35	0.31	0.51	1	0.15	-0.17	1.17	1.16	0.02	2.61	1.3	-0.09	0.4	-0.13	-0.06	0.98	-0.11	0.9	0.94	0.35	0.19	-0.77	-0.24	0.31	-0.9	0.48	-1.24	0.23	-1.14	0.55	-0.8	-0.56	-0.52	0.68	-0.28	1.62	0.05
10012684196	8863	PER3	NM_016831	NM_016831		HSG00201366	3.26	-0.36	-2.81	-1.2	-0.75	-0.46	0.42	-0.66	-1.67	-0.61	4.22	0.1	-2.47	-1.97	-0.73	-2.23	1.06	-1.3	4.07	-0.06	1.06	-3.05	2.09	-2	-2.67	-3.31	-3.61	-2.35	3.39	-2.34	0.03	3.3	0.03	-1.62	-3.53	0.63	-3.51	-1.91	4.73	-1.94	-1.92	-3.02
10012681897	5738	PTGFRN	AB037857	AB037857		HSG00201387	-0.28	0.88	1.02	1.15	-0.49	0.4	2.16	0.22	-0.05	0.52	3.53	0.31	0.35	0.31	0.19	0.2	0.85	-0.22	0.37	-0.17	-2.16	-1.05	0.15	0.35	1.25	-0.36	0.05	-0.21	-0.08	0.44	-0.15	-0.11	3.01	0.28	0.1	1.36	-0.89	0.37	0.86	-0.36	0.05	0.05
10012683414	779	CACNA1S	NM_000069	NM_000069		HSG00201388	-0.24	-0.39	-0.05	0.28	-0.4	-0.49	-0.21	-0.27	-0.25	-0.39	0.06	-0.87	-0.49	0.85	0.6	0.23	0.43	-0.36	-0.1	0.73	0.3	0.09	0.01	0.25	0.9	0.56	1.04	-0.3	-0.51	0.25	1.41	1.1	-1.1	0.29	0.17	-0.33	2.36	0.64	1.57	-0.08	0.49	0.23
10012665661	128239	IQGAP3	NM_178229	non-public		HSG00201391	0.52	-0.33	2.68	0.57	-0.65	-0.21	3.33	0.35	-2.48	-0.41	-0.06	0.08	-0.56	-0.06	-0.52	1.97	0.2	1.72	0.99	0.18	0.34	0.49	0.28	0.46	-0.47	-0.64	-0.97	-0.04	-0.54	-0.62	-1.86	-0.45	-2.78	2.73	-0.46	0.32	0.51	0.19	2.03	1.34	0.03	0.58
10012679944	9923	KIAA0478	NM_014870	NM_014870		HSG00201392	-0.23	0.23	-0.01	0.24	-1.23	-1.5	-3.44	0.8	0.75	1.22	-0.62	0.04	0.72	-0.22	-0.5	2.1	0.21	0.18	-0.14	-0.27	0.51	-0.11	1.76	-0.85	1.54	0.72	-0.39	0.02	-0.37	-0.79	0.41	-0.26	0.97	0.43	-0.07	-0.32	0.05	-0.08	0.35	-0.25	-0.19	0.22
10012679925	9917	FAM20B	NM_014864	NM_014864		HSG00201394	0.82	3.07	0.55	-1.23	1.2	0.08	-0.92	0.78	-0.03	0.24	0.67	0.3	0.44	-0.95	-0.67	0.69	-0.3	0.1	-0.32	-0.11	-0.18	0.44	-1.37	0.39	-0.59	-0.48	0.32	1.47	1.41	1.25	0.84	-0.16	-0.32	0.98	0.84	-0.39	0.82	0.37	0.62	0.04	0.14	0.56
10012667934	57235	KIAA0485	AB007954	AB007954		HSG00201396	-0.73	0.17	-1.11	3.12	0.02	-1.76	1.71	1.87	4.81	-0.74	-2.36	-1.96	3.18	-0.09	-2.56	0.53	0.12	0.91	-1.16	3.59	5.24	3.49	0.51	2.59	-1.38	-2.08	3.79	0.04	-0.77	0.51	1.76	-0.36	1.51	-1.25	0.04	0.36	0.99	-0.33	-0.8	-0.29	-2.41	-0.94
10012668019	57239	KIAA0506	AB007975	AB007975		HSG00201405	-0.42	-0.67	-0.7	2.79	-1.25	-1.56	0.06	-0.06	-0.21	-1.07	-1.73	-0.99	-0.47	1.42	-0.86	2.63	-1.6	1.94	-1.01	2.68	4.41	-1.96	1.26	0.74	-0.09	-0.29	-0.21	-0.49	-0.85	-1.61	1.24	-0.21	-1.37	-0.7	-1.65	-0.65	-1.15	0.38	0.03	2.44	1.94	-0.19
10012667977	57238	KIAA0492	AB007961	AB007961		HSG00201413	-0.34	0.18	1.32	0.14	-3.61	-1.71	-1	2	0.41	-1.37	-3.85	-1.35	1.15	0.22	0.22	1.97	-1.17	0.59	2.03	-0.4	1.98	0.58	-0.97	2.02	-0.68	0.11	-0.33	0.56	-0.17	0.17	1.64	-0.51	0.89	1.07	0.94	-1.11	-0.32	0.95	2.16	-0.45	2.32	1
10012668026	57242	KIAA0509	AB007978	AB007978		HSG00201416	-1.09	-0.93	-0.78	-0.11	1.63	-0.78	0.22	-0.6	-0.15	-0.57	-0.77	-0.94	-0.3	1.64	1.03	0.09	0.49	-0.52	-0.14	2.43	1.7	0.37	-0.27	-0.24	0.6	-0.2	0.86	-0.76	-0.99	-0.94	0.29	0.77	-0.04	-0.08	-0.91	0.39	-0.26	-0.16	-0.09	0.28	0.49	0.18
10012668023	57241	KIAA0507	AB007976	AB007976		HSG00201417	0.37	0.43	-0.51	-0.83	-0.05	0.38	0.52	-0.49	0.4	0.2	0.48	-0.03	0.62	-0.54	-0.38	-0.98	0.91	-0.26	0.11	-0.74	0.34	-0.38	0.15	4.07	0	-0.92	-0.12	0.92	0.97	4.65	2.34	-0.62	0.24	0.31	1.45	0.61	0.27	-0.32	-2.52	0.28	0.87	0.22
10012669343	23056	KIAA0754	AB018297	AB018297		HSG00201418	-0.68	-0.29	0.05	0.3	-2.13	-1.13	-0.71	1.54	0.63	-0.49	-2.17	-0.58	3.74	1.12	-0.03	3.44	-0.79	0.11	-0.09	0.67	3.39	1.57	-0.74	0.87	0.1	-0.04	-1.11	0.05	-1.24	-0.97	1.25	-0.52	-0.22	-0.02	-0.04	-0.57	0.15	-0.34	0.74	-0.59	1.1	0.73
10012681076	339457	LOC339457	AL137547	AL137547		HSG00202194	-0.66	0.14	-0.32	-0.57	2.14	-0.21	2.5	0.21	0.5	-0.33	0.72	-0.3	-0.03	0.35	0.21	0.45	0.26	-0.32	0.29	1.57	0.22	0.38	-0.36	-0.15	0.29	-0.2	0.62	-0.6	-0.16	0.11	0.02	0.24	-0.93	-0.02	-0.43	1.19	-0.15	0.34	0.07	-0.18	-0.04	0.11
10012675338	11080	DNAJB4	NM_007034	NM_007034		HSG00202259	-1.06	1.03	0.89	0.3	0.48	-0.04	0.4	2.58	0.29	-0.26	-0.26	0.2	0.03	-1.19	-0.46	1.24	-0.9	1.79	-0.78	-0.14	0.49	-0.01	-1.12	1.61	-0.52	-1.2	0.85	0.79	0.91	-0.4	-0.84	-1.29	0.22	-0.21	0.45	-1.35	0.17	-1.5	-0.19	-0.97	0.34	0.83
10012669402	8349	HIST2H2BE	NM_003528	NM_003528		HSG00202266	-0.5	-1.31	-1.74	-0.8	-1.26	0.46	0.39	0.74	-0.31	0.45	0.04	0.61	-0.19	-1.45	-1.07	0.76	-0.38	2.86	0.63	0.55	-0.61	-0.43	3.01	2.49	0.52	0.75	-1.34	-0.39	2.69	1.7	-0.59	0.17	1.91	-0.33	-1.53	-0.48	-0.48	1.8	0.53	3.54	0.91	-0.95
10012688594	722	C4BPA	NM_000715	NM_000715		HSG00202269	-0.43	-0.69	4.37	1.11	-1.32	1.93	0.95	-0.85	-1.34	-0.22	2.11	2.08	-1.58	-2	-0.78	0.22	-0.1	-1.79	-2.35	-1.26	-0.82	-1.91	-1.98	-0.68	0.38	-1.08	-0.34	-1.17	-1.25	4.19	-1.53	1.86	-1.68	3.39	4.81	-1.67	-1.76	4.79	-1.37	-0.57	-0.94	-1.07
10012674048	7161	TP73	NM_005427	NM_005427		HSG00202270	-0.1	-0.01	-0.27	0.48	-0.18	-0.17	-0.17	-0.37	0.14	-0.25	-0.17	-0.29	-0.12	1.31	0.88	-0.08	-0.08	0.3	0.25	0.84	0.92	0.3	0.77	-0.43	0.73	0.66		-0.54	-0.94	0.02	-0.58	0.59	-0.17	-0.31	-0.45	1.02	0.09	-0.47	-0.31	2.5	-0.19	-0.42
10012667107	5016	OVGP1	NM_002557	NM_002557		HSG00202271	-0.26	-0.32	-0.85	0.75	-0.68	-0.69	-0.83	-0.85	-0.25	-0.25	0.15	-0.85	-0.22	-0.42	1.27	0.86	0.79	0.66	-0.62	0.27	0.22	-0.68	0.21	-0.53	2.39	-0.36	-0.27	0.44	0.08	-0.03	0.51	0.03	1.46	0.35	-0.57	-0.47	-0.13	-0.1	-0.1	0.32	0.43	0.69
10012679163	7805	LAPTM5	NM_006762	NM_006762		HSG00202283	3.8	0.71	1.22	-0.87	0.78	2.49	-0.45	0.48	-0.04	1.03	1.82	1.73	0.35	-1.2	-0.24	-1.22	-0.73	0.21	0.93	-1.17	-2.14	-0.76	-0.84	0.5	-0.52	0.2	-0.69	0.31	0.77	0.55	0.12	-0.12	-0.35	0.84	0.79	-0.53	-0.92	0.94	0.45	-0.76	2.06	0.06
10012665446	6518	SLC2A5	NM_003039	NM_003039		HSG00202293	-1.49	1.94	2.34	0.73	-1.27	-0.04	-0.57	1.12	-0.89	1.59	-3.02	-0.62	1.02	2.39	-2.29	1.21	-2.19	1.58	0.69	-0.75	-0.65	0.74	0.54	-0.85	-2.77	0.89	-2.02	1.97	0.03	1.41	-0.04	-0.49	-1.58	1.18	1.16	0.1	0.51	-3.02	0.74	2.08	-0.65	2.65
10012674344	9341	VAMP3	NM_004781	NM_004781		HSG00202297	0.01	-1.42	-0.05	-0.69	-1.02	0.29	0.02	-0.12	0.77	-0.52	-0.08	0.32	-0.16	-0.22	2.52	-0.57	0.71	0.58	0.62	0.31	1.15	-0.64	0.42	0.2	0.44	0.76	-0.42	-1.09	0.23	-0.34	-0.28	0.71	-0.61	0.51	-0.82	-0.16	-0.97	0.63	0.21	0.44	0.99	-0.41
10012668398	79814	AGMAT	NM_024758	non-public		HSG00202311	-0.02	0.2	0.47	1.23	-0.3	0.02	0.35	-1.42	0.27	0.01	2.82	0.1	-1.18	0.31	-1.04	-1.38	0.82	2.44	-1.87	-0.94	-0.85	-0.03	-0.76	-0.41	-0.54	-0.97	3.66	0.67	0.58	3.22	2.3	0.32	0.43	0.26	0.03	0.79	1.12	0.84	-1.11	-0.99	-0.37	1.32
10012686445	4688	NCF2	NM_000433	NM_000433		HSG00202314	0.11	-2.96	-0.67	-0.37	-1.36	0.65	0.01	-0.11	-0.42	-0.67	-0.26	0.11	0.25	-0.75	1.58	-0.99	-0.41	-1.06	0.12	-0.48	-0.47	-2.26	2	0.57	1.51	1.35	0.02	-0.74	0.51	0.49	-0.13	0.25	-0.16	0.41	-0.83	-0.35	-1.11	1.56	0.31	-0.23	0.67	-1
10012682398	92344	FLJ11752	NM_152281	non-public		HSG00202320	0.44	0.5	2.2	0.99	0.24	-0.03	-0.64	2.15	0.92	3.93	0.6	1.39	0.6	0.08	-0.92	1.92	-0.13	-0.41	-0.45	-0.82	-0.24	-0.78	-1.9	0.14	0.32	-1.19	-1.61	0.94	0.43	-1.38	0.44	-3.06	-0.4	-1.03	0.58	-0.59	-0.35	-1.59	-0.36	-1.11	-0.46	0.61
10012683208	34	ACADM	NM_000016	NM_000016		HSG00202322	4.4	4.01	2.15	-0.17	0.76	4.45	-0.6	2.14	3.46	3.7	-0.02	3.89	1.28	-1.29	-4.2	0.23	-1.8	0.49	-0.15	-2.75	-1.58	0.34	-1.88	0.34	-2.11	-1.75	-2.03	2.9	1.04	-0.1	1.44	-2.09	-0.45	-0.72	2.85	-1.05	0.04	-1.88	-0.09	-2.4	0.36	0.4
10012680152	64326	RFWD2	AK001278	AK001278		HSG00202326	-0.05	-0.93	1.42	0.4	-1.62	-0.69	-0.69	0.11	0.44	-0.57	-0.7	-0.01	-1.31	0.4	1.27	0.04	-0.28	0.3	0.65	-0.21	0.47	0.07	0.08	0.15	0.42	1.12	0.47	0.13	1.43	0.58	0.14	0.64	-0.1	0.02	0.12	-0.5	-0.49	0.6	0.12	0.01	-0.32	-0.63
10012668164	2165	F13B	NM_001994	NM_001994		HSG00202327	-0.65	-0.82	-0.58	0.24	-0.33	-0.63	-0.1	-0.99	-0.62	-0.96	-0.35	-1.26	-0.4	0.57	0.7	0.26	0.32	-0.44	-0.48	0.01	0.37	-0.54	0.39	-0.39	0.45	-0.41		-0.88	-0.43	-0.13	-0.18	2.8	0.05	-0.61	-1.08	0.77	-0.22	-0.02	-0.45	0.34	-0.06	-0.66
10012680818	113451	ODC-p	NM_052998	non-public		HSG00202346	-0.37	0.22	-0.88	0.14	0.7	-0.35	0.51	0.56	0.03	0.33	0.79	-0.25	-0.35	-0.41	0.14	0.68	-0.71	0.23	-1.07	0.69	0.97	0.14	-0.01	0.38	2.66	0.16	-0.15	0.21	1.78	-0.16	0.39	0.88	1.56	1.42	-0.36	0.22	0.71	0.23	0.17	0.55	-0.04	-0.31
10012680704	6536	SLC6A9	NM_006934	NM_006934		HSG00202350	0.49	0.69	0.03	0.47	-0.07	-0.17	0.29	0.36	-0.63	0.04	0.89	-0.27	0.01	-0.16	0.12	0.77	-0.31	0.13	-0.37	0.51	-0.29	0.57	0.14	0.33	0.71	0.13	0.26	0.42	-0.15	0.28	-0.04	0.44	0.26	-0.1	0.13	0.61	1.18	-0.22	0.12	0.58	0.23	0.47
10012676405	27237	ARHGEF16	NM_014448	NM_014448		HSG00202352	-0.17	1.08	-0.53	-0.02	0.07	0.4	0.26	0.53	0.07	0.58	0.48	0.15	0.37	-0.32	-0.4	0.01	0.67	0.22	-0.64	0.16	0.75	0.63	-0.43	0.6	-0.33	-1.04	-0.71	-0.31	0.18	0.8	0.23	-0.52	-1.49	0.26	-0.3	1.21	-0.13	-0.29	-0.26	-0.42	0.65	1.12
10012669956	23155	MCLC	AB018304	AB018304		HSG00202355	-0.32	-0.6	-0.4	-0.48	0.03	-0.62	0.64	-0.86	-0.15	-0.73	0.2	-1.04	-0.63	0.77	0.29	0.38	0.48	-0.13	-0.23	0.15	1.24	-0.48	0.2	-0.8	-0.65	0.21	0.39	-0.15	0.13	-0.06	0.1	1.01	-0.54	-0.11	-0.68	-0.09	0.17	0.23	0.18	0.06	-0.33	3.39
10012674008	3664	IRF6	NM_006147	NM_006147		HSG00202356	-0.34	1.25	0.21	0.36	0.5	0.62	0.14	-0.05	-0.1	0.23	-0.3	0.24	0.76	0.66	-0.42	-0.42	0.59	-0.42	0.6	-0.71	-0.29	-0.2	0.01	-1.32	-0.98	1.29	0.95	-0.1	-0.44	1.99	-0.65	0.73	-0.1	-0.05	0.08	0.66	-0.17	-0.57	-0.56	0.43	-0.3	0.2
10012682575	55113	FLJ10307	NM_018053	NM_018053		HSG00202357	0.68	-3.13	0.37	-1.72	-1.03	-0.9	0.19	-1.84	0.21	-1.11	-0.21	0.41	-0.84	-1.12	3.59	-0.49	0.1	-0.29	2.68	-0.7	-0.24	-1.01	0.98	0.17	0.73	2.4	0.76	-1.52	0	2.04	-0.49	1.19	-0.73	0.38	-0.45	0.38	-1.23	2.36	1.47	0.02	2.91	-0.95
10012665795	481	ATP1B1	NM_001677	NM_001677		HSG00202371	-0.52	0.7	-0.96	0.66	1.26	-0.61	-0.03	0.24	0.23	-0.33	1.25	0.32	0.09	2.2	0.08	2.45	0.01	0.37	0.49	1.71	0.95	0.01	-0.48	0.1	0.9	-0.96	0.52	0.09	-0.25	0.78	-0.5	-0.5	1.11	-0.73	-0.69	-0.11	0.44	-0.51	0.19	-0.02	-0.22	1.24
10012675353	23623	RUSC1	NM_014328	NM_014328		HSG00202377	-0.44	0.4	0.02	-0.37	-0.45	-0.34	-0.48	-1.14	-0.28	0.01	0.1	-0.78	-0.28	1.15	-0.23	-0.22	0.54	-0.1	0.31	0.29	0.15	-0.26	0.1	-0.67	-0.37	-0.14	0.1	0.02	0.34	0.65	-0.79	0.04	-0.41	-0.1	0.19	0.44	0.25	-0.06	-0.35	0.27	1.07	1.38
10012673314	29956	LASS2	NM_013384	NM_013384		HSG00202385	-0.28	-0.35	0.64	-0.38	0.19	-0.54	-0.01	-0.31	-0.42	-0.28	-0.14	-0.51	-0.96	-0.11	-0.03	-0.19	0.88	0.11	0.69	0.1	0.17	-0.04	0.08	-0.03	-0.09	0.02	0.12	0.16	0.46	0.95	0.1	0.15	-0.16	-0.26	0.51	0.1	-0.1	1.12	0.92	0.12	-0.37	-0.29
10012668107	5453	POU3F1	NM_002699	NM_002699		HSG00202388	0.31	-0.26	-1.32	-0.22	-0.02	-0.03	0	-0.35	-0.37	0.31	-0.01	0.31	0.15	0.05	0.53	-0.49	1.03	-0.46	0.29	0.48	0.4	0.39	-0.06	-0.05	-0.16	0.42	-0.1	-0.62	-0.31	0.03	2.5	0.41	-0.42	-0.91	-0.69	0.72	0.3	0.08	0.15	0.33	0.05	0.3
10012677665	922	CD5L	NM_005894	NM_005894		HSG00202390	-0.39	0.6	1.03	-0.54	2.14	-0.3	-0.48	0.53	2.26	-0.31	-0.31	-0.39	-0.18	-0.25	-0.29	-0.88	0.7	-0.54	-1.2	-0.08	-0.41	1.96	0.23	0.11	-0.62	-0.33	4.5	-1.06	-0.88	-1.15	-0.62	0.72	-0.53	-0.79	1.52	0.06	2.15	-1.38	-2.43	-0.9	-1.49	-0.83
10012681776	55001	FLJ20619	AL049431	AL049431		HSG00202391	0.21	-0.18	-0.41	-0.43	0	-0.22	0.68	-0.01	-0.14	-0.21	-0.28	-0.65	-0.24	0.98	0.4	0.28	0.2	-0.09	-0.06	0.43	0.43	-0.04	0.19	-0.45	0.16	0.07	0.42	-0.68	-0.6	-0.17	0.13	0.52	0.2	-0.31	-0.54	0.55	-0.19	0.04	-0.14	0.46	0.17	0.21
10012668163	2152	F3	NM_001993	NM_001993		HSG00202424	-1	0.05	-0.9	1.25	-0.96	-0.46	-0.2	1.22	-0.64	0.91	-0.88	1.31	0.54	-0.2	-0.17	1.8	-1.25	0.08	1.8	0.3	0.67	-1.41	3.05	2.17	1.19	-0.14	-0.8	-0.88	-1.08	-0.81	-0.31	-0.44	0.1	-0.94	-0.99	-0.23	-0.89	-0.08	3.08	-0.69	-1.13	-0.85
10012671368	1855	DVL1	NM_004421	NM_004421		HSG00202427	0.1	0.39	-0.31	-0.61	0.81	-0.01	0.53	0.42	0.91	1.03	0.78	0.47	0.22	0.56	0.04	-0.73	0.34	-0.08	-0.2	0.53	0.21	0.29	-0.58	-0.79	-0.16	-0.43	0.12	-0.24	-0.36	0.28	-0.49	0.54	-0.15	-0.68	-0.06	1.21	1.74	0.07	0.32	0.19	0.9	-0.11
10012675561	6429	SFRS4	NM_005626	NM_005626		HSG00202428	-0.58	-0.12	0.39	0.18	-0.8	-0.83	-1.29	0.79	0.96	-0.31	-0.07	-0.14	-0.37	-0.51	-0.24	1.03	0.14	1.28	0.6	0.09	1.45	0.66	-0.11	0.35	0.06	0.36	-0.06	0.37	0.59	0.75	0.27	-0.21	0.33	0.77	0.2	-0.44	0.24	0.96	0.67	0.19	0.32	0.35
10012688804	1580	CYP4B1	NM_000779	NM_000779		HSG00202430	0.13	-0.31	-0.99	-0.57	0.44	-0.6	-0.19	-0.06	0.62	0.01	0.05	-0.82	0.12	1.19	-0.11	-0.54	-0.21	-0.61	-0.89	0.14	0.33	-1.47	0.26	-0.21	-0.08	-0.3	1.8	-0.24	-1.22	0.05	-0.66	-0.04	0.94	-0.53	-0.34	0.94	0.33	-0.2	-0.27	0.9	-0.21	0.37
10012674812	3713	IVL	NM_005547	NM_005547		HSG00202432	-3.45	-1.2	-3.17	-3.26	5.29	-0.45	4.5	-3.4	-3.66	-0.9	-1.11	-2.24	0.37	-0.85	-0.68	-3.88	-0.4	-1.61	-1.86	4.45	-0.81	1.82	-4.29	-1.42	-0.52	-2.06	0.32	-2.58	-2.5	-1.97	-0.3	-0.35	-0.45	-0.74	-2.77	4.52	0.63	-1.55	-2.6	-0.47	-1.45	-0.77
10012675027	148811	FLJ32569	NM_152491	non-public		HSG00202445	-0.59	0.07	0.98	-0.05	0.95	-0.1	-0.16	0.68	0.01	0.75	0.65	0.23	-0.88	-0.64	-0.13	0.51	0.33	0.22	0.49	-0.58	-0.34	-1.23	-1.5	0.38	-0.25	-0.44	-0.38	-0.69	0.21	-0.06	-1.09	0.58	0.58	-0.15	-0.19	1.16	-0.64	-0.06	-0.67	-0.15	0.01	0.64
10012684507	79574	EPS8L3	NM_024526	non-public		HSG00202448	0.16	-0.08	0.4	0.5	-0.53	0.03	-0.36	-0.26	0.16	-0.1	-0.13	-0.24	0.17	1.07	0.27	0.35	0.34	-0.04	0.17	0.22	-0.23	0.14	0.25	-0.34	0.37	0.38	0.16	-0.26	-0.19	-0.05	-0.14	0.73	0.02	-0.32	0.11	0.09	0.1	0.11	-0.28	0.59	0.25	0.02
10012687809	2329	FMO4	NM_002022	NM_002022		HSG00202452	1.03	0.73	1.96	-1.03	0.13	0.43	0.56	1.28	-1.34	-0.58	0.07	0.06	-0.61	0.21	0	0.88	-0.26	-0.05	0.81	-0.49	0.39	-0.82	0.35	0.33	0.14	2.08	-0.16	1.82	-0.39	-0.35	0.01	0.39	-0.18	3.43	-2.36	-1.57	3.37	1.53	-0.34	0.61	0.01	-0.39
10012667356	83953	FCA/MR	NM_032029	non-public		HSG00202454	1.1	-0.65	4.44	0.29	0	-0.54	-0.48	-1.1	-0.39	-0.49	-0.5	-0.47	-1.52	2.88	1.63	-1.18	1.13	-0.22	3.61	2.42	0.29	0.66	1.61	2.77	1.33	0.76	2.87	3.87	-0.94	0.57	-1.63	1.69	-1.59	1.11	0.8	-3.62	3.7	-2.46	-0.2	0.09	2.23	4.27
10012689181	10806	SDCCAG8	NM_006642	non-public		HSG00202459	-1.03	0.49	0.8	0.39	-0.67	-0.51	0.4	1.67	0.09	0.07	-0.55	0.33	-0.28	-0.2	-0.26	1.32	-0.2	1.7	0.49	-0.46	0.11	0.03	-0.82	0.47	-0.58	0.57	-1.06	1.22	0.75	0.3	0.46	-0.11	0.25	0.32	0.31	-0.26	-0.4	-0.13	0.26	2.07	1	0.24
10012675886	3737	KCNA2	NM_004974	NM_004974		HSG00202461	-1.06	-0.66	0.18	-0.32	0.09	-0.09	0.22	0.26	-0.15	-0.33	0.04	-0.48	-0.32	-0.17	1.14	-0.17	0.92	0.09	0.59	0.28	1.22	-0.38	1.18	-0.06	0.64	0.28	1.57	-0.6	-0.14	-0.41	-1.1	1.02	-0.28	-0.5	-0.79	0.12	-0.13	0.56	0.15	1.1	0.27	-0.52
10012676782	84879	FLJ14490	NM_032793	non-public		HSG00202472	0.16	1.29	-1.05	0.17	-1.08	-0.92	-1.28	-0.33	-0.64	2.1	4.02	2.58	-0.86	0.32	1.65	0.49	2.81	0.37	-0.02	-0.09	-0.2	-0.12	-0.98	1.16	3.2	-0.99	-0.88	0.52	-0.33	-1.63	-0.8	-0.06	1.22	0.37	-1.39	1.48	-0.03	0.07	-0.23	0.19	-0.07	0.99
10012687246	63906	GPATC3	NM_022078	non-public		HSG00202480	0.09	-0.08	0.08	-0.05	0.9	0.32	0.46	-0.36	0.29	0.54	0.7	-0.13	-0.11	0.35	-0.23	-0.02	0.72	0.04	0.47	0.2	0.03	0.61	-0.18	-0.22	0.14	-0.51	0.31	-0.35	-0.08	0.26	-0.2	0.6	0.53	-0.07	-0.16	0.41	-0.47	0.4	0.29	0.69	0.07	0.04
10012679734	79957	PAQR6	NM_024897	non-public		HSG00202484	-0.09	0.29	-0.97	-0.57	-0.89	-2.43	-2.99	3.03	0.94	-0.41	-2.11	-0.35	0.95	-0.63	0.5	3.58	-0.87	-0.21	0.06	2.28	0.76	-1.3	1.71	-0.12	1.06	2.16	0	-0.62	-1.2	-0.6	1.31	0.08	-0.58	3.15	-0.59	-0.43	-0.8	0.86	1.29	-0.45	-0.12	-0.32
10012672411	2827	GPR3	NM_005281	NM_005281		HSG00202486	-0.45	-0.38	-0.37	0.05	1.75	-0.49	0.68	-0.21	-0.1	-0.21	-0.01	-0.19	0.17	0.01	0.2	-0.33	0.79	-0.39	0.23	2.42	0.12	0.81	-0.45	-0.78	-0.2	-0.83	0.53	-0.93	-1.3	-0.75	-0.24	0.78	0.35	-0.76	-0.85	2.22	-0.56	-0.13	-0.67	0.64	-0.45	-0.28
10012677856	51097	CGI-49	NM_016002	NM_016002		HSG00202488	2.87	1.39	0.12	0.93	-0.51	3.22	-0.22	0.86	1.47	1.71	0.11	3	0.88	0.73	-1.37	0.63	-1.23	1.24	0.75	0.03	-0.5	1.06	-0.35	0.14	-1.03	-0.58	-0.71	0.55	0.51	0.34	0.69	-0.33	-0.86	-0.04	0.16	-0.17	0.78	-0.44	0.45	0.42	-0.57	1.19
10012685280	254173	FLJ36119	NM_153254	non-public		HSG00202500	-0.86	-1.11	-1.4	0.27	0.09	-1.59	0	-1.52	-1.13	-1.07	-1.36	-2.72	-1.18	1.99	0.64	-0.1	0.27	-1.09	-0.61	1.13	1.49	-0.62	-0.14	-1.21	0.07	-0.88		-1.78	-1.43	-1.26	0.31	3.24	-0.14	-1.42	-2.36	1.28		-1.22				-0.24
10012666545	4751	NEK2	NM_002497	NM_002497		HSG00202503	1.7	0.78	-0.12	2.1	0.96	2.69	-1.88	2.33	-1.13	-1.26	0.46	1.11	-1.24	-1.05	-1.23	-0.15	-1.18	1.1	0.39	-0.72	-0.53	1.02	1.06	3.77	-2.57	-1.73	-0.32	0.02	0.36	1.39	-0.57	-0.64	-0.82	2.05	0.18	-0.44	0.86	-2.49	0.51	0.4	-2.69	-2.02
10012667763	5174	PDZK1	NM_002614	NM_002614		HSG00202509	1.6	-0.15	0.89	-0.66	0.39	1.09	-0.05	-0.04	0.34	-0.38	0.3	0.32	-0.38	-0.48	0.39	-0.11	0.72	0.76	-0.95	0.07	-0.47	0.38	-0.44	1.98	-0.07	0.25	-4.86	-0.78	1.98	-0.54	0.93	-1.53	-1.51	0.43	0.17	-0.18	0.02	0.09	1.01	2.72	0.79	-0.7
10012684881	54802	TRIT1	NM_017646	NM_017646		HSG00202512	0.16	0.65	0.6	1.55	0.5	-0.53	0.9	1.6	2.11	0.02	1.99	-1.03	-0.12	-0.12	-0.47	0.15	-0.73	0.13	-0.28	-0.32	-0.34	1.6	-0.64	0.62	0.24	-0.61	-0.25	1.55	-0.87	0.87	0.92	-0.23	1.99	1.66	0.53	-0.15	1.64	0.07	-0.47	-0.34	-0.39	1.02
10012683254	183	AGT	NM_000029	NM_000029		HSG00202514	0.99	0.53	0.28	0.25	0.31	0.36	0.06	-0.42	1	-0.18	1.38	0.33	-0.4	0.23	0.22	-0.57	3.17	0.11	-0.4	0	-1.43	0.02	-0.89	-1.27	0.64	-0.38	0.19	-0.94	-0.98	0.33	-0.65	0.31	0.21	0.63	-0.2	0.63	-0.01	-0.71	-0.27	-0.06	-0.13	-0.14
10012687260	1031	CDKN2C	NM_001262	NM_001262		HSG00202535	0.3	0.9	0.69	-0.11	-0.16	3.36	-0.66	0.8	-1.31	0.46	-1.01	1.55	-1.9	0.14	-1.92	0.15	-1.07	2.28	1.14	-0.39	-0.97	0.75	-0.43	0.83	-3	0.11	-2.59	0.19	-0.47	0.51	-0.54	-0.6	-0.61	0.89	0.12	-0.2	-0.31	-1.06	0.42	1.49	-1.46	0.83
10012675860	3065	HDAC1	NM_004964	NM_004964		HSG00202540	0.11	0.39	0.52	0.1	-0.47	-0.06	-0.63	0.14	0.13	0.37	-0.03	-0.25	-0.8	0.21	-0.28	-0.4	-0.76	0.25	0.17	-0.04	-0.51	0.47	0.7	-0.27	-0.1	0.1	-0.04	0.18	0.26	1.1	-0.34	-0.38	0.13	0.19	0.12	0	0.23	0.02	-0.05	-0.18	-0.11	-0.1
10012675331	23596	OPN3	NM_014322	NM_014322		HSG00202543	1.31	0.01	0.4	0.91	0.44	0.49	-0.33	0.04	0.27	0.92	2.09	1.62	1.15	-0.21	-0.3	-1.02	-0.29	0.8	0.06	-0.54	-1.93	-0.19	-0.16	1.06	-0.6	1.17	-1.37	2.26	1.84	-0.79	0.57	-0.45	0.11	0.43	1.28	0.03	0.58	0.86	-1.16	-0.33	0.75	-1.75
10012689580	388649	RP11-163M2.4	NM_001012425	non-public		HSG00202801	-0.04	0.76	0.62	0.16	0.13	0.33	-0.07	0.3	0.13	0.68	0.35	-0.05	-1.63	-0.41	0.4	0.43	-0.96	0.26	0.59	0.17	0.25	1.39	1.63	1.08	0.23	0.76	-0.38	0.24	2.26	0.32	0.05	-0.1	1.46	0.48	0.32	-0.31	3.39	2.24	0.74	1.56	0.15	-0.78
10012669882	148418	LOC148418	NM_001010971	non-public		HSG00202846	0.11	1.26	0.49	1.6	0.33	1.81	0.3	-0.66	1.25	1.87	1.66	0.72	0	-0.16	-0.68	0.44	-0.35	2.08	-0.34	0.37	0.32	3.48	-1.2	-1.73	-1.83	-0.98	0.52	0.85	0.7	2.8	0.25	-0.09	0.45	-0.58	1.93	0.49	1.12	-0.52	-1.1	0.4	-1.17	0.6
10012671059	149018	LOC149018	NM_001010857	non-public		HSG00202875	0.34	-1.26	0.23	0.34	-0.57	0.14	0.52	-0.69	-0.9	-0.07	-0.33	-0.5	-0.78	0.24	1.07	0.42	-0.82	-0.5	0.03	0.13	0.06	0.05	1	-0.05	0.28	0.32	0.08	-0.87	-0.01	-0.42	-0.44	0.67	1.88	-0.17	-0.07	-0.71	0.8	0.11	-0.12	1.75	0.2	0.36
10012673969	909	CD1A	M28825	M28825		HSG00202893	0.71	0.97	-0.23	0.08	0.37	0.81	-0.51	-0.41	-0.08	-0.39	1.3	-0.15	0.37	0.13	0.04	-0.57	-1.73	-0.24	0.75	-0.15	0.25	0.22	1.24	-0.33	0	0.68	-0.23	-0.22	-0.5	-1.29	2.68	0.65	-1.05	-0.48	-0.18	0.66	0.53	0.29	-0.23	0.57	0.27	-0.27
10012678900	117143	STAF42	NM_053053	non-public		HSG00202896	1.24	0.03	1.31	2.23	0.32	0.98	0.89	0.25	0.82	0.22	-0.1	-0.41	0.97	-0.23	-0.7	0.47	-0.75	0.66	0.42	-0.1	-0.31	0.43	-0.55	0.29	-0.66	-0.58	-0.24	1.24	0.32	-0.06	0.37	-0.39	-0.02	0.34	0.86	-0.16	-0.07	-0.25	-0.3	-0.52	-0.22	0
10012682904	51094	ADIPOR1	NM_015999	NM_015999		HSG00202899	-0.27	-0.72	-1.31	-1.9	4.28	-0.27	3.06	-0.78	-1.14	-0.25	0.65	-0.4	2.05	-1.51	-0.25	-2.08	-0.91	-0.97	-0.25	3.98	-0.58	3.15	-1.02	0.12	-0.81	-0.68	-0.32	-1.68	-0.19	-0.45	0.11	-1.33	-0.4	0.77	-1.5	0.72	0.39	-0.29	-0.55	-1.26	0.15	-0.95
10012680716	79000	MGC2603	NM_024037	non-public		HSG00202901	-0.19	1.13	0.45	0.63	2.23	0.7	-0.5	0.99	0.28	0.49	0.04	0.8	0.06	-0.02	-0.93	-0.37	-0.03	-0.3	-0.88	1.5	0.14	1.4	-0.7	0.01	-0.79	-1.42	-0.57	0.32	0.81	-0.2	-0.42	-0.03	-1.09	0.21	-0.34	0.76	-0.59	-0.41	-1.02	-0.34	-0.32	0.76
10012686515	7170	TPM3	X04201	X04201		HSG00202906	0.4	0.34	0.09	-0.53	1.07	-0.15	-0.11	0.46	-0.65	-0.29	-0.69	-0.48	0.41	-0.08	-0.14	1.48	0.17	0.19	0.33	0.04	0.39	0.33	-0.41	-0.2	-0.54	0.29	-0.48	-0.19	0.03	0.61	0.29	0.24	-0.19	-0.08	0.19	0.38	-0.53	0.12	0.69	0.47	2.77	0.2
10012682653	84146	ZNF644	NM_016620	NM_016620		HSG00202907	-0.76	-0.48	1.2	2.91	-1.94	-1.56	0.81	1.07	-0.02	-0.91	-1.2	-0.68	-0.75	2.71	-0.21	2.13	-0.22	1.78	0.79	-0.29	1.06	0.12	0.82	0.88	0.6	-0.39	0.29	1.94	-0.45	0.11	1.39	-0.16	0.9	-1.19	0.95	-0.36	0.88	-0.82	-0.11	0.26	-0.12	1.68
10012673415	4681	NBL1	NM_005380	NM_005380		HSG00202908	-0.14	-0.17	-0.28	-0.3	0.64	-0.3	0.52	-0.37	-0.33	-0.42	-0.11	-0.66	0.16	0.72	0.43	0.05	0.52	-0.4	0.08	1.49	0.33	0.14	-0.23	-0.13	0.53	-0.14	0.55	-0.32	-0.45	0.38	0	0.65	0.23	-0.6	-0.46	0.34	-0.25	0.16	-0.42	0.18	0.08	0.14
10012689084	93183	PIGM	NM_145167	non-public		HSG00202919	0.48	0.36	0.61	1.39	0.71	0.11	-0.25	1.77	0.68	-1.44	-0.16	0.5	1.96	-0.36	-0.17	0.9	-0.62	-1.92	-0.26	-0.96	-0.51	-0.05	0.6	0.66	-0.22	-0.27	1.02	2.57	0.48	-1.37	-0.12	-0.48	1.28	0.34	1.37	-0.52	0.73	-0.49	-0.76	-0.53	-0.63	0.09
10012676025	81875	FLJ12671	AL096734	AL096734		HSG00202922	-1.28	0.62	0.94	0.29	0.29	0.42	0.16	-0.43	0.13	0.4	0.28	-0.32	0.35	0.99	0.19	0.54	0.23	-0.01	-0.26	-0.25	-0.02	-0.53	0.04	-1.51	-0.31	0.33	0.5	-0.51	-0.52	1.18	-0.1	0.92	0.36	-0.46	-0.14	0.61	-0.39	-0.59	-0.25	1.17	0.12	0.18
10012678950	90326	THAP3	NM_138350	non-public		HSG00202925	-0.35	-0.6	-0.2	-0.11	-0.23	-0.15	0.1	-1.23	-0.6	-0.58	-0.32	-1.24	-0.18	0.62	0.15	-0.43	0.2	-0.27	0.58	0.86	1.97	-0.49	0.37	-0.18	-0.08	-0.07	0.26	-0.19	-0.73	-0.07			-0.56	-0.31	-0.49	0.85	-0.39	-0.36		-0.02	-0.33	-0.41
10012688889	126969	MGC45474	NM_152369	non-public		HSG00202932	0.63	-0.11	3.09	-0.74	-0.34	0.81	0.36	0.47	-0.2	0.06	0.08	0	0.04	-0.21	0.02	-0.43	-0.85	0.4	1.26	1.3	1.25	-0.02	3.5	2.96	3.27	1.31	0.27	0.36	-0.41	-1.11	-1.23	-0.35	-1.82	0.26	-0.27	-2.46	2.41	3.25	0.96	1.74	1.76	-0.13
10012669349	83593	RASSF5	W61000	W61000_RC		HSG00202934	1.99	-2.29	-0.11	-1.19	0.43	0.26	0.43	0.63	0.95	-0.23	0.26	1.02	0.91	-2.56	1.76	-1.25	-0.36	-0.11	1.83	-0.6	-0.34	-0.38	1.1	0.78	0.21	0.56	-0.83	-0.87	0.94	0.86	-0.16	-0.36	-0.28	0.69	-0.34	-0.57	-1.06	1.87	1.4	-0.9	2.37	-1.33
10012684900	4653	MYOC	NM_000261	NM_000261		HSG00202935	-3.24	0.47	-0.74	1.83	-0.14	-0.22	-0.12	0.08	0.62	1.11	1.2	-0.42	-0.1	-0.7	-0.59	0.68	-0.13	-1.59	2.08	-2.08	-0.7	1.59	-0.91	0.52	-0.96	-0.5	2.28	0.31	1.41	-1.36	-1.27	3.83	-1.49	-1.02	-0.64	-0.67	1.32	-0.96	-2.97	-2.05	-0.61	0.21
10012679845	10964	IFI44L	NM_006820	NM_006820		HSG00202937	-0.96	-0.22	-2.45	-0.72	2.87	-0.15	-1.25	-0.51	-1.25	-1.09	-0.25	0.42	-1.15	-0.46	0.46	-1.61	5	-0.61	-1.5	-1.03	-0.2	-1.3	5.12	-0.15	0.48	0.25	1	-1.48	-1.26	3.4	-0.87	-2.88	0.61	-1.05	-1.63	-0.64	0.04	-2.25	-0.79	-0.55	0.52	-0.95
10012670729	8560	DEGS1	NM_003676	NM_003676		HSG00202952	0.87	0.1	1.86	-0.9	0.57	2.24	1.47	2.63	2.85	2.74	-0.66	3.4	0.24	-2.46	-1.5	-1.86	-1.29	0.85	0.71	-1.45	-1.4	0.83	-0.8	0.45	-1.71	-0.9	-2.27	0.42	2.3	0.18	0.66	-1.13	-0.61	0.19	0.93	-0.77	-2.1	0.52	-0.01	-1.5	0.65	-1.29
10012670255	26292	MYCBP	NM_012333	NM_012333		HSG00202955	1.31	0.43	0.51	0.1	0.54	1.8	0.9	1.16	1.4	0.5	-0.2	1.47	0.61	-0.59	-1.09	-1.49	-0.88	0.17	-0.45	-1.52	-0.81	-0.45	-0.88	0.18	-0.8	-0.32	-0.82	0.63	1.16	0.79	0.52	-0.75	-0.6	0.41	0.62	-0.61	-1.03	-0.3	-0.64	-1	0.29	-0.26
10012674690	3158	HMGCS2	NM_005518	NM_005518		HSG00202965	-0.11	0.67	0.04	0.02	-0.13	0.07	-0.32	0.19	0.74	0.12	-0.53	0.62	0.38	-0.17	-0.15	-0.28	0.33	-0.17	-2.35	-0.43	-0.13	0.12	0.16	-0.27	-0.05	1.06	0.04	-0.14	0.68	1.23	0.73	0.59	-0.65	0.02	-0.03	0.39	-0.08	0.22	0.34	0.24	-0.18	-0.08
10012687535	55061	FLJ10052	NM_017982	NM_017982		HSG00202974	-0.85	0	0.38	-0.47	-0.23	-0.22	0.24	-0.23	1.15	-0.25	-0.03	-0.99	0.24	0.99	0.59	-0.96	-0.15	0.17	0.33	0.61	-0.05	1.17	1.05	0.15	0.42	0.14	0.18	0.13	0.5	-0.33	-0.31	1	0.51	-0.21	-0.28	0.15	0.45	0.43	-0.86	0.31	0.32	-0.32
10012668160	2140	EYA3	NM_001990	NM_001990		HSG00202977	-0.21	0.27	0.22	-0.59	-0.01	0.12	0.79	-0.77	-0.27	-0.04	0.07	0.38	-0.08	0.58	0.1	0.07	0.6	-0.41	-0.99	-0.69	0.21	-0.41	0.59	-0.18	-0.21	0.86	0.7	-0.43	-0.67	1.06	-0.64	0.44	0.01	0.45	0.4	0.8	-1.06	-0.55	-0.09	0.89	0.28	0.25
10012672734	81849	ST6GALNAC5	AF131837	AF131837		HSG00202979	0.15	2.51	-0.08	0.4	0.42	-0.08	-0.47	-0.46	0.96	1	0.43	0.17	-0.89	-0.28	-0.36	0.29	-0.89	-0.85	0.14	-0.79	-1.06	0.98	1.07	0.89	-0.08	1	0.09	0.49	-0.47	-0.16	-0.89	0.15	0.29	-0.62	-0.11	0.86	1.04	0.68		2.37	0.11	-0.4
10012686646	54964	FLJ20519	NM_017860	NM_017860		HSG00202982	0.13	-1.16	-1.02	-0.69	0.14	0.32	1.2	-0.22	-0.04	-0.27	-0.15	0.43	1.58	-1.18	2.72	-0.49	0.31	-1.04	0.34	-0.3	-0.25	-1.08	3.38	-0.6	0.93	1.19	-0.04	-1.9	0.23	-0.66	-1.02	-0.24	-0.04	-0.33	-1.16	-0.35	-1.18	0.3	0.18	-1.05	-0.44	-2.68
10012672405	4720	NDUFS2	NM_004550	NM_004550		HSG00202987	0.41	0.51	1.46	-0.17	0.32	1.56	0.69	0.05	0.26	1.73	1	0.66	-1.01	-0.28	-0.88	-0.54	0.29	0.32	0.23	-0.2	-0.04	1.58	-0.51	0.22	-0.72	-0.16	0.8	0.4	0.48	0.43	0.3	-0.45	-0.24	0.45	0.67	0.05	-0.02	0.69	0.25	-0.05	-0.3	0.42
10012674917	4000	LMNA	NM_005572	NM_005572		HSG00202988	0.01	1.12	-0.54	-0.75	2.75	0.08	0.48	-0.57	0.71	-0.53	0.84	-0.46	-0.83	0.31	-0.18	-0.69	-0.01	0.41	-0.47	1.98	2.73	0.15	0.13	0.3	-0.33	-0.49	3.19	-0.73	-0.71	0.66	-0.49	1.51	-0.05	0.19	-0.77	0.73	-0.2	1.31	-1.34	1.55	0.23	-0.11
10012684062	2517	FUCA1	NM_000147	NM_000147		HSG00202989	0.08	-0.15	-1.07	-0.02	-1.14	0.91	-1.26	-0.32	-0.08	3.07	0.96	1.06	-0.47	-0.21	1.9	-0.14	-0.67	0.45	1.38	-0.34	-1.54	-1.57	-0.2	1.37	0.56	0.08	0.37	-0.16	0.37	0.49	0.01	-0.28	0.03	-0.48	-1.52	-0.03	-1.26	0.55	1.17	0.42	-1.87	-0.64
10012678490	5546	PRCC	NM_005973	NM_005973		HSG00203001	-1.66	-1.29	-0.02	0.51	-2.28	-1.53	-0.96	-1.78	-0.65	-1.3	-0.77	-0.94	-2.97	2.54	1.96	-0.34	1.19	0.48	0.34	2.67	1.19	0.22	0.09	-0.53	2.02	1.35	2.97	-0.88	-0.58	-0.29	-0.82	2.97	-0.11	-0.48	-0.95	0.66	0.43	-0.02	-0.26	0.66	-0.78	-0.15
10012667156	1266	CNN3	NM_001839	NM_001839		HSG00203005	0.97	1.74	-0.6	-1.67	0.32	0.06	0.36	0.45	2.55	0.55	1.01	0.79	-0.19	-0.05	-0.67	-0.23	0.96	-1.07	-2.21	-0.27	0.39	-0.28	-1.03	0.12	-0.3	-0.41	2.88	0.18	0.7	1.33	-1.1	-0.64	-1.58	1	-0.04	-0.09	-0.13	0.46	0.24	-0.12	0.54	1.65
10012675094	284656	EPHA10	NM_001004338	non-public		HSG00203012	-0.81	-0.76	-0.09	0	-0.26	1.65	1.32	-0.75	-0.43	-0.66	0.32	-0.33	-0.27	0.46	-0.27	-1.26	0.71	-0.08	0.23	0.06	-0.31	-0.09	0.44	-0.52	0.05	0.49	1.14	-1.05	0.34	0.42	-0.94	1.08	-0.44	-0.1	-0.27	0.77	-0.91	0.83	-0.51	1.57	0.41	-0.51
10012666943	7044	LEFTY2	NM_003240	NM_003240		HSG00203014	0.32	-0.03	-0.05	-0.48	0.5	0.02	-0.05	-0.61	-0.65	-0.17	-0.62	-0.96	-0.22	0.93	0.36	0.05	-0.07	-0.72	-0.57	0.43	0.31	-0.62	0.23	-0.81	-0.05	-0.13	0.85	-0.75	-0.8	-0.05	0.93	0.94	-0.45	-0.2	-0.45	0.67	-0.12	-0.23	-0.77	0.21	0.08	0.44
10012689340	3491	CYR61	NM_001554	NM_001554		HSG00203016	0.63	1.12	1.54	-0.21	-0.66	-0.5	0.35	0.48	0.5	-1.28	2.59	1.31	-1.45	0.95	-0.77	2.15	-0.07	3.76	-0.67	-0.15	-0.55	3.58	-0.73	0.01	-1.69	-0.32	2.61	3.18	0.42	2.29	-0.77	-0.82	-0.33	-1.77	2.98	-0.2	2.36	-0.21	-1.28	4.5	-1.28	3.75
10012683218	55721	IQCC	NM_018134	NM_018134		HSG00203019	-1.24	-0.18	-1.22	0.33	0.7	-1.44	-0.03	-1.16	0.71	-1.03	-1.47	-1.71	-0.4	0.99	1.04	1.12	-1.27	-1.05	-0.65	2.34	3.27	0.19	0.05	0.61	1.55	0.5	0.09	-0.68	-1.17	-1.37	0.28	1.44	-0.04	-0.57	-1.07	-0.06	1.25	-1.16	-0.35	-0.62	2.25	-0.79
10012684634	54530	FLJ20054	NM_019049	NM_019049		HSG00203021	3	2.13	0.21	0.8	0.28	1.32	1.53	2.38	1.73	2.15	-0.32	2.97	3.01	-0.85	-1.13	0.55	-1.17	-0.12	0.51	-1.46	-0.48	-0.54	-0.13	0.63	-1.07	-0.67	-1.28	1.35	0.12	-0.87	1.35	-1.59	0.22	-1.12	0.63	-0.45	-0.29	-1.35	0.31	-1.15	-0.08	-0.14
10012678603	65979	PHACTR4	NM_023923	non-public		HSG00203023	-1.22	-1.05	0.51	-0.54	-1.22	-1.21	2.08	-0.14	-0.57	-3.27	-1.42	-1.73	-1.48	1.1	1.43	0.86	0.51	0.99	0.46	1.04	2.64	0.87	-0.76	-0.2	2.31	0.65	2.59	-0.22	-0.49	-0.65	-1.74	2.11	0.02	0.27	-0.45	-0.43	1.07	0.18	-0.34	0.9	-0.43	0.44
10012668719	7482	WNT2B	NM_004185	NM_004185		HSG00203034	-4.82	-4.87	-2.75	0.61	-3.62	-4.47	-3.38	-5.32	-4.53	-5.08	-2.85	-5.32	-4.72	5.4	2.29	-3.37	3.1	-2.74	-0.97	3.18	1.96	-1.71	-0.83	-3.2	0.3	-0.92	2.95	-4.64	-4.92	-3.64	-1.74	5.11	-0.42	-4.75	-3.76	3.8	-0.47	-1.33	-3.06	4.43	-1.17	-0.53
10012667772	5192	PEX10	NM_002617	NM_002617		HSG00203038	0.49	0.05	0.91	-0.18	0.32	0.84	-0.05	-0.4	-0.27	0.69	0.51	0.05	-0.33	0.11	1.32	-0.14	-2.64	-0.01	0.84	0.23	0.22	0.19	0.48	1.66	-0.1	0.38	0.01	0.58	2.42	-0.03	0.31	-0.23	-1.18	0.6	0.87	-0.31	1.7	0.87	1.22	-0.1	0.28	0.9
10012686587	64222	TOR3A	NM_022371	non-public		HSG00203042	-0.18	2.68	0.65	0.34	-1.5	-0.84	-1.03	0.9	0.53	1.46	0.09	0.27	-0.35	1.03	-0.64	1.02	0.28	0.28	-0.1	0.15	-0.75	0.4	-1.37	-0.51	-0.79	-1.33	-0.62	0.77	0.11	-0.05	-0.23	-0.18	0.12	0.11	0.35	0.49	0.25	-0.61	-0.52	0.34	-0.3	1.68
10012680075	2328	FMO3	NM_006894	NM_006894		HSG00203046	0.44	0.91	0.61	-0.67	1.03	-0.21	-0.4	0.6	-0.38	0.1	0.32	0.7	-0.67	-0.56	-0.05	-1.66	0.08	0.12	1.17	-0.36	2.6	-0.6	1.92	-0.26	0.07	0.41	-0.12	0.31	0.09	0.29	-2.96	0.03	-2.78	0.28	0.6	-0.78	0.66	0.44	-0.2	0.23	0.06	0.33
10012673260	3932	LCK	NM_005356	NM_005356		HSG00203054	-0.79	-0.55	-0.21	-1.19	2.11	-0.19	3.72	-2.32	0.09	-0.14	3.59	0.18	-2.76	-0.49	1.58	-2.49	4.95	-2.65	-0.21	1.52	-1.23	0.03	-0.64	-0.89	3.55	-1.34	-0.05	-1.46	-2.1	-0.83	-1.46	-0.27	3.4	-1.83	-0.79	2.08	-1.21	-0.63	-0.91	-1.65	0.54	-1.83
10012671647	127795	MGC34837	NM_152377	non-public		HSG00203058	-0.17	0.46	-0.72	0.2	0.14	0.75	-0.3	-0.34	0.69	-2.04	0.07	-0.24	1.06	-0.13	1.82	-0.89	1.15	0.02	-0.83	0.71	1.32	0.62	2.9	-2.91	-1.41	0.08	2.67	0.37	-0.27	3.89	-0.58	-0.53	0.19	1.55	-1.79	3.71	-2.56	-0.98	-1.94	-0.63	-1.74	-1.8
10012672076	80098	FLJ20972	NM_025030	non-public		HSG00203067	-0.15	-1.46	-0.72	-0.58	-0.93	-0.34	0.8	-0.29	0.42	-0.67	-0.05	-0.77	-0.74	-0.52	1.37	-0.4	-0.2	1.15	0.81	0.25	1.33	0.07	1.68	0.17	1.2	2.01	1.36	-0.46	0.15	0.74	-1.38	1.27	0.47	-0.33	-0.41	0.17	-0.06	0.42	0.93	2.69	0.47	-0.75
10012672102	1650	DDOST	NM_005216	NM_005216		HSG00203072	0.43	2.05	2.9	0.77	-0.42	2.13	0.39	0.6	-0.29	3.07	1.49	1.02	-2.05	0.11	-1.75	-0.58	-0.4	1.51	0.84	-0.51	-2.17	2.81	-2.34	-0.34	-2.99	-1.82	-0.67	0.99	0.26	0.81	0.43	-0.62	-0.49	0.5	0.93	0.41	0.03	-0.19	-0.03	0.88	-0.52	2.2
10012682687	55707	FLJ10420	NM_018090	NM_018090		HSG00203075	-0.08	0.02	0.91	0.13	-0.37	0.93	0.49	0.23	0.23	0.71	1.33	0.73	-0.38	-0.54	-0.61	-0.71	0.82	-0.19	0.71	-0.31	-0.6	1.42	-0.13	0.25	0.14	-0.16	-0.44	0.17	0.34	0.22	0.25	-0.24	0.9	0.15	0.22	0.18	-0.18	0.25	0.44	-0.17	-0.82	-0.45
10012678726	148789	B3GALNT2	NM_152490	non-public		HSG00203077	-1.22	-0.04	2.79	0.46	-0.64	-0.44	-0.93	0.49	0.58	-0.92	0	-0.61	-1.27	2.82	-0.62	0.36	0.97	-0.41	0.93	0.24	0.94	0.46	-0.3	0.08	0.04	0.93	2.92	1.85	1.12	0.18	-0.4	-0.27	0.82	-0.17	1.41	-0.73	0.81	0.55	0.01	-0.78	-2.54	2.18
10012675823	64757	FLJ22390	AK000035	AK000035		HSG00203078	1.31	-2.8	-1.5	0.42	-1.72	0.54	0.08	0.52	0.6	-0.44	0.03	0.53	0.06	-0.64	-2.02	0.2	-0.48	0.73	0.64	0.93	-0.08	0	2.69	1.6	1.13	0.49	-0.22	-0.46	0.6	-0.79	0.2	-0.4	-1.07	0.63	-1.39	-0.38	0	1.6	0.47	0.22	0.15	-1.16
10012669695	1939	LGTN	AF220417	AF220417		HSG00203080	1.19	0.4	1.24	0.93	-0.31	0.45	-0.52	-0.1	-0.01	1.63	0.74	0.39	-0.91	1.71	-0.57	0.35	-0.11	1.03	-0.06	-0.4	-0.38	1.31	-0.56	-0.11	-0.87	-0.05	0.3	0.72	0.62	2.04	0.33	-0.23	-0.13	0.77	0.65	0.37	0.79	0.11	0.22	0.22	-0.53	1.93
10012667053	7107	TM7SF1	NM_003272	NM_003272		HSG00203084	-0.05	-0.32	0.23	0.27	-0.2	-0.56	1.4	-0.42	-0.44	0.28	1.86	0.75	0.36	-0.1	2.26	-0.15	0.4	-1.31	-0.63	-0.35	-0.8	-0.36	-1.03	-0.04	1.51	-0.46	-0.8	0.39	0.35	1.35	-1.66	0.17	0.96	-0.24	0.46	-0.38	0.12	-0.33	-0.17	-0.78	-0.56	-1.19
10012686524	347735	TDE2L	NM_018565	NM_018565		HSG00203098	-0.06	0.23	-0.11	-1.23	-0.03	0.3	0.31	0.56	0.34	0.16	1.7	0.79	-0.01	0.24	0.53	0.59	3.41	0.07	2.07	0.52	-0.97	0.32	-0.07	-1.03	0.26	-0.21	0.12	-0.71	-0.48	-0.15	-0.67	0.47	-0.53	-0.39	-1.18	0.56	-0.98	0.34	0.6	0.4	0.71	-0.56
10012683412	732	C8B	NM_000066	NM_000066		HSG00203101	0.39	0.47	0.94	0.51	0.12	-0.16	-0.42	-0.54	0.42	0.21	1.05	0.62	0.63	-0.26	-0.34	-0.87	-0.06	0.23	-0.57	-0.16	-0.32	-0.5	3.12	0.33	0.35	0.71	-3.62	0.83	2.19	0.22	1.14	-0.71	-2.78	0.87	2.14	-0.65	2.87	1.53	-0.34	-0.05	1.86	2.54
10012689529	3362	HTR6	NM_000871	NM_000871		HSG00203104	-2.29	-1.45	-0.6	0.42	-2.59	-2.75	-0.61	-0.46	-0.58	-1.75	-1.93	-2.58	-0.47	2.8	1.9	2.04	-0.3	-0.49	0.06	2.45	2.49	0.41	0.07	-0.19	2.08	0.07	0.63	-0.57	-1.56	-1.08	0.47	0.17	0.29	-1	-0.64	-0.18	0.04	-0.57	0.22	-0.02	0.59	-0.02
10012685007	50848	F11R	NM_016946	NM_016946		HSG00203105	-2.59	-0.35	0.79	0.04	-1.67	-0.62	-0.6	-0.79	0.69	-0.61	-1.07	-0.51	-0.72	-0.07	1.72	0.34	-0.07	0.17	0.38	0.7	0.99	-0.09	-0.02	0.58	0.2	1.84	1.29	-0.12	0.59	0.18	-0.61	1.6	-0.55	-0.27	0.23	0.03	-0.6	0.58	0.15	0.49	0.8	-0.07
10012672981	28982	FLVCR	NM_014053	NM_014053		HSG00203108	5.15	-0.25	0.91	-1.7	-1.06	-1.33	-1.47	1.6	-1.46	0.3	-1.33	-0.67	-0.46	0.61	-0.92	0.49	0.52	1.49	-1.5	-1.44	4.4	-2.02	-0.35	2.89	1.5	2.13	-0.67	-0.53	-0.64	-0.61	0.59	-0.55	-0.7	0.33	1.38	-0.47	-1.58	0.8	-1.82	2.1	3.94	1.88
10012685604	2301	FOXE3	NM_012186	non-public		HSG00203110	0.1	0.3	-0.1	0.08	0.09	-0.24	0.2	-0.22	-0.32	-0.38	-0.19	-0.42	0.25	0.48	0.46	0.03	0.04	-0.17	-0.05	0.78	0.57	-0.05	-0.09	-0.37	-0.27	0.57	0.33	-0.36	-0.27	0.64	-0.23	0.93	-0.25	-0.21	-0.12	0.3	-0.05	-0.31	-0.18	0.63	0.38	0.2
10012687087	842	CASP9	NM_001229	NM_001229		HSG00203112	0.51	-0.26	0.1	-0.55	-0.64	0.6	0.79	-0.4	0.12	0.91	0.6	0.11	-0.11	-0.49	-0.51	-0.54	-0.21	0.55	1.09	-0.6	0.23	-0.39	-0.01	0.63	0.17	1	0.52	-0.24	0.38	0.95	-0.33	2.45	-0.7	1.44	-0.17	-0.22	-0.18	2.96	0.64	2.28	0.92	0.03
10012676500	10092	ARPC5	NM_005717	NM_005717		HSG00203126	1.87	-0.25	1.14	-0.21	0.08	4.66	3.4	1.58	2.92	0.8	-0.98	0.94	1.74	-1.63	-1.45	-1.97	-1.89	0.05	0.16	-1.2	-1.16	-0.7	-0.67	0.78	-1.02	-0.34	-1.35	0.58	1.48	0.49	0.64	-1.28	-0.58	0.52	0.84	-1.01	-1.57	0.65	0.22	-1.83	0.89	-1.07
10012673243	7268	TTC4	NM_004623	NM_004623		HSG00203128	-0.76	0.24	0.31	0.96	-0.08	0.4	-0.44	0.18	-0.06	0.36	0.21	0.1	-0.92	0.81	-1.1	0.44	0.02	-0.11	-0.22	-0.29	0.03	1.07	0.37	-0.62	-0.16	-0.54	-0.01	0.55	-0.04	-0.27	-0.1	0.07	0.05	0.1	-0.23	0.51	0.48	-0.24	-0.23	0.39	-1.9	0.31
10012682229	126823	KARCA1	NM_001007255	non-public		HSG00203130	0.2	1.05	0.02	0.48	0.66	0.68	-0.41	0.39	-1	-0.82	0.47	0.68	-0.17	0.22	-0.85	-0.62	-0.64	0.45	-0.25	-0.58	-1.66	-0.14	-0.85	-0.62	-0.94	0.16	1.1	0	0.65	3.45	-1.24	0.09	-0.12	0.08	-0.51	0.05	0.49	1.01	-0.51	1.32	-0.31	0.72
10012678704	65243	ZNF643	AL137241	AL137241		HSG00203132	0.16	-0.17	0.29	0.52	-0.31	-0.03	0.11	-0.18	0.66	0.31	0.13	-0.29	-0.41	-0.17	0.06	1.59	-0.81	-0.16	-0.83	-0.21	-1.1	0.24	1.07	-0.09	-0.33	0.29	0.34	0.19	0.46	0.02	0.16	0.62	0.3	0.33	0.2	-0.5	0.46	-0.19	-0.5	-0.59	-0.4	-0.08
10012679943	11009	IL24	NM_006850	NM_006850		HSG00203134	0.38	0.31	0.9	0.09	0	-0.06	-0.62	-0.19	0.4	0	0.75	-0.2	0.33	-0.05	1.02	-0.17	-0.06	-0.28	-0.23	-0.18	-0.04	-0.39	1.18	-0.21	1.08	0.27	0.39	-0.21	-0.33	0.76	-0.67	-0.09	1.63	-0.3	0.36	0.25	-0.37	0.41	-0.66	-0.22	-0.83	-0.45
10012672909	348378	MGC52498	NM_182621	non-public		HSG00203137	-0.51	-0.04	-0.2	-0.38	-0.02	0.24	2.69	-0.42	-0.4	1.72	1.02	0.63	1.78	0.51	0.58	-0.12	-0.21	0.17	-0.21	0.12	-0.15	-0.42	0.17	-0.09	-0.33	0.62	-0.32	-0.08	-0.09	-0.07	1.98	-0.3	1.51	-0.01	-0.89	1.91	-0.28	0.56	-0.29	0.22	-0.68	0.53
10012672528	8804	CREG1	NM_003851	NM_003851		HSG00203150	0.37	1.6	-0.42	0.52	2.92	1.31	-0.4	1.01	-0.58	1.32	0.35	1.19	-0.16	1.43	0.19	-0.05	-1.03	0.19	-0.95	1.15	-0.64	-0.67	0.38	-0.03	-0.51	0.09	-0.36	0.67	-0.09	-0.32	-0.47	-0.45	-0.33	0.02	-0.27	0.11	0.37	-1.75	-1.11	0.39	-0.83	0.54
10012689195	3782	KCNN3	NM_002249	NM_002249		HSG00203152	1.16	0.01	0.62	0.19	0.03	0.58	0.39	0.68	0.53	0.51	-0.01	0.34	0.4	-0.01	0.12	-0.57	0.14	0.14	0.03	0.39	-0.04	-0.43	2.75	0.9	1.03	3.73	-0.34	0.55	-0.77	0	-0.47	2.61	1.21	-0.72	-0.01	-1.73	3	3.54	0.3	0.71	2.03	-0.12
10012673051	29929	ALG6	NM_013339	NM_013339		HSG00203155	3.32	1.56	1.96	-0.45	1.15	3.35	0.47	1.51	2.03	3.14	1.66	2.81	2.36	-1.1	-2.52	-0.56	-1.76	0.64	-0.33	-2.4	-0.79	0.21	-0.79	0.65	-1.38	-1.2	-1.49	2.27	0.9	1.01	0.98	-1.12	0.34	-0.03	1.53	-0.95	-0.83	-0.99	-0.91	-1.74	0.05	-0.17
10012665822	5733	PTGER3	NM_000957	NM_000957		HSG00203160	0.15	-0.29	-1.18	-0.76	2.82	-0.37	0.83	-0.76	-0.71	-0.27	-0.18	-0.66	0.25	0.07	0.46	-0.85	-0.42	-1.03	-1.37	3.32	-0.16	0.84	0.74	-0.21	0.57	0.45	0.63	-0.47	-0.62	-0.71	1.71	-0.2	0.15	-0.44	-0.86	1.01	0.2	-0.33	0.2	-0.15	-0.3	-0.12
10012674818	3744	KCNA10	NM_005549	NM_005549		HSG00203162	-0.81	-0.77	-0.27	-0.5	0.9	-0.34	-0.08	-0.32	-0.48	0.1	-0.48	-0.32	0.06	0.54	0.6	-0.6	0.65	-0.16	-0.03	2	0.06	-0.1	-0.37	0.23	0.5	1.75	-0.08	-0.06	-0.56	-1.02	0.48	1.52	-0.28	-0.06	-0.02	0.46	1.27	-0.08	-0.15	1.34	0.58	-0.16
10012677894	51107	APH1A	NM_016022	NM_016022		HSG00203164	-1.18	-0.34	-2.32	-0.01	-0.74	-0.25	-1.22	-0.01	-2.21	-1.22	-0.57	-0.83	-1.52	0.33	3.28	-2.25	1.47	-1.92	-1.74	-0.27	-0.78	-2.72	0.18	-0.75	2.26	0.4	1.4	-1.48	-1.97	-0.4	-1.41	1.64	-0.38	-0.59	-2.11	1.14	-0.58	0.87	-0.9	0.62	-1.79	-0.42
10012674064	29092	HSPC157	NM_014179	NM_014179		HSG00203566	0.85	2.93	0.15	0.98	-0.23	0.74	-0.78	0.39	-0.27	0.68	0.44	0.82	0.54	0.49	-0.76	-0.81	-0.42	0.41	0.22	-0.29	-0.7	0.97	-0.9	-0.12	-0.15	0.03	-0.46	-0.01	0.11	2.55	-0.31	0.81	0.4	0.73	-0.47	0.47	1.12	-0.54	-0.21	0.46	-0.59	0.79
10012677534	10691	GMEB1	NM_006582	NM_006582		HSG00203614	-0.92	-0.44	0.6	-0.97	-0.19	-0.58	-0.24	-0.63	-0.51	-0.32	0.48	-0.47	-0.31	-0.18	1.04	0.44	-0.07	0.24	0.37	0.34	0.63	0.25	-0.47	-0.04	1.14	0.18	0.67	-0.13	-0.24	-0.07	-0.55	0.34	-0.07	0.47	-0.14	0.08	-0.08	0.54	0.17	0.5	-0.39	-0.19
10012674553	4802	NFYC	NM_014223	NM_014223		HSG00203621	0.3	-0.14	-1.32	-0.57	-0.22	0.75	0.27	-0.75	-0.9	0.5	0.54	1.12	0.13	-0.44	-0.3	-0.7	0.25	-1.28	-0.97	-0.33	-0.29	-0.9	1.59	-0.72	1.09	0.97	1.2	-1.07	0.05	0.24	-0.34	1	-0.46	-0.03	-0.84	-0.06	0.08	0.06	-0.96	-0.13	-0.34	-0.48
10012674147	9214	TOSO	NM_005449	NM_005449		HSG00203625	0.41	-0.71	-0.2	-0.14	-0.08	-0.31	-0.58	-0.83	-0.13	-0.5	0.84	0	-0.67	0.88	1.23	-0.71	0.38	-0.46	0.19	0.19	0.39	-0.2	-0.22	-0.19	1.5	-0.06	0.03	-0.42	0.35	0.9	0.64	0.83	-0.17	-0.12	-0.46	1.25	0.12	0.67	-0.31	-0.72	0.02	0.98
10012671721	8703	B4GALT3	NM_003779	NM_003779		HSG00203626	-0.43	-0.35	-0.04	-0.43	1.47	-0.01	0.64	-0.13	-0.01	0.32	0.03	-0.62	-0.09	0.64	0.23	-0.4	-0.14	0.1	0.07	0.75	0.04	0.46	-0.32	0.32	-0.26	-0.36	-0.14	-0.06	-0.17	-0.33	-0.25	0.04	0.2	0.55	-0.22	0.15	-0.1	0.33	-0.24	-0.24	0.12	-0.02
10012676978	148738	HFE2	NM_145277	non-public		HSG00203627	-0.6	0.51	0.57	0.42	0.64	-0.09	-0.3	0.38	0.15	0.99	0.3	0.04	0.76	-0.1	-0.1	0.17	0.62	0.26	2.52	1.64	-0.45	-0.1	-0.49	1.68	0.42	0.5	-0.31	-4.31	0.63	1.91	1.16	1.01	-0.31	-0.25	0.31	-0.31	-0.08	1.33	0.48	-0.37	-0.61	0.12
10012669876	84966	MGC15730	NM_032880	non-public		HSG00203628	-0.42	-0.31	-0.48	-0.36	0.07	0.5	1.48	-0.9	0.09	0.07	0.43	-0.92	0.32	-0.03	1.09	-1.16	1.59	0.35	-0.11	0.6	-0.19	0.13	-0.7	-0.64	0.32	-0.06	0.75	-0.48	-0.92	-0.28	-0.14	3.13	0.53	-0.52	-0.43	1.04	0.46	0.35	-0.41	1.55	-0.35	-0.04
10012665220	91624	NEXN	AF114264	AF114264		HSG00203642	1.16	0.17	-0.4	0.06	-0.81	0.48	0.58	0.67	0.32	-1.57	0.09	0.21	-1.98	-0.88	1.08	-0.35	1.3	0.64	-0.38	-0.37	-1.14	0.23	0.01	0.66	3.42	-0.28	-0.94	-0.67	-1.57	2.56	0.15	-0.89	1.73	-0.79	0.27	-0.04	0.34	-1.23	-0.47	-0.29	-2.55	-1.58
10012678553	7203	CCT3	NM_005998	NM_005998		HSG00203649	0.15	1.25	0.01	1.19	1.23	0.87	0.17	-0.58	0.62	-0.08	1.23	0.41	-0.54	2.13	-0.76	-0.12	0.23	-0.1	-1.3	0.41	0.14	0.78	-0.4	-1.43	-0.33	-1.12	0.97	0.24	-0.5	-0.24	-0.25	-0.04	0.32	-0.9	-0.3	0.32	0.36	-0.75	-1.68	0.37	-1.96	0.59
10012686654	55657	FLJ20531	NM_017865	NM_017865		HSG00203652	-0.09	0.53	-1.06	-0.46	-0.55	-0.7	-1.08	1.14	-0.18	0.59	-0.27	0	2.97	-0.34	-0.59	0.45	-0.25	-0.77	-0.84	0.55	1.56	-0.44	1.17	-0.26	1.6	0.71		-0.2	-0.98		-0.48	0.25	0.26	0.33	-0.54	0.11	0.44	-0.58	-0.55	-0.4	-1.56	-0.18
10012675125	116461	C1orf19	NM_052965	non-public		HSG00203653	0.88	0.73	1.97	1.42	-0.19	2.38	-0.61	2.77	2.31	0.7	-0.06	1.17	-1.3	-0.22	-1.92	-0.05	-1.38	-0.13	-0.33	-1.93	-1.43	-0.41	-0.44	0.27	-1.19	-0.96	-0.49	2.77	1.38	1.56	0.34	-0.74	0.3	0.55	1.22	-0.22	-0.36	-0.52	-0.65	-1.14	0	0.22
10012671731	8704	B4GALT2	NM_003780	NM_003780		HSG00203654	0.63	0.38	0.62	-0.48	-0.19	0.14	0.34	-0.49	-1.17	0.74	-0.39	0.51	0.24	0.29	0.07	-0.82	-1.05	-0.39	0.16	0.05	0.67	0.56	-0.09	0.49	-0.86	-0.32	0.74	1.48	1.12	1	0.55	-0.49	-0.72	2.13	2.65	-0.55	1.54	0.27	-0.73	-0.79	0.27	0.61
10012681786	3776	KCNK2	AF004711	AF004711		HSG00203668	0.25	1.66	0.04	0.06	0.27	-0.25	-0.5	1.77	1.24	-1.14	-0.02	0.47	0.38	-0.28	0.94	1.59	-0.73	0.75	-0.69	-0.53	-0.36	0.6	1.27	-0.23	-0.32	0.53	-0.13	0.03	0.92	-0.31	0.81	0.74	1	0.46	-0.23	0.1	-0.81	0.1	0.25	-0.47	-0.25	-0.36
10012687328	1116	CHI3L1	NM_001276	NM_001276		HSG00203673	2.86	-0.57	-0.55	-3.67	0.52	4.09	-0.02	-0.44	-0.47	-0.4	-1.54	0.83	-0.1	-0.81	0.08	0.12	-0.3	0.98	-0.89	-1.84	0.48	-2.55	1.99	0.06	0.56	3.7	2	-0.41	-2.3	0.01	-0.06	0.44	-1.3	2.2	-0.34	0.3	-1.1	-0.68	-0.99	1.51	1.32	-0.35
10012689452	63948	DMRTB1	NM_033067	non-public		HSG00203679	2.17	-0.36	0.25	-1.3	0.12	1.02	-0.69	0.91	0.5	2.08	0.67	0.2	-0.11	0.01	0.32	-0.04	1.16	1.92	3.16	-0.05	0.36	0.61	-0.79	0.05	0.39	-0.19	0.93	0.15	0.55	0.7	-1.14	-0.41	-2.78	0.46	-1.7	0.32	-0.04	0.84	0.51	0.04	3.22	-1.74
10012666256	81025	GJA10	NM_030772	non-public		HSG00203681	-0.08	0.16	-1.09	-0.42	0.86	-0.03	-0.36	-0.49	-0.05	0.54	0.1	-0.16	-0.04	0.5	-0.06	-0.75	0.27	-0.51	-0.61	0.35	0.04	-0.83	-0.06	-0.56	0.01	-0.17	0.41	0.06	0.22	0.46	-1.07	1.13	-0.4	-0.03	-0.28		2.94	0.14	0.27	1.41	0.46	-0.26
10012672472	5195	PEX14	NM_004565	NM_004565		HSG00203698	-0.14	0.13	0.14	0.27	-0.6	0.35	-0.8	-0.19	0.09	0.21	0.94	-0.23	-1.19	-0.01	-0.66	0.2	1.22	0.57	0.53	0.21	-0.44	1.03	0.01	-0.33	0.83	0.35	0.87	-0.25	-0.46	-0.57	-0.38	0.37	0.63	0.32	-0.41	1.19	0.43	0.17	0.37	1.76	-0.96	0.22
10012686578	54953	C1orf27	NM_017847	NM_017847		HSG00203706	0.06	0.3	0.83	0.68	-0.74	0.56	-0.1	1.18	0.31	1.96	0.09	0.69	0.03	-0.39	-0.63	1.18	-0.41	0.62	-1.02	-0.69	-0.32	-0.16	-0.11	1.82	-0.22	-0.9	-0.69	1.9	1.03	-0.49	0.6	-0.88	0.9	-0.66	1.75	-0.29	-0.27	-1	-0.7	-0.68	0.04	0.55
10012679006	49860	C1orf10	NM_016190	NM_016190		HSG00203708	-0.01	-0.34	-0.2	0.07	0.3	-0.3	0.16	-0.33	0.41	-0.38	-0.78	-0.66	-0.16	0.89	0.92	0.41	0.01	-0.03	-0.35	0.62	0.3	-0.17	0.38	0.24	1.04	0.37	0.11	-0.21	0.07	-0.52	0.15	0.73	0.04	-0.17	-0.2	-0.05	0.13	0.12	0.21	-0.11	0.89	0.09
10012673591	9048	ARTN	NM_003976	NM_003976		HSG00203722	-0.2	0.01	-0.22	0.36	3.24	-0.35	0.38	-0.03	-0.17	-0.26	-0.24	-0.32	-0.04	0.2	-0.1	-0.23	-0.68	-0.19	0.03	2.04	-0.02	0.74	0.07	0.39	0.11	-0.4	-0.01	-1	-0.86	-0.51	0.52	-0.13	-0.44	-0.5	-0.88	1.96	0.08	-1.09	-0.5	-0.16	-0.48	-0.52
10012679916	54865	GPATC4	NM_015590	NM_015590		HSG00203732	-1.18	-1.2	0.36	1.52	-0.83	-0.73	-0.97	-0.05	-0.8	-1.32	-0.56	-0.69	0.1	1.91	0.18	1.07	-0.19	-0.56	0.17	0.73	1.81	-0.79	2.83	0.73	1.03	0.4	-0.34	0.22	0.02	-2.42	2.26	-0.3	2.66	0.13	0.28	-1.47	2.23	0.25	1.18	-0.22	1.96	3.02
10012677244	6301	SARS	NM_006513	NM_006513		HSG00203735	0.03	0.19	-0.5	0.3	0.21	1.13	0.38	-0.64	-0.62	-0.11	1.37	-0.08	-0.74	0.53	0.06	-1.29	-0.17	-0.67	-0.53	-0.01	-0.86	-0.27	0.11	-1.03	0.51	-0.33	0.43	-0.78	-0.24	-0.29	-0.67	0.12	-0.01	-0.51	-1.13	0.41	-0.11	-0.05	-0.73	0.51	-0.87	-0.43
10012689187	3775	KCNK1	NM_002245	NM_002245		HSG00203739	-0.38	-0.7	-0.86	0.11	0.1	-0.65	0.17	-0.2	-0.2	-0.14	-0.56	-0.48	-0.48	-0.28	0.87	0.09	-0.09	-3.5	-0.25	0.59	0.68	-1.37	-0.27	-0.4	-0.16	0.23	2.85	0.31	-0.37	-0.37	-0.25	3.8	2.68	0.88	-0.76	-1.33	2.52	0.44	-0.49	-0.09	-0.6	-0.94
10012670634	84958	SYTL1	NM_032872	non-public		HSG00203741	0.4	0.12	-0.08	-1.07	0.03	2.06	0.71	-0.19	-0.29	3.47	1.17	0.71	1.2	-0.48	-0.16	-0.12	0.62	-0.22	0.18	-0.02	-0.23	0.13	0.32	-0.22	0.21	0.5	0.43	-0.34	0.06	0.07	-0.18	1.36	-0.54	0.84	-0.22	0.4	0.01	0.49	0.2	0.18	0.07	0.61
10012667310	1429	CRYZ	NM_001889	NM_001889		HSG00203761	-0.43	0.73	2.73	-0.25	-0.86	0.53	-0.92	0.75	3.89	0.38	-0.32	4.59	-1.28	-0.67	-1.04	0.04	-0.67	0.5	0.94	-0.7	-2.12	2.29	0.09	-0.56	-2.73	-2.22	-0.85	0.82	-0.25	-1.22	0.47	-1.46	1.87	1.16	2.77	0.07	1.73	-1.1	0.6	-1.08	-0.75	-0.4
10012684198	55277	FLJ10986	NM_018291	NM_018291		HSG00203765	0.41	-0.25	-0.18	0.1	-0.77	2.62	0.77	0.02	-0.4	2.03	0.5	0.19	-1.32	-0.64	-0.48	-0.9	0.94	-0.09	0.29	-0.32	-0.75	0.64	0.47	1.23	-0.54	-0.41	-0.1	0.1	0.73	0.21	-0.73	-0.58	-0.47	0.15	-0.46	0.39	-0.12	0.41	0.57	0.74	-0.52	-0.24
10012689377	3604	TNFRSF9	NM_001561	NM_001561		HSG00203769	-2.52	0.04	-0.34	-0.69	-0.68	-0.05	0.31	-0.21	-0.31	-0.3	-0.96	-0.24	-0.95	0.26	1.31	0.64	0.08	-0.12	0.96	0.52	0.07	-0.68	-0.07	0.88	1.34	1.09	0.1	0.12	2.25	0.65	-0.33	-0.19	-0.05	-0.42	-0.27	-0.29	-1.41	-0.09	2.04	-0.4	0.87	-1.33
10012670719	8556	CDC14A	NM_003672	NM_003672		HSG00203780	0.05	-0.29	1.24	0.65	-0.26	0.36	-0.58	1.4	1.05	0.09	0.55	1.32	1.98	-1.55	-0.87	2.44	-0.77	0.12	0.65	-0.42	0.96	-0.38	0.73	0.55	0.8	0.04	-0.76	0.34	0.87	-0.54	0.07	-0.52	0.43	-0.1	1.25	-0.17	-0.4	-0.09	0.47	-1.22	-0.35	-0.57
10012688406	113802	FLJ30525	NM_144584	non-public		HSG00203796	-0.04	0.92	0.55	0.28	-0.96	1.61	-0.74	1.99	-0.1	-0.35	0.04	0.25	-0.2	-0.31	-0.88	-0.33	-0.13	0.38	-0.2	-0.53	-0.25	2.95	-0.53	-0.46	-0.73	0.53	0.08	1.05	0.62	1.98	0.56	-0.46	-0.15	1.48	0.49	0.02	1.67	1.12	0.09	0.38	-0.03	-0.24
10012678644	56063	RP4-622L5	NM_019118	non-public		HSG00203799	0.11	0.1	0.11	0.24	0.23	0.04	0.42	0.16	0.31	0.75	0.18	0.07	-0.16	0.61	0.11	0.03	0.2	0.17	0.22	0.28	0.05	0.4	0.05	0.03	0.09	-0.16	-0.06	0.25	0.78	0.5	0.13	-0.12	-0.44	0.33	0.24	0	0	0.33	0.36	0.05	0.01	0.27
10012688047	356	FASLG	NM_000639	NM_000639		HSG00203802	-1.61	-0.39	0.45	0.79	3.2	-1.63	-0.17	-1.84	0.42	-1.23	3.14	0.41	-2.74	-0.8	-0.27	-2.21	3.88	-2.86	-1.54	0.33	-2.78	-2.71	-0.18	-0.08	3.88	-2.76	-0.38	-2.69	-1.96	-2.14	-1.91	0.02	2.89	-0.76	0.13	2.59	-3.25	-1.72	-1.91	-4.21	3.03	-1.07
10012688799	1573	CYP2J2	NM_000775	NM_000775		HSG00203810	-0.56	-1.88	3.09	-0.46	-0.1	0.09	-0.04	-1.85	-1.9	-2.44	-0.02	0.25	0.23	0.04	1.09	4.59	-0.43	3.38	3.57	1.88	2.15	-1.4	4.44	0.3	0.49	0.39	-1.16	-0.15	-0.34	0.28	2.47	-0.34	2.43	1.95	-0.24	0.4	0.64	1.3	0.19	0.14	-0.33	1.28
10012678061	7827	NPHS2	NM_014625	NM_014625		HSG00203820	-0.78	-1.1	1.25	0.15	-0.31	-1.09	-0.1	0.43	-0.61	-0.33	-0.44	-0.4	0.38	-0.22	-0.62	-0.36	0	0.33	-0.05	0.06	-1.24	0.56	0.78	3.29	-1.04	2.04	1.88	2.54	2.46	1.34	0.4	0.23	5.09	2.47	0.8	-0.78	1.49	3.64	-1	1.46	-0.09	-0.34
10012687111	844	CASQ1	NM_001231	NM_001231		HSG00203822	-0.6	-0.41	0.23	-0.15	0.09	0.94	-0.21	-0.48	-0.33	1.29	1.84	0.2	0.45	-0.29	-0.13	-1.53	-1.93	4.06	-1.24	-0.4	2.91	-2.99	5.33	-1.6	3.72	0.96	-0.57	-1.47	-2.35	0.05	2.38	-0.18	-2.78	-1.97	0.04	-0.09	1.4	-1.09	-2.5	3.57	0.12	1.04
10012688840	1733	DIO1	NM_000792	NM_000792		HSG00203825	-0.87	-0.65	-0.32	1.12	-0.18	-0.2	-0.12	-0.57	0.14	-0.02	-0.07	-0.43	-0.21	-0.51	-0.22	-0.24	2.03	-1.93	-0.11	0.85	-0.23	-0.05	-0.01	-0.56	-0.25	-0.11	0.81	-1.38	-0.11	-0.58	-0.61	1.13	-0.14	-1.16	-0.49	1.69	-0.03	-0.26	0.34	1.05	-0.25	-0.11
10012665334	3079	CFHL1P	X56210	X56210		HSG00203826	-0.12	0	0.19	-0.04	-0.15	-0.53	1.63	0.11	0.47	0.04	0.9	0.22	-0.36	0.16	-0.19	0.96	0.31	0.19	0.26	-0.36	-0.46	-1.02	-0.55	0.11	-0.07	-1.14	1.1	0.17	0.26	0.84	2.71	0.15	-0.27	-0.94	-0.09	0.25	-0.55	-0.38	0.52	0.19	-0.78	1.18
10012676605	10623	POLR3C	NM_006468	NM_006468		HSG00203830	0.39	0.32	1.12	1.23	0.19	0.96	0.31	-0.11	-0.06	2.03	1.07	0.23	-0.69	0.39	-0.66	-0.61	-0.7	1.12	-0.19	-0.63	-1.26	0.62	-0.25	0.22	-0.97	-0.7	-0.27	0.75	0.75	0.44	0.01	-0.43	-0.47	0.9	1.02	-0.04	0.13	0.04	-0.47	0.77	-0.21	0.82
10012672514	5867	RAB4A	NM_004578	NM_004578		HSG00203833	1.18	0.93	1.2	0.91	-0.46	0.91	0.18	0.17	0.28	2.25	1.71	1.04	-1.37	0.26	0.02	-0.69	-0.85	1.01	0.44	-0.74	-0.58	2.8	-2.39	-0.24	-0.62	-0.01	-0.48	1.09	0.77	0.75	0.43	-0.53	0.75	0.15	0.88	0.04	0.78	0.3	0.11	-0.01	-0.93	0.58
10012668740	5567	PRKACB	NM_002731	NM_002731		HSG00203835	0.6	0.75	0.38	1.12	1.14	0.46	-0.11	-0.43	0.71	0.64	-0.12	1.21	0.31	0.73	-0.52	0.63	0.01	0.04	-0.46	-0.49	-0.02	-0.33	-0.9	-0.14	-0.21	-0.4	-0.14	1	-0.1	0.43	0.61	-0.36	1.2	-1.24	1.42	0.19	1	-1.37	-0.24	-0.01	-0.96	0.65
10012687514	55057	AIM1L	NM_017977	NM_017977		HSG00203845	0.84	0.41	0.3	0.5	0.2	1.82	0.12	-0.85	-0.53	2.01	0.65	0.16	-0.62	0.35	-0.4	-0.38	-0.72	-0.17	-0.2	-0.11	-0.06	1.54	-0.83	-0.92	-0.78	-0.58	0.48	0.18	-0.41	0.87	0.51	0.16	-0.24	-0.27	0.64	0.48	0.14	-0.36	-0.37	0.06	-0.66	0.97
10012685818	117145	CTMP	NM_053055	non-public		HSG00203848	-0.69	0.43	-0.19	0.03	1.27	0.58	1.88	-0.01	0.88	-0.73	-0.32	-0.34	0.1	-0.2	0.11	0.29	0.19	0.4	0.35	0.02	0.4	-0.23	0.61	-2.27	-0.15	0.83	0.11	0.81	0.17	-0.43	-0.06	0.18	1.07	0.43	-0.28	0.16	-0.13	-0.4	-1.43	-0.16	0.05	-0.45
10012684847	54797	MED18	NM_017638	NM_017638		HSG00203854	-3.06	-0.7	1.23	-0.51	-2.25	-0.41	1.59	-0.69	1.41	3.1	-1.25	0.15	0.31	-2.03	-0.8	-0.06	1.11	-1.03	-0.84	0.04	0.82	1.18	-0.41	0.44	2.9	0.4	1.7	0.78	0.49	-0.66	0.42	2.82	0.34	-0.55	0.03	0.26	0.16	0.87	-0.54	0.7	-0.76	-1.21
10012669186	4595	MUTYH	NM_012222	NM_012222		HSG00203856	-0.76	0.08	0.41	0.39	-0.59	-0.45	0.28	-0.06	-0.61	0.07	0.31	-0.75	-0.08	0.84	0.19	0.14	0.15	0.49	-0.02	0.31	-0.07	0.44	-0.43	-0.89	0.11	-0.43	0.32	-0.04	-0.23	0.4	-0.21	0.62	0.54	-0.24	0.02	0.62	0.51	-0.43	-0.41	1.08	-0.31	0.28
10012670505	57115	PGLYRP4	NM_020393	NM_020393		HSG00203858	-0.02	0.12	-0.04	0.18	0.26	0.01	-0.19	0.56	0.03	-0.04	0.34	-0.1	0.23	-0.08	0.76	0.74	-0.14	0.88	0.2	0.4	0.87	-0.11	0.38	0.05	0.23	0.48	0.34	-0.3	0.04	-0.27	-0.24	0.33	0.04	-0.15	-0.1	0.37	0.06	0.35	0.21	0.01	0.51	-0.31
10012665336	81569	LOC81569	U20582	U20582		HSG00203862	-0.25	0.03	-0.82	-0.69	1.47	-0.67	0.46	-0.62	0.79	0.24	0.02	-0.24	0.3	-0.01	0.11	-0.33	0.94	-0.75	-0.36	0.83	-0.88	-0.02	-0.03	-1.28	-0.26	-1.14	1.18	-0.94	-0.85	-0.01	-0.57	0.76	1.12	-0.81	-2.35	1.83	-1.07	-0.61	-0.72	0.08	-0.67	-0.49
10012675502	11146	GLMN	NM_007070	NM_007070		HSG00203874	0.54	0.99	0.15	1.88	-1.1	-0.24	-0.28	0.77	0.3	0.85	-0.95	-0.28	0.66	2	-0.88	1.91	-0.72	-0.16	-0.36	-0.61	0.46	-0.18	0.2	0	-0.5	0.07	0.1	1.09	0.03	-0.49	0.78	-0.5	0.15	-0.46	0.61	-0.41	0.56	-1.02	-0.14	-0.48	-0.08	1.25
10012679790	50809	HP1-BP74	NM_016287	NM_016287		HSG00203877	-1.59	-1.49	-0.47	-0.07	-1.58	-1.65	-1.18	-0.98	-0.8	-1.85	-0.99	-1.32	-1.69	2.37	1.22	-0.01	-0.26	0.11	-0.14	1.66	2.91	-0.64	0.38	0.23	0.7	0.88	2.85	-0.96	-1.64	-0.48	-1.13	3.84	-0.06	-0.31	-0.63	0.08	0.23	-0.03	-0.1	3.29	-0.56	-0.01
10012667782	1465	CSRP1	NM_004078	NM_004078		HSG00203884	1.74	0.43	-1.26	-0.44	0.19	1.5	1.34	0.4	0.29	2.17	-0.23	2.06	-0.44	-0.82	-0.94	-0.74	0.81	0.83	1.57	-0.11	-0.59	0.01	0.47	0.89	-0.23	-0.46	-0.12	-0.18	0.52	0.76	-0.65	-0.14	-0.51	0.75	-1.9	0.33	-0.52	-0.75	0.69	1.24	0.29	-0.24
10012670275	25790	NESG1	NM_012337	NM_012337		HSG00203888	-2.76	-1.32	-0.73	-1.38	-2.03	-3.9	-0.24	-2.19	-2.63	-3.71	-2.02	-2.15	-1.91	-2.71	6.06	-0.5	0.11	-2.5	-0.06	-2.05	-2.71	-3.98	1.07	-0.9	1.5	0.02	-1.47	-0.34	0.77	0.37	-1.74	-0.34	-0.44	-2.14	-0.31	-0.84	-3.32	-0.66	0.37	-2.34	2.42	-3.55
10012671380	1893	ECM1	NM_004425	NM_004425		HSG00203891	0.22	-0.35	-0.46	0.23	0.07	0.21	-0.13	-0.46	0.11	0.04	-0.72	-0.41	-0.04	1.29	0.76	0.3	0.09	-0.28	0.36	0.33	0.44	0.01	1.21	-0.33	0.6	-0.11	1.27	-0.17	-0.2	0.1	2.72	0.35	0.31	-0.37	-0.34	0.16	0.03	-0.12	-0.08	-0.05	0.01	-0.31
10012686230	4610	MYCL1	NM_005376	non-public		HSG00204319	-0.8	-0.78	-0.57	-0.84	-0.09	-1.36	-1.33	-2.87	-1.3	-1.46	3.89	0.24	-0.68	-0.84	0.95	-1.28	4.06	-0.2	1.43	0.26	-1.47	2.77	-1.12	0.14	4.35	-0.69	-3.43	-0.52	-0.86	-1.66	-2.42	-0.53	2.88	2.03	-1.32	-0.11	0.97	0.45	2.35	-0.04	-1.48	-2.95
10012684724	199920	LOC199920	NM_001004303	non-public		HSG00204320	-0.75	-1.03	2.48	0.82	-0.26	0.49	-0.58	-0.51	-0.44	-1.39	0.56	-0.13	-0.68	-0.29	-0.22	1.07	0.06	3.87	3.73	-1.13	3.52	3.03	-0.05	1.05	0.01	0.92	-0.63	-0.82	-0.26	-1.47	0.65	2.93	1.04	0.05	-2.66	0.25	0.07	-0.97	0.6	-1.9	0.02	-0.52
10012682491	55092	FLJ10199	NM_018022	NM_018022		HSG00204322	-1.02	0.15	0.23	0.45	-1.99	-1.66	-3.51	-2.09	0.26	-2.6	3.19	-0.98	3.3	-0.98	0.07	-3.51	0.93	-0.41	-0.74	-0.61	-4.4	-2.29	-2.12	2.93	-0.59	-2.64	-2.93	0.17	2.5	-1.53	-0.42	-1.89	2.2	3.84	0.37	0.31	-3.08	-0.79	-0.18	0.79	0.39	-1.89
10012668791	5590	PRKCZ	NM_002744	NM_002744		HSG00204324	-0.94	-1.14	0.15	-1.19	0.2	0.92	2.11	-0.22	1.16	0.42	0.95	-0.28	0.68	-0.4	-0.28	-0.62	-0.3	-0.11	1.95	-0.12	0.28	-0.57	0.17	1.84	-0.08	-0.6	-0.36	-0.05	1.97	2.12	0.33	-0.1	-0.39	0.89	-0.51	0.24	-1.39	3.97	0.4	-0.02	-0.25	0.15
10012682859	51375	SNX7	NM_015976	NM_015976		HSG00204347	0.22	-0.72	1.66	0.63	-0.5	0.09	0.11	-0.08	-0.39	0.36	-0.22	-0.27	0.03	0.08	1.17	-0.71	-0.43	0.23	-0.49	-0.97	-0.02	0.58	4.53	-0.27	1.36	0.29	-0.02	0.73	2.24	-1.2	-0.66	-0.15	-0.65	0.73	0.77	-1	0.6	0.33	-1.14	0.61	0.2	-0.13
10012672397	79679	B7-H4	NM_024626	non-public		HSG00204350	-0.75	-0.5	-0.3	0.01	0.55	-0.28	0.3	-0.34	-0.51	-0.27	0.14	-0.99	-0.33	0.76	0.73	0.29	0.24	-0.29	-0.16	1.63	0.48	0.36	-0.04	0.08	0.48	0.57	-0.04	-0.58	1.54	-0.33	-0.69	0.14	-0.18	-0.05	0.85	-0.43	0.68	0.9	0.08	0.2	0.63	-0.35
10012676263	7391	USF1	NM_007122	NM_007122		HSG00204353	0.07	-0.39	-0.39	-0.77	-0.08	0.42	0.24	0.11	5.29	-0.4	-0.35	-0.47	-0.81	0	0.02	-0.76	-0.8	3.49	-0.13	-0.45	-0.53	0.42	-0.3	-0.47	-0.56	-0.78	-0.54	0.11	0.7	-0.54	-0.47	-0.33	-0.69	0.32	-0.48	0.67	-0.83	1.22	-0.67	4.42	0.72	-0.72
10012670639	126695	FLJ34633	NM_152365	non-public		HSG00204360	-0.84	-0.24	-0.26	1.1	1.2	-0.85	0.63	-1.83	-0.47	-0.95	-0.41	-1.58	0.34	0.23	0.23	-1.27	0.62	-0.55	-0.53	2.92	-0.28	0.26	-0.51	-1.53	-0.29	-2.17	1.32	-1.41	-2.12	-0.92	-0.39	1.08	0.75	-1.09	-1.33	2.51	-0.73	-0.72	-1.11	1.2	-0.5	0.07
10012682578	55116	TMEM39B	NM_018056	NM_018056		HSG00204362	1.6	0.14	-0.38	-0.47	-0.97	0.05	-0.16	-0.47	-0.16	0.6	1.97	1.22	0.1	-0.25	-0.32	-0.11	1.15	-0.08	1.16	-0.28	-0.57	1.05	-0.44	-0.16	0.75	1.53	1.38	-0.45	-0.11	0.25	-0.13	0.69	0.7	0.44	-0.62	0.35	0.67	0.34	1.49	0.22	0.2	0.3
10012680508	51205	ACP6	NM_016361	NM_016361		HSG00204363	0.87	-1.97	-0.29	-0.57	-0.82	0.75	0.54	0.11	0.18	-0.42	-0.66	-0.56	-0.2	-0.2	-0.96	-0.78	0.29	0.26	0.49	-0.4	0.43	-0.26	2.72	-0.22	0.08	3.09	0.09	-2.36	0.23	-0.09	-0.23	0.26	-0.92	0.97	-0.42	-0.14	-0.16	2.18	0.8	1.54	0.47	-0.32
10012684057	2271	FH	NM_000143	NM_000143		HSG00204367	1.29	1.38	1.36	0.59	0.51	0.84	-0.3	1.17	0.77	0.81	0.87	0.9	-0.87	0.55	-1.38	-0.2	-0.47	0.04	-0.68	-0.52	-0.62	0.79	-0.46	0.04	-0.78	-0.79	-0.09	1.38	0.69	0.7	0.17	-0.25	0.1	0.61	0.46	0.2	0.43	-0.09	-1.04	-0.25	-0.6	1.23
10012667605	276	AMY1A	NM_004038	NM_004038		HSG00204369	0.3	-0.73	-0.89	1.24	-1.26	-0.62	1.69	1.07	0.2	-1.13	-0.76	-0.93	0.74	-0.24	0.6	0.41	-0.15	0.59	0.37	0.62	0.91	-1.19	1.25	2.33	0.91	1.99	-0.58	0.1	0.77	-0.76	0.57	-0.44	1.24	0.53	-0.33	-0.78	0.08	0.87	2.97	-0.62	0.17	0.72
10012665443	6504	SLAMF1	NM_003037	NM_003037		HSG00204370	0.18	0.16	0.37	0.86	0.37	0.49	-0.77	0.45	1.65	0.82	1.05	0.6	-0.23	0.15	0.76	-0.35	0.6	-0.07	-1.72	-0.27	0.02	0.81	0.16	-0.79	1.99	0.12	-0.26	-0.39	0.27	-0.62	-0.46	1.04	1.06	-0.32	-0.76	1.02	-0.61	-1.02	-0.93	-0.07	-0.86	-0.63
10012671115	57127	RHBG	NM_020407	NM_020407		HSG00204372	0.22	0.47	-1.88	-0.1	0.15	-0.32	-0.28	-0.52	0.25	-1.16	0.11	-0.04	0.06	0.04	0.96	-1.37	0.14	0.51	0.67	0.44	-0.03	0.34	1.38	-2.42	-0.59	0.21	0.96	0.04	-3.49	0.42	-0.14	0.52	0.95	-0.29	-0.4	1.13	-0.5	-0.96	-1.13	-0.45	-0.7	-1.18
10012675805	1944	EFNA3	NM_004952	NM_004952		HSG00204374	-1.25	-0.42	0.52	-0.43	0.62	-0.15	0.19	-0.32	-0.84	-0.03	0.47	0.12	0.09	0.78	1.08	0.77	0.37	0.22	0.03	1.96	0.56	0.36	0.39	0.9	0.39	0.59	-0.18	-0.23	-0.17	0.37	0.68	0.23	-0.23	-0.18	-0.26	-0.03	-0.18	1.04	-0.42	0.2	-0.11	0.08
10012688710	1131	CHRM3	NM_000740	NM_000740		HSG00204375	0.05	0.82	-0.01	-0.52	1.06	0.51	0.46	0.17	0.54	1.4	-0.61	0.58	0.12	0.14	0.03	-0.26	0.84	-0.29	0.51	-0.1	-0.34	0.46	-0.02	-0.07	-0.23	0.51	1.08	-0.4	-0.24	0.68	-0.23	0.2	-0.47	0.53	0.54	2.01	-1.86	1.33	1.43	0.18	-0.52	-1.22
10012673694	64216	TFB2M	NM_022366	non-public		HSG00204376	3.05	1.32	1.64	1.38	1.2	2.02	0.79	0.69	0.74	2.42	2.7	3.6	0.24	-0.07	-0.8	1.12	-0.07	0.57	-0.72	-0.79	-0.76	0.87	-0.69	-0.28	-1.01	-0.57	-0.58	1.3	0.69	0.58	0.67	-0.73	-0.07	0.57	2.01	-0.36	0.55	-1.04	-0.42	-0.72	0.34	1.06
10012676699	257	ALX3	NM_006492	NM_006492		HSG00204378	-0.14	0.15	0.42	0.39	0.8	-0.04	-0.2	-0.59	-0.12	-0.53	-0.09	-0.18	-0.29	0.62	0.49	0.13	-0.06	-0.19	0.43	1.35	-0.14	0.67	0	-0.14	0.14	0.52	0.17	-0.31	-0.23	-0.13	0.22	0.44	-0.04	-0.49	-0.4	0.44	-0.08	-0.08	-0.1	-0.13	-0.01	0.1
10012668574	56944	OLFML3	NM_020190	NM_020190		HSG00204382	0.32	-0.51	-0.57	-0.1	-0.31	-0.07	-0.49	0.3	0.16	0.48	3.56	0.93	-0.45	1.08	-0.2	0.08	1.94	0.49	-0.97	0.15	0.44	-0.31	-0.3	1.16	0.19	-0.39	-1.5	-0.29	-0.56	-1.05	0.02	0.25	-1.69	0.68	-0.63	-0.37	1.42	-0.48	0.77	2.48	-0.77	0.26
10012675934	4608	MYBPH	NM_004997	NM_004997		HSG00204385	1.87	-0.1	0.54	0.9	-0.07	0.22	0.91	-0.97	0.13	-0.15	0.71	-0.34	-0.49	-0.27	0.02	0.9	0.19	-1.08	-0.1	2.26	1.41	-1.47	0.29	1.77	2.49	-0.05	2.05	1.75	0.59	0.35	0.61	1.16	1.71	2.3	0.36	-1.71	0.67	1.76	3.04	3.05	1.56	0.74
10012678807	64756	ATPAF1	AL137294	AL137294		HSG00204387	0.51	1.25	0.21	0.11	0.96	0.52	-0.31	0.7	0.88	0.7	0.12	-1.29	-0.66	0.81	-0.38	-1.21	-0.41	0.66	0.38	-0.09	-0.2	0.07	-0.41	0.11	0.07	0.06	0.1	0.33	1.42	0.48	0.11	0.46	-0.14	0.61	0.24	0.42	0.67	0.33	-0.55	-0.49	-0.02	0.37
10012669576	8416	ANXA9	NM_003568	NM_003568		HSG00204389	-0.06	0.25	-0.42	-0.28	0.43	0.02	-0.31	-0.2	0.51	0.29	-0.75	-0.39	0.39	0.31	0.34	-0.2	0.33	-0.48	-0.5	-0.37	0.07	-0.23	0.27	-0.57	0.1	0.95	0.73	-0.63	0	0.51	1.01	0.26	-0.51	0.11	-0.49	0.41	-0.8	0.61	-0.4	0.21	-0.24	-0.38
10012665667	4985	OPRD1	NM_000911	NM_000911		HSG00204390	-0.02	-0.08	-0.33	-0.43	0.31	0.12	0.27	-0.26	0.47	0.55	0.2	-0.08	-0.42	-0.53	0.53	-0.85	1.09	0.37	-0.83	2	-0.22	0.35	-0.92	-0.79	-0.58	-2.37	1.46	-0.84	-1.51	0.66	-0.63	1.03	-0.88	-0.76	-1.36	1.91	-0.7	0.72	0.11	0.81	0.09	-0.33
10012683593	80308	PP591	U79241	U79241		HSG00204392	0.86	0.98	0.58	-0.01	0.66	0.93	0.1	0.88	-0.68	0.85	1.6	-0.05	0.35	-0.27	-0.64	0.25	-0.51	2.3	1.61	-0.85	-0.89	1.69	-0.34	0.63	-0.45	-0.27	-0.11	2.18	2.33	1.55	1	0.51	2.58	1.74	-0.34	-0.32	-0.56	2.38	-0.27	1.12	0.28	1.88
10012682717	148523	C1orf51	NM_144697	non-public		HSG00204396	0.29	0.1	-1.46	0.35	1.94	0.23	0.19	0.45	-0.26	-0.33	0.59	0.3	0.29	-0.3	0.24	0.53	-4.23	1.55	0.62	1.15	-0.27	-0.41	0.2	0.48	0.28	0.17	-0.32	-0.44	0.85	-0.13	0.87	-0.07	0.71	0.72	-0.48	0.61	0.8	0.47	0.4	0.88	0.55	1.02
10012665811	5724	PTAFR	NM_000952	NM_000952		HSG00204401	0.33	-0.41	0.11	-0.95	2.72	0.41	1.62	-0.61	-0.36	-0.02	-0.23	0.23	0.2	-0.66	0.09	-0.54	-0.28	0.02	0.53	0.56	-0.21	-0.15	-0.5	0.13	-0.56	0.05	-0.62	-0.44	0.44	0.83	-0.22	-0.19	-0.16	0.55	0.36	0.03	-0.6	0.64	0.8	-0.56	0.67	-0.7
10012668361	23632	CA14	NM_012113	NM_012113		HSG00204403	0.21	0.27	0.28	-0.43	1.23	0.6	0.72	0.22	0.34	-1.28	0.22	0.46	0.45	0.22	-0.08	-0.15	0.9	-0.42	0.25	0.72	-0.06	-0.04	0.38	0.13	0.04	0.1	-0.25	-0.06	0.7	-0.15	-0.42	-0.85	-0.41	-0.2	0.23	0.47	-0.12	-0.12	0.86	0.25	0.4	0.86
10012684751	54558	SPATA6	NM_019073	NM_019073		HSG00204405	-0.61	0.26	-0.02	-0.55	0.39	-0.05	-0.54	0.15	-0.22	0	1.43	0.57	1.22	-0.16	2.44	0.64	-0.08	-0.35	0.27	-0.58	-0.91	-0.28	-0.72	-0.29	0.79	0.57	-0.54	0.52	2.46	0.27	-0.65	-0.19	0.83	0.02	-0.25	-0.26	-0.06	0.63	1.28	-0.07	0.85	-0.22
10012666807	84944	FLJ14904	AL133073	AL133073		HSG00204406	0.1	0.43	-0.4	0.09	0	1.13	0.97	0	0.18	0.42	-0.28	-0.31	0.06	1.68	-0.17	-0.68	0.14	-0.87	-0.22	-0.55	-0.1	-0.32	-0.13	-0.68	-0.39	1.29	0.37	-0.28	-0.42	1.56	-0.67	0.1	-0.27	0.08	0.03	1.43	-0.61	-0.68	-0.32	-0.24	-0.18	-0.16
10012680635	6258	RXRG	NM_006917	NM_006917		HSG00204408	-0.23	-0.15	-0.5	-0.15	0.35	-0.53	0.79	-0.87	0.11	-0.43	0.35	-0.36	-0.23	0.34	0.8	0.05	1	-1.49	-0.16	2.69	0.47	-0.59	0.13	-0.59	0.49	0.7	-0.41	-0.47	-0.88	-0.16	-0.08	0.77	-0.53	0.44	0.39	-0.46	0.71	1.02	0.35	1.23	0.36	-0.01
10012678652	55929	DMAP1	AL137200	AL137200		HSG00204412	0.53	0.34	0.34	0.09	0.22	1.07	0.33	-0.26	-0.07	0.62	1.18	0.41	-0.51	-0.13	-0.57	-0.1	0.47	0.36	0.92	0.15	0.01	1.27	-0.12	0.27	-0.31	-0.47	-0.16	0.05	0.21	0.07	1.43	-0.03	-0.44	0.69	-0.25	0.39	-0.39	0.44	0.48	0.35	-0.29	0.39
10012670726	6118	RPA2	NM_002946	NM_002946		HSG00204414	-0.6	0.19	0.18	0.83	0.06	-0.05	-0.31	0.96	0.35	1.16	0.64	-0.48	-1.06	1.02	-1.1	-0.17	-0.2	-0.78	-1.47	-0.16	-0.9	-0.38	-0.14	0.1	-0.01	-0.16	-0.19	0.9	0.27	0.51	-0.49	-0.37	-0.21	0.14	-0.05	0.14	-0.28	0.21	-1.26	-0.34	-0.2	1.01
10012674880	3925	STMN1	NM_005563	NM_005563		HSG00204416	1.86	3.79	1.27	0.57	-0.5	2.14	-0.69	2.62	0.16	3.51	0.07	1.45	-0.58	-0.14	-3.42	0.35	-2.3	-0.2	-0.21	-0.83	-0.81	2.93	-0.83	0.36	-3.58	-1.53	-0.81	1.8	0.9	1.58	0.12	-0.55	-0.75	1.08	0.71	-0.21	1.26	-0.64	-0.23	-0.59	-0.52	0.92
10012678576	115353	MGC8974	NM_052940	non-public		HSG00204418	0.29	0.7	0.11	-0.34	-0.44	0.19	-0.26	0.08	0.61	0.11	0.21	0.61	-0.5	0.05	-0.75	-0.19	0.18	-0.16	0.08	-0.21	-0.3	0.03	0.2	-0.4	-0.37	0.36	0.56	0.24	1.18	0.83	-0.02	-0.34	-0.71	0.27	-0.14	0.06	0.16	1.91	0.33	-0.09	0.07	0.16
10012668008	1805	DPT	NM_001937	NM_001937		HSG00204424	0.07	-0.58	0.03	0.19	-0.28	-0.09	-0.15	-0.15	-0.58	-0.16	0.02	-0.32	-0.1	-0.36	0.44	0.33	0.74	-0.33	0.31	0.74	-0.11	-0.47	-0.51	1.24	-0.61	0.38	0.97	0.7	-0.43	0.28	-0.58	0.69	-1.87	0.37	-0.05	0.17	-1.53	0.99	0.23	0.98	-0.3	1.48
10012678758	51127	TRIM17	NM_016102	NM_016102		HSG00204425	-0.38	-0.72	-0.36	-0.07	0.15	-0.05	0.38	-1.11	-0.38	0.01	1.14	-0.57	-0.57	-0.13	0.9	-0.27	1.81	0.06	0.56	1.24	0.38	-0.22	-0.56	-0.67	0.03	-0.36	0.73	-0.71	-1.09	0.4	-0.44	0.55	0.69	-0.47	-0.86	0.86	-0.57	0.83	-0.26	0.54	0.06	0.3
10012672402	8764	TNFRSF14	NM_003820	NM_003820		HSG00204426	-0.12	-0.47	-1.25	-1.28	-0.2	-0.43	-0.55	-0.27	-0.29	0.04	0.3	-0.17	1.77	-0.94	2.78	0.13	1.75	-1.09	0.4	0.35	0.64	-0.41	-0.63	-0.09	1.28	0.27	0.07	-1.18	-0.8	-0.43	-0.76	0.36	0.89	0.29	-0.94	-0.02	-0.47	0.25	0.72	-0.55	0.11	-0.92
10012685911	1513	CTSK	NM_000396	NM_000396		HSG00204428	1.13	-0.29	-0.43	0.24	0.38	-0.88	-0.51	-0.25	0.56	0.05	0.54	-0.18	-0.2	1.41	1.6	1.36	0.79	0.81	0.97	1.7	1.49	-0.38	-0.01	0.76	1.08	0.17	-0.07	0.24	0.08	-0.54	0.58	0.35	1.34	0.18	-0.51	-0.07	-0.53	0.26	3.01	1.21	1.91	0
10012673502	8991	SELENBP1	NM_003944	NM_003944		HSG00204429	-2.49	-0.13	-4.45	-3.41	4.97	0.22	4.59	0.65	0.36	-0.75	-0.81	-2.27	-0.29	-1.39	-1.51	-3.39	-0.01	0.18	-2.39	4.16	0.7	4.05	-3.81	0.43	-3.39	-4.26	0.78	-3.51	-1.74	-2.73	-0.33	-1.5	-0.42	0.04	-4.58	3.06	1.43	-1.14	-3.34	-0.14	-3.97	-0.9
10012674997	9528	C1orf8	NM_004872	NM_004872		HSG00204432	0.8	0.43	0.77	0.84	1.34	2.15	1.46	0.04	0.54	0.53	-0.01	1.24	0.24	-0.22	-0.11	-0.79	-0.82	0.28	0.04	-0.53	-1.05	-0.4	-0.2	0.06	-0.84	-0.46	-0.75	0.47	0.37	0.95	0.42	-0.38	-0.36	0.09	0.49	-0.28	-0.55	-0.35	-0.36	-0.3	0.2	-0.21
10012673001	29920	PYCR2	NM_013328	NM_013328		HSG00204435	-0.41	-0.1	0.05	-0.14	0.63	0.1	1.02	-0.5	-0.5	-0.31	-0.43	-0.25	-0.1	0.35	0.01	-0.52	-0.13	-0.04	0.14	1.16	0.37	0.53	-0.62	-0.14	-0.11	-0.58	0.26	-0.03	-0.62	-0.44	0.7	0.36	0.06	-0.12	-0.3	0.62	-0.31	-0.1	-0.29	0.06	-0.18	0.05
10012687254	4359	MPZ	NM_000530	NM_000530		HSG00204436	0.26	0.08	2.05	-0.64	-0.58	0.49	0.11	0.2	0.9	0.77	-0.58	-0.38	-0.47	0.42	0.16	0.22	-0.27	-1.2	-0.57	0.57	0.79	-0.38	0.29	2.91	0.18	3.82	-2.14	3.91	3.33	-0.52	2.41	-0.47	-1.77	3.86	1.58	-4.07	3.58	1.77	-0.13	1.5	3	1.76
10012685488	5498	PPOX	NM_000309	NM_000309		HSG00204437	1.41	1.22	-1.37	-1.59	3.02	1.74	1.18	0.5	0.04	0.55	0.64	-0.53	-0.39	-0.1	-1.09	-1.68	0.83	0	-1.77	1.76	1.71	0.8	-0.22	0.28	-0.65	-0.7	2.53	-1.07	-0.39	0.75	-1.19	-0.03	-0.49	-0.09	-1.2	2.36	0.22	-0.19	-1.78	2.58	-1.83	-0.32
10012666931	7042	TGFB2	NM_003238	NM_003238		HSG00204439	0.88	0.02	0.44	-0.51	0.18	0.07	-0.64	-0.52	0.36	-0.02	0.14	0.84	0.07	-0.11	0.18	0.46	0.57	0.77	0.55	0.08	0.36	0.31	1.35	-0.44	-0.44	-0.57	-0.01	-0.09	-0.14	-0.36	1.62	0.51	1.29	-0.37	-0.44	1.39	-1.12	-0.41	-0.3	-0.26	-0.12	-0.58
10012666394	4582	MUC1	NM_002456	NM_002456		HSG00204440	2	0.34	1.23	-1.83	-0.52	0.63	-0.45	-0.05	-0.41	-1.47	0.59	0.59	-0.23	-0.19	-0.53	-0.17	0.6	1.15	-4.82	-0.42	2.5	-0.55	-0.52	0.71	1.49		0.83	-0.17	3.88	-0.09	-0.8	-0.02	-1.7	0.77	-0.49	0.96	-0.04	0.9	-0.49	-0.3	2.88	3.14
10012686846	112970	MGC20419	NM_138417	non-public		HSG00204441	0.8	0.56	0.51	0.25	1.58	0.48	0.85	-0.14	-1	1.92	-0.31	0.11	-0.35	0.04	0.01	0.82	0.44	0.54	0.22	0.61	0.08	0.65	-0.31	-0.33	0.38	-0.5	-0.23	0.66	0.37	0.72	0.51	-0.13	-0.36	1.08	0.54	0.27	0.09	-0.02	-0.17	0.29	0.19	1.58
10012676365	10561	IFI44	NM_006417	NM_006417		HSG00204442	0.04	1.11	0.02	0.78	-0.13	2.35	-0.6	1.44	0.31	1.18	0.21	1.34	-0.03	-0.64	-0.63	-0.6	1.2	-0.11	-0.35	-0.38	-0.6	-0.38	2.4	3.01	-0.45	-0.57	-0.58	0.06	0.33	2.34	-0.08	-1.29	0.8	-0.11	0.17	-0.7	0.14	-0.44	0.24	-0.74	0.5	-0.02
10012684262	3284	HSD3B2	NM_000198	NM_000198		HSG00204444	-0.29	-0.23	-0.3	-0.24	3.7	-0.46	0.57	-0.72	-0.84	-1.51	-0.08	-0.37	-0.14	-0.01	0.29	-0.21	0.21	-0.59	0.58	3.38	0.37	1.83	-0.19	0.1	0.18	-0.21	0.44	-0.76	0.41	-1.51	-0.37	-0.63	1.05	-0.28	-1.48	1.98	0.48	-0.34	-0.81	-0.63	-0.62	-0.81
10012686081	26099	DKFZp566C0424	AL050028	AL050028		HSG00204445	0.03	-0.24	0.15	0.01	-0.47	0.9	0.62	0.15	-0.8	-0.06	0.26	0.13	-1.71	0.5	0.5	-1.88	-0.51	-0.48	-0.59	-0.47	-0.89	-0.43	0.27	-0.05	0.14	-0.05	0.31	-0.36	0.34	1.17	-0.7	0.58	-0.17	-0.02	-0.69	0.75	-0.5	0.39	-0.68	1.63	0.35	0.5
10012675604	9588	PRDX6	NM_004905	NM_004905		HSG00204446	2.5	1.77	0.98	-0.14	1.76	2.29	0.51	0.57	0.15	1.51	1.12	2.26	0.45	0.39	-0.73	-0.24	-0.98	0.48	0.12	-0.54	-0.84	0.07	-1.15	-0.37	-0.63	-0.5	-0.02	0.5	0.18	1.21	0.06	-0.05	0.48	0.18	0.33	0.02	0.1	-0.44	-0.63	0.05	-0.58	1.49
10012667851	1491	CTH	NM_001902	NM_001902		HSG00204448	0.06	0.89	-0.55	-0.05	-0.48	0.47	0.2	-0.07	-1.52	-0.09	1.03	0.22	0.16	-0.59	-0.14	0.97	-0.05	3.04	-1	-0.31	-1.7	0.69	0.65	-1.63	-0.89	-0.41	-0.35	0.93	1.24	0.97	-0.13	4.71	-1.61	2.33	2.25	2.02	0.03	-3.23	1.31	-0.97	3.32	0.13
10012666297	4332	MNDA	NM_002432	NM_002432		HSG00204450	0.32	-1.67	-0.12	0.31	0.02	1.91	2.24	0.15	0.19	-0.03	-0.65	1.14	0.82	-0.53	-0.57	-1.25	-0.88	0.04	0.21	-0.75	0.09	-1.9	1.6	0.63	-0.25	-0.03	-0.33	-0.03	-0.2	-0.68	0.37	-0.59	-0.44	-1.19	0.47	-0.75	-1.22	-0.19	0.15	-0.96	-0.54	-0.93
10012687213	991	CDC20	NM_001255	NM_001255		HSG00204451	0.53	-0.09	0.09	0.65	2.61	2.84	-1.1	-0.2	-2.84	-0.82	2.66	1.09	-1.36	-1.08	-0.96	-1.11	-0.35	1.41	0.34	0.49	0.96	2.37	0.82	1.68	-1.01	-1.09	1.63	-0.97	-0.7	1.03	-0.54	0.79	-0.88	2.56	-0.49	0.36	0.91	-0.75	-0.03	3.75	-2.72	-1.86
10012675045	9554	SEC22L1	NM_004892	NM_004892		HSG00204452	0.43	0.17	-0.13	0.69	0.65	2.32	1.05	-0.59	-0.14	0.79	1.44	1.31	0.61	0.96	-0.24	-1	0.18	0.14	-0.64	-0.15	-0.57	-0.16	0.38	-0.3	-0.21	0.73	-0.44	-0.24	0	-0.24	-0.66	-0.57	-0.43	-0.11	-0.39	0.04	-0.29	-0.73	-0.86	-0.19	-0.73	-0.61
10012668596	56950	SMYD2	NM_020197	NM_020197		HSG00204454	0.78	1.23	0.61	2.04	-0.9	0.7	-1.12	0.13	-0.26	0.76	-0.12	0.88	-1.09	1.37	-0.39	0.92	-0.38	0.4	0.15	-0.17	-0.88	0.98	0.26	-0.03	-0.23	0.3	-0.49	0.86	0.34	-0.15	-0.26	-0.58	0.1	0.61	0.59	0.12	1.15	0.09	0.12	0.4	-0.2	1.3
10012686469	54936	ADPRHL2	NM_017825	NM_017825		HSG00204455	-0.56	-0.15	0.52	0.29	-0.93	0.49	1.26	0.54	-0.08	0.48	-0.15	0.02	0.32	-0.25	-0.79	-0.04	0.65	-0.39	0.34	0.16	-0.54	0.91	-0.23	-0.11	-0.07	-0.74	-0.39	-0.23	0.2	-0.41	0.33	0.44	0.19	-0.23	-0.03	0.44	-0.17	0.54	0.12	-0.02	-1.19	-0.16
10012686174	25936	C1orf48	AL050084	AL050084		HSG00204456	1.5	0.92	0.41	0.71	0.4	3.81	1	0.28	0.73	2.63	1.03	3.06	0.67	-0.97	-2.28	-0.85	-1.05	-0.88	-0.15	-1.19	-2.63	-0.49	-0.31	0.3	-0.28	-0.57	-0.25	0.43	0.68	-0.36	0.27	-0.16	0.09	0.41	0.78	-0.39	-0.38	-0.45	0.15	-0.5	-0.97	-0.71
10012686426	49856	WDR8	NM_017818	NM_017818		HSG00204457	0.46	-0.15	2.93	-0.37	0.34	3.14	1.37	1.28	0.52	-0.17	-0.07	1.81	-0.12	-2.08	-1.74	-0.95	-1.82	1.02	2.4	-1.36	-0.24	1.22	-1.3	1.09	-1.3	-0.19	-1.07	0.38	1.77	1.13	0.94	-0.76	-0.57	1.49	1.08	-0.74	-1.36	1.56	0.7	-1.28	0.47	-0.36
10012689498	3283	HSD3B1	NM_000862	NM_000862		HSG00204458	-0.46	0.38	-0.96	0.65	1.19	0.64	1.72	-0.2	-2.25	-1.76	0.06	0.19	0.79	-0.2	0.15	0.4	-0.55	-1.24	1.06	0.85	0.98	0.12	-0.04	-1.09	0.37	-0.89	0.92	-0.57	0	0.03	-0.5	1.9	2.7	0.67	-1.06	3.03	-0.74	-0.78	-0.66	-0.44	-0.45	-0.75
10012688681	919	CD3Z	NM_000734	NM_000734		HSG00204459	-4.16	-0.79	0.87	-2.04	2.36	-3.82	-0.56	-5.44	0.42	-4.36	4.52	-1.6	-5.44	-3.59	3.56	-5.08	3.64	-4.32	0.36	0.29	-5.04	-2.06	-2.13	-1.86	3.09	-4.41	-0.36	-4.13	-3.29	-1.24	-1.56	-0.59	3.87	-4.29	0.35	2.68	-3.48	-2.05	-0.18	-4.5	0.96	-3.78
10012683377	65122	LOC65122	AL049674	AL049674		HSG00204460	0.31	-0.57	-0.85	0.03	0.24	0.41	0.03	-0.22	-0.24	0.05	0.14	0.43	-0.17	0.61	0.38	-0.36	0.18	-0.62	0.31	0.09	1.33	0.35	1.95	0.76	0.86	2.15	-0.19	0.31	0.82	-0.82	3.03	-0.51	0.7	1	-0.13	-0.41	2.29	0.98	1	0.14	1.39	3.3
10012675143	128218	MGC17299	NM_144626	non-public		HSG00204461	-0.38	1.55	1.03	3.02	-0.7	-0.49	1.78	4.72	0.8	-0.11	0.45	1.06	1.18	1.17	-0.19	0.03	-0.17	1.3	-0.29	-0.04	-0.53	0.99	0.72	-1.41	-0.69	-1.36	1.11	-0.85	0.44	3.37	0.5	0.21	0.16	-0.02	-0.48	0.02	0.17	-0.87	-0.85	0.42	-0.29	1.39
10012678267	4209	MEF2D	NM_005920	NM_005920		HSG00204464	0.05	-0.42	-0.41	-1.22	0.59	-0.48	0.23	-0.41	0.09	0.03	1.41	0.61	0.64	-0.4	2.05	-0.05	1.6	-0.22	0.22	0.06	0.04	0.2	-0.37	-0.54	1.75	1.03	0.33	-0.87	-0.28	0.9	-0.49	1.79	0.69	0.82	-0.51	0.46	0.41	0.3	0.36	-0.11	1.58	-0.66
10012679702	80003	PCNXL2	NM_014801	NM_014801		HSG00204465	-0.11	0.68	0.25	0.45	0.38	-0.66	1.3	0.13	-0.78	0.05	0.24	-0.45	-0.23	-0.01	0.51	0.53	-0.34	-0.09	-0.1	0.38	-0.09	0.85	0.32	0.95	-0.07	0.55	0.68	0.21	0.19	-0.33	-0.38	0.59	0.25	0.69	-0.18	0.21	0.38	0.41	-0.44	0.26	-0.38	0.7
10012671688	8672	EIF4G3	NM_003760	NM_003760		HSG00204469	0.54	-0.03	-1.83	0.43	-0.18	-0.24	-0.58	0.24	-0.05	-0.7	-0.2	0.41	1.12	0	-0.79	-0.07	-0.29	-1.63	-1.09	-0.64	0.26	-3.05	2.68	-0.08	0.96	2.42	0.48	-0.35	-0.54	-0.52	-1.2	-0.09	-0.1	-0.47	-0.49	-0.38	-0.08	-0.27	-0.43	-0.3	-0.84	-1.11
10012681765	57568	SIPA1L2	AB037810	AB037810		HSG00204479	-0.08	-2.68	0.19	-0.16	-1.6	-2.26	-2.1	2.38	0.37	-2.67	-1.93	-1.17	-0.31	-1.09	-0.01	-0.52	1.02	1.04	3.15	-0.9	2.39	1.61	1.32	-0.31	0.3	3.07	0.1	-0.6	2.52	1.87	0.1	0.32	0.58	2.62	-0.32	-0.75	0.53	3.06	2.28	-1.01	2.11	-0.87
10012670149	23139	MAST2	AB018350	AB018350		HSG00204480	-0.09	-0.47	0.69	-0.73	-0.65	-1.17	-1.16	0.48	0.38	-0.64	-0.63	-0.55	-0.15	-0.32	-0.83	0.04	0.81	1.01	0.78	0.42	0.69	1.63	2.31	-0.72	-0.27	0.41	0.29	-0.25	-0.05	0.86	-0.02	0.76	-0.2	0.89	0.16	0.3	0.48	0.08	0.57	0.78	1.36	0.08
10012679828	9887	C1orf16	NM_014837	NM_014837		HSG00204482	1.96	0.26	0.64	-0.54	-0.3	-0.14	-0.64	-0.5	0.19	-0.73	-0.18	0.41	-0.7	-0.4	-0.55	3.49	-0.2	-0.47	-0.67	0.12	-0.1	0.48	0.34	0.54	-0.24	1.1	-1.18	-0.07	0.29	1.57	-0.47	-0.87	-0.16	1.16	0.45	-0.33	-0.23	0.54	-0.35	-0.98	0.57	0.76
10012672861	117178	SSX2IP	NM_014021	NM_014021		HSG00204483	-0.13	0.62	-0.09	0.26	-0.42	-0.15	0.07	-0.35	0.12	0.1	0.07	0.13	-0.61	-0.13	0.23	0.51	0.63	-0.07	-0.05	-0.73	-0.18	-0.51	0.77	-0.53	-0.13	-0.02	0.77	-0.85	-0.68	0.5	-1.77	0.25	0.1	0.18	0.52	-0.78	-0.25	-0.36	-0.48	-0.13	0.44	0.84
10012676439	10076	PTPRU	NM_005704	NM_005704		HSG00204494	-0.72	-0.65	-0.52	-0.15	-0.29	-0.55	0.45	-0.57	-0.66	-1.2	-0.81	-1.04	-0.2	0.99	0.82	0.53	-0.03	-0.38	0.16	0.68	1.08	0.08	0.24	-0.37	0.41	-0.06	0.39	-0.71	-0.78	-0.23	-0.14	0.8	0.36	-0.59	-0.68	0.22	-0.23	0.05	-0.23	0.27	0.21	-0.12
10012674801	9411	PARG1	NM_004815	NM_004815		HSG00204496	-0.48	-0.61	-0.07	1.8	-0.55	0.68	-0.11	2.34	1.18	0.43	0.67	0.15	0.23	-1.18	-0.61	0.7	-0.52	3.46	2.45	-0.07	-0.11	0.37	0.52	4.06	-0.75	-0.25	0.04	0.07	1.75	-2.24	0.63	-0.85	-0.67	-0.62	0.09	-0.82	0.35	2.44	1.07	-0.48	-0.5	-0.25
10012677230	57685	KIAA1573	NM_020925	non-public		HSG00204497	1.42	-0.06	0.5	0.48	0	0.26	-0.58	0.04	0.41	0.14	0.53	0.71	1.21	-0.55	-0.54	-0.44	0.41	1.65	0.14	-0.78	0.48	-0.44	0.23	0.4	0.55	0.94	1.41	0.66	2.72	2.07	-0.37	-0.02	1.96	0.54	0.63	-0.7	0.93	0.09	0.23	-0.22	-0.19	-0.95
10012687377	1185	CLCN6	NM_001286	NM_001286		HSG00204498	-0.03	0.19	0.54	-0.77	-1.07	-0.88	-4.14	0.65	0.56	0.53	-0.38	-0.3	0.71	-0.47	1.66	3.18	0.09	0.92	1.02	-0.09	0.31	1.26	-0.72	-0.5	1.1	-0.12	-0.43	0.61	0.06	-0.43	0.53	0.03	2.38	0.56	0.47	-0.42	1.03	2.07	1.18	0.16	1.14	0.75
10012688547	477	ATP1A2	NM_000702	NM_000702		HSG00204500	1.31	-0.27	0.88	0.58	0.48	-0.14	2.54	0.26	-0.84	-2.79	-0.46	0.55	-0.19	0.61	0.25	0.06	0.47	-1.2	1.87	0.2	0.23	0.48	-0.06	-5.18	-0.62	-0.14	-0.31	1.11	0.72	-0.72	0.9	-2.16	1.62	0.09	-0.02	0.48	0.87	-1.68	-0.87	1.37	-0.13	-0.02
10012673048	10277	UBE4B	NM_006048	NM_006048		HSG00204511	-0.61	-0.45	-1.06	-0.62	-0.74	-0.56	-0.21	-0.63	-0.51	-0.54	0.06	-0.29	-0.5	-0.11	0.95	0.05	-0.46	-0.32	0.08	0.19	0.57	-0.44	0.82	-0.06	1.8	2.13	-0.24	-0.73	0.13	0.14	-0.62	2.46	-0.39	0	-0.73	-0.23	0.64	1.52	0.51	0.92	-0.36	-0.41
10012670082	23266	LPHN2	NM_012302	NM_012302		HSG00204512	0.63	-1.19	-1.55	1.12	-0.72	-0.33	1.32	0.48	-0.49	-0.54	0.95	-0.31	-1.13	-1.48	0.02	0.87	0.17	-0.94	-0.9	0.41	-0.11	0	1.07	0.7	3.08	0.99	0.21	-0.06	0.86	-0.23	-1.64	1.77	-0.7	1.27	1.23	-0.19	-0.3	0.61	1.52	1.35	-0.43	0.52
10012667894	23057	NMNAT2	AB007948	AB007948		HSG00204513	1.1	0.19	-1.33	-1.38	0.55	0.37	0.23	1.46	0.05	1.31	0.45	0.76	-0.01	-0.78	-0.21	0.11	0.42	4.34	-2.02	0.56	-0.79	-0.02	-0.45	0.48	-0.44	0.7	0	0.27	2.39	-0.91	-1.14	-0.36	-2.78	3.33	0.36	0.26	2.03	2.05	0.6	-0.19	0.57	0.16
10012666298	576	BAI2	NM_001703	NM_001703		HSG00204520	0.47	-0.65	-0.03	0.28	-0.8	-0.66	1.03	0.52	0.14	-0.07	0.33	-0.35	-0.07	-0.14	0.97	-0.03	-0.59	0	-0.36	0.95	0.91	0.22	0.27	-0.13	0.44	0.13	-0.15	-0.42	-0.41	-0.44	-0.43	0.72	0.53	-0.25	-0.33	0.29	-0.23	0.07	0.19	-0.02	0.6	-0.52
10012675942	9698	PUM1	D43951	D43951		HSG00204529	1.14	0.39	0.81	-0.33	-0.24	0.83	-0.94	1.56	2.25	0.81	0.22	1.72	1.11	-1.81	-1.75	0.52	-1.48	0.26	0.95	-1.57	-0.47	-0.75	0.28	0.67	-0.37	0.61	-0.72	0.69	0.83	0.14	0.46	-0.78	0.38	1.31	0.03	-1.27	-0.44	1.07	0.49	-1.05	0.35	0.36
10012670415	57459	P66beta	AB032976	AB032976		HSG00204530	-0.02	-0.25	-0.18	-1.26	-0.29	-0.32	-0.89	0.2	0.38	-0.01	0.27	0.44	0.67	-1.05	1.55	0.39	0.22	-0.23	0.6	-0.23	-0.26	-0.05	0.31	-0.07	1.8	1.98	-0.19	-0.23	0.41	0.43	0.34	-0.05	-0.02	0.75	0.1	-0.26	0.04	0.87	0.96	-0.22	0.6	-0.49
10012678511	374986	FLJ35093	NM_198549	non-public		HSG00204532	-0.36	0.96	0.6	2.48	-0.32	0.89	-0.08	0.93	0.29	0.49	-1.26	0.89	0.68	-0.82	-0.78	1.38	-1.56	-0.14	0	-0.9	-0.59	-0.73	0.28	0.13	0.26	0.77	-0.38	0.67	0.18	-1.39	0.49	-0.68	0.6	-2.13	1.65	-0.71	-1.39	-0.31	0.03	-0.84	-0.64	-0.33
10012688564	2104	ESRRG	NM_001438	NM_001438		HSG00204533	0.8	0.11	1.25	-1.23	-0.05	-0.16	0.05	-0.16	0.84	-0.5	-1.04	-0.13	0.14	0.89	0.13	-0.13	-0.46	-1.46	-0.54	-1.34	-0.6	-1.74	0.51	-0.17	-0.77	3.62	-1.55	0.37	0.79	2.89	-0.99	-0.85	0.29	2.19	4.46	-1.76	2.35	0.4	0.64	1.01	-0.37	0.61
10012670136	5293	PIK3CD	NM_005026	NM_005026		HSG00204537	0.54	-0.27	0.65	-0.69	0.01	0.61	0.46	0.16	0.09	1.27	0.49	0.43	0.56	-0.59	0.38	-0.17	0.03	0.79	2.99	0.11	0.39	0.69	-0.49	0.33	-0.48	-0.4	-0.5	-0.02	-0.14	0.07	-0.18	0.59	0.32	0.63	-0.1	-0.06	-0.75	1.11	0.42	-0.33	0.91	-0.28
10012685538	54583	EGLN1	NM_022051	non-public		HSG00204548	2.8	0.11	3.05	0.08	0.15	1.38	-0.79	0.93	0.12	0.58	-0.7	3.12	0.36	-1.74	0.27	-0.9	-0.3	-0.78	1.45	-1.5	-1.98	-0.5	0.85	1.43	0.1	0.57	-0.66	1.2	1.9	0.71	0.68	-0.51	-0.64	-0.05	2.82	-0.8	-0.76	0.73	1.12	-1.79	1.17	-0.89
10012665439	6491	SIL	NM_003035	NM_003035		HSG00204549	-1.09	1.54	0.33	2.81	-1.06	-0.68	-3.62	3.54	0.47	-0.44	-1.37	-0.51	-1.17	-0.17	-3.32	3.92	-1.69	0.41	0.05	0.73	1.61	1.3	1.19	2.23	-1.16	-1.44	0.36	0.06	0.6	0.25	-0.45	-0.99	-0.8	0.14	0.84	-0.8	1.17	-2.12	1.34	-0.78	-0.8	-0.52
10012677084	23127	GLT25D2	AB011156	AB011156		HSG00204550	-0.33	0.33	-0.89	-0.39	-0.06	-0.5	0.54	-0.85	-0.8	-0.04	-0.34	-1.09	-0.57	0.56	-0.14	0.46	-0.18	-0.68	-0.38	0.75	0.74	-0.24	-0.13	-0.5	-0.12	-0.24	0.05	-0.24	-1.18	0.86	-0.17	0.67	-0.13	-0.83	-0.49	0.64	0.07	-0.32	-0.41	0.7	-0.36	0.69
10012670575	8515	ITGA10	NM_003637	NM_003637		HSG00204551	-0.41	-1.23	-0.24	1.83	-0.68	-0.8	0.74	-1.67	-0.4	-2.41	-0.71	-1.99	0.23	1.69	1.9	0.25	-0.05	-0.65	0.46	1.22	2.3	0.18	-0.22	-2.43	2.93	0.23	-0.35	-0.24	-0.56	-3.29	-0.41	-0.45	-0.36	-0.76	0.18	-0.51	1.17	-1.61	-0.83	-0.34	1.93	1.11
10012675661	6894	TARBP1	NM_005646	NM_005646		HSG00204554	1.42	2.9	0.58	0.39	-0.06	0.02	-2.23	1.74	0.43	0.39	-0.57	-0.37	1.13	0.33	-0.8	2.51	-0.47	0.27	-0.61	-0.38	0.09	1.42	-0.64	-0.81	-1.29	0.22	-0.31	1	-0.21	0.78	1.18	-0.35	0.2	-0.01	1.08	-0.27	1.49	-0.81	0	-0.62	-0.29	2.01
10012671240	25782	RAB3-GAP150	NM_012414	NM_012414		HSG00204556	1.06	0.27	0.24	0.42	-1.51	1.04	-0.9	0.53	0.93	0.39	0.39	1.38	0.84	-0.55	-0.59	0.62	-1.26	0.68	0.21	-0.58	0.08	-0.31	0.96	0.35	-0.35	0.32	-0.75	0.44	0.34	-0.38	0.24	-0.91	0.21	0.34	0.28	-0.65	-0.45	-0.16	0.45	-0.7	0.13	-0.2
10012679970	23208	SYT11	D38522	D38522		HSG00204566	0.97	0.83	-0.59	2.54	-0.39	0.6	0.54	-0.13	0.37	1.61	3.47	2.18	-0.69	0.06	1.44	-0.41	0.17	-0.02	0.02	0.92	-2.56	-0.13	1.7	1.48	2.46	-3.14	-0.61	-0.26	-0.28	0.1	-0.69	-0.98	0.19	0.67	-0.43	0.24	-0.33	1.04	0.19	-0.22	-0.71	-0.19
10012673020	149371	EXOC8	NM_175876	non-public		HSG00204568	1.41	-0.68	0.81	-0.98	0.23	0.5	-0.83	2.06	0.78	-0.03	-1.06	0.43	1.56	-1.07	0.53	0.34	-1.38	0.49	0.27	-1.14	-0.43	-0.37	-0.37	0.59	-0.29	-0.21	-0.98	0.11	0.62	-0.16	0.4	-0.66	-0.3	-0.05	0.95	-1.17	-0.88	-0.41	0.27	-1.15	1.15	-0.31
10012671650	57530	CGN	AF263462	AF263462		HSG00204569	-0.32	-0.3	-0.22	-0.06	-0.32	0.03	-0.23	-0.33	-0.1	-0.36	-0.42	-0.5	-0.12	0	0.89	-0.05	-0.4	0.26	0.69	0.31	0.07	0.35	0.77	0.26	0.8	0.61	0.25	-0.36	0.02	-0.75	2.35	0.61	2.26	0.17	-0.5	-0.02	-0.11	0.73	1.16	0.77	0.08	0.2
10012672406	2494	NR5A2	NM_003822	NM_003822		HSG00204570	0.26	2.27	-1.23	0.07	0.45	0.8	-0.49	-0.35	-0.64	-0.31	-0.62	0.44	1.2	-0.13	0.01	-0.2	1.4	-0.06	3.35	-0.18	0.36	0.09	0.13	-0.46	0.72	0.58	-0.59	0.58	-0.75	2.07	-4.69	0.11	1.42	0.86	-1.41	-0.7	-0.51	2.14	1.83	0.94	-0.47	0.83
10012666401	6886	TAL1	NM_003189	NM_003189		HSG00204577	0.12	0.33	-1.24	-0.88	3.36	-0.36	1.12	0.09	2.29	-0.95	-0.52	-0.73	-0.6	-0.26	-0.54	-1.22	1.3	1.61	-1.11	2.88	3.06	0.32	-0.74	0.34	-0.83	-1.31	2.8	-1.59	-0.09	1.5	-1.27	-0.17	-0.15	-0.74	-1.68	0.21	-0.05	0.84	-2.55	0.62	-1.75	-0.93
10012670607	1314	COPA	NM_004371	NM_004371		HSG00204591	0.44	0.58	0.08	0.11	0.11	0.76	-0.44	-0.08	-0.07	0.63	0.78	0.97	-0.36	-0.1	-0.29	-0.21	-0.2	0.21	-0.04	-0.13	-1.22	-0.01	0.92	-0.35	1.39	0.19	-0.02	0.19	0.02	0.17	-0.21	-0.54	0.13	-0.05	-0.12	-0.06	0	0.05	0.18	0.06	-0.06	-0.55
10012670733	8564	KMO	NM_003679	NM_003679		HSG00204597	-0.02	-0.09	-0.72	-0.14	0.23	0	1.59	-0.79	-1.56	-1.37	-0.56	-0.13	0.68	0.21	0.27	-0.33	0	-0.06	0.81	0.57	0.82	0.17	0.29	-0.25	0.5	-0.62	0.2	-0.68	0.06	-0.42	-0.97	0.39	0.32	0.15	-0.31	1.31	-0.29	-0.36	-0.3	0.61	-0.27	-0.3
10012667792	9890	LPPR4	AB007924	AB007924		HSG00204599	0.48	-0.47	0.74	0	0.23	-0.15	-0.41	0.09	-0.39	-0.37	0.33	0.12	-0.47	-0.49	-0.28	0.66	0.1	0.56	-1.46	0.01	0.66	0.39	-0.02	-0.27	0.24	-0.41	0.48	-0.28	0	0.66	-2.03	0.1	-2.78	0.35	0.45	-0.55	1.2	1.41	1.15	-0.01	3.42	1.99
10012676295	84455	KIAA1799	NM_032437	non-public		HSG00204608	0.74	0.17	0.41	-0.34	0.53	1.1	0.45	0.31	0.45	1.09	-0.39	0.43	0.15	-0.54	-0.93	0.68	-0.23	-0.58	-0.05	-0.66	-0.6	-0.03	0.3	2.11	-0.37	-0.57	-0.67	1.4	1.94	-1.23	0.48	-1.1	1.16	-0.63	1.15	0.08	-0.54	-0.75	-0.18	-0.89	-0.67	0.61
10012666929	4811	NID	NM_002508	NM_002508		HSG00204619	1.75	0.02	-0.47	-0.14	0.14	0.63	2.81	0.11	-1.61	1.3	0.41	-0.54	1.54	-2.2	1.4	-0.71	1.06	0.56	0.55	-0.5	0.83	-0.68	0.14	0.78	0.1	-0.37	-0.37	1.1	-1.05	-1.74	1.24	0.08	-0.18	-1.22	-0.59	-0.29	-0.17	0.36	2.42	-0.26	-0.15	-1.65
10012678689	85369	FAM40A	NM_033088	non-public		HSG00204620	-0.08	-0.33	0.47	0.16	-0.56	-0.36	-0.95	0.19	-0.14	-0.22	0.45	-0.6	-0.78	-0.22	0.3	0.68	0.53	0.16	0.55	-0.01	0.08	-0.28	0.6	0.31	0.24	1.02	-0.24	-0.25	0.13	0.25	-0.7	2.04	0.06	0.65	0.17	0.08	-0.5	0.89	0.54	-0.25	0.74	-0.14
10012677773	7798	LUZP1	AK000297	AK000297		HSG00204621	0.28	-0.87	0.13	0.43	0.47	0.68	-0.12	-0.47	-0.88	-0.57	-0.46	0.32	0.35	-0.14	-0.33	0.53	2.08	-1.47	3.82	2.2	0.66	-0.08	2.22	-0.96	-0.32	-0.89	-0.27	-0.1	-0.64	-0.3	2.65	0.38	1.7	-0.53	-0.78	0.17	-0.67	-0.33	-0.01	0.17	-0.44	-0.59
10012669659	8458	TTF2	NM_003594	NM_003594		HSG00204622	-0.58	-0.07	0.59	0.83	-0.79	-0.13	-0.57	0.08	-0.19	-0.51	-0.16	-0.25	-0.84	0.29	-0.64	1.27	-1.13	1.17	-0.15	0.45	0.41	0.12	0.66	1.56	-0.56	-0.42	0.54	0.35	1.13	0.54	0.43	0.12	-0.33	0.68	0.6	0.3	0.09	0.01	-0.04	2.67	-0.86	0.25
10012676781	10207	INADL	NM_005799	NM_005799		HSG00204623	-0.38	-0.38	-0.22	0.26	0.33	0.39	0.17	-0.02	0.3	-1.21	-0.07	0.01	1.07	-0.36	0.11	0.08	-0.45	-0.13	0.96	0.63	0.99	0.21	0.17	-0.01	0.16	0.57	0.7	-0.05	-0.21	-0.98	-0.9	0.82	0.48	-0.14	-0.06	-0.04	0.75	0.08	-0.3	0.02	0.05	-0.44
10012687070	127294	MYOM3	NM_152372	non-public		HSG00204625	-0.27	0.02	-0.67	-0.42	0.3	-0.15	0.73	-0.78	-0.34	0.43	0.37	-0.11	0.14	0.56	0.61	0.1	1.62	-0.17	-0.02	0.61	0.16	-0.24	0.03	-0.19	0.39	0.11	0.5	-0.63	-0.64	-0.22	-0.22	1.07	0.25	-0.3	-0.48	0.3	-0.21	0.09	0.03	0.34	0.36	0.06
10012665763	405	ARNT	NM_001668	NM_001668		HSG00204628	0.63	-0.24	0.06	0.3	-0.13	0.4	-0.31	0.1	-0.58	-0.59	0.69	0.23	-0.51	1.71	-0.07	0.24	-0.94	0.01	0.84	0.22	-0.37	0.31	0.65	0.44	0.68	0.84	0.03	0.6	0.43	-0.06	0.19	0.28	0.57	1.29	0.04	-0.17	-0.05	0.53	0.22	1.16	-0.02	-0.1
10012670947	79932	PKD1-like	NM_024874	non-public		HSG00204646	-0.93	-0.45	-0.28	-0.76	-0.74	0.97	0.98	0.52	0.19	0.24	-1.22	0.62	0.6	-0.76	-0.9	-0.12	-0.46	0.57	0.6	0.12	-0.05	-0.04	0.14	0.96	0.07	0.55	-0.3	-0.8	0.82	-0.21	0.04	-0.3	-0.69	0.35	-0.12	-0.29	-0.37	1.35	0.77	0.24	-0.35	-0.93
10012680671	22883	CLSTN1	NM_014944	NM_014944		HSG00204647	0.46	1.91	0.18	-1.11	-0.61	-2.11	-1.56	0.04	-0.12	0.08	2.18	0.23	-0.62	-0.92	2.3	0.24	3.39	-0.51	0.58	-0.49	-1.51	3.43	-4.1	-1.44	1.27	-0.89	0.48	0.16	-0.84	1.78	-0.24	0	1.57	-0.37	-0.13	0.34	1.23	-0.42	0.42	-0.58	-0.47	0.5
10012673872	10451	VAV3	NM_006113	NM_006113		HSG00204649	2.11	-0.04	0.67	0.88	-0.55	2.53	-0.36	2.19	2.55	0.44	-0.2	1.43	1.75	-1.44	-0.56	-0.02	-1.33	-0.49	0.5	-1.18	-0.94	-0.72	0.65	1.07	-0.31	0.9	-0.52	0.66	0.75	0	0.42	-0.86	-0.42	0.48	0.26	-0.75	-0.6	0.2	0.61	-1.73	0.65	-1.04
10012684077	54744	DKFZp566H0824	NM_017535	NM_017535		HSG00204650	-1	0.25	-0.11	-0.2	-0.44	-0.82	0.18	0.67	-0.14	-0.37	-1.65	-0.91	3.11	0.2	-0.2	1.2	-0.16	-0.34	0.51	0.78	1.32	1.24	-0.47	0.16	-0.43	-0.15	-0.17	0.1	-0.38	0.26	1.47	-0.29	0.83	-0.18	0.25	-0.28	-0.12	-0.2	2.92	-0.42	0.4	-0.29
10012667105	7143	TNR	NM_003285	NM_003285		HSG00204655	-0.16	0	-0.74	0.25	0.27	0.43	-0.44	-0.61	0.07	3.15	0.16	0.05	-0.37	1.13	0.15	-0.42	0.64	-0.13	0.04	0.1	0.69	-0.45	0.76	-0.09	0.17	-0.11	-0.55	-1.5	-0.21	0.8	0	0.92	-0.16	0.22	-0.36	1.91	-0.45	0.61	0.45	-0.02	0.65	-1.11
10012670482	57463	AMIGO	AB032989	AB032989		HSG00204763	0.01	0.36	-1.07	-2.09	-0.18	-0.02	0.62	-0.61	-0.42	-0.11	0.23	0.07	-1.17	-0.52	-0.52	1.58	-3.24	0.58	-4.11	-1.97	-0.78	-1.35	-0.75	1.34	0.33	-1.13	2.21	1.56	1.66	3.21	0.88	2.3	2.44	-0.75	-1.55	-0.33	-0.29	-0.65	0.28	-0.31	0.05	-0.7
10012675742	7813	EVI5	NM_005665	NM_005665		HSG00204766	-0.65	-0.63	-0.75	0.52	0.23	-0.89	-0.02	-0.41	-0.21	-0.89	-0.58	-1.06	-0.78	1.83	1.09	0.32	0.2	-0.44	-0.17	0.84	0.59	-0.64	0.22	-0.47	0.65	-0.05	0.69	-0.9	-0.89	-0.36	-0.36	1.16	0	-0.58	-0.63	0.75	-0.41	-0.15	-0.07	0.08	-0.06	-0.25
10012682462	55083	FLJ10157	NM_018012	NM_018012		HSG00204793	0.39	-0.39	-0.19	0.93	0.06	-0.14	1.21	0.34	-0.54	-2.58	0.6	-3.15	-0.12	0.14	-0.01	-0.45	0.76	-0.68	-0.08	-4.71	-0.34	0.47	1.4	1.61	0.24	3.32	2.81	3.08	1.83	1.1	-1.52	1.82	-1.66	2.76	2.27	-3.94	3.26	2.39	-1.54	0.17	0.24	0.78
10012682744	91687	dJ383J4.3	NM_033319	non-public		HSG00204822	-0.12	0.12	1.29	0.8	0.16	1.2	-0.75	1.57	0.42	0.64	0.43	0.69	0.38	-0.52	-0.99	0.51	-1.33	-0.2	0.09	-0.41	-0.52	-0.33	-0.35	1.68	-1.61	-1.18	-0.51	0.69	0.39	-0.09	-0.64	-0.23	-0.26	2.87	0.48	-0.14	-0.08	-1.55	-0.34	-0.24	-0.67	-0.57
10012675951	79787	FLJ14351	NM_024732	non-public		HSG00204831	0.02	0.82	0.29	0.18	0.13	-0.01	-0.28	0.47	0.67	0.27	0.33	-0.01	0.27	0.98	0.23	1.27	-0.4	0.36	0.41	-0.09	0.26	-0.88	0.26	-0.45	0.29	0.57	0	0.12	-0.15	0.53	-0.52	0.87	0.55	0.22	0.02	0.1	0.07	0.24	-0.34	-0.2	0.96	0.34
10012684585	388695	SB145	AL122088	AL122088		HSG00204836	-1.28	3.43	0.49	2.57	-0.09	0.5	0.99	-0.33	-0.45	-0.24	-0.59	0.98	0.54	0.04	0.42	-0.54	-0.43	-0.8	-0.6	-0.51	0.21	-0.74	0	0.33	1.83	0.37	-1.54	1.85	1.17	2.61	-1.43	0.06	-0.83	-0.6	0.29	-1.66	2.01	3.55	-0.83	-0.94	-0.81	-0.14
10012686778	284485	FLJ36032	XM_371311	non-public		HSG00204844	-1.04	-1.64	0.43	-1.67	0.67	0.54	0.55	-0.33	-0.02	0.74	0.17	-0.04	-0.54	-0.55	-0.04	0.12	0.5	-1.12	-1.13	0.15	-1.39	-0.82	-1.04	-0.45	-0.18	-1.2	0.9	0.02	-1.17	0	-0.68	-0.08	-1.57	-0.36	0.12	0.56	-0.42	0.06	-1.55	-1.42	-0.29	-0.8
10012675186	50651	DNB5	AF118274	AF118274		HSG00204853	-0.61	-0.95	-1.07	-1	3.74	-0.32	1.06	-0.67	-1.18	-0.48	-0.3	-0.72	-0.37	-0.15	-0.06	-0.59	0.66	-1.24	-0.53	2.35	-0.29	1.12	-0.45	-0.78	0.02	-1.02	0.22	-1.31	-1.27	-1.44	-0.02	-0.25	0.42	-0.53	-1.5	3.47	0.3	-0.9	-1.74	-0.2	-0.71	-0.91
10012680754	27245	DJ159A19.3	NM_015699	NM_015699		HSG00204856	-0.32	0.27	-0.69	-0.67	-0.35	-1.43	-0.69	-0.64	-0.27	-0.35	1.93	-0.27	-0.86	-0.15	3.07	0.2	2.27	-0.52	0.22	0.63	-0.56	1.78	-0.38	-0.44	2.54	0.25	1.84	-0.14	-0.96	-0.17	-1.38	-0.05	1.99	-0.71	-0.66	0.81	2.01	0.44	-0.25	-0.28	-0.45	0.12
10012683843	79033	PRNPIP	AF007157	AF007157		HSG00204861	0.95	0.58	0.07	-0.02	0.83	0.98	1.08	-0.55	0.26	-0.58	0.7	0.13	-0.23	-0.05	0.1	0.78	-0.05	1.07	0.67	0.31	-0.33	0.06	0.23	-1.66	-0.62	0.28	-0.12	0.97	-0.27	0	-0.31	0.71	-0.2	-0.04	0.49	-0.24	0.22	-0.42	-1.28	0.15	0.22	0.13
10012671898	58512	DLGAP3	AF131778	AF131778		HSG00204865	0.12	0.06	-0.12	-0.16	0.22	-0.32	0.53	-0.38	0.17	-0.01	0.21	-0.05	0.24	0.06	0.67	0.59	0.26	-0.96	0.49	0.34	0.28	0.46	-0.23	-0.31	-0.04	0.36	0.51	-0.49	-0.44	-0.16	0.9	2.47	-0.01	0.08	-0.34	-0.06	0.43	0.46	-0.27	0.93	0.35	0.41
10012673788	29021	PRO1848	NM_014102	NM_014102		HSG00204879	-0.55	0.09	-0.33	0.03	0.16	-0.18	-0.01	-1.06	0.19	-0.52	0.4	-0.33	-0.28	-0.28	0.03	-0.05	1.91	-0.33	-0.24	-0.15	-0.08	0.14	-0.02	-0.73	-0.43	-0.93	0.6	-0.68	0.05	0.78	-0.2	0.36	1.1	0.46	-0.88	0.62	-0.27	-0.15	0.48	0.31	0.33	0.17
10012675998	25974	DKFZP564I122	AL080062	AL080062		HSG00204885	0.04	-0.23	0.61	-1.24	0.59	0.34	0.24	0.05	0.76	-0.11	1.36	-0.49	-0.38	-0.35	-0.67	-0.01	1.53	-0.68	-0.58	-0.28	-0.31	1.89	-0.5	0.06	0.22	-0.5	2.03	0.84	0.26	0.08	-0.11	0.88	-1.03	0.74	-0.08	0.26	0.07	0.43	0.26	0.02	-1.06	1.23
10012683884	8497	PPFIA4	AB020704	AB020704		HSG00204889	-0.57	-0.32	-1.06	0.83	1.06	-0.62	0.7	-0.32	-0.33	-0.44	-0.69	-1.49	0.13	0.6	0.64	0.42	0.56	0.48	-0.28	1.91	0.91	-0.09	-0.31	-0.11	0.41	0.95	0.8	-0.47	-0.72	0.53	0.22	0.25	0	0.23	-0.84	0.22	0.37	0.05	-0.46	0.88	-0.4	-0.1
10012678850	126731	LOC126731	NM_145257	non-public		HSG00204895	-0.21	1.35	1.24	2.36	-0.9	1.63	-0.99	2.44	0.34	1.28	-1.61	1.11	1.03	-1.31	-0.07	0.3	-1.51	0.25	0.35	-1.07	-0.12	0.27	0.07	0.9	-0.21	0.31	-0.72	1.22	0.52	0.36	0.26	-1.03	-0.2	0.24	1.71	-1.04	0.14	-0.27	0.82	-1.07	-1.25	-0.86
10012687458	3586	IL10	NM_000572	NM_000572		HSG00204902	0.69	0.65	0.51	1.15	1.32	0.42	-0.35	-0.28	-0.02	-0.03	-0.02	0.09	-0.07	0.07	0.44	0.24	0.53	1.89	-0.68	0	0.98	0.65	1.02	-0.37	1.29	0.9	0.08	-0.29	0.21	-0.53	-0.14	0.51	0.43	-0.64	-0.14	0.91	-0.34	2.84	0.4	0.16	-0.98	-0.07
10012685704	54874	FNBP1L	NM_017737	NM_017737		HSG00204903	2.24	0.31	1.02	0.18	2.86	0.07	-0.14	1.36	3.49	-0.23	0.85	1.24	0.57	-0.97	-1.12	0.32	1	0.03	-0.1	-0.13	-0.28	1.61	-0.83	2.88	-0.06	-0.74	2.73	0.01	2.56	0.94	0.33	-0.91	0.95	-3.16	0.98	-0.94	0.62	0.52	-0.82	-1.01	-1.52	-0.81
10012671354	57829	ZP4	NM_021186	NM_021186		HSG00204905	-0.11	-0.67	0.77	0.81	0.38	-0.49	1.06	-0.69	0.07	-2.18	-0.53	0.05	0.2	0.94	0.59	-0.67	-0.21	-0.79	3.22	0.38	0.69	0.85	0.44	-4.28	-0.58	1.07	0.03	0.5	-0.09	-1.93	0.98	-0.86	2.75	3.05	-0.31	1.23	1.02	-2.9	0.78	-0.43	-1.32	-0.61
10012679830	10962	AF1Q	NM_006818	NM_006818		HSG00204908	0.07	-0.07	-0.01	0.02	0.16	-0.16	0.44	-0.36	-0.77	-0.23	-0.05	0.42	0.29	-0.45	0.64	0.51	-0.43	3.05	1.44	-0.79	-0.94	3.93	2.51	-0.61	-0.68	0.37	0.34	0.23	1.16	0.13	0.56	-0.23	2.85	-0.42	-0.41	-0.21	-0.65	-0.15	-0.57	-0.29	-0.36	-0.64
10012673407	440699	FLJ25811	NM_001005214	non-public		HSG00204909	-0.22	-0.83	-0.12	0.31	0.25	0.27	0.93	0.03	0.41	-0.02	-0.27	-0.77	0.19	0.94	0.62	0.41	-0.23	-0.59	0.3	0.43	0.62	0.16	0.3	0.98	1.29	0.98	0.1	1.05	0.47	0.07	0.2	0.1	0.97	0.49	2.59	-0.57	3.21	1.51	1.64	1.17	-0.21	0.43
10012675470	10440	TIMM17A	NM_006335	NM_006335		HSG00204910	-1.38	3.38	0.89	0.37	0.37	-0.38	-0.76	1.41	1.14	0.81	0.55	0.92	-1.51	-0.18	-0.13	-0.13	-1.1	-0.26	-1.2	-0.5	-0.33	-0.23	0.38	0	-0.49	-0.29	-0.39	0.86	0.42	0.13	-0.11	0.13	0.54	-0.11	0.1	-0.2	-0.04	-0.18	-0.11	0.19	-0.41	0.35
10012688184	279	AMY2A	NM_000699	NM_000699		HSG00204917	1.27	-0.69	-1.01	1.32	-2.02	-1.18	-1.81	2.53	0.38	0.13	-1.19	-0.29	0.84	-0.34	0.43	1.95	0.01	0.26	0.54	-0.17	2.55	-1.13	0.92	2.2	0.65	2.09	-0.99	-0.14	0.42	-0.47	1.01	-1.41	1.02	0.63	-0.19	-0.88	-0.12	0.43	2.79	-1.23	0.45	-0.33
10012668753	1118	CHIT1	NM_003465	NM_003465		HSG00204918	-4.5	-0.9	-2.01	-0.36	0.35	0.75	1.45	-2.08	-0.71	-0.44	-3.2	-0.63	2.32	-0.55	-0.59	0.09	0.73	0.03	-1	-0.38	1.06	-0.45	2.4	-1.49	-0.08	-0.94	2.27	0.11	-1.07	2.35	-0.91	4.34	-0.79	2.03	-1.84	1.11	-0.65	-0.49	-1.37	0.7	0.7	-0.99
10012668781	1401	CRP	X56692	X56692		HSG00204920	0.18	-0.25	0.29	3.46	-0.35	0.15	-0.57	0.94	-0.95	1.01	-0.29	-0.48	0.07	-0.01	0.79	0.72	-1.14	-1.54	0.96	0.6	0.83	-0.67	0.89	0.26	0.95	4.68	0.68	0.12	-0.12	-2.39	-1.02	0.31	0.89	0.06	0.05	-2.03	4.12	0.33	3.06	0.96	0.3	0.85
10012677307	11313	LYPLA2	NM_007260	NM_007260		HSG00204924	0.39	-0.25	-0.45	-1.01	-0.7	-0.28	0.91	-0.72	-0.36	-0.57	-0.03	-0.12	0.36	0.03	0.18	-0.34	0.38	-0.34	0.63	0.15	0.26	-0.12	-0.23	-0.86	0.18	0.11	0.78	-0.67	-0.72	0	0.09	1.79	0.45	-0.27	-0.6	0.76	-0.21	0.18	-0.03	0.11	0.48	0.08
10012675827	10637	LEFTY1	NM_020997	NM_020997		HSG00204927	-0.23	0.41	-0.52	-0.17	-0.2	-0.22	-0.27	0.08	-0.6	-0.76	-0.51	-0.23	-0.17	-0.89	0.62	-0.88	-0.38	0.24	0.18	0.17	0.76	-0.46	0.12	-0.16	-0.07	1.67	-0.73	-0.42	-0.19	0.79	-0.23	0.89	0.44	0.48	-0.32	0.18	-0.66	1.59	0.46	0.27	-0.24	-0.46
10012670669	1486	CTBS	NM_004388	NM_004388		HSG00204932	1.45	-0.08	0.95	-0.44	0.1	2.64	-0.13	0.03	0.91	0.95	0.34	2.02	0.77	-1.42	1.34	-0.61	-0.3	0.05	0.5	-1.81	-0.57	-0.86	1.02	2.93	-0.21	0.4	-0.72	0.44	0.83	0.55	0.72	-0.63	-0.16	0.26	1.18	-0.46	-1.4	-0.05	0.77	-0.79	1.76	-0.73
10012673018	29922	NME7	NM_013330	NM_013330		HSG00204935	2.76	2.25	2.15	1.42	1.39	2.42	-0.27	0.69	0.86	0.9	0.44	3.62	0.17	0.37	-1.38	0.25	-2.37	0.24	-1.32	-1.2	-0.19	2.34	-1.5	-0.18	-2.24	-1.5	0.44	0.61	2.59	1.45	0.65	-1.01	-0.13	-0.37	2.59	-0.82	1.25	-0.44	-1.27	-1.5	-1	1.79
10012666033	84841	MGC15634	NM_032755	non-public		HSG00204937	1.76	0.08	0.29	0.22	0.3	0.42	0.01	-0.35	0.1	0.45	-0.43	0.55	-0.31	0.23	-0.46	-0.03	-0.12	-1.2	-1.34	-0.77	-0.11	-0.51	0	0.66	-0.12	0.05	1.31	1.94	0.03	1.79	0.05	-0.7	-0.31	0.37	1.88	-0.34	0.12	-0.52	2.04	-0.82	-0.04	0.52
10012679747	51177	CKIP-1	NM_016274	NM_016274		HSG00204943	-0.93	-1.8	-0.94	-1.95	0.33	-0.53	0.53	-3.17	-1.06	-1.01	3.11	-0.33	-1.43	-1.38	3.53	-2.06	1.92	-1.44	1.14	-0.12	-0.53	-0.21	-0.47	0.46	3.15	0.55	-0.37	-1.7	-0.58	0.38	-0.63	0.61	2.48	-0.28	-0.84	0.1	-0.87	1	1.2	-0.71	-0.1	-2.5
10012672510	8799	PEX11B	NM_003846	NM_003846		HSG00204946	-0.65	0.07	-0.31	0.35	-0.52	-0.2	-0.09	0.3	0.46	-0.08	-0.01	-0.11	-0.9	-0.36	-0.59	-0.34	1.04	-0.43	-0.35	0.06	-0.54	0.64	0.57	0.01	-0.1	0.26	0.08	0	0.44	0.56	0.69	-0.17	0.3	0.28	-0.22	0.36	-0.06	0.88	-0.05	-0.29	-0.27	-0.44
10012670612	23578	PEF	NM_012392	NM_012392		HSG00204948	-0.59	-0.74	0.07	-0.12	-1.01	0.95	0.41	-0.4	-0.41	-0.19	-0.13	-0.67	-1.09	-0.15	-0.57	-0.48	0.8	-0.11	0.26	1.23	-0.13	0.05	1.63	0.81	-0.28	-0.4	0.12	-0.52	-0.32	0.08	-0.42	0.47	-0.61	0.06	-0.25	0.46	-0.27	1.46	0.09	1.91	-0.06	-0.21
10012670316	57095	HT014	NM_020362	NM_020362		HSG00204956	-1.29	-0.48	0.01	-1.76	4.78	0.24	2.9	3.02	-0.22	0.28	-1.03	0.04	-1.15	-1.53	-2.23	-1.99	-3	1.85	0.33	3.29	-1.33	5.12	-4.45	0.94	-4.44	-3.76	-2.19	0.16	0.15	-1.42	2.41	-1.94	0.34	0.73	-0.93	-0.16	0.24	-0.63	-1.1	-1.5	-0.5	0.5
10012672234	3608	ILF2	NM_004515	NM_004515		HSG00204958	0.75	1.21	0.51	1.06	-0.36	0.86	0.19	-0.43	-0.39	0.51	0.94	0.46	-1.14	2.14	-0.55	-0.32	-0.48	0.46	-0.77	0.01	-0.54	0.55	0.48	-0.59	-0.57	-0.66	0.99	0.37	-0.26	0.03	-0.6	0.06	-0.48	-0.03	0.08	0.42	0.54	-0.39	-1.13	1.08	-1.16	0.41
10012673590	9047	SH2D2A	NM_003975	NM_003975		HSG00204959	-2.19	-0.48	0.43	-1.96	3.13	-1.51	0.34	-3.34	-0.11	-2.9	3.8	-1.12	-3.1	-2.29	3.43	-2.86	3.63	-4.2	0.04	0.22	-4.39	-3	-1.73	-1.28	1.86	-3.52	1.1	-3.49	-2.57	-0.74	-1.58	-0.29	2.87	-3.18	0.33	2.37	-3.52	-2.3	-0.48	-3.92	2.07	-1.97
10012678075	343406	OR10R2	NM_001004472	non-public		HSG00204960	-0.93	-0.85	-0.2	-1.09	-0.45	0.25	0.52	-0.08	0.48	-1.37	2.44	0.36	-0.27	0.07	-0.49	0.16	2.87	-1.04	-0.31	-0.32	-0.31	0.06	-1.18	-0.49	-0.06	-0.84	0.19	0.08	-0.84	0.31	-0.54	0.06	-1.02	-0.39	0.16	0.64	-2.31	0.72	0.78	-0.26	-0.05	-0.33
10012681868	51538	PS1D	NM_016505	NM_016505		HSG00204966	-0.22	0.11	0.51	0.87	-0.5	-0.27	-0.24	0.22	0.03	-0.5	-0.42	-0.24	-0.75	0.32	-0.27	0.08	-0.65	-0.19	-0.33	-0.13	-0.09	0.43	-0.13	-0.16	-0.18	-0.1	0.14	0.36	1.37	0.57	0.48	0.03	-0.03	0.78	0.34	-0.07	0.51	0.22	-0.25	-0.06	-0.33	0.57
10012669641	54361	WNT4	NM_030761	non-public		HSG00204969	-1.61	-1.07	-1.36	0.14	0.28	-1.36	0.29	-1.39	-1.32	-1.17	-1.43	-2.53	-0.93	2.66	0.42	-0.05	-0.04	-0.86	-0.66	1.81	0.94	-0.58	-0.09	-1.2	0.13	-0.45	1.13	-1.65	-2.29	-1.06	-0.09	1.87	0.25	-1.36	-1.3	1.04	-0.2	-0.76	-0.94	0.46	-0.12	-0.05
10012682724	51060	TLP19	NM_015913	NM_015913		HSG00204971	1.3	-0.27	-0.24	0.21	0.08	1.19	0.44	0.17	0.02	0.81	0.13	0.22	-1.01	0.53	-0.02	-0.49	-0.71	-0.45	-0.31	0.32	0.17	-0.28	-0.51	1.08	-0.97	-0.9	-0.74	0.77	1.23	0.49	0.35	-0.4	-0.04	0.75	0.19	-0.17	-1.26	0.36	-0.44	-0.61	1.41	0.17
10012676546	27293	SMPDL3B	NM_014474	NM_014474		HSG00204974	-0.06	-0.17	-0.54	0.14	0.31	-0.35	0.17	-0.19	-0.22	0.22	-0.31	-0.05	0.07	0.76	0.69	0.07	-0.28	-0.38	0.55	0.57	0.66	-0.11	0.36	-0.05	0.27	-0.24	0.76	-0.55	-0.48	-0.26	-0.17	0.28	-0.59	-0.29	-0.2	0.19	-0.03	0.47	0.05	-0.01	0.95	0.48
10012679659	51706	NQO3A2	NM_016243	NM_016243		HSG00204980	1.13	-0.43	-1.06	-0.4	0.86	2.07	1.28	-0.63	-0.47	1.23	3.39	0.71	-0.35	-0.36	-0.33	-1.36	0.06	-0.44	0.07	0.26	-0.99	-0.23	0.62	-0.09	0.06	0.59	0.61	-1.15	1.22	0.28	-0.34	0.07	-0.22	0.04	-1.11	0.31	-0.55	0.58	0.25	0.27	0.15	-0.47
10012675868	10067	SCAMP3	NM_005698	NM_005698		HSG00204982	1.06	0.84	0.03	-0.26	-0.14	0.43	-0.46	-0.08	-0.22	1.62	0.69	0.14	-0.12	0.27	-0.24	0.3	1.16	0.03	-0.1	0.01	-0.6	1.86	-1.03	-1.16	0.1	-0.44	0.37	0.17	-0.34	0.21	0.49	0.34	0.35	-0.03	-0.07	0.77	0.55	-0.34	-0.06	-0.05	-0.04	1.06
10012682720	51058	LOC51058	NM_015911	NM_015911		HSG00204995	0.61	-0.07	0.44	0.34	-0.58	0.37	0.05	0	-0.26	-1.33	-0.08	-0.37	-0.54	0.27	0.2	1.33	-0.02	-0.3	1.03	0.01	-0.33	0.24	0.59	0.29	-0.2	0.69	0.6	1.38	1.05	0.1	0.21	-0.09	-0.3	0.66	0.31	-0.79	2.32	0.7	0.57	0.46	0.86	0.97
10012673292	7818	DAP3	NM_004632	NM_004632		HSG00204996	-0.15	0.05	0.06	1.28	-0.09	0.53	-0.32	0.01	-0.08	0.24	0.86	0.42	-0.64	0.72	-0.36	-0.36	-0.44	-0.21	-0.39	-0.37	0.01	-0.13	-0.48	-0.43	0.12	-0.14	0.18	0.22	-0.01	0.55	0.02	0.11	0.47	0.16	-0.37	0.16	0.07	-0.02	-0.69	0.18	-0.45	0.26
10012669711	5906	RAP1A	NM_002884	NM_002884		HSG00204999	0.93	-0.38	1.25	-0.02	0.54	1.68	0.63	2.26	2.96	0.09	-0.47	1.63	-0.45	-1.77	-0.21	-0.87	-0.76	1.56	0.77	-1.22	-1.02	-0.51	-0.85	0.92	-1.05	-0.49	-1.58	0.89	0.62	0.28	1.06	-1.51	0.3	-0.09	0.95	-0.91	-1.03	-0.23	0.45	-1.15	1.66	-0.46
10012686744	54996	FLJ20605	NM_017898	NM_017898		HSG00205005	-0.25	0.74	-3.38	-0.29	-0.88	2.46	0.38	1.72	-0.15	0.45	0.25	0.7	-0.09	0.86	-1.27	-0.93	-1.42	3.91	2.79	-0.68	-1.81	1.78	1.35	-2.45	-0.77	0.8	-0.88	1.48	0.77	1.12	-0.01	-0.82	-1.09	0.02	-3.39	-0.22	2.28	-2.94	3.26	4.26	-0.37	2.9
10012672830	60672	FLJ12438	NM_021933	non-public		HSG00205006	0.21	0.02	-0.21	-0.66	-0.26	0.8	1.27	-0.35	-0.28	0.39	0.81	-0.04	0.42	0	0.5	-0.65	0	0.17	0.11	0.13	0.19	0.02	0.03	0.01	0.18	-0.01	-0.06	-0.48	-0.3	-0.12	-0.32	0.62	-0.17	0.15	-0.27	0.21	-0.2	0.6	0.16	0.28	0.56	0.22
10012671392	1942	EFNA1	NM_004428	NM_004428		HSG00205007	-0.2	-0.49	0.47	-0.53	-0.07	0.14	1.06	-0.24	0.2	-0.71	0.26	0.21	-0.49	0.91	0.63	0.58	1.04	-0.53	-0.08	0.28	-0.1	0.32	-0.11	0.74	-0.37	-0.4	-0.7	-0.29	-0.07	0.7	-0.29	-0.31	0.73	-0.5	-0.04	1.58	-1.55	-0.03	-0.34	-0.21	-0.18	-0.84
10012689460	2949	GSTM5	NM_000851	NM_000851		HSG00205010	-0.38	1.4	-0.33	0.21	0.82	-0.29	2.58	0.08	-0.48	0.23	-0.31	0.41	0.17	2.05	-0.3	0.37	0.39	-0.8	-0.03	0.08	0.79	0.41	0.23	-1.59	-0.22	-0.48	1.12	-0.34	-0.31	3.43	0.27	0.3	-0.72	-0.95	0.11	0.44	0.44	-0.56	-0.39	0.04	-0.01	0.5
10012680057	148304	FLJ25078	NM_152485	non-public		HSG00205012	-0.17	-0.01	0.87	-0.31	-0.75	0.19	0.32	0.85	1.25	3.12	0.01	0.67	-0.44	-0.7	-0.71	-0.51	0.43	0.2	0.81	-0.33	-0.16	1.36	-0.67	-0.01	-0.74	-0.15	0.1	0.73	0.93	0.76	1.34	0.32	-0.52	0.74	1.28	0.22	-0.64	0.87	0.72	-0.42	1.01	-0.51
10012689220	3061	HCRTR1	NM_001525	NM_001525		HSG00205013	-0.25	-0.08	-0.32	0.72	-0.49	-1.22	0.53	-0.24	-0.37	-0.45	-0.91	-0.89	0.7	1.36	0.88	2.25	-0.45	-0.42	0.03	2.18	1.26	-0.06	0.17	-0.31	1.42	-0.18	-0.28	-0.39	-0.59	-0.74	0.46	0.42	0.09	-0.85	-0.44	0.07	-0.05	-0.36	-0.02	0.05	0.98	0.15
10012670327	8891	EIF2B3	NM_020365	NM_020365		HSG00205015	0.22	0.69	0.47	0.7	0.43	0.62	-0.71	0.26	0.4	0	1.63	0.03	-0.13	0.56	-0.53	-0.16	-0.57	-0.1	-0.54	-0.45	0.06	0.82	-0.1	-0.46	-0.5	-0.46	0.86	0.49	0.3	1.21	-0.35	0.14	0.46	0.52	-0.14	0.33	0.63	0.02	-0.69	0.22	-0.71	0.53
10012685430	6006	RHCE	AB030388	AB030388		HSG00205021	0.87	2.17	-3.14	-2.8	4.25	2.18	4.37	2.51	2.71	-0.32	-0.81	-1.24	-4.35	-1.37	-3.74	-4.27	3.86	2.21	-2.67	3.91	-0.27	0.49	-1.91	3.21	-1.83	-3.91	3	-3.73	1.41	-0.65	-2.42	-1.09	-0.81	-0.26	-3.51	0.41	-0.68	0.57	-3.61	3.27	-4.39	-2.18
10012666390	4580	MTX1	NM_002455	NM_002455		HSG00205022	-1.44	-1.02	-0.05	-1.22	-1.27	-0.46	-0.19	-0.74	-0.65	-0.53	0.11	-1.07	2.05	-0.19	-0.2	-0.26	0.19	-1.01	-0.7	0.55	2.31	-1.06	1.66	0.76	0.34	0.51	0.02	-1.38	-0.27	-1.1	-0.4	2.31	-0.39	-0.2	-0.1	0.4	-0.44	0.73	-0.65	0.47	-0.69	-0.22
10012677530	10262	SF3B4	NM_005850	NM_005850		HSG00205023	0.01	0.79	0.3	-0.33	0.61	0.8	0.32	0.46	1.4	0.7	0.51	0.44	-0.06	0.17	-0.24	-0.1	-0.15	-0.33	0.15	-0.31	-0.21	-0.16	-0.37	0.22	-0.49	0.43	-0.29	0.31	0.13	0.2	-0.32	1.3	-0.71	0.59	0.13	-0.06	-0.35	0.43	0.59	-0.16	0.37	0.26
10012666524	25912	C1orf43	AF077036	AF077036		HSG00205024	0.18	0.37	1.49	0.78	0.44	2.1	0.84	0.26	0.16	1.51	1.13	1.08	-0.53	0.27	-0.66	-0.82	-0.77	0.23	-0.04	-0.78	-1.47	0.09	-0.23	-0.29	-0.12	-0.42	-0.27	0.57	0.48	0.24	0.71	-0.15	-0.25	0	0.18	0.15	-0.16	0.11	-0.73	0.15	-0.58	0.08
10012669663	5865	RAB3B	NM_002867	NM_002867		HSG00205025	0.42	-0.06	-0.45	-0.82	3.77	-0.24	0.61	-0.79	0.14	0	0.13	-0.14	-0.39	-0.18	-0.32	-1.72	-0.13	-0.72	-0.48	3.48	-0.47	-0.28	-1.2	-0.07	-0.5	-0.45	0.25	-0.17	-1.18	-0.85	0.56	0.78	-0.19	1.08	-0.71	3.09	0.76	-0.89	-0.69	-0.4	-0.05	0.05
10012686127	65108	MARCKSL1	X70326	X70326		HSG00205028	0.65	-0.46	-0.62	-1.34	0.01	1.6	0.89	-0.17	1.9	0.34	0.52	-0.49	0.26	-0.61	1.2	-0.65	0.32	0.36	1.2	0.56	-0.4	-0.52	0.52	0.8	-0.18	0.59	-0.26	-0.11	0.65	0.43	-0.32	0.28	-0.14	-0.26	-1.3	-0.3	-0.91	3.69	1	0.08	2.01	-0.66
10012668561	26232	FBXO2	NM_012168	NM_012168		HSG00205029	0.02	-0.36	-0.3	-0.61	-0.04	-0.37	0.39	-0.45	-0.53	-0.37	0.25	-0.56	-0.13	-0.04	1.09	-0.47	0.03	-0.22	0.76	0.25	-0.1	-0.24	0.4	-0.03	0.58	0.38	0.11	-0.88	-0.29	0.55	-0.27	1.31	0.01	-0.22	-0.5	0.32	-0.49	0.6	0.69	0.01	0.26	-0.42
10012671559	8634	RTCD1	NM_003729	NM_003729		HSG00205030	1.2	0.63	0.72	0.48	0.57	1.67	-1.05	2.01	1.47	1.25	-0.12	1.6	0.37	-0.62	-1.27	-0.4	-1.3	0.66	-0.25	-0.78	-0.33	0.07	-0.83	0.94	-1.17	-0.65	-0.89	0.91	0.35	0.36	0.29	-0.64	0.07	0.73	0.96	-0.67	-0.13	0.12	-0.68	-0.66	0.52	0.42
10012677863	51100	SH3GLB1	NM_016009	NM_016009		HSG00205033	0.89	-0.39	0.2	-0.34	0.41	1.03	0.81	0.26	0.36	0.78	0.86	0.79	-0.04	-0.82	0.56	-0.43	-0.18	-0.41	-0.28	-0.63	-0.57	-0.99	0.45	1.18	0.42	0.26	-0.11	-0.09	1.07	1.18	-0.12	-0.34	-0.15	0	0.09	-0.09	-0.63	0.71	0.1	-0.62	0.49	-0.49
10012681347	252839	TMEM9	NM_016456	NM_016456		HSG00205034	0.27	0.24	-0.01	-0.15	0.67	0.32	0.76	0.27	-0.68	0.49	0.02	0.16	-0.23	0.44	0.23	-0.32	0.69	0.16	0.02	0.05	0.69	0.22	-0.55	-0.37	-0.52	-1.11	-0.14	0	0.08	0.15	-0.59	-0.17	0.72	-0.02	-0.06	0.69	-0.5	0.02	0.27	-0.01	0.04	0.44
10012670624	23612	PHLDA3	NM_012396	NM_012396		HSG00205035	0.23	5.48	-4.61	0.61	-2.46	-2.12	4.76	4.01	1.83	2.14	-1.08	-0.07	-3.97	2.83	-2.1	-2.98	-2.65	-1.38	2.05	0.95	-4.31	-1.04	-2.99	-1.89	-2.4	-5.03	-3.87	-1.47	0.56	-1.88	-1.94	-2.92	0.17	-4.49	-4.64	0.99	-1.41	0.78	1.21	-0.51	1.11	2.95
10012688754	1435	CSF1	NM_000757	NM_000757		HSG00205037	-0.21	-0.25	-0.1	-0.03	-0.28	-1.02	-0.15	-0.09	-0.66	-0.73	-0.45	-0.73	-0.21	0.22	0.87	0.62	0.02	-0.3	0.11	1.72	0.86	0	-0.39	0.22	0.99	0	0.08	-0.13	0.04	-0.27	-0.17	0.05	0.23	0.05	-0.11	-0.07	0.2	0.07	0.24	-0.08	0.72	0.74
10012666544	914	CD2	NM_001767	NM_001767		HSG00205039	-0.59	-0.35	-0.95	-0.2	1.76	-0.1	0.15	-0.84	0.57	-0.35	2.56	0.21	-0.89	-1.13	-0.02	-1.92	1.58	-1.21	-0.89	0.24	-0.83	-0.38	-0.23	-0.95	3.25	-0.99	-0.13	-0.69	-0.84	-1.16	-0.49	0.2	2.91	-1.36	-1.17	0.27	-0.74	-0.5	-1.21	-0.75	-0.82	-1.11
10012677021	164153	LOC164153	NM_203412	non-public		HSG00205043	0.45	-0.62	0.17	0.04	0.36	-0.14	-0.35	0.11	-0.4	0.12	-0.3	-0.42	0.32	-0.29	1.41	0	0.93	-0.16	-0.17	1.4	1.19	-0.03	-0.02	0.61	0.96	1.04	0.22	-0.02	-0.05	-0.79	-0.09	0.62	-1.72	-0.79	0.15	0.21	-0.44	0.05	2.54	-0.23	1.32	0.16
10012676503	27285	TEKT2	NM_014466	NM_014466		HSG00205045	0.53	-0.83	-0.44	1.05	0.43	0.1	0.12	-0.06	-2.02	-0.66	-0.23	-0.36	-0.1	0.05	0.26	-0.45	-0.63	-0.66	0.06	-0.99	0.99	1.43	-0.43	-0.92	-0.94	-0.56	0.45	-0.08	0.15	-0.94	-0.7	0.12	-0.34	1.1	-1.3	-1.26	0.82	-2.29	-0.35	-0.19	-1.19	-1.2
10012671613	2275	FHL3	NM_004468	NM_004468		HSG00205047	0.21	0.24	0.6	-0.95	0.56	3.21	0.78	-0.36	0.1	0.56	0.81	1.42	1.07	-0.64	1.65	-0.31	1	-0.67	0.61	-0.26	-0.39	0.14	-0.82	0.1	-0.11	1.27	0.04	-0.9	-0.65	-1.64	-0.09	1.76	-0.36	0.51	0.64	0.14	-0.29	0.39	0.36	-0.16	0.01	-0.12
10012685961	284716	MGC47816	NM_173642	non-public		HSG00205050	0.91	-0.08	0.16	-0.56	1.06	-0.14	-0.03	-0.15	-0.21	-0.03	-0.5	-0.07	0.46	0	-0.06	-0.55	-1.36	0.23	0.27	0.13	0.79	-0.12	1.16	-0.15	0.06	0.91	0.11	-0.23	-0.21	1.24	-0.87	1	-0.66	0.2	-0.21	0.02	-0.17	0.01	0.22	0.4	0.35	-0.28
10012681581	6003	RGS13	AF030107	AF030107		HSG00205051	0.26	-0.34	0.37	0.44	-0.23	-0.07	-0.17	0.6	0.78	0.61	-0.03	-0.18	0.37	0.21	0.85	0.05	1.79	-0.88	-0.36	0.1	1.04	0.15	1.48	1.01	0.38	1.06	0.11	1.68	0.34	-0.55	0.02	0.2	1.12	1.95	2.42	-1.33	-2.43	1.14	0.73	0.03	1.37	0.68
10012672534	5876	RABGGTB	NM_004582	NM_004582		HSG00205053	-0.32	0.15	1.27	1.36	-1.23	-1.37	-2.11	1.48	0.7	-1.01	-0.04	0.31	0.3	2.49	0.17	3.16	-0.36	0.68	-0.42	-1.04	1.72	-1.2	0.19	-0.24	0.32	-0.06	-0.74	0.64	-0.55	0.02	0.19	-0.31	0.84	0.02	1.43	-0.17	0.02	-1.05	-0.26	-0.4	0.78	2.97
10012687278	4139	MARK1	NM_018650	NM_018650		HSG00205056	0.2	-1.86	-0.45	0.78	1	1.05	0.56	-0.43	-0.34	0	-0.09	-0.33	-0.67	-0.58	-0.17	0.03	2.39	2.69	-0.92	-0.76	1.42	-1.21	-0.91	-1.08	-1	-0.59	1.36	0.03	0.92	3.1	0.37	3.71	1.11	-3.25	-2.44	2.45	-2.18	-0.41	-0.27	-0.8	-1.07	-1.12
10012682553	55108	FLJ10276	NM_018045	NM_018045		HSG00205058	-0.73	-0.41	-0.23	-0.36	0.88	-0.75	0.37	0.2	-0.04	-0.54	-0.27	-0.63	-0.25	0.06	-0.07	0.89	-0.14	0.77	0.18	0.91	1.45	0.43	0.82	0.03	-0.05	0.58	0.72	-0.8	-0.51	0.57	-0.38	-0.06	-0.33	0.35	-0.4	0.3	0.14	0.4	0.14	0.78	-0.14	0.09
10012678198	9674	KIAA0040	NM_014656	NM_014656		HSG00205059	-0.55	-0.98	0.3	0.18	2.26	-0.53	0.42	0.63	0.76	-1.03	0.75	0.07	-0.01	-0.59	0.67	-0.92	3.04	-0.33	0.48	0.36	-0.33	3.12	3.71	0.65	0.06	0.55	0.88	-0.69	2.66	2.99	-0.58	0.33	-0.71	-1	-0.03	-0.54	1.39	1.03	-1.4	-2.27	0.04	-1.82
10012671501	2058	EPRS	NM_004446	NM_004446		HSG00205060	2.91	1.71	2.29	0.94	0.68	1.42	-1.63	1.19	1.75	0.4	0.37	1.52	-0.46	-0.07	-2.03	0.55	-0.81	0.84	-0.26	-0.69	-1	1.33	-0.46	0.08	-1.46	-0.68	-0.44	1.89	0.64	0.52	0.3	-0.86	-0.3	0.13	2.3	-0.49	0.65	-1.1	-0.26	-0.62	-0.41	0.78
10012675178	23381	EST1B	AB029012	AB029012		HSG00205063	-0.24	0.48	0.64	-1.16	0.89	-0.72	-0.5	0.39	0.21	1.03	0.17	0.86	1.36	-0.5	-0.54	0.34	-0.02	-0.59	0.7	-0.41	-0.42	-0.66	-0.22	-0.46	0.46	0.1	0.17	-0.24	-0.31	-0.18	0.7	1.23	-0.35	1.56	0.16	-0.19	-0.65	1.1	0.39	-1.08	-0.34	0.46
10012675089	84251	DKFZp761D221	NM_032291	non-public		HSG00205073	-0.07	0.27	-0.08	-0.39	0.06	0.01	0.3	-0.06	0.6	0.14	0.28	-0.42	0.2	0.77	0.03	-0.61	0.24	-0.41	-0.17	0.18	0.3	0.01	-1.35	-0.55	-0.14	-0.52	0.64	-0.44	-0.24	-0.16	-0.74	1.02	0.05	-0.39	-0.08	1.05	-0.45	-0.39	-0.12	0.46	0.21	-0.24
10012679952	9927	MFN2	NM_014874	NM_014874		HSG00205074	-1.83	-2.43	-0.35	0.37	-2.02	-2.17	0.6	-0.22	0.04	-1.35	-1.86	-1.55	-0.45	2.04	-0.22	0.73	-0.29	0.42	2.18	1.99	2.68	0.55	0.23	0.28	0.18	-0.33	1.55	-1	-0.52	-1.52	0.71	0.78	-0.41	-0.22	-0.83	0.06	-0.45	0.64	0.93	0.65	0.45	-0.14
10012676049	374977	FLJ46354	AL096749	AL096749		HSG00205075	0.11	-0.02	-0.55	-0.32	0.39	0.36	0.56	-0.08	0.13	0.71	0.38	-0.41	-0.45	0.44	-0.28	0.44	1.27	-0.42	1.29	-0.06	-0.38	0.73	-0.45	-0.21	-0.27	0.64	-0.38	0.23	0.24	0.22	0.2	-0.39	-1.14	0.64	0	1.02	0.18	-0.19	2.32	0.15	-0.2	2.85
10012674044	7159	TP53BP2	NM_005426	NM_005426		HSG00205078	1.76	0.19	0.89	-0.4	0.77	0.53	-0.73	1.03	3.3	0.9	1.2	3.12	0.21	-0.83	-0.9	0.58	-0.75	2.18	0.42	-0.94	-0.35	0.42	-0.45	0.94	-0.8	-0.17	-0.76	0.38	0.94	-0.44	0.74	-0.6	-0.01	0.35	0.45	-0.58	-0.31	1.6	0.46	-0.46	0.18	-0.34
10012688294	6548	SLC9A1	S68616	S68616		HSG00205079	0.17	-0.26	-0.73	-0.45	0.14	-0.01	0.34	0.01	-0.02	0.43	-0.19	-0.12	0.58	0.88	0.54	-0.35	0.51	-0.56	0.67		0.28	-0.51	-0.06	0.23	0.12	0.34	0.52	-0.95	-0.34	-0.39	0.16	1.72	-0.24	0.19	-0.67	0.71	-0.45	1.6	1.13	0.5	0.38	-0.47
10012681920	57592	KIAA1441	AB037862	AB037862		HSG00205080	-0.87	-0.81	-1.48	-0.83	-1.06	-1.54	-0.2	-0.88	-1.72	-0.98	0.14	-0.55	-0.19	-0.09	3.07	-0.96	1.78	-1.3	-0.23	0.03	-0.14	-1.13	1.64	-0.77	2.22	1	1.58	-2.36	-0.64	-0.34	-0.92	1.78	-0.5	-0.15	-1.75	0.67	-0.3	0.58	0.27	0.59	-0.66	-0.61
10012684942	163782	LOC163782	NM_181712	non-public		HSG00205082	-0.23	1.98	0.18	-0.67	0.94	0.91	2.53	-0.12	0.65	1.47	-0.29	1.25	-1.17	0.33	-0.06	-1.62	0.76	-0.52	-0.35	0.72	-0.82	1.39	-0.41	-0.75	-0.36	-0.49	0.01	-0.08	-0.65	1.91	-0.48	0.37	-1.34	-0.09	-0.03	3.79	-2.53	-0.33	3.24	0.32	-0.52	-0.42
10012675192	23032	USP33	AB029020	AB029020		HSG00205092	0.99	0.68	1.04	0.25	-0.12	2.43	-1.33	2.45	2.42	0.79	0.68	1.84	0.43	-0.99	-1.62	0.54	-0.83	0.51	0.43	-1.49	-0.33	0.08	-0.31	0.29	-0.21	-0.03	-0.66	0.75	0.85	-0.18	0.91	-1.17	0.66	-0.3	0.99	-0.83	-0.16	-0.13	0.53	-1.22	-0.46	-0.77
10012683190	55160	FLJ10521	NM_018125	NM_018125		HSG00205093	-0.93	0.22	-0.25	-0.71	-1.52	-2.18	-4.82	-2.72	-3.31	0.27	4.97	0.12	-0.85	-0.74	2.26	-1.39	3.83	0.21	0.43	-0.49	-2.85	1.09	-2.72	-0.26	4.3	-1.8	-3.34	0.16	-2.39	-2.92	-2.74	-0.32	3.47	1	-0.71	-0.09	0.29	-0.61	-0.12	0.05	-1.1	-1.01
10012665849	5743	PTGS2	NM_000963	NM_000963		HSG00205094	-0.64	-0.43	0.25	-0.36	3.5	-1	4.46	0.03	3.67	0.05	-0.39	4.97	3.71	-3.79	-1.52	1	-0.21	-1.99	1.06	-3.41	-0.78	-3.54	1.4	3.36	-0.36	-1.7	-2.89	-0.33	1.13	-0.49	-0.94	-0.24	-0.87	0.13	0.45	-0.9	-3.12	-1.03	0.21	-4.24	3.09	-1.26
10012676934	65123	FLJ21919	AL080172	AL080172		HSG00205095	-0.17	0.22	0.38	-1.11	-1.1	-0.74	-1.84	-0.2	1.89	-0.1	0.07	0.05	0.94	0.02	-0.05	1.28	0.69	1.03	-0.17	0.41	-0.2	0.65	-0.23	-0.7	0.44	0.74	0.49	-0.22	0.33	-0.06	-0.34	0.54	0.47	-0.43	-0.03	0.05	0.5	-0.1	-0.15	0.18	0.21	0.32
10012675048	114548	CIAS1	NM_004895	NM_004895		HSG00205096	-0.01	-0.76	0.34	0.34	-2.13	-1.22	-2.6	-2.16	-1.31	-0.21	4.05	0.5	-4.05	0.88	2.91	0.8	2.42	2.34	1.51	-0.31	-1.64	-0.32	-0.5	0.91	2.33	0.01	-2.83	-0.48	-2.6	-0.42	-1.57	-0.3	1.07	1.07	-0.1	1.17	-0.27	-0.06	1.54	2.63	0.31	1.11
10012678233	9682	JMJD2A	NM_014663	NM_014663		HSG00205109	-1.07	0.23	-0.94	0.59	-0.91	-0.89	-1.31	0.22	-0.54	-0.46	-0.21	0.23	0.4	0.14	-0.57	0.05	-0.08	-0.87	-1.12	0.04	-0.48	-0.5	1.15	-0.43	1.53	0.38	0.36	-0.41	-0.32	-0.69	-0.85	0.14	-0.4	-0.34	-1.07	0	0.29	0.19	-0.69	0.13	-2.61	-0.81
10012671661	2590	GALNT2	NM_004481	NM_004481		HSG00205110	-0.29	0.1	0.39	0.1	0.32	-0.26	-0.08	0.44	0.53	0.55	0.08	0.18	-0.09	0.41	0.68	1.25	-0.26	0.44	0.34	0.66	1.02	0.27	-0.48	0.56	0.7	0.4	-0.13	-0.01	0.14	-0.7	0.04	0.24	0.23	0.08	0.26	-0.37	-0.19	0.34	0.57	-0.16	0.64	0.38
10012684428	254428	SLC41A1	NM_173854	non-public		HSG00205111	-0.19	-0.23	-0.67	0.47	-0.28	-0.36	0.26	-0.08	-0.28	-0.61	-0.43	-0.85	0.66	0.59	0.11	0.69	0.03	-0.57	-0.16	0.64	0.54	-0.39	0.32	-0.44	0.44	0.86	0.58	-0.05	-0.46	0.44	-0.25	0.56	-0.16	-0.24	-0.45	0.14	0.01	-0.17	-0.3	0.34	0.28	0.08
10012680079	81627	C1orf25	NM_030934	non-public		HSG00205115	-0.32	0.05	0.17	0.36	0.28	0.06	-0.39	0.97	1.63	0.14	-0.56	-0.16	0.37	0.09	-0.39	-0.02	-0.01	-0.62	0.39	-0.08	0	0.05	0.09	1.03	-0.29	-0.23	-0.58	0.84	1.77	-0.59	0.84	-0.84	0.48	-0.35	0.59	-1.34	-0.3	0.13	-0.55	-1.04	-0.99	-0.76
10012671330	9869	SETDB1	NM_012432	NM_012432		HSG00205117	-1.87	-0.13	0.42	0.27	-0.95	-0.81	-1.78	0.79	0.05	0.05	0.06	-0.14	0.4	-0.25	-0.78	1.47	0.04	-0.18	0.15	-0.04	0.48	-0.18	0.53	-0.21	1.01	0.65	0.13	-0.1	-0.36	-0.25	-0.24	0.05	0.43	0.32	-0.09	-0.13	0.09	0.07	0.17	-0.33	-1.24	-0.4
10012670590	9507	ADAMTS4	NM_005099	NM_005099		HSG00205126	-0.23	0.55	0.31	-0.26	-0.33	-0.21	0.73	-1.57	-1.09	-1.89	-1.18	-0.61	-0.77	1.45	-0.44	-0.53	-0.15	-0.39	-0.36	-0.4	-0.62	-0.49	0.45	-2.25	-0.89	-0.43	3.11	-0.34	-2.32	1.16	-0.39	1.72	0.07	-0.59	0.32	0.95	-0.52	-0.83	-0.61	1.01	-0.13	1.12
10012667892	57190	SEPN1	AF166125	AF166125		HSG00205127	-1.01	-0.37	-0.61	-0.44	-0.39	-1.11	-0.08	-0.61	-0.69	-0.43	-0.87	-1.17	-0.37	0.79	0.77	0.42	0.47	-0.45	-0.11	0.73	0.71	-0.02	-0.27	-0.68	0.46	0.21	0.76	-0.64	-0.89	-0.01	-0.23	0.73	0.29	-0.58	-0.37	0.54	0.22	-0.11	-0.05	0.2	0.2	0.24
10012681621	58480	RHOU	AK001478	AK001478		HSG00205128	-0.84	2.13	3.5	1.82	-0.87	0.67	-1.55	4.33	0.25	1.93	-0.94	1.02	2.82	-0.9	-0.77	0.04	-1.74	-0.76	1.3	-1.44	-1.07	0.72	-0.38	0.92	-1.17	-0.41	-1.41	2.47	1.4	-0.91	-0.11	-1.18	0.02	-0.21	2.84	-0.78	0.25	-0.32	1.18	-2.87	-2.68	-0.3
10012673499	9064	MAP3K6	NM_004672	NM_004672		HSG00205130	-0.31	-0.21	0.18	-0.68	0.27	-0.07	-0.78	-0.63	0.22	-0.11	1.1	-0.36	0.38	-0.41	2.1	0.15	0.34	1.16	-0.46	0.94	-0.07	0.63	0.7	0.95	0.59	0.78	-0.41	0.09	-0.43	-0.22	-0.27	0.06	0.82	0.29	0.12	0.16	-0.13	1.62	0.51	-0.15	0.16	-0.22
10012678280	25932	CLIC4	NM_013943	NM_013943		HSG00205131	1.17	2.89	0.91	0.53	0.33	1.27	-0.67	-0.06	-0.53	-0.39	1.31	1.83	-0.53	0.42	1.65	-0.45	-0.16	0.28	-0.41	-0.53	-0.74	0.02	-0.13	-1.07	-0.45	0.88	0.64	0.16	-0.61	0.04	-1.32	-0.31	-0.12	-0.92	0.69	-0.01	0.81	-2	-0.83	0.76	-0.72	-0.29
10012680243	149420	PDIK1L	AL137407	AL137407		HSG00205135	1.05	0.73	1.11	0.36	1.04	0.99	0.39	3.02	3.11	2.89	-0.87	2.81	1.86	-1.27	-1.96	1.23	-1.03	-0.62	-0.53	-1.6	-0.07	-0.01	-0.21	1.19	-1.23	-0.99	-1.02	1	0.49	-0.74	0.87	-0.71	-0.62	-0.53	1.49	-0.6	-0.65	-0.9	-0.58	-1.95	0.85	-0.29
10012672035	10163	WASF2	AB026542	AB026542		HSG00205152	0.31	0.3	-0.43	-0.52	0.84	0.39	-0.08	-0.3	-0.19	0	1.19	0.16	0.93	-0.4	0.95	-0.45	0.61	-0.11	-0.24	0.93	-0.33	0.43	-0.43	-0.3	0.02	0.44	1.49	-1.04	-0.09	-0.39	-0.39	1.46	-0.61	0.51	-0.89	0.34	-0.19	0.77	0.05	0.05	0.5	0.08
10012680526	23038	WDTC1	AB028960	AB028960		HSG00205153	0.11	-0.82	-0.67	-1.62	0.17	-0.91	-0.32	-0.01	0.54	-0.17	-0.12	0.1	0.62	-1.26	0.67	-0.49	1.3	0.05	0.84	0.4	0.69	1.12	1.39	0.17	1.27	1.29	0.94	-0.85	0.48	0.51	-0.42	0.81	-0.66	0.06	-0.79	0.2	0.13	0.72	0.72	0.31	-0.11	-0.89
10012666110	5284	PIGR	X73079	X73079		HSG00205155	1.16	0.25	0.29	0.59	0.33	0.19	-0.08	0.68	-0.02	-0.68	0.31	0.64	0.41	0.16	-0.12	1.37	-0.11	2.93	-0.27	-0.58	1.93	-1.17	2.58	3.18	0.23	0.37	-0.46	0.2	0.4	0.55	0.03	1.15	5.09	0.76	-0.92	1.44	0.73	-0.31	1.62	-0.52	-1.15	-0.45
10012683729	1718	DHCR24	D13643	D13643		HSG00205157	1.57	3.74	1.43	0.59	-1.15	0.55	-0.61	1	-0.15	4.39	0.76	0.72	0.73	1.11	-1.04	1.8	-0.57	0.06	-0.86	-0.63	-1.12	2.01	0.13	-1.13	-2.63	-0.4	-1.02	1.78	1.44	-0.28	-1.67	-0.46	-0.33	-0.23	1.41	0	0.6	-1.47	-1.49	-0.3	0.7	2.22
10012671636	2306	FOXD2	NM_004474	NM_004474		HSG00205158	-0.05	-0.24	-0.1	0.35	1.72	0.15	0.68	0.09	1.01	0.14	-0.31	-0.26	0.6	0.58	0.52	0.63	-0.45	-0.05	-0.03	1.62	0.84	0.97	0.01	0.53	0.42	0.29	0.33	-0.01	-0.1	-0.19	0.15	0.42	0.72	-0.02	-0.26	-0.16	-0.1	0.31	0.28	0.3	0.47	0.23
10012668142	2060	EPS15	NM_001981	NM_001981		HSG00205159	-0.43	-0.51	-0.92	0.49	1.36	0.67	-0.53	-0.94	-0.13	-0.67	0.84	0.44	0.06	0.36	-0.16	-0.07	-0.4	-0.33	-0.46	0.11	0.17	-0.84	1.07	0.06	0.52	0.82	0.81	-0.56	-0.36	-0.62	-0.39	-0.04	-0.32	-1.35	-0.44	-0.04	0.73	-0.14	-0.5	0.32	-0.74	-0.48
10012665613	23065	KIAA0090	D42044	D42044		HSG00205162	-0.64	0.49	0.23	-0.31	-0.1	-0.36	-0.52	-0.3	-0.5	0.05	0.05	-0.38	-0.08	0.09	0.38	0.88	0.67	0.37	-0.04	0.95	0.25	1.03	0.06	-0.7	-0.03	0.26	1.41	0.22	-0.05	-0.2	0.09	-0.73	-0.26	-0.58	0.18	-0.13	0.82	-0.45	0.21	0.58	-0.7	-0.27
10012678243	23435	TARDBP	NM_007375	NM_007375		HSG00205178	0.51	1.46	0.65	0.91	-0.31	0.55	-0.57	2.09	1.07	0.75	-0.2	1.56	1.14	-0.48	-0.98	0.48	-0.68	1.04	-0.11	-0.62	0.55	0.96	-0.1	0.02	-0.46	-0.41	-0.15	1.2	1.04	0.11	0.92	-0.54	0.36	0.69	0.44	-0.6	0.76	0.09	0.06	-0.21	-1.63	-0.1
10012665638	4881	NPR1	NM_000906	NM_000906		HSG00205179	0.12	-0.12	0.13	-0.01	0.49	-0.05	-0.52	-0.33	0.31	0.06	0.16	-0.33	-0.61	1.17	0.07	-0.47	0.48	-0.38	-0.54	0.66	0.04	-0.62	-0.47	0.22	-0.14	0.39	1.1	-0.34	-1.18	0.01	-0.24	1.86	-0.26	0.83	0.05	0.23	0.06	-0.06	-0.63	0.16	0.63	-0.1
10012675552	10472	ZNF238	NM_006352	NM_006352		HSG00205180	-0.84	-2.09	-0.63	-0.95	-0.32	-1.43	-0.73	-0.23	-0.67	-0.9	0.08	0.84	1.63	-0.18	3.23	0.78	-0.44	0.6	0.83	-0.46	2.98	-0.82	1.58	0.61	2.21	2.53	-0.99	-1.1	0.12	0.14	-1.21	0.18	0.6	0.67	-1.24	-1.04	-1.18	0.71	0	0.02	2.01	-1.04
10012684582	54507	TSRC1	AL122085	AL122085		HSG00205181	-5.11	0.65	0.26	-0.84	-0.2	0.12	2.78	-0.91	-1.98	-0.85	1.19	1.24	1.34	-0.61	1.65	0.15	0.14	0.38	1.61	0.21	0.17	-0.57	-0.21	-1.29	0.48	-0.29	-1	0.57	0.12	-0.92	-2.87	-0.37	0.82	3.3	1.21	-1.3	-0.27	-2.42	0.02	-0.15	1.72	-0.6
10012681324	51514	RAMP	NM_016448	NM_016448		HSG00205183	0.74	4.23	0.4	1.08	0.87	2.01	0.01	0.78	0.64	2.69	-0.09	2.09	1.1	-0.08	-3.07	-0.16	-0.7	-0.14	-1.14	-0.46	-1.53	-0.88	-0.34	-0.52	-2.35	-1.04	-0.38	0.97	0.26	-0.28	-0.69	-0.26	-0.74	-0.14	0.55	0.01	-0.29	-0.78	-1.12	-0.36	-0.76	0.12
10012666949	7049	TGFBR3	NM_003243	NM_003243		HSG00205185	0.49	-0.48	3.15	3.68	-0.33	-0.14	-0.06	-0.47	-0.34	0.09	1.96	-0.11	-1.9	0.51	1.64	2.47	3.28	1.01	-2.4	-1.06	-1.97	-3.54	-0.5	0.59	1.45	-0.36	-0.31	-0.47	-0.78	3.59	-2.56	-0.18	1.8	0.24	2.19	-1.38	-0.48	-0.8	3.67	-1.07	2.98	2.43
10012686213	88	ACTN2	NM_001103	NM_001103		HSG00205194	-0.09	-0.03	0.21	0.52	0.81	-0.58	-1.19	0.16	1.93	-0.16	-0.74	-0.05	0.36	0.09	0.72	-0.27	0.93	-1.14	-1.08	0.62	0	0.57	1.44	0.2	0.21	1.02	0.02	2.93	0.05	0.87	-1.08	0.47	1.65	0.55	-1.22	-0.09	0.21	0.18	-0.67	1.35	0.9	-0.29
10012688009	1660	DHX9	NM_001357	NM_001357		HSG00205216	2.31	1.05	0.48	0.92	0.38	0.5	-1.59	0.46	0.8	-0.05	0.78	0.52	-0.13	0.77	-0.28	-0.29	-0.39	0.47	-0.31	-0.07	0.04	0.14	0.38	-0.52	-0.04	-0.25	0.61	0.38	-0.11	0.11	-0.57	-0.51	0.04	-0.2	0.11	-0.02	0.37	-0.56	-0.69	0.01	-0.22	0.35
10012683954	1806	DPYD	NM_000110	NM_000110		HSG00205217	1.79	-0.54	-0.06	0.63	-0.09	1.39	-0.74	0.48	0.44	-0.27	0.76	2.87	0.38	-0.84	-0.25	-0.96	-0.39	-0.7	0.43	-1.17	-0.91	-0.64	2.07	0.73	1.12	1.11	0.14	0.24	1.4	-1.4	0.21	-0.92	0.5	0.26	0.1	-0.5	-0.53	0.05	1.3	-1.25	-0.11	-1.38
10012670843	399563	FLJ43806	AF052120	AF052120		HSG00205218	-0.26	-0.31	-1.12	-0.03	-0.37	-0.27	-0.28	-0.41	-0.77	-0.29	-0.29	-0.53	-0.2	0.25	2.15	-0.24	-1.06	-0.05	-0.34	-0.07	0.75	-0.38	1.23	-1.21	1.17	0.79	0.44	0.18	1.56	1.18	1.23	1.82	-0.28	-0.7	-1.34	0.11	-0.22	2.42	-0.56	0.74	-0.77	-0.62
10012676818	3645	INSRR	J05046	J05046		HSG00205220	0.05	-0.47	0.18	0.2	1.17	-0.21	0.22	-0.58	-0.14	-0.3	0.07	-0.31	-0.35	0.26	1.27	-0.81	1.03	-0.66	-0.35	1.05	-0.16	-0.06	2	-0.21	0.69	1.39	0.28	-0.83	-0.3	-0.16	-0.15	1.77	-0.69	-0.02	-0.85	0.51	-0.19	0.62	-0.3	0.74	0.29	-0.56
10012672951	7188	TRAF5	AB000509	AB000509		HSG00205227	-0.48	2.04	-0.94	0.53	-0.04	-0.42	3.21	0.87	-0.07	-1.21	1.66	-1.66	0.64	0.02	0.94	-0.02	0.34	-0.72	1.15	0.09	0.08	0.85	-1.12	1.52	4.16	-0.78	-0.65	0.36	0.8	0.42	0.81	-0.26	2.96	0.07	-0.48	-1.47	1.44	-0.99	2.04	-1.11	1.53	0.18
10012667786	1520	CTSS	NM_004079	NM_004079		HSG00205230	-1.44	-2.33	1.62	-0.24	-0.88	-0.13	-0.66	-0.06	0.5	-0.56	-0.22	0.41	-1.33	-1.19	2.35	-0.61	-0.35	0.75	1.11	-1.27	-0.2	-0.5	-0.82	1.41	0.18	0	-0.59	0.09	1.86	-0.31	0.22	-0.27	1.21	-0.09	0.41	-0.85	-1.44	1.1	1.37	-0.56	2.08	-2.4
10012684078	55765	FLJ10901	NM_018265	NM_018265		HSG00205254	-0.23	1.92	1.37	0.12	-0.36	-0.48	-0.48	0.31	0.63	2.18	-0.16	0.22	1.25	-0.44	-0.99	-0.02	0.35	-0.92	1.59	0.35	0.45	0.38	-0.18	-0.26	-2.14	0.1	-0.12	0.18	0.49	-0.26	0.66	-0.37	-0.98	0.44	0.35	0.42	-0.73	-0.91	1.11	-1.13	-0.45	0.55
10012685846	54897	FLJ20321	NM_017766	NM_017766		HSG00205255	1.05	0.14	-0.08	-1.91	-0.06	-0.76	-0.22	0.75	0.29	-0.08	-0.68	-0.11	0.21	-0.79	1.16	-0.14	1.52	0.11	0.92	-0.39	1.4	0.13	0.52	-0.62	-0.09	0.67	0.66	-0.75	0.04	0.63	-2.42	0.98	-0.05	0.01	-0.16	0.04	-0.48	0.64	0.73	-0.22	2.31	0.2
10012673939	5784	PTPN14	NM_005401	NM_005401		HSG00205258	0.3	1.79	-1.3	-0.8	1.02	0.11	0	0.43	-0.4	0.1	1.02	0.03	0.35	-0.19	-0.52	-2.56	0.26	-0.19	-0.74	0.12	-0.53	0.58	0.27	0.01	0.19	0.6	-0.61	-0.26	1.93	-0.35	0.77	-0.29	-1.74	1.76	3.48	-0.11	0.92	-0.18	0.86	0.43	2.3	3.62
10012665432	3953	LEPR	NM_002303	NM_002303		HSG00205261	0	0.56	0.14	-0.32	-0.16	0.2	-0.24	0.16	0.31	0.54	0.1	0.15	0.01	0.49	-0.11	0.11	1.44	-0.42		0.12	-0.37	0.13	0.75	-0.32	-0.1	0.43	2.06	-0.36	-0.73	-0.31	-0.13	-0.4	0.04	-0.16	-0.44	0.53	0.08	-0.2	-0.87	-0.36	0.33	-0.05
10012675820	9580	SOX13	NM_005686	NM_005686		HSG00205268	-1.51	-0.72	0.86	0.05	-0.09	-0.39	-0.37	0.01	0.78	-0.32	-0.17	0.34	0.18	-0.06	1.3	0.31	-0.04	-0.42	0.84	-0.08	0.56	-0.09	0.54	2.48	1.3	2.38	-0.93	-0.73	0.31	-0.09	-0.32	-0.31	0.93	-0.65	0.38	-0.19	-1.14	0.32	0.79	-0.96	-0.36	-0.72
10012675086	55356	SLC22A15	AL353933	AL353933		HSG00205289	0.23	0.78	1.97	0.71	-0.61	1.82	-1.42	3.6	0.76	2.16	-0.63	2.53	1.77	-1.31	-1.69	1.02	-1.06	0.6	-0.43	-1.32	-0.33	-0.04	-0.83	0.71	-0.99	0.21	-0.76	1.36	0.75	-0.64	0.91	-1.27	-0.64	0.05	2.57	-0.86	0.36	-0.3	0.34	-1.17	-0.7	-0.14
10012674160	9181	ARHGEF2	NM_004723	NM_004723		HSG00205290	-0.52	-0.21	0.46	-0.33	0.07	-0.03	0.31	0.09	0.94	0.94	0.07	0.88	0.3	-0.66	-0.46	-0.39	0.24	0.83	2.14	0.21	-0.27	1.74	0.29	0.42	0.05	0.14	-0.29	-0.03	0.79	-0.08	0.08	1.36	0.55	0.38	0.1	-0.31	-0.25	1.68	0.68	-0.31	-1.04	-0.43
10012669955	55920	TD-60	AB040903	AB040903		HSG00205291	-0.01	1.35	0	0.51	-0.64	-1.04	-1.83	1.1	-0.22	1.04	-0.21	0.39	-1.03	0.71	-1.03	0.49	-0.05	0.78	0.08	-0.02	-0.3	1.65	-0.46	-0.33	-0.8	-0.79	0.04	0.49	-0.52	0.49	0.03	-0.02	-0.16	0.19	-0.51	0.31	0.61	-0.5	-0.28	1.35	-0.93	1.03
10012685980	80232	WDR26	NM_025160	non-public		HSG00205292	1.72	0.4	-0.27	-0.15	0.19	-0.82	-1.4	3.74	2.24	-0.34	-1.6	0.45	-0.91	-0.6	2.11	1.96	-0.29	1.54	0.78	-0.3	0.75	-0.57	0.85	0.65	0.01	0.42	-0.4	0.19	0.06	-0.25	0.95	-1.1	0.6	-1.01	0.11	-0.71	-0.04	0.26	1.03	-0.36	1.08	-0.07
10012679864	9900	SV2A	NM_014849	NM_014849		HSG00205294	1.66	3.54	-0.72	-0.72	0.02	-0.3	0.07	-1.65	-1.25	1.25	0.03	0.48	0.39	-0.1	-0.17	-0.39	1.12	-0.35	-0.54	1.17	-0.17	-0.1	-0.12	-2.12	-0.84	-0.44		-1.13	-1.64	-0.92	0.48	0.38	-0.11	-1.1	-0.8		-0.2	-0.81	-0.75	0.29	-0.36	-0.18
10012667980	57212	KIAA0495	AB007964	AB007964		HSG00205295	-0.32	-0.85	0.29	-0.31	0.25	-0.1	-0.21	-1.48	-0.1	0.26	0.41	-1.11	-1.13	0.12	0.32	-0.77	1.22	-0.55	-0.68	0.38	0.44	0.36	-0.44	-0.27	0.8	0.54	0.42	-0.1	-0.47	1.47	-0.39	-0.49	-0.54	-0.52	0.12	0.49	-0.05	0.72	-0.34	0.57	-0.57	-0.17
10012685540	55616	DDEFL1	NM_017707	NM_017707		HSG00205297	-0.69	-0.87	-1.14	1.31	0.05	-1.55	0.03	-0.12	0.76	-1.03	-2.4	-1.82	0.44	3.05	0.93	0.6	-0.72	-0.3	-0.19	2.86	2.26	0.28	-0.08	0.09	3.01	-0.02	1.28	-0.5	-0.91	-1.25	0.9	1.56	0.73	-1.17	-0.79	-0.13	1.26	-0.59	0.06	-0.22	1.41	0.46
10012689354	3595	IL12RB2	NM_001559	NM_001559		HSG00205300	0.06	-0.44	0.87	-0.32	-0.9	-0.19	-0.19	0.95	-0.12	-0.71	2.31	-0.2	-1.29	-0.58	0.55	0.05	0.87	1.21	-0.04	-3.82	-0.67	-0.21	0.93	-0.17	1.14	0.17	3.73	-0.46	-0.54	0.46	-1.38	-1.23	-1.66	1.27	-0.07	-1.55	0.33	-0.52	3.46	-1.18	4.21	3.88
10012670876	90874	MGC45731	XM_371286	non-public		HSG00205543	1.46	0.18	-0.08	-0.2	0.15	0.22	0.11	0.88	0.7	1.53	1.76	4.16	3.48	-0.42	0.33	-0.04	-0.28	2.66	0.14	-0.62	-1.19	-0.34	-0.55	1.51	0.6	-0.21	-1.15	0.9	1.94	-1.7	1.64	-0.83	0.84	1.97	-0.59	-1.36	-0.23	0.34	0.1	-0.27	-0.78	-1.04
10012686209	58	ACTA1	NM_001100	NM_001100		HSG00205632	3.01	0.03	0.74	-0.8	0.3	3.98	2.11	0.94	2.1	3.45	1.3	1.58	0.58	-1.91	-1.69	-0.6	-0.34	1.44	1.7	-0.14	-0.96	2.14	-1.9	0.93	-2.03	-0.63	-1.2	0.15	0.85	0.37	0.14	-0.76	-0.51	0.33	0.21	-0.61	-0.83	1.52	0.89	-0.78	0.89	-0.06
10012673506	9077	DIRAS3	NM_004675	NM_004675		HSG00205634	0.77	-1.05	-0.02	-2.15	-0.63	0.63	0.04	-0.22	1.13	1.16	0.37	0.51	-1.13	0.11	0.35	0.55	2.74	1.8	0.81	-0.03	0.21	-0.72	0.4	-0.38	-0.36	-0.03	-0.89	-0.98	-0.45	0.63	-1.19	-0.96	-1.9	0.35	-0.03	0.86	-2.51	0.62	1.46	2.72	-0.13	1.85
10012672427	4904	NSEP1	NM_004559	NM_004559		HSG00205636	0.65	1.93	-1.48	0.61	3.28	1.84	0.38	-0.35	-0.69	1.15	1.47	0.76	1.39	1.04	-0.69	-0.19	-0.53	-1.01	-2.16	0.36	-1.11	-0.61	0.45	-0.79	-0.62	-0.94	0.34	-0.08	-0.23	0.79	-0.55	-0.68	-0.04	-0.27	0.09	0.49	0.68	-1.07	-1.23	-0.04	-0.86	0.4
10012674877	9447	AIM2	NM_004833	NM_004833		HSG00205638	-1.42	-1.63	-3.19	-0.42	2.57	-1.93	0.31	-0.82	-0.72	-3.29	-0.87	-2.1	-0.46	-0.92	1.28	-2.38	-0.47	-3.23	-1.61	-0.98	-1	-3.56	3.27	0.22	3.09	-0.4	-0.57	-2.81	2.16	-0.24	-0.52	-0.37	0.34	-1.2	-3.18	-1.26	-2.01	-0.97	-2.53		-1.53	-4.3
10012671753	8718	TNFRSF25	NM_003790	NM_003790		HSG00205643	-0.38	0.1	-2.26	-0.22	0.03	-0.15	-1.26	-1.49	-0.67	-0.64	1.96	0.33	-0.43	-0.28	2.85	-0.26	4.08	-0.8	-2.23	0.39	-0.15	-0.13	0.11	-2.15	3.9	-1.27	2.62	-1.31	-0.76	0.42	1.75	0.02	4.12	-3.3	-2.02	0.51	-0.59	-1.25	-1.48	-0.66	-0.67	-0.96
10012677913	64834	ELOVL1	NM_016031	NM_016031		HSG00205645	-0.09	0.02	0.2	-0.59	0.8	0.22	0.4	-0.78	-0.39	-0.24	0.96	-0.24	-0.46	0.36	-0.08	-0.7	0.49	0.21	0	0.06	-0.03	0.1	-0.29	-0.58	-0.01	-0.35	0.87	-0.72	-0.77	-0.24	-0.71	0.72	0	-0.2	-0.45	0.72	-0.12	0.51	-0.62	1.09	-0.1	-0.37
10012684892	127700	NOR1	NM_145047	non-public		HSG00205649	0.4	0.13	0.64	-0.14	-0.3	0.25	-0.08	0.52	0.34	-0.41	0.54	0.52	0.36	-0.23	-0.16	0.7	1.2	0.98	-2.87	0.63	0.74	-1.27	4.22	-1.36	-0.51	-0.2	-1.51	0.01	-1.31	2.03	3.24	2.58	3.58	-1.58	-0.73	1.83	-0.95	0.07	-1.66	-0.17	-1.62	-1.17
10012674798	9410	HPRP8BP	NM_004814	NM_004814		HSG00205651	1.06	1.32	0.62	-0.13	0.75	2.34	1.43	-0.13	0.41	2.95	1.34	2.01	-0.52	-0.44	-1.89	-1.25	0.52	0.82	0.43	-0.14	-0.97	2.58	-2.09	-0.28	-0.93	-1.15	-0.12	1.03	0.89	0.39	0.27	-0.25	-0.64	0.44	-0.11	0.26	0.24	0.32	0	0.96	-0.58	0.74
10012681434	51253	MRPL37	NM_016491	NM_016491		HSG00205667	3.05	1.42	1.44	-0.28	1.87	3.52	0.94	0.25	0.64	2.63	2.31	1.14	-0.76	-0.58	-1.56	-0.74	-1.86	0.73	0.23	-0.33	-0.49	1.21	-1.59	0.4	-2.53	-1.71	-0.54	0.83	0.64	0.72	0.06	-0.3	-0.86	0.7	0.51	0.41	0.21	0.16	-0.31	-0.24	-0.36	0.66
10012674751	22826	DNAJC8	NM_014280	NM_014280		HSG00205668	0.97	1.01	0.83	1.12	0.66	2.81	0.39	0.72	1.4	2.29	1.76	2.43	0.2	-0.16	-0.77	-0.47	-0.35	0.24	-0.99	-0.72	-0.93	-0.53	-0.67	0.18	-0.74	-0.58	-0.26	0.48	0.6	0.32	-0.19	-0.53	0.04	0.7	0.76	-0.22	-0.22	-0.36	-0.9	-0.32	-0.16	0.05
10012670054	57035	NPD014	NM_020317	NM_020317		HSG00205672	-2.78	-0.99	-0.28	-0.58	-1.82	-1.68	0.18	1.81	-0.28	-0.7	-1.53	-1.41	0.34	0.41	0.68	-0.05	-0.41	1.6	0.61	0.46	2.88	0.67	0.54	-0.1	0.73	0.17	-0.27	0.06	0.22	-1.01	0.23	2.07	0.98	-0.68	-0.71	-0.44	-0.07	0.81	-0.19	1.23	-0.32	-0.29
10012666206	6726	SRP9	NM_003133	NM_003133		HSG00205674	0.86	0.73	1.21	1.06	0.31	1.87	-0.03	1.21	2.06	0.47	-0.51	1.33	-0.33	0.4	-1.06	-0.59	-0.85	1.1	0.54	-0.92	-0.77	-0.11	-0.66	-0.2	-1.21	-0.74	-0.86	0.65	-0.18	-0.58	1.08	-0.46	-0.35	-0.26	0.82	-0.39	-0.2	-1.21	-0.4	-0.2	0	0.16
10012667796	23252	KIAA0459	AB007928	AB007928		HSG00205677	0.38	1.75	0.44	0.22	0.12	-0.7	-0.87	0.41	0.35	0.1	0.41	-0.09	1.36	-0.09	-0.33	2.7	-0.05	1.13	-0.01	0.04	2.16	0.53	-0.2	0.03	-0.18	0.97	-0.33	0.48	-0.31	0.53	-0.59	-0.12	0.25	0.39	0.49	-0.07	-0.1	-0.67	0.25	0.29	0.03	0.88
10012686304	2582	GALE	NM_000403	NM_000403		HSG00205678	0.32	1.31	-0.46	0.32	-0.23	0.16	-0.53	-0.67	-0.55	0.31	0.39	-0.14	-0.96	0.86	-0.12	-0.48	0.5	-0.13	-0.39	0.41	-0.01	0.05	-0.03	-0.23	-0.21	-0.45	-0.06	-0.29	0.05	-0.56	-1.03	0.07	-0.03	-0.02	-0.47	1.62	0.13	-0.29	-0.6	1.31	-0.69	0.34
10012677672	3652	IPP	NM_005897	NM_005897		HSG00205680	-0.06	-0.4	0.24	1.5	0.13	-0.4	0.77	0.04	-0.6	-0.06	-0.08	-0.04	-0.41	-0.85	-0.04	-0.72	0.17	0.05	-0.27	0.31	-0.69	-0.04	0.3	2.07	0.49	0.17	0.02	0.16	1.19	0.37	1.05	0.14	0.65	-0.31	0.47	-0.23	-0.63	0.54	0.36	-0.17	0.46	-0.68
10012674889	9453	GGPS1	NM_004837	NM_004837		HSG00205682	0.45	0.8	0.47	0.21	0.27	3.85	1.27	0.87	1.05	2.95	0.84	3.01	0.1	-0.65	-1.2	-0.71	-0.98	-0.24	0.45	-1.35	-0.7	-0.69	-0.5	1.07	-0.44	-0.24	-0.62	0.88	1.04	-0.03	0.72	-0.69	0.39	-0.39	0.54	-0.55	-0.54	-0.01	-0.26	-0.86	-0.31	-0.21
10012667550	2213	FCGR2B	NM_004001	NM_004001		HSG00205702	-0.15	-0.38	0.44	-0.47	0.07	-0.5	1.44	-1.56	-0.74	-0.46	0.44	-0.27	-0.99	0.27	2.71	-0.53	0.14	-0.93	-0.52	0.24	-0.18	-0.86	0.46	-0.33	0.64	-0.46	1.6	-0.92	-0.51	1.28	-0.86	2.05	1.16	-0.8	0.94	1.29	-0.65	0.07	-1.74	-0.42	0.42	-0.66
10012687270	5972	REN	NM_000537	NM_000537		HSG00205704	1.45	0.63	0.12	-0.53	0.52	-0.1	3.12	-0.91	-0.98	0.6	-0.45	-0.32	-0.73	0.13	0.64	-0.08	0.65	0.06	-0.27	-0.15	0.35	-0.73	0.19	-0.61	-0.47	-0.34	0.57	-0.34	-2.44	0.31	0.89	0.35	3.03	-1.3	0.42	2.23	-0.41	-0.17	0.11	0.1	-0.36	-0.75
10012667930	9911	TMCC2	AB007950	AB007950		HSG00205706	-4.48	-1.42	-5.28	-4.51	4.58	-2.05	3.92	4.89	-1.09	-1.18	-1.44	-4.74	-3.31	-0.3	-4.08	-4.94	-0.31	0.17	-3.5	5.09	2.51	4.16	-4.79	0.27	-2.87	-4.67	1.5	-5.18	-1.62	-3.04	-1.63	-1.95	-0.06	-0.8	-5.22	4.4	1.91	-1.61	-4.47	1.62	-5.18	-1.14
10012674264	9249	DHRS3	NM_004753	NM_004753		HSG00205711	-0.67	-0.3	-0.04	-0.49	0.59	-0.38	0.32	-0.75	-0.02	0.04	-0.13	-0.7	-0.53	-0.2	2.37	-0.18	-0.46	-0.17	-0.21	0.82	1.99	0.21	-0.01	0.26	0.37	-0.45	2.24	-0.44	-0.53	0.23	0.73	0.4	0.57	0.11	-0.48	0.48	-0.03	0.48	-0.45	-0.04	-0.2	-0.58
10012666463	64754	SMYD3	NM_022743	non-public		HSG00205714	3.46	2.86	0.54	2.8	0.2	1.89	0.47	0.33	-0.42	1.42	0.68	2.07	-0.75	2.31	-1.38	0.08	-1.44	0.19	-0.1	-0.51	-1.21	1.2	-1.26	-1.56	-1.68	-0.26	-0.37	0.49	-0.17	1.36	0.45	-0.16	-0.25	0.93	0.13	0.47	0.64	-0.72	-0.41	0.74	-0.42	2.44
10012681416	51249	LOC51249	NM_016486	NM_016486		HSG00205716	-0.52	1.69	0.19	0.02	0.47	0.52	0.82	0.18	0.35	1.06	0.47	0.5	0.16	0.1	-0.51	-0.31	-0.05	0.21	-0.49	-0.51	0.25	-0.49	-0.1	-0.59	0.01	0.11	0.08	0.26	-0.01	0.95	0.03	0.42	-0.02	0.29	0.28	0.06	0.57	-0.3	-0.21	0.15	-0.34	0.31
10012666214	92342	MGC9084	AL035369	AL035369		HSG00205718	0.74	0.13	0.99	1.81	0.44	2.38	0.37	2.4	0.11	3.09	-0.27	0.97	1.98	-0.5	-1.03	0.31	-1.45	0.27	-1.07	-1.53	0.29	-0.34	0.7	1.6	0.33	0.11	0.3	1.93	2.77	0.05	1.9	0.02	-0.12	-0.78	1.01	-1.62	1	-0.46	-1.02	-0.45	0	0.39
10012684504	64801	ARV1	AL122047	AL122047		HSG00205720	0.46	1.12	1.6	0.6	0.97	2.2	1.04	0.87	1.3	1.16	0.4	1.21	-1.25	-0.18	-2.79	-0.32	-0.96	1.32	-0.98	-1.28	-0.21	-0.19	-0.24	0.56	-1.12	-0.51	0.15	1.55	0.57	1.45	1.09	-0.81	-0.17	0.88	1.23	-0.32	0.5	-0.36	-0.84	-0.42	-0.57	0.36
10012678773	27022	FOXD3	NM_012183	non-public		HSG00205738	-1.55	-1.21	-1.27	0.28	0.28	-1.45	-0.2	-1.29	-1.12	-1.38	-1.54	-2.73	-0.78	2.52	0.62	0.39	0.02	-1.05	-0.65	2.11	1.22	-0.77	-0.17	-1.08	0.23	-0.46	1.24	-1.62	-2.36	-1.07	-0.07	1.81	0.33	-1.39	-1.42	1.01	-0.1	-0.69	-1.03	0.4	-0.08	-0.12
10012680544	51478	HSD17B7	NM_016371	NM_016371		HSG00205741	-2.16	0.79	-1.72	0.57	-1.09	-0.6	-1.33	-0.91	-0.47	1.22	0.78	0.17	0.48	-0.13	-0.47	1.57	-0.03	-0.44	-1.73	-0.76	-0.54	-0.66	0.73	-0.81	3.61	1.77	-0.27	-0.39	-0.13	-1.02	0.07	-0.12	1.2	-0.46	-1.49	-0.27	0.9	-0.63	-1.42	0.09	-0.6	-0.67
10012683665	84275	MGC4399	NM_032315	non-public		HSG00205744	3.53	2.65	0.34	0.46	0.04	0.32	-1	-0.6	-0.07	0.48	3.94	1.73	-1.25	1.53	1.8	2.51	1.11	2.26	-0.87	-0.43	0.15	1.04	-0.77	-1.11	-0.8	-0.6	-0.48	0.27	0.3	2.15	-0.23	-0.34	-0.08	0.5	0.52	0.69	0.55	-0.68	-0.74	1.9	1.72	3.25
10012676602	27308	AD7C-NTP	NM_014486	NM_014486		HSG00205751	0.45	-0.21	1.27	0.73	0.41	0.98	0.04	-0.02	-0.01	-0.67	-0.33	0.37	-0.15	-1.61	-0.44	0.17	-0.47	4.09		-0.23	0.27	-1.77	1.11	2.03	0.16	1.52	-0.94	5.05	5.28	0.25	4.53	-0.26	0.46	5.23	-0.53	-1.13	0.92	1.03	4.45	-0.56	4.46	1.04
10012688996	284542	LOC284542	AK090467	non-public		HSG00205754	0.22	0.12	0.21	3.73	0.23	0.05	-0.36	-0.05	-0.09	-0.09	0.45	-0.47	0.06	-0.04	-0.09	0.5	-0.1	-0.01	2.05	0.96	-0.27	-0.16	0.36	2.29	0.74	1.71	-0.83	0.17		0.96	-1.39	0.15	-0.39	-0.37		-1.46	0.87	1.88	2.76	-2.37	-0.74	-4.29
10012678794	388699	C1orf46	AF005082	AF005082		HSG00205756	2.17	-0.15	-0.02	-0.12	0.47	0.46	-0.73	-0.27	0.21	-0.95	-0.37	-0.29	0.06	0.6	0.9	0.08	-0.04	0.97	-0.36	-0.45	0.8	-0.74	0.97	-0.4	0.4	-0.55		-0.73	-1.09		-0.5	0.53	-0.24	-0.71	-1.19	0.09	-0.72	-0.22	-0.61	-0.14	0.36	-0.33
10012688296	440695	FLJ16478	NM_001004341	non-public		HSG00205758	-0.3	-0.08	-0.86	-0.03	-0.47	-0.83	-0.06	-0.59	-0.02	-0.46	0.09	-1.69	-0.44	0.34	0.83	0.61	0.62	-0.68	-0.74	0.57	0.12	-1.27	0.24	-0.86	0.12	0.39	0.66	-0.54	0.15	0.03	-0.36	1.21	0.34	-0.56	-0.47	0.45	0.57	-0.05	-0.48	0.34	0	0.06
10012674719	3290	HSD11B1	NM_005525	NM_005525		HSG00205774	-0.34	-0.44	0.48	-0.52	-0.04	0.31	0.7	0.05	-0.22	0.78	0.32	0.84	0.05	-0.79	-0.75	-0.37	2.94	-0.09	-0.63	-0.28	2.11	0.6	0.67	0.97	0.4	0.64	-0.53	1.24	0.38	-0.51	-0.85	-3.2	0.84	1.78	-1.74	-0.59	-1.59	3.26	3.04	-0.49	0.67	1.05
10012675412	11126	CD160	NM_007053	NM_007053		HSG00205778	-0.24	0.38	-0.64	-0.46	1.11	-0.31	1.47	-1.53	-0.84	-0.59	2.77	0.22	-1.45	-0.68	2.57	-0.5	-0.15	-2.53	0.54	0.63	-0.41	0.35	-0.18	0.97	2.76	-0.66	0.09	-0.75	-0.44	-1.21	1.31	-0.41	1.07	0.02	-0.54	0.08	0.47	-0.43	0.68	-1.02	1.05	-0.46
10012674453	1117	CHI3L2	U49835	U49835		HSG00205780	-0.43	0.12	1.01	2.89	0.03	-0.09	-0.28	0.71	-1.26	-0.84	0.01	0.13	-0.49	0.91	1.33	-0.75	-0.26	0.29	1.01	0.61	-0.23	-0.46	0.67	0.12	1.06	0.84	1.53	0.63	3.43	0.79	0.61	0.44	0.12	0.89	0.51	-0.43		1.54	-0.37	0.19	-0.38	0.09
10012678342	2117	ETV3	L16464	L16464		HSG00205782	-2.88	-2.96	-0.37	0.93	-2.58	-3.54	-0.46	-1.68	-0.8	-3.35	-1.65	-1.88	-3.21	2.96	3.48	0.11	0.36	0.41	1.02	2.11	1.88	-0.35	0.92	0.13	2.76	2.14	1.03	-0.9	-1.27	-0.99	-0.3	2.82	0.5	-0.4	-1.07	-0.11	-0.47	0.43	0.35	2.98	0.13	0.5
10012666488	4656	MYOG	NM_002479	NM_002479		HSG00205785	0.2	0.67	-0.16	-0.58	0.2	1.93	1.01	0.92	0.89	-0.13	1.93	1.08	-0.06	0.3	0.84	-0.53	-0.02	0.14	0.05	-0.03	0.07	-0.25	0.57	0.03	0.66	0.02	-0.36	-0.27	0.34	0.22	-0.18	-0.06	-0.19	0.27	0.06	0.11	-0.32	-0.04	0.34	-0.12	0.64	-0.07
10012689457	2948	GSTM4	NM_000850	NM_000850		HSG00205786	-0.28	-0.24	0.15	0.02	0.22	-0.38	0.61	-2.26	-1.12	0.32	-0.12	0.79	0.32	-0.11	0.04	-0.29	0.03	-0.69	0.87	0.2	-0.12	0.35	-0.38	-1.5	-0.98	-1.06	-0.57	-0.25	-1.6	-0.32	1.88	-0.08	0.95	0.23	-0.96	1.46	-0.45	-1.47	0.42	-0.61	0.19	-0.36
10012688539	7780	SLC30A2	NM_001004434	non-public		HSG00205787	0.7	1.17	-0.14	-0.14	0.72	0.06	-0.38	-0.38	-0.05	0.84	-0.53	-0.43	0.45	0.94	-0.08	0.48	-0.22	-0.54	0.4	-0.73	-0.05	-0.47	0.75	-0.99	-0.53	0.58	0.41	-0.11	-0.29	1.04	-0.32	0.89	-0.24	-0.08	-0.19	0.43	-0.06	-0.41	-0.22	0.91	-0.02	0.28
10012688486	3208	HPCA	NM_002143	NM_002143		HSG00205800	0.47	0.46	-0.16	-0.63	0.74	0.64	-0.02	-0.26	0.34	0.5	0.14	0.36	0.09	-0.26	0.12	-0.35	-0.13	-0.3	0.55	0.13	-0.13	0.31	0.28	-0.27	-0.27	-0.36	0.03	-0.22	0.05	-0.53	2	0.05	-0.66	-0.1	-0.14	0.41	-0.13	0.01	-0.02	-0.36	0.04	-0.22
10012682064	84328	LZIC	NM_032368	non-public		HSG00205807	-0.27	0.17	0.21	0.08	-0.26	1.68	0	0.31	0.48	0.95	0.49	1.06	0.57	0.12	-0.6	-0.71	-0.59	-0.31	0.04	-0.47	-0.13	-0.07	0.31	0.25	-0.32	0.25	0.64	0.31	1.12	0.42	-0.72	0.29	-0.88	0.51	0.59	-0.08	-0.68	-0.21	-0.08	-0.67	0.19	-0.41
10012673143	10327	AKR1A1	NM_006066	NM_006066		HSG00205809	0.76	0.77	0.24	0.24	0.27	1.38	-0.35	-0.33	-0.67	1.07	1.55	0.08	-0.71	0.44	-0.28	0.18	0.3	0.4	-0.43	-0.01	-0.86	1.04	-0.39	-0.72	-0.24	-0.77	0	0.02	-0.29	0.52	-0.37	0.09	0.43	-0.12	-0.22	0.98	0.22	-0.59	-0.5	0.7	-0.43	0.83
10012683282	128077	LIX1L	NM_153713	non-public		HSG00205811	0.6	-0.47	-0.18	0.29	0.13	1.27	-0.15	0.51	-0.76	0.05	1.01	0.52	0	-0.35	-0.06	0.33	0.2	-0.02	0.8	-0.37	-0.08	-0.27	0.14	0.28	0	0.23	0.33	-0.04	0.51	0.99	0.44	0.47	-0.41	1.19	-0.52	-0.14	-0.23	1.29	0.31	-0.2	0.04	-0.46
10012675336	11079	RER1	NM_007033	NM_007033		HSG00205812	0.38	0.12	-0.07	-0.53	0.56	1.49	0.53	0.03	0.07	1.6	0.75	0.1	-0.86	0	-0.39	-0.6	0.23	-0.23	-0.1	-0.18	0.32	-0.16	-0.32	0.13	-1.09	-0.57	-2.21	0.15	0.77	1.05	0.1	-0.42	-0.08	0.77	0.29	-0.12	-0.64	0.33	0.01	-0.5	0.66	0.1
10012671671	8668	EIF3S2	NM_003757	NM_003757		HSG00205813	-0.41	1.11	0.35	0.36	0.36	1.64	0.14	-0.81	-0.3	1.48	2.7	-0.14	-1.83	0.25	-0.04	0.42	0.57	0.39	-1.32	-0.06	-0.77	0.64	-0.09	-0.85	-0.59	-0.19	0.6	-0.16	0.41	1.12	-0.52	-0.12	0.25	-0.43	0.14	0.57	0.32	-0.18	-0.49	1.79	-0.06	0.05
10012677668	79656	FLJ11588	NM_024603	non-public		HSG00205829	1.61	0.76	0.04	0.41	-0.4	2.42	-0.12	-0.17	-1.49	1.38	2.37	0.26	0.67	-0.35	-0.81	-0.18	-0.62	0.84	-1.15	-0.31	-2.08	1.73	-0.43	-1.01	-0.6	-0.44	0.46	0.59	0.91	1.78	-0.5	-0.26	-1.16	1.16	0.27	0.12	2.45	-1.59	-0.76	0.38	-1.64	1.01
10012669564	8407	TAGLN2	NM_003564	NM_003564		HSG00205830	-0.57	0.58	1	-0.98	0.3	-0.02	1.76	-1.71	-0.78	-0.54	0.34	-0.35	-0.36	-0.43	2.82	-0.56	-0.31	-1.1	0.46	-0.22	-0.91	-0.78	-0.78	0.11	-0.62	-0.47	-0.51	-0.27	1.09	1.2	-1	0	0.42	-0.88	0.27	-0.08	-1.71	0.78	0.14	-0.51	2.07	-0.47
10012670764	8574	AKR7A2	NM_003689	NM_003689		HSG00205831	0.69	0.9	1.07	-0.09	-0.25	1.6	0.28	-0.48	-0.96	0.91	1.55	0.48	-0.9	1.36	-0.58	-0.61	0.74	1.38	0.56	-0.32	-1.04	2.31	-0.94	-1.5	-1	-0.78	0.28	0.11	0.13	0.93	-0.23	0.42	-0.32	0.08	0.27	2.22	0.55	-0.93	0.01	2.76	-0.68	1.58
10012675450	4817	NIT1	NM_005600	NM_005600		HSG00205832	-0.78	0.32	0.3	-0.45	-0.51	0.56	-0.12	0.29	-0.13	0.83	0.19	0.13	-0.07	-0.77	-0.47	-0.17	0.48	-0.57	0.57	0.08	-0.27	0.53	0.12	0.08	0.51	0.37	0.13	-0.11	0.26	-0.05	-0.15	0.39	0.49	0.52	0.01	0.27	0.02	0.06	0.18	-0.1	-0.91	-0.51
10012667953	1647	GADD45A	NM_001924	NM_001924		HSG00205834	0.13	-0.98	3.52	0.16	0.02	-0.21	-0.45	3.69	3.33	0.61	-1.24	0.85	0.16	-0.5	-3.68	1.1	-1.56	0.87	0.13	-0.67	0.02	-1.03	-0.95	2.43	-1.02	-1.24	-1.16	0.29	0.31	-0.75	0.58	-0.8	-0.93	1.23	1.99	-0.42	-2.3	0.24	-0.38	-1.26	1.06	0.93
10012665215	27159	CHIA	AB025008	AB025008		HSG00205835	0.58	-0.56	-0.31	-0.19	1.82	0.44	1.2	-1.17	-1.19	-0.71	-0.42	0.41	-0.03	-0.91	0.12	-0.11	-0.52	1.24	0.91	0.32	-0.33	-0.21	-0.46	-1.68	-0.34	-1.41	-1	-0.13	-0.99	-0.09	2.76	0.19	3.84	-1.01	-0.3	1.59	-1.67	-5.03	-1.68	-0.41	-0.79	-0.72
10012676082	127933	UHMK1	NM_144624	non-public		HSG00205836	0.01	-0.36	-0.36	0.93	-0.25	-0.67	-0.77	-0.3	0.19	-0.49	-0.82	-0.24	0.36	2.94	0.67	-0.03	-0.59	0.4	0.11	0.78	1.11	-0.36	0.43	0.09	0.86	0.49	0.36	-0.2	-0.55	-0.45	0.22	-0.42	0.33	-0.83	-0.32	-0.24	-0.01	-0.62	-0.05	1.32	0.27	-0.04
10012670650	5997	RGS2	NM_002923	NM_002923		HSG00205837	-1.52	-2.95	-0.67	0.19	1.54	0.54	4.45	-1.43	0.71	-0.48	-0.89	0.94	1.68	-3.63	-0.3	-0.23	-0.37	-2.69	-0.79	-1.4	-0.6	-3.12	2.97	0.73	1.44	0.1	-1.51	-0.92	0.37	0.51	-0.34	0.1	0.59	-0.17	-0.59	-0.86	-2.11	0.48	-1.07	-3.23	-0.11	-3.48
10012677957	51018	CGI-115	NM_016052	NM_016052		HSG00205838	-0.27	1.11	0.46	3.64	1.99	1.51	-0.29	0.86	1.54	0.21	1.01	0.88	0.16	0.58	-0.82	0.92	-0.35	0.79	-1.32	0.32	0.79	0.58	-0.52	-0.34	0.08	-0.29	0.16	1.91	0.08	-0.49	0.51	-0.49	-0.2	0.15	0.74	0.68	0.98	-0.9	-2.11	-0.5	-1	1.22
10012677874	51102	CGI-63	NM_016011	NM_016011		HSG00205839	1.4	0.43	0.18	0.22	0.98	1.6	0.13	-0.12	0.35	0.52	2.2	-0.14	-0.51	-0.18	-0.39	0.21	0	-0.01	-0.45	0.4	0.3	0.99	-0.6	-0.28	-0.13	-0.24	1.78	0.09	0.27	0.69	0.18	0.38	-0.13	0.19	0.04	0.1	0.59	0.41	-0.36	0.45	-0.37	0.48
10012666685	388730	LOC388730	NM_203376	non-public		HSG00205840	0.52	0.28	-0.08	-0.46	0.22	-0.11	-0.45	0.47	0.75	-0.12	0	0.29	0.49	-0.2	0.34	-0.49	0.01	0.43	-0.6	0.28	0.31	-0.36	0.77	0.25	0.89	1.04	-0.02	0.04	0.66	-0.38	-0.03	0.53	-0.2	-0.26	-0.16	-0.25	0.03	0.97	-0.22	-0.03	0	-0.43
10012671235	9970	NR1I3	NM_005122	NM_005122		HSG00205842	0.17	1.66	-0.41	-1.02	-0.18	-0.15	1.63	0.71	4.59	0.08	1.48	0.25	-0.4	-0.28	-0.3	1.54	1.26	-0.63	-0.8	-0.48	0.67	-0.36	-0.26	0.28	0.9	0.33	-0.03	-0.67	0.66	0.53	-0.46	-0.01	-1.2	0.36	0.4	-0.06	-0.61	-0.26	1.09	-0.26	0.59	1.78
10012670649	5996	RGS1	NM_002922	NM_002922		HSG00205844	-0.43	-1.26	-0.74	-0.24	0.62	1.65	0.24	-3.12	-1.78	2.38	2.32	0.52	-1.42	0.23	-0.61	0.61	3.51	-0.12	3.06	0.07	-1.69	-1.57	4.45	-0.31	3.38	-0.84	-0.83	0.29	-2.83	-0.11	-3.02	-1.43	1.25	0.08	-0.72	0.6	-0.14	-1.63	3.32	-1.35	0.4	0.52
10012678041	10726	NUDC	NM_006600	NM_006600		HSG00205846	0.34	0.98	-0.19	0.23	0.13	0.75	-0.87	-0.02	0.08	0.33	0.76	-0.05	-0.36	0.4	-0.24	-0.18	0.27	-0.26	-0.88	0.29	-0.22	-0.28	0.29	-0.46	-0.13	-0.32	1.66	0.16	-0.05	0.97	-0.64	0.37	-0.08	0.25	-0.09	0.31	0.36	0.06	-0.78	0.79	-0.37	0.78
10012678552	6944	TCFL1	NM_005997	NM_005997		HSG00205847	-0.17	0.08	0.31	0.21	-0.19	1.31	1.07	-0.41	0.19	0.59	1.01	0.53	-0.21	-0.1	-0.78	-0.69	0.61	-0.33	-0.29	-0.22	-0.51	0.43	-0.15	-0.1	-0.25	-0.12	0.19	-0.15	0.13	0.31	-0.08	0.1	-0.14	0.03	0.18	0.69	-0.18	0.34	-0.18	1.27	-0.83	-0.14
10012673989	2810	SFN	NM_006142	NM_006142		HSG00205848	-1.12	-1.59	-1.11	-0.82	-0.81	-0.76	-0.4	-0.42	-0.07	-0.72	-0.37	-0.86	-0.36	0.17	3.67	0.59	0.73	0.43	0.71	2.02	1.91	-0.28	0.37	-0.01	0.54	0.18	0.12	-1.6	-0.29	-0.3	-0.18	0.7	-0.48	0.22	-1.22	-0.12	-0.42	0.34	1.55	0.86	0.43	-0.41
10012671268	126668	DKFZp434M202	NM_182499	non-public		HSG00205849	0.41	0.01	0.16	-2.23	0.92	-0.53	-0.67	2.38	-1.94	-1.44	2.51	0.43	-0.1	-0.01	0.55	0.74	0.12	0.36	-1.36	0.33	-0.82	-0.11	3.15	-0.98	-0.53	-0.07	4.74	0.09	0.64	3.84	-0.56	0.14	1.38	2.86	-2.7	-0.05	2.97	-0.35	-2.03	-0.48	-0.19	-0.31
10012679853	10969	EBNA1BP2	NM_006824	NM_006824		HSG00205850	1.56	1.52	0.63	0.35	0.44	1.09	0.4	0.2	0.73	1.68	1.44	0.41	-0.44	0.37	-1.15	-0.12	-1.03	0.09	-1.07	-0.41	-0.41	0.7	-0.72	-0.3	-0.66	-0.81	0.69	0.77	0.33	0.55	0.26	0	-0.24	0.61	0.48	0.32	0.35	0.24	-1.43	0.28	-0.36	1.78
10012687764	2224	FDPS	NM_002004	NM_002004		HSG00205851	1.64	1.47	2.43	0.71	-0.64	0.96	-0.58	1.51	1.28	0.69	0.08	-0.1	-2.12	-0.02	-1.36	-0.12	-1.07	2	0.67	-0.82	-0.58	1.77	-1.18	0.54	-2.26	-0.93		1.48	1	0.98	0.55	-0.5	-0.39	1.62	1.1	0.06	0.11	0.61	0.14	-0.14	0.42	1.48
10012669467	5710	PSMD4	NM_002810	NM_002810		HSG00205852	-0.81	-0.69	-0.67	0.37	-0.05	0.12	0.84	-0.77	-0.18	-0.41	-0.12	-0.53	-0.59	0.99	1.1	-1.35	-0.47	-0.12	-0.13	0.22	-0.26	-0.71	0.09	-0.06	0.68	0.06	0.64	-0.62	-0.57	-0.2	-0.42	1.03	-0.13	-0.06	-1.01	0.28	-0.35	-0.13	-0.43	0.91	-0.38	-0.1
10012687044	765	CA6	NM_001215	NM_001215		HSG00205853	1.59	1.62	0.59	-1.15	0.38	0.86	2.79	-0.15	0.19	-0.3	0.37	1.68	0.1	-0.91	-0.22	-0.05	-0.98	0.07	-1.03	-0.74	-0.41	-1.34	-3.39	3.06	-0.44	0.8	2.4	1.38	0.2	2.34	3.91	-1.38	-2.78	3.67	3.24	-0.44	1.55	2.49	-0.04	-0.61	4.61	2.68
10012687843	2532	FY	NM_002036	NM_002036		HSG00205855	0.08	0.7	-3.04	-2.02	3.6	0.57	3.88	0.21	0.73	-0.72	-0.19	-0.98	-2.43	-0.4	-0.77	-2.37	2.45	0.75	-1.29	3.9	-0.44	0.26	-1.04	0.75	-0.72	-1.67	2.31	-2.49	-0.22	-0.12	-1.21	-0.31	-0.44	-0.17	-2.87	3.5	0.02	0.55	-2.38	3.43	-2.16	-1.27
10012674116	29101	HSPC182	NM_014188	NM_014188		HSG00205856	0.12	-0.87	1	-0.88	-0.75	0.77	0.54	-2.36	-0.36	-0.73	1.6	-0.73	-0.91	-0.13	0.66	0.3	-0.29	0.68	-1.03	0.61	-1.57	-1.29	2.34	0.31	1.17	3.54	1.26	-0.91	-0.68	1.42	-0.68	0.8	0.16	-0.21	0.54	0.19	-0.48	1.32	-1.51	2.89	-0.93	-1
10012676598	4170	MCL1	L08246	L08246		HSG00205857	-1.13	-0.18	0.68	-0.25	-1.13	-1.72	-2.65	2.53	3.21	-0.96	-2.19	-0.56	-0.89	-1.09	1.35	3.59	-0.58	1.94	1.33	-1.81	0.82	-0.44	0.11	1.69	-0.88	-0.03	-0.84	0.82	1.28	1	0.58	-0.78	2.39	2.77	0.49	-1.18	-0.85	0.8	1.53	-0.34	3.42	0.39
10012680753	22911	WDR47	NM_014969	NM_014969		HSG00205859	-0.42	0.19	0.65	0.61	-0.26	-0.12	-0.66	2.31	1.26	0.51	0.13	-0.28	0.31	-0.24	-0.38	-0.09	-0.36	0.46	0.15	-0.56	-0.01	-0.5	-0.27	1.61	-0.43	0.68	-0.91	1.08	2.36	-0.38	1.43	-1.04	-0.17	1.26	0.59	-1.11	-0.39	0.96	0.64	-2.14	0.22	-0.61
10012671549	2134	EXTL1	NM_004455	NM_004455		HSG00205860	-0.31	0.06	-0.22	-0.03	0.07	-0.18	0.46	-0.38	0.09	0.27	-0.2	-0.47	0.31	1.11	0.69	0.2	0.4	-0.18	0.51	0.44	0.27	0.29	-0.07	-0.81	0.32	-0.34	0.09	-0.53	-0.45	0.17	0.27	0.57	0.2	-0.47	-0.2	0.99	-0.37	-0.01	-0.04	0.5	0	0.17
10012681267	57549	IGSF9	AB037776	AB037776		HSG00205861	-0.02	-0.23	-0.3	-0.13	0.91	-0.14	0.33	-0.19	-0.31	0.36	-0.14	-1.39	0.12	0.26	0.42	-0.47	0.78	0.2	0.18	0.1	-0.12	-0.18	-0.04	0.42	0.37	1.26	0.54	0.81	0.71	-0.55	0.71	2.24	-0.77	-0.01	0.87	0.5	2.59	-0.09	0.3	1.22	0.08	0.84
10012681798	57576	KIF17	AB037826	AB037826		HSG00205865	-0.02	0.2	-0.02	0.09	1.08	-0.13	0.29	0.09	0.11	0.43	0.22	0.03	0.4	0.37	0.74	0.04	0.09	0.26	0.25	0.82	0.4	0.82	0.15	0.02	0.14	0.02	-0.09	-0.39	-0.06	-0.05	0.06	0.26	0	0.28	-0.44	0.2	0.06	0.5	0	0.27	-0.09	0.13
10012667289	1380	CR2	NM_001877	NM_001877		HSG00205876	0.2	-1.61	-0.48	0.67	-0.48	0.06	0.18	-1.06	-0.44	0.59	0.92	-0.65	-0.78	1.44	-0.19	-1.12	0.41	-1.3	-1.16	0.4	0.15	-0.19	0.2	4.58	0.49	-1.1	1.4	-0.5	0.39	0.33	0.08	-0.23	3.72	3.33	-0.25	-0.24	-0.5	-0.46	0.52	-0.57	2.91	0.93
10012684740	3914	LAMB3	NM_000228	NM_000228		HSG00205877	0.95	-1.48	-2.98	-1.13	-0.44	-0.14	2.75	0.28	-0.41	-0.51	0.47	-0.75	0.42	-0.45	1.96	-0.93	3.09	0.57	-0.02	4.19	-0.36	-2.48	3.26	3.19	0.57	-0.44	-1.91	-2.85	-0.07	-0.27	-2.39	2.41	-1.22	-0.62	-3.29	0.67	-2.08	0.12	0.07	0.86	3.05	-0.95
10012689434	2947	GSTM3	NM_000849	NM_000849		HSG00205878	-0.12	-0.43	0.48	0.16	-0.32	0.16	2.46	-1.21	-0.16	0.25	1.27	-0.45	-1.66	0.85	0.2	0.98	0.14	-0.32	-0.31	-0.32	0.1	-0.91	0.32	-0.73	-0.02	-0.87	2.73	-0.58	-0.36	1.32	0.81	-0.36	-1.27	0.04	-0.73	1.94	-0.36	-0.11	-0.47	0.87	0.13	0.76
10012671420	1969	EPHA2	NM_004431	NM_004431		HSG00205880	1.01	0.13	-0.78	-1.53	0.62	-0.38	1.12	-0.52	0.4	0.29	1.24	0.37	0.43	-0.54	-0.35	-1.99	3.48	-1.64	-0.5	-0.15	-0.51	-0.16	-1	-1.04	-0.49	-1.97	-0.94	-0.71	-0.47	0.68	-1.37	0.19	2.78	-0.87	0.61	1.11	0.52	-0.14	1.19	-0.96	0.23	0.11
10012671919	64793	DKFZP434L0117	AL133609	AL133609		HSG00205882	-0.33	0.03	0.99	0.38	-0.16	0.52	-0.64	2.18	1.46	0.98	-0.18	0.56	0.09	-0.58	-0.66	0.96	0.82	0.22	0.13	0.14	0.3	1.44	0.05	0.88	-0.57	-0.02	-0.43	0.33	0.31	0.33	-0.61	-0.21	-0.3	0.47	0.35	-0.07	-0.07	0.26	0.31	-0.44	-0.41	-0.13
10012680414	91156	DKFZp434B1231	AL137493	AL137493		HSG00205894	0.33	-0.66	-0.1	0.49	1.06	0.51	2.86	-0.26	-2.82	0.87	-0.08	1.06	0.14	-2.78	-0.68	-0.03	-1.38	-2.91	1.52	-1.17	2.56	0.23	0.34	0.8	-0.84	3.16	-1.26	0.42	1.87	4.18	0.87	-4.62	-2.78	-0.39	3.53	0.64	3.37	3.54	0.32	-0.39	4.58	5.45
10012678804	51133	KCTD3	NM_016121	NM_016121		HSG00205895	2.52	3.09	3.39	1.64	-0.65	0.87	-2.74	3.12	2.33	0.33	-0.79	3.41	-0.44	-0.97	-2.98	1.38	-1.45	2.57	0.49	-1.5	-1.17	2.16	-2.21	0.5	-4.07	-1.22	-1.82	2.99	1.43	0.39	1.01	-2.09	-0.42	0.76	2.94	-1.28	0.35	-1.02	-0.01	-1.69	-0.07	1.56
10012677471	10250	SRRM1	NM_005839	NM_005839		HSG00205896	3.03	2.96	-0.07	-0.52	0.34	2.19	0.58	-0.31	0.71	1.35	2.33	2.82	2.06	-0.61	-0.55	0.69	-0.25	0.04	0.23	-0.63	0.18	-1.34	-3.26	-0.25	-0.23	-0.07	1.13	0.61	-0.23	0.09	0.25	-0.24	0.03	0.04	0.25	-0.64	0.43	0.3	0.07	-0.2	0.45	1.09
10012684230	3075	CFH	NM_000186	NM_000186		HSG00205897	-0.87	-0.35	-0.69	0.58	-0.15	-0.44	0.58	-0.49	-0.13	-0.49	0.2	0.59	-0.31	1.19	-0.43	1.81	-0.21	1.08	-0.55	0.07	-0.76	-0.23	0.03	2	0.38	-1.47	1.06	1.35	1.17	2.24	0.41	-0.18	0.79	-1.29	-0.62	-0.27	-0.31	-0.37	0.2	-0.04	-1.54	2.1
10012685141	163786	DKFZp761A078	NM_194292	non-public		HSG00205901	0.12	1.88	0.01	3.86	-0.53	-0.07	-1.53	1.79	0.61	-0.49	-1.55	-0.02	0.05	1.2	-0.99	3	-0.13	0.33	-1.19	0.1	2.23	-0.27	2.46	0.41	-0.87	-0.01	0.69	0.4	-0.74	-0.48	-0.41	-1.34	-0.65	-1.23	0.44	-0.28	0.58	-2.24	-0.79	-0.73	-0.71	-0.2
10012687884	460	ASTN	AB006627	AB006627		HSG00205911	-1.09	-0.36	-1.16	1.28	-0.56	-0.02	0.17	0.74	-0.63	1.79	-0.44	0.24	-0.18	-0.96	0.85	0.13	0.28	-0.42	2.89	-0.01	-0.13	0.71	2.94	-0.39	-1.28	0.81	-0.37	-0.46	0.3	0.07	0.08	3.05	-1.26	2.95	-0.69	-0.76	-0.19	-0.84	-0.55	2.47	-1.09	0.16
10012674038	7075	TIE1	NM_005424	NM_005424		HSG00205912	-0.31	0.7	0.52	-0.27	0.57	-0.57	0.48	-0.2	0.97	-0.04	0.02	-0.14	1.18	0.11	0.52	-0.11	3.36	-0.15	-0.65	2.05	-0.49	0.99	0.26	-0.47	-0.02	-0.44	0.71	-1.12	-0.2	0.06	-0.1	0.91	-0.16	-0.48	-0.32	0.82	-0.66	-0.1	-0.39	0.32	-0.65	-0.45
10012668443	25802	LMOD1	NM_012134	NM_012134		HSG00205914	-0.45	-0.19	-0.37	-0.17	2.37	-0.22	0.12	-0.14	-0.06	-0.44	-0.13	-0.05	0.37	0.35	0.17	-0.18	0.2	-0.01	0.06	1.52	0.73	0.76	-0.08	-0.18	0.25	-0.26	0.19	-0.54	-0.12	-0.22	0.08	0.37	0.52	-0.43	-0.7	0.6	-0.01	-0.33	-0.34	0.29	-0.01	-0.12
10012667737	23456	ABCB10	NM_012089	NM_012089		HSG00205915	3.27	2.7	0.77	-1.07	3.31	3.24	-0.8	3.88	4.18	1.5	-0.45	3.35	-0.6	-1.48	-2.33	-0.67	-0.15	1.47	-0.15	-0.77	-0.55	0.71	-0.95	1.02	-2.21	-1.07	-0.35	1.47	0.7	-0.89	0.12	-1.24	-0.49	0.38	0.49	-0.46	-0.18	-0.45	-0.68	-0.57	-0.2	-0.08
10012682252	83931	MGC4796	AK000808	AK000808		HSG00205927	-0.44	-2.73	-1.37	-2.65	-0.85	-0.94	0.5	-1.18	-0.38	-1.71	-0.45	-0.65	0.08	-1.69	3.62	-1.12	0.48	-1.49	1.4	0.58	0.21	-1.67	1.86	-0.36	2.9	2.28	0.72	-1.64	0.07	0.14	-0.67	1.19	-0.63	-0.8	-1.36	0.08		1.13	0.82	-0.7	0.09	-2.8
10012671938	79819	FLJ23129	AL133617	AL133617		HSG00205928	-0.31	0.81	-0.24	-0.08	0.38	0.18	0.22	0.46	1.63	1.12	-0.03	0.53	0.78	0.16	0.58	1.38	-0.49	0.2	-0.22	-0.15	0.32	0.74	0.99	0.35	0.16	0.47	0.13	0.43	0.2	0.37	2.53	0.66	0.12	0.42	0.45	0	1.12	-0.08	-0.01	0.03	0.43	-0.07
10012665557	142	PARP1	NM_001618	NM_001618		HSG00205930	1.37	3.32	0.78	0.94	0.77	0.96	-0.81	1.9	2.26	0.97	1.43	2.36	0.41	-0.46	-1.88	0.36	-0.83	1.25	0.65	-0.39	-0.47	3.07	-1.63	0.02	-1.66	-1.55	0.24	1.69	0.68	0.83	0.33	-0.72	0.16	0.43	0.66	-0.38	0.86	0.36	-0.21	-0.31	-1.36	0.97
10012689284	3321	IGSF3	NM_001542	NM_001542		HSG00205931	-0.17	0.14	-0.2	0.12	0.03	0.13	0.31	-0.55	-0.68	0.08	-0.55	-0.46	1	0.11	-0.08	0.24	-0.6	-1.41	3.15	1.04	0.01	-0.48	0.64	-0.51	-0.26	0.34	0.55	-0.29	0.57	-0.67	3.01	0.52	-1.6	0.38	-0.25	-0.83	0.9	0.04	1.43	0.53	0.16	0.02
10012686543	6401	SELE	NM_000450	NM_000450		HSG00205932	-0.25	-0.76	-0.02	0.83	1.24	-0.6	0.04	0.52	-2.45	-0.56	0.12	-4.65	-0.2	2.15	-0.06	-1.57	-0.11	0.38	3.62	-0.26	-0.41	-0.04	0.13	2.82	-0.13	2.25	-5.31	3.25	2.2	-0.77	0.37	-0.76	-1.25	2.02	0	-0.95	3.85	-0.89	-0.05	-4.1	1.05	1.81
10012679228	10885	WDR3	NM_006784	NM_006784		HSG00205933	0.29	1.1	0.84	3.03	-0.42	0.61	-1.33	0.65	1.36	0.44	-0.08	0.83	0.14	0.31	-1.44	1.56	-0.27	0.46	-0.59	-0.52	0.75	1.38	-1.04	-0.49	-0.59	-0.78	0.39	1	1.05	0.05	1.19	-0.26	0.34	0.25	0.94	-0.31	1.18	-0.3	-0.49	-0.19	-1.93	0.59
10012674992	23400	ATP13A2	AL354615	AL354615		HSG00205935	0.54	-0.62	-0.4	-1.5	0.26	1.58	1.35	-0.4	0.18	0.27	-0.08	-0.66	0.28	-0.46	-0.55	-0.17	0.38	-0.3	0.02	0.34	-0.27	-0.6	0.43	-0.49	-0.12	0.16	0.74	-0.93	-0.62	-0.14	-0.45	0.99	-0.25	-0.28	-0.58	0.41	-0.52	0.69	-0.24	0.26	0.36	0.19
10012686887	26092	LAP1B	AL050126	AL050126		HSG00205937	0.77	0.17	1.76	1.82	0.07	2.26	-0.75	1.82	0.91	0	-0.35	1.48	-0.18	-1.13	-1.28	0.58	-0.73	0.77	0.21	-1.17	-1.07	-0.08	0.15	0.81	-0.73	-0.12	-0.82	0.2	2.2	1	0.18	-2.28	-0.81	0.22	2.26	-0.81	-0.67	-0.09	1.07	-1.29	-0.14	-0.94
10012668802	8073	PTP4A2	NM_003479	NM_003479		HSG00205957	0.29	-0.74	-0.59	0.14	-0.02	0.25	-0.57	-0.67	0.1	-0.52	-0.23	-0.1	0.1	0.77	2.4	0.23	-0.11	0.53	-0.53	-0.26	0.22	-1.08	0.89	-0.1	0.34	0.51	0.17	-0.64	-1.21	0.33	-0.72	-0.15	0.35	-0.7	-0.39	-0.26	-0.23	-0.4	-0.14	0.12	0.7	-0.29
10012670484	864	RUNX3	NM_004350	NM_004350		HSG00205958	0.29	1.07	0.48	-1.26	-0.1	-1.35	-1.22	0.21	-0.51	0.74	0.77	0.67	-0.46	-0.45	3.71	-0.07	1.18	-1.03	0.74	-0.73	-1.5	-0.13	-0.85	-0.71	0.59	0.29	0	0.26	0.17	1.66	-0.85	-0.07	0.76	0.3	0.53	0.28	0.05	0.14	1.16	-0.53	1.75	1.05
10012666983	4898	NRD1	NM_002525	NM_002525		HSG00205960	0.92	0.02	-0.2	0.27	0.66	1.42	-0.23	0.4	0.22	0.56	0.75	2.22	1.09	-0.03	1.12	-0.17	-0.67	0.26	-0.14	-0.46	-0.32	-1.11	1.55	0.42	0.04	0.6	0.55	0.12	0.49	0.27	-0.58	-0.08	0.1	0.24	0.04	-0.44	-0.02	0.14	-0.05	0.21	0.66	0.02
10012673534	9019	MPZL1	NM_003953	NM_003953		HSG00205962	0.82	-0.89	-0.08	-0.74	-0.32	-0.09	-0.44	-1.29	-0.28	-0.02	0.14	0.2	-0.32	-0.44	3.43	-0.37	0.35	-0.46	1.03	-0.47	-0.39	-0.21	-0.69	0.72	0.22	-0.09	0.51	0.29	2.25	3.48	0.35	-0.1	-0.56	-0.67	-0.22	0.04	-0.85	1.05	0.74	-1.11	0.78	-0.66
10012683660	360023	FRBZ1	NM_194314	non-public		HSG00205984	-0.06	0.4	3.49	1.5	-0.73	0.98	-0.09	2.98	3.59	3.41	-0.66	1.28	2.17	-1.01	-1.24	1.01	-0.49	0.17	1.53	-2.07	-1.01	1.41	-3.34	0.43	-2.42	-1.93	-1.93	3.55	0.08	-1.17	1.65	-1.46	1.02	-1.9	3.01	-0.57	1.33	-1.53	-0.16	-2.18	-0.64	0.08
10012685003	54823	C1orf26	NM_017673	NM_017673		HSG00205985	0.12	0.52	-0.38	-0.22	2.36	0.71	0.31	0.69	0.75	-0.47	-0.17	0.04	0.04	0.27	-0.34	-0.36	-0.1	-0.13	-0.42	0.23	0.87	0.16	1.16	0.2	0.59	0	0.07	-0.47	0.19	0.05	0.48	-0.24	0.28	-0.62	-0.44	0.41	0.53	-0.3	-0.4	-0.47	0.09	-0.17
10012685130	84886	FLJ14525	NM_032800	non-public		HSG00205986	0.2	0.96	0.22	1	2.17	-0.23	0.27	0.22	0.84	0.09	0.3	-0.02	-1.14	-0.35	0.08	-1.19	-0.32	-0.27	-0.59	0.62	0.15	-0.73	-0.38	0.48	-0.47	-0.3	0.58	0.73	0.28	2.4	0.24	-0.07	-1.07	2.76	-0.48	0.64	-0.05	1.06	-1.6	0.55	-0.23	-0.72
10012689373	2899	GRIK3	NM_000831	NM_000831		HSG00205987	-0.2	0.5	1.36	0.89	-0.04	0.4	-0.38	0.18	0.37	0.26	0.32	0.26	-0.5	0.7	-0.2	0.76	-1.22	2.47	0.06	-0.38	0.32	-0.09	0.6	0.5	2.11	0.1	-0.43	0.54	0.73	0.21	0.33	2.23	0.75	0.51	1.83	-2.57	0.84	0.27	0.73	4.38	2.62	0.94
10012670229	57657	HCN3	AB040968	AB040968		HSG00205989	-0.22	1.14	-0.76	-0.38	-0.45	-0.63	0.66	0.28	-0.34	0.2	-0.81	-0.84	0.11	0.63	-0.13	1.24	0.45	0.15	-0.87	1.07	0.1	0.25	0.08	-0.53	0.13	0.1	0.24	0.34	0.01	1.12	-1.73	0.01	0.17	-0.09	-0.21	-0.06	3.38	-0.41	-0.23	0.92	0.33	0.92
10012669534	8394	PIP5K1A	NM_003557	NM_003557		HSG00205993	-0.79	0.19	0.48	0.26	-0.31	-0.15	-0.21	-0.18	0.48	0.12	-0.17	0.03	0.22	-0.2	-0.4	0.67	0.69	0.05	-0.23	0.45	0.54	1.13	0.25	-0.77	-0.31	0.52	-0.46	0	0.74	0.32	0.37	-0.51	0.51	0.37	0.63	-0.26	0.76	0.29	0.98	-0.42	-0.38	-0.55
10012687155	943	TNFRSF8	NM_001243	NM_001243		HSG00205999	0.89	0.2	0.69	-0.83	0.78	-0.57	0.27	0.32	0.17	1.14	0.33	0.59	2.09	0.04	0.47	-0.04	0.03	-1.03	1.12	0.07	-0.15	-0.22	0.62	0.25	0.47	0.46	-0.76	0.57	1.35	-0.03	-0.93	0.82	1.62	0.34	0.08	-0.16	-0.25	1.18	0.6	-0.95	1.05	-0.26
10012678192	25832	DJ328E19.C1.1	NM_015383	NM_015383		HSG00206019	-3.13	-2.13	0.01	1.63	-3.62	-4.14	-3.01	-0.07	-1.44	-3.11	-3.24	-3.7	-1.32	3.68	1.66	2.14	-0.55	0.12	0.65	1.68	0.82	1.15	-0.09	-0.44	1.91	-0.32	2.21	-0.18	-0.63	-0.97	0.57	1.05	1	-0.82	-0.54	-0.42	1.06	-0.29	0.62	0.58	-0.95	0.47
10012685627	7133	TNFRSF1B	NM_001066	NM_001066		HSG00206020	-0.61	-1.77	-1.01	-2.38	0.2	-1.3	0.06	-2.31	-1.47	-1.37	0.5	-0.21	0.81	-1.93	4.04	-1.21	1.78	-1.01	1.1	-0.55	-0.74	-1.81	0.48	-0.5	2.95	0.52	-0.27	-1.76	-0.3	-0.37	-1.06	1	1.58	-0.82	-0.99	-0.01	-1.43	0.34	1.03	-0.8	1.18	-2.56
10012689125	56267	KAT3	NM_019610	NM_019610		HSG00206021	1.55	0.43	1.86	-0.13	0.08	0.11	0.17	0.86	0.71	2.85	1.09	1.66	-0.3	1.81	-0.61	0.01	-0.11	0.86	0.5	-0.79	-0.51	0.29	-1.07	0.66	-0.81	-0.59	-1.37	0.68	1.78	-0.1	1.13	-0.39	-0.39	0.84	1.29	-0.62	-0.55	0.17	-0.23	-0.72	0.64	0.17
10012677144	23154	NCDN	AB011179	AB011179		HSG00206022	-0.08	0.59	0.13	-0.68	-0.54	-0.54	-1.42	-0.35	-0.44	0.23	0.59	0.11	-0.67	0.06	0.15	-0.09	3.59	-1.68	-0.63	-0.02	-0.56	0.16	0.13	-1.94	3.05	0.9	1.69	-0.03	-0.56	-0.29	-0.58	1.85	-0.06	-0.11	0.26	2.47	0.87	-0.5	-0.56	0.27	-0.67	0.58
10012667604	271	AMPD2	NM_004037	NM_004037		HSG00206023	0.12	-0.25	0.04	0.03	-0.34	-0.5	0.09	-0.52	-0.18	-0.08	-0.18	-0.51	0.1	0.68	0.15	0.09	-0.22	-0.14	0.01	-0.07	0.01	-0.03	-0.13	-0.49	-0.1	0.14	-0.09	-0.3	-0.51	0.5	-0.23	0.63	0.14	-0.09	-0.07	0.2	-0.31	0.14	-0.23	0.12	1.01	0.21
10012677326	9635	CLCA2	NM_006536	NM_006536		HSG00206025	-0.2	0.74	-0.96	-0.62	0.34	0.87	-0.17	-0.87	-0.47	-0.16	1.01	0.25	-0.19	-2.16	0.14	-0.4	-0.24	-0.2	2.3	-0.85	0.07	-0.08	0.2	1.33	-1.62	0.21	0.54	0.23	0.12	1.01	-4.69	-0.74	-2.78	3.26	3.99	-0.04	-1.29	0.44	0.46	-0.15	1.08	0.8
10012669631	5824	PEX19	NM_002857	NM_002857		HSG00206027	1.42	0.13	1.12	0.1	0.1	1.43	0.04	0.63	0.46	0.79	0.5	0.62	-0.62	-0.4	-0.53	-0.64	-0.77	0.87	1.34	-1.04	-1.24	0.77	-0.45	0.1	-0.73	0.09	-0.5	0.3	0.46	0.62	0.45	-0.62	-0.24	0.73	0.56	-0.34	-0.23	0.61	0.74	-0.39	0.69	0.12
10012670356	57198	ATP8B2	AB032963	AB032963		HSG00206032	0.06	0.97	-0.22	-0.31	0.4	0.4	0.35	-1.36	-1.36	-0.36	-1.73	-1.07	0.7	1.09	-0.54	-0.91	0.13	-0.83	-0.78	-0.6	-0.2	-0.39	-0.54	-3.15	-1.43	0.85	1.42	-0.7	-1.26	2.35	-0.74	1.2	-0.35	-0.38	0.11	0.9	-0.33	-1.68	-0.88	0.44	-0.38	0.18
10012666495	10560	SLC19A2	AJ237724	AJ237724		HSG00206035	-0.01	0.21	0.75	1.32	-0.4	-0.49	0.52	-0.23	-1.03	-0.19	-0.74	-0.42	-0.16	2.19	0.45	0.78	-1.26	-0.1	0.01	0.05	-0.25	-0.74	0.24	0.33	0.17	4.04	-0.63	2.84	-0.7	-0.84	-0.54	0.68	-0.18	2.77	0.53	0.61	2.52	0.44	1.7	1.81	0.8	1.44
10012687805	148479	PHF13	AL121733	AL121733		HSG00206058	0.91	2.32	-0.36	-0.36	-0.31	-0.27	0.47	1.22	1.25	2.76	-1.09	1.01	1.65	-1.89	2.44	-0.35	0.31	-0.34	0.72	-0.63	-0.05	0.08	-0.6	0.22	-0.75	-0.3	-0.2	0.02	0.94	1.39	0.47	-0.81	-0.09	0.5	-0.12	-0.34	-0.74	3.53	1.36	-0.83	-0.12	-0.88
10012688544	476	ATP1A1	NM_000701	NM_000701		HSG00206060	0.46	1.71	-0.04	0.27	-0.2	-0.22	-0.77	0.03	-0.94	0.48	1.61	0.03	-0.45	2.59	1.68	0.04	0.23	0.08	-0.53	0.19	-1.06	-0.19	-0.34	-0.97	0.24	-0.76	0.4	-0.14	-0.18	-0.24	-0.95	0.02	0.38	-0.56	-0.54	0.68	0.19	-0.76	-0.93	0.64	-0.84	0.51
10012673370	4352	MPL	NM_005373	NM_005373		HSG00206063	-0.3	2.99	1.15	-0.61	0.89	0.29	-0.36	-0.09	-0.05	0.08	-0.56	1.19	0.65	0.49	-0.2	1.32	-0.48	0.82	-0.38	-0.03	0.05	3.32	-0.65	-1.5	-0.63	-0.97	-0.6	1.27	0.24	1.97	0.62	-0.34	1.87	-0.86	0.82	0.06	1.85	-0.07	-0.41	-0.21	-0.82	2.22
10012668054	255738	PCSK9	NM_174936	non-public		HSG00206065	0.34	-3.15	-4.18	-0.85	1.17	-0.48	0.61	-0.31	2.25	2.53	-0.77	0.83	3.37	-1.2	-2.35	-1.19	-0.93	0.85	-0.33	3.67	-1.73	0.11	3.16	3.43	-0.98	3.63	0.66	-1.15	-0.1	-3.82	1.1	-0.08	-0.88	0.57	-4.07	0.32	-1.09	1.44	-0.77	1.13	0.26	-0.11
10012671609	8643	PTCH2	NM_003738	NM_003738		HSG00206070	-0.14	-0.08	0.16	0.24	2.64	0.06	1.09	0.2	0.19	0.12	-0.43	-0.07	0.8	0.24	0.27	0.04	-0.02	0.11	-0.34	1.65	0.4	0.83	-0.15	0.24	0.4	0.06	0.11	-0.13	-0.09	-0.08	0.19	0.17	-0.2	-0.2	-0.24	0.4	0.13	-0.18	0.01	0.19	0.09	0.24
10012671216	9967	THRAP3	NM_005119	NM_005119		HSG00206093	-0.4	0.19	0.38	1.01	-0.27	-0.07	-0.72	-0.03	-0.07	-0.22	-0.19	1.05	0.35	0.21	-0.22	-0.47	-0.08	-0.33	0.23	-0.27	-0.36	-0.18	0.63	-0.09	-0.18	0.14	0.33	0.06	0.04	0.04	-0.56	-0.26	-0.12	0.37	-0.26	-0.09	0	-0.28	0.29	-0.44	-0.57	-0.46
10012683473	55733	HHAT	NM_018194	NM_018194		HSG00206094	0.85	0.7	0.26	1.02	-0.61	0.46	-0.92	0.07	-0.92	1.04	2.76	1.12	-1.23	2.29	-0.26	1.06	0.61	1.51	2.4	-0.56	-1.59	3.01	-1.03	0.21	1.32	-0.74	-0.56	0.82	0.68	1.62	-0.48	-0.73	0.98	-0.33	-0.35	0.2	1.36	-0.54	0.72	1.61	-0.63	1.79
10012677553	23507	TA-LRRP	D86984	D86984		HSG00206095	0.59	-0.05	0.32	0.1	-0.28	-0.34	-0.25	-0.29	-0.14	-0.29	0.57	0.35	0.86	-0.69	0.3	0.61	0.16	0.5	-0.44	0.12	0.1	-0.28	0.61	0.31	1.01	-0.17	1.7	0.67	-0.16	-0.75	2.64	-0.26	-1.13	-0.33	0.56	-0.25	1.62	-0.32	0.6	-0.62	0.62	2.61
10012678183	9670	IPO13	NM_014652	NM_014652		HSG00206101	-0.37	0.56	0.06	0.05	0.33	-0.61	-0.05	-0.22	0.42	0.36	0.66	1.08	0.02	0.18	0.85	0.46	0.49	0.38	-0.12	0.54	0.85	0.19	0.43	0.67	0.29	-0.24	0.27	-0.14	0.1	0.39	0.28	0.26	-0.21	0.12	-0.05	0.46	-0.12	0.56	0.08	0.48	0.92	0.55
10012667884	7398	USP1	NM_003368	NM_003368		HSG00206103	3.03	2.68	2.56	0.48	0.04	1.49	-1.02	3.38	2.25	2.72	-1.39	2.48	-0.12	-0.67	-2.76	0.7	-1.52	0.73	0.7	-2.25	-1.38	-0.1	-1.39	0.63	-2.58	-1.75	-1.85	3.02	0.3	-0.04	1.53	-1.29	-0.44	-0.87	2.9	-0.83	-0.33	-1.8	0.01	-1.38	0.64	0.66
10012688873	79805	FLJ12505	NM_024749	non-public		HSG00206106	0.36	0.67	-0.51	-0.16	0.4	0.12	-0.19	0.28	-0.63	-0.18	0.32	0.08	0.56	-0.26	-0.18	-0.06	0.79	-0.17	-0.14	0.17	-0.21	-0.48	0.65	-0.91	-0.88	0.06	0.56	-0.2	-0.71	0.8	0.97	0.46	-0.12	-0.21	-1.03	1.21	-0.62	0.22	0.32	0.26	-0.68	1.01
10012681821	64746	ACBD3	AF020762	AF020762		HSG00206108	1.18	0.67	0.92	0.61	-0.02	2.35	-0.73	2.51	1.98	1.81	0.49	2.88	0.77	-1.13	-0.94	-0.05	-0.79	0.7	0.34	-1.21	-0.86	-0.04	-0.19	0.3	-0.51	-0.3	-0.64	0.98	0.96	-0.11	0.38	-1.1	-0.35	-0.34	1.33	-0.61	-0.41	0.15	0.13	-1	-0.32	-0.56
10012684290	23046	KIF21B	NM_017596	NM_017596		HSG00206293	0.38	-0.94	-0.38	-1.71	-0.86	-1.89	-0.89	2.24	2.34	-0.02	-1.51	0.17	3.57	-2.35	-1.08	0.7	-0.2	0.48	2.39	0.32	1.14	0.05	-0.28	0.23	-0.03	0.75	-0.61	-0.89	-0.12	-0.93	0.57	0.26	-0.8	1.45	-0.92	-0.48	-0.66	1.78	1.85	-0.92	1.13	-0.28
10012683433	63923	TNN	AL049689	AL049689		HSG00206343	-0.3	-0.87	-0.58	-0.59	0.11	-0.13	0.52	-0.38	-0.32	-0.13	-0.24	-0.18	-0.57	0.59	0.29	-0.22	1.77	-0.91	-0.07	0.36	-0.43	0.54	-0.5	-0.69	-0.12	-0.38	0.49	-0.7	-1.19	-0.07	-0.54	0.73	-0.47	-0.6	-0.4	2.32	-0.46	-0.17	-0.09	0.77	-0.27	-0.2
10012679289	200205	LOC200205	XM_114152	non-public		HSG00206350	-0.04	-0.19	-0.04	0.14	0.01	-0.18	0.23	0.01	-0.92	-1.67	0.26	-0.07	0.36	0.34	0.61	0.02	0.32	-0.13	0.04	0.78	0.88	0.67	0.05	0.27	0.14	0.56	-0.23	0.11	0.22	-0.52	0.52	-0.25	0.28	-0.37	-0.05	0.78	0.39	-0.43	-0.34	0.09	0.17	0.11
10012688657	55974	LOC55974	NM_018845	NM_018845		HSG00206437	-0.11	-0.13	1.06	0.37	-0.51	-0.13	-0.32	-0.86	-0.47	0.15	1.01	-0.2	-2.24	2.44	0.02	-0.51	0.3	0.9	-0.48	0.13	-0.02	0.6	-1.44	-0.82	-0.3	-0.88	1	0.17	0.15	0.4	-0.5	1.33	0.33	-0.08	0.37	0.57	0.39	-0.4	-0.53	1.33	-0.35	0.49
10012666538	910	CD1B	NM_001764	NM_001764		HSG00206439	0.98	0.73	0.57	0.11	-0.39	-0.32	-0.1	0.08	0.53	0.39	0.5	0.71	-0.13	0	-0.35	0.45	0.94	-0.87	-0.85	0.24	-0.29	0.53	-0.85	-1.17	-0.42	-0.57	1.53	-0.96	-1.09	0.32	-0.81	1.85	1.47	-0.4	-0.78	1.83	-0.82	-0.44	-0.52	1.37	-0.51	-0.34
10012677601	10286	BCAS2	NM_005872	NM_005872		HSG00206442	2.2	0.73	0.57	0.3	0.35	0.91	1.14	0.26	1.05	0.78	3.23	2.18	-0.93	0.07	-0.37	0.75	0.54	1.02	0.12	-0.92	-0.63	-1.71	0.7	0.27	0.32	-0.6	-0.91	0.33	0.27	0.19	-0.28	-0.42	0.21	-0.8	0.96	-0.19	-0.59	-0.9	0.3	-0.07	1.65	0.98
10012685159	149478	LOC149478	XM_378860	non-public		HSG00206446	0.48	0.75	-0.17	-0.48	0	-0.62	2.74	0.34	-0.18	-0.45	0.26	0.06	0.39	0.55	0.9	1.61	-0.04	-0.1	-0.46	0.07	0	-0.44	-0.07	-0.5	0.17	-0.22	-0.19	-0.21	-0.16	0.62	-0.38	0.44	0.46	-0.12	0.2	0.5	-0.12	-0.37	0.29	0.06	1.22	0.18
10012678419	10877	CFHL4	NM_006684	NM_006684		HSG00206467	0.6	0.09	-0.39	-0.31	0.05	0.57	-0.62	0.55	-0.08	0.8	0.05	0.24	0.5	-0.12	0.34	0.18	-3.76	0.61	-0.22	-0.02	0.66	-0.05	0.25	0.05	0.11	0.44	-1.08	0.41	0.84	-0.02	2.59	0.75	-0.9	0.24	0.68	-0.21	-0.24	0.76	0.34	-0.19	0.13	1.05
10012665361	6391	SDHC	NM_003001	NM_003001		HSG00206469	-0.3	0.09	0.65	0.47	-0.37	0.65	0.07	-0.51	-1.33	-0.48	0.1	0.2	-1.08	0.61	-0.41	-0.69	0.2	-0.01	0.37	-0.28	-0.65	0.09	-0.03	-0.43	0.03	0.15	1.46	-0.3	-0.14	0.15	-0.36	0.48	-0.34	-0.11	-0.22	0.66	0	0.07	-0.4	1.56	-0.91	-0.13
10012677415	10654	PMVK	NM_006556	NM_006556		HSG00206471	0.31	1.37	0.49	0.06	0.04	0.92	0.71	0.18	0.12	2.61	1.58	0.08	-1.12	0.75	-0.89	-0.11	0.59	1.1	0.42	-0.05	-0.68	1.91	-1.25	-0.19	-1.2	-1.14	-0.05	0.56	0.26	0.39	-0.1	0	-0.23	-0.02	0.27	0.69	0.51	0.14	-0.13	1.9	-0.42	1.85
10012685826	7389	UROD	NM_000374	NM_000374		HSG00206474	1.2	1.14	-0.8	-0.19	3.53	1.77	1.98	-0.16	2.36	-0.13	0.73	-0.87	-1.8	0.26	-2.21	-1.24	2.13	1.47	-1.76	2.91	1.92	1.39	-0.68	0.15	-1.32	-1.55	3.38	-0.95	-0.37	0.1	-0.71	0.31	-0.56	-0.58	-1.21	1.87	0.04	0.15	-1.95	3.01	-2.1	-0.18
10012677782	83998	REG4	NM_032044	non-public		HSG00206479	0.41	0.03	-0.48	-0.62	1.1	0.9	0.6	0.58	1.32	-0.15	0.38	1.84	0.31	0.54	0.02	-1.05	2.61	0.08	0.2	0.14	-0.63	0.49	0.52	0.45	0.27	-0.28	0.51	0.31	0.22	0.28	2.45	-0.6	2.92	-1.47	-0.31	2.23	-0.91	0.95	0.11	-0.28	-0.38	-1.14
10012676550	10103	TSPAN1	NM_005727	NM_005727		HSG00206480	-0.32	-0.35	0.17	0.31	0.06	0.46	0.35	0.51	0.06	0.37	-0.14	0.59	-0.67	0.51	1.4	-1.45	-0.31	2.88	-0.78	2.25	-0.51	0.92	1.75	1.41	0.32	1.58	0.41	0.31	0.64	1.3	0.63	-0.32	-0.39	2.38	2.93	0.47	0.31	0.24	-1.25	-0.47	0.08	-0.76
10012689182	2959	GTF2B	NM_001514	NM_001514		HSG00206482	0.73	-0.13	-0.06	0.59	-0.03	1.18	0.5	1.2	0.2	0.92	0.11	0.15	0	-0.65	0.54	0.19	-0.77	-0.2	-0.29	-0.83	-0.28	-0.64	0.49	0.65	0.34	-0.24	-0.46	0.25	0.79	0.04	0.38	-0.17	0.45	0.49	0.04	-0.29	-0.41	0.75	-0.11	-0.58	0.06	-0.32
10012675396	23169	SLC35D1	D87449	D87449		HSG00206499	-0.07	1.63	0.82	1.11	-0.53	-0.62	-2.74	1.42	1.5	0.26	-1.22	0.74	0.95	0.17	-0.94	1.5	-0.67	-0.79	-0.34	-0.6	-0.2	0.68	0.04	-0.09	-0.22	-0.19	0.4	1.57	0.29	1.54	0.76	-0.7	0.3	0.05	1.15	-0.45	0.64	-0.55	-0.02	-0.9	-0.06	0.16
10012682479	375061	MGC15887	NM_198552	non-public		HSG00206501	-0.07	0.02	-0.11	-0.1	0.36	-1.03	-0.89	-0.55	1.79	-0.96	0.11	-0.31	-1.92	-0.33	-0.45	-0.48	0.62	0.56	-1.69	0.01	4.05	0.98	0.85	0.16	-0.31	-0.21	3.39	-0.14	0.39	2.1	-0.22	0.64	1.39	0.17	-0.37	0.03	0.66	0.02	-2.79	-0.14	-2.09	-0.76
10012676243	27095	TRAPPC3	NM_014408	NM_014408		HSG00206503	0.87	0.19	0.75	-0.46	-0.89	1.03	1.07	0.8	0.18	0.87	0.76	0.96	-0.7	-0.31	-0.63	-0.75	-0.47	0.72	1.26	-0.54	-1.27	0.62	-0.63	0.75	-0.61	-0.11	-0.3	0.57	1	0.96	0.43	-0.23	0.24	0.91	0.17	-0.01	-0.23	1.46	0.71	0.36	0.2	0.46
10012689248	3140	MR1	NM_001531	NM_001531		HSG00206505	-0.14	0.49	0.14	0.49	0.16	0.36	-0.09	-0.14	0.37	-0.02	0.07	-0.15	-0.64	-0.07	1.06	-0.14	0.6	0.24	0.27	-0.2	-0.57	-0.57	0.3	-0.01	-0.39	-0.26	-0.29	-0.24	2.62	-0.84	0.26	-0.23	0.12	1.29	-0.16	0.01	-1.59	-0.09	0.75	0.1	0.05	-0.26
10012672030	58511	DNASE2B	NM_021233	NM_021233		HSG00206512	0.05	0.41	-0.32	0.74	-0.25	0.27	0.08	0.18	0	0.5	0.51	-0.01	0.01	-0.4	0.11	0.56	0.8	1.38	0.21	0.52	-0.26	0.85	-0.54	-1.54	-0.8	-0.08	0.79	-1.26	-0.83	0.03	-0.1	0.99	-0.02	-0.55	-0.78	1.93	-0.78	-0.86	0.1	1.37	0.17	-0.68
10012681037	3078	CFHL1	M65292	M65292		HSG00206514	-0.04	0.28	-0.26	0.59	0.78	-0.73	0.48	-0.36	1.29	-0.71	0.01	0.92	0.46	2.24	-0.33	2.1	-0.41	0.36	1.31	-0.56	1.34	-0.73	0.26	1.03	0.33	-1.24	-0.56	0.94	1.01	1.2	1.02	-0.22	1.19	-1.78	-0.19	-1.26	-0.41	-0.34	0.41	-0.71	-0.53	2.08
10012672153	1945	EFNA4	NM_005227	NM_005227		HSG00206516	-0.83	-1.08	-1.69	-0.54	-0.57	-0.74	0.16	-0.48	0.15	-0.56	2	-0.48	0.57	-0.98	2.22	-0.73	2.08	-1.81	0.4	-0.2	-0.39	-0.85	1.5	0.12	3.59	1.8	0.2	-2.02	0.4	-0.35	-1.11	2.07	0.68	-0.01	-1.41	0.56	-1.11	1.43	0.17	-0.64	-0.57	-1.85
10012684700	54546	FLJ20225	NM_019062	NM_019062		HSG00206518	0.28	0.17	-0.11	0.92	0.52	0.23	0.13	0.43	0.36	-0.92	0.51	0.33	0.21	0.56	0.32	0.09	-0.16	1.04	0.97	0.77	-0.14	-0.19	0.26	0.26	0.74	-0.01	0.26	0.55	0.65	0.16	-0.09	0.23	0.45	0.28	-0.09	0.05	0.83	0.77	0.43	0.95	0.4	0.55
10012677239	11266	DUSP12	NM_007240	NM_007240		HSG00206539	2.04	0.96	2.66	0.69	-0.47	0.54	-1.68	1.01	1.28	1.11	0.31	1.03	0.67	0.25	0.01	1.02	-0.2	0.63	-0.22	-1.41	-0.58	-0.37	-1.24	-0.38	-0.59	-0.24	-0.44	1.21	-0.27	0.69	0.47	-0.46	0.6	0.91	2.11	-0.19	-0.2	-0.61	-0.38	-0.16	0.96	1.88
10012671443	2029	ENSA	NM_004436	NM_004436		HSG00206548	0.03	0.34	1.11	0.51	-0.6	1.2	2.1	0.32	0.81	1.95	-0.74	1.59	-0.53	-0.25	-0.58	0.55	-0.35	1.48	1.24	-0.45	0.04	1.38	-0.69	0.66	-1.3	-0.69	-1.92	0.33	1.99	0.53	0.7	-0.79	0.15	0.26	1.07	-0.05	-0.44	-0.57	-0.26	-0.9	2.24	0.32
10012667643	22977	AKR7A3	NM_012067	NM_012067		HSG00206551	1.47	0.88	-0.09	0.54	0.59	0.58	-0.33	0.27	0.93	0.21	-0.15	-0.51	-0.42	-0.17	0.24	-0.22	-0.16	0.31	-0.1	0.33	0.05	0.12	-0.06	-0.5	0.03	0.26	-0.01	0.17	0.69	-0.54	-0.57	0.09	0.94	0.38	-0.32	0.63	0.63	0.1	-0.2	0.51	-0.18	0.33
10012687831	1325	CORT	NM_001302	NM_001302		HSG00206556	0.27	0.79	0.67	1.73	0.27	-0.15	0.02	0.65	-0.58	0.47	-0.11	-0.15	0.21	0.29	-0.13	-0.16	-0.33	0.41	-0.06	-0.05	-0.36	-0.19	0.39	-0.25	-0.38	0.13	1	0.53	0.26	0.55	-0.64	0.51	0.08	2.51	1.29	-0.3	-0.13	-0.34	-0.07	2.74	-0.24	0.77
10012679082	25949	P29	NM_015484	NM_015484		HSG00206558	0.04	-0.73	-0.7	0.84	-0.43	0.76	0.58	-0.54	-0.38	0.29	0.33	0.34	0.89	0.46	0.67	-0.77	-0.42	-0.39	-0.62	-0.65	-0.35	-0.87	1.07	-0.13	0.85	0.63	-0.05	-0.71	-0.48	-0.38	-0.5	0.02	-0.08	-0.28	-0.2	-0.24	-0.42	-0.45	-0.27	-0.08	-0.32	-0.8
10012667185	5052	PRDX1	NM_002574	NM_002574		HSG00206578	1.23	0.66	-0.88	0.21	3.14	0.28	1.95	-0.69	0.13	0.7	3.09	0.9	0.79	-0.12	-0.1	-1.21	0.72	-0.29	-1.23	0.86	-0.38	0.46	-0.5	0	-0.05	-1.7	0.76	-0.08	-0.09	0.29	0.07	-0.31	0.96	-0.45	-1.19	0.31	0.05	-0.07	-1.59	-0.36	-1.05	0.05
10012666205	6723	SRM	NM_003132	NM_003132		HSG00206580	2.68	2.53	1.59	-1.04	0.68	1.91	0.69	-0.1	0.39	2.39	2.6	0.61	-0.19	-1.13	-0.7	0.16	0.37	0.46	-0.15	0	-0.33	2.47	-2.52	-0.62	-1.29	-1.04	0.2	1.34	0.47	1.1	0.4	0.37	-0.04	-0.16	0.54	0.78	-0.17	0	-0.88	-0.75	-0.67	2.77
10012680743	2882	GPX7	NM_015696	NM_015696		HSG00206581	-0.87	-0.15	-0.56	-3.21	0.49	2.56	4.3	-3.13	-1.74	0.31	0.38	-0.73	0.96	-1.05	-0.01	-1.03	3.24	-0.72	0.94	2.57	-0.13	0.11	-4.03	-1.89	0	-0.33	1.97	-1.52	-2.29	-0.47	0.21	4.45	0.56	-1.35	-1.02	3.06	0.38	-0.11	-0.73	2.93	-0.2	1.05
10012689561	128153	LOC128153	NM_138796	non-public		HSG00206582	-0.56	-1.33	-0.7	-0.62	-0.49	-0.26	0.66	-0.48	-0.73	0.05	0.53	-0.72	-0.59	0.56	0.29	-0.24	0.39	-0.61	-0.33	0.35	0.58	0.1	-0.21	-0.44	0.28	-0.3	0.78	-0.24	-0.35	-0.02	-0.6	0.65	-1.1	0.05	-0.19	0.3	-0.02	-0.08	-0.15	-0.03	-0.09	0.07
10012670870	6375	XCL1	NM_002995	NM_002995		HSG00206585	-0.27	2.63	-1.45	0.04	0.63	0.06	3.38	0.81	-0.4	-0.23	0.89	-0.66	0.69	0.29	-0.35	0.52	0.57	-0.73	-1.76	-0.1	-0.69	-0.84	-0.5	-0.74	-0.35	0.03	-0.25	0.19	-0.2	0.42	-0.35	1.02	0.16	0.74	-0.44	0.43	-0.24	0.17	-0.13	0.25	0.31	-0.11
10012680325	148423	C1orf52	NM_198077	non-public		HSG00206588	0.71	-0.18	0.54	-0.08	-0.35	-0.2	-0.73	1.92	2.61	0.56	0.26	1.28	0.65	-1.33	0.53	1.22	0.05	0.78	-0.06	-1.12	0.46	-0.45	-0.4	0.49	-0.04	0.31	-0.69	0.52	0.53	0.54	0.63	-0.69	0.63	1.21	0.76	-0.54	-0.3	-0.16	0.37	-0.59	2	0.18
10012668757	8784	TNFRSF18	NM_004195	NM_004195		HSG00206601	-0.13	-0.04	0.16	0.67	0.17	0.04	0.54	-0.8	0.02	0.87	1.82	0.22	-0.44	2.07	-0.03	0.08	0.25	-0.04	-0.19	0.03	-0.68	0.63	-0.6	-1.33	0.08	-0.06	0.95	-0.4	-0.5	0.74	-0.36	0.48	0.04	-0.61	0.12	1.63	0.65	-0.53	-0.71	1.95	-0.41	0.3
10012686403	4014	LOR	NM_000427	NM_000427		HSG00206603	1.18	0.71	-0.33	-0.83	0.63	0.59	1	-0.65	0.6	0.56	0.06	0.48	-0.09	-0.04	-0.17	-0.78	0.36	-0.13	-1	0.31	-0.65	0.3	-0.09	-0.48	-0.17	1.01	0.2	-0.03	0.3	0.59	-0.54	0.08	-0.63	0.42	0.03	0.63	4.22	0	2.11	-0.24	0.29	0.24
10012668066	1907	EDN2	NM_001956	NM_001956		HSG00206606	-0.82	1.25	-0.11	-0.32	0.18	0.86	-0.28	0.87	0.79	1.31	1.15	0.83	0.73	0.6	1.32	0.14	0.32	0.17	1.17	-0.05	-0.57	-1.13	0.2	-0.4	-0.06	0.54	-0.44	-0.31	-0.78	-0.01	2.67	0.6	0.16	0.63	-0.11	0.85	-0.21	-0.28	-0.22	1	0.09	0.76
10012665825	515	ATP5F1	NM_001688	NM_001688		HSG00206608	2.67	1.37	1.2	0.56	0.71	3.75	2.2	0.24	0.24	2.76	1.89	2.63	-0.01	-0.4	-0.82	-0.97	-1.59	0.67	-0.23	-1.48	-1.18	0.33	-0.84	0.56	-1.22	-0.91	-0.71	0.73	0.86	0.57	0.61	-0.7	-0.06	0.35	0.76	-0.33	-0.11	0	-0.48	-0.33	0.09	0.06
10012673132	29765	TMOD4	NM_013353	NM_013353		HSG00206610	-0.4	0.03	-0.25	-0.08	-0.73	-0.33	-0.25	0.53	-0.74	0.19	-0.09	-0.24	0.17	-0.05	-0.2	0	-0.42	0.02	0.26	0.16	0.08	-0.32	1.37	-0.3	0.72	1.38	0.92	0.15	-0.1	0.73	-0.3	-0.05	-0.02	0.27	-0.3	-0.11	0.36	0.43	0.21	0.64	-0.58	0.1
10012666539	911	CD1C	NM_001765	NM_001765		HSG00206612	0.31	0.33	0.5	-0.66	1.86	-0.74	-0.77	0.11	-0.58	0.4	2.42	0.37	0.36	0.3	0.37	-1	0.4	-1.87	-0.28	0.09	-0.32	0.23	0.16	-0.07	1.61	0.18	-0.06	0.11	-0.75	0.18	-1.29	0.79	0.92	0.43	0.23	0.02	-0.22	0.34	-0.63	-0.64	0.27	-0.29
10012680107	54499	LOC54499	AF070626	AF070626		HSG00206613	1.93	1.06	0.69	0.86	0.21	2.6	0.1	0.84	0.64	1.93	0.34	1.7	-0.62	-0.33	-1.38	-0.65	-1.33	-0.2	-0.59	-1.09	-1.49	-0.12	-0.47	0.34	-1.3	-0.74	-0.71	1.11	0.72	0.31	0.26	-0.71	-0.18	0.75	0.85	-0.46	-0.4	-0.33	-0.6	-0.58	0	0.13
10012679084	25950	RWDD3	NM_015485	NM_015485		HSG00206624	1.36	0.16	-0.09	0.68	0.28	0.83	-0.92	1.92	1.26	1.02	-0.62	1.2	0.55	-0.81	-0.64	-0.04	-0.43	0.7	-0.48	-0.54	0.12	0.21	0.9	0.94	-0.73	-0.36	-0.2	0.69	0.29	0.36	0.64	-0.64	0.68	0.03	0.28	-0.61	0.15	0.02	-0.54	-0.68	-0.55	-0.48
10012678970	51154	C1orf33	NM_016183	NM_016183		HSG00206625	-0.29	0.97	0.63	1.55	0.51	0.68	0.18	-0.85	0	0.14	1.3	-0.46	-1.2	2.78	-0.68	0.02	0.13	-0.29	-1.09	0.61	0.83	2.81	-0.47	-1.47	-0.14	-0.89	1.8	0.23	0.22	1.42	0.15	0.04	-0.07	-0.6	0.04	1.43	1.62	-0.47	-1.13	0.52	-0.88	1.4
10012684796	55600	ITLN1	NM_017625	NM_017625		HSG00206627	-3.2	0	-4.65	-3.6	3.9	-1.48	6.06	-0.46	-3.59	-1.9	-2.58	-1.42	-0.74	0.09	-0.73	-3.26	-2.56	-0.62	-0.75	4.02	3.18	4.11	-3.77	-3.55	-2.3	-4.08	-0.23	-1.68	-0.28	-2.72	-0.83	-1.92	-0.62	0.76	-4.73	2.25	2.41	-3.48	-1.05	-0.29	-4.49	-0.61
10012673885	10456	HAX1	NM_006118	NM_006118		HSG00206630	0.24	0.22	0.5	0.78	-0.09	2.06	0.57	-0.24	0.17	1.03	1.16	0.26	-0.78	-0.39	-0.9	-1.35	-0.51	0.68	-0.26	-0.15	-0.28	-0.02	0.32	0.22	-0.56	-0.61	0.12	0.06	0.4	0.74	-0.31	0.26	-0.39	0.92	-0.09	0.34	-0.39	1.11	-0.22	1.16	-0.35	0.03
10012687759	2205	FCER1A	NM_002001	NM_002001		HSG00206631	-1.31	0.53	1.1	0.21	-1.07	-1.21	3	-2.71	1.46	-2.58	2.46	3.62	-3.73	-0.17	3.39	-0.83	-0.38	-2.32	-0.24	0.18	-1.9	-3.33	2.31	-2.18	3.2	-4.32	-0.94	0.2	-0.52	3.42	0.4	-0.54	-0.06	-5.18	1.18	-0.83	-1.69	0.92	0.03	-1.44	0.12	-0.59
10012676654	84265	POLR3GL	NM_032305	non-public		HSG00206632	0.5	0.53	-0.13	0.8	-0.13	0.77	-1.11	0.4	0.41	-0.04	0.2	0.7	0.25	0.35	-0.23	-0.02	-0.38	0.02	-0.49	-0.64	-0.01	-0.44	1.05	0.24	-0.15	0.84	0.56	0.04	0.34	0.85	-0.12	-0.25	-0.06	0.96	0.36	-0.26	0.44	0.32	0.15	0.04	0.09	0.17
10012666854	8431	NR0B2	NM_021969	non-public		HSG00206633	0.34	0.73	5.42	-0.53	0.64	-0.04	-0.5	0.1	0.25	-1.4	0.3	0.92	0.59	0.67	-0.22	-0.58	-0.7	-5.32	-1.92	-0.37	0.27	-1.18	4.83	0.99	-0.24	0.19	0.92	-0.02	3.32	0.59	1.05	-0.34	-2.78	-0.32	3.1	-0.81	1.02	3.91	-0.38	0.08	1.07	3.15
10012678366	714	C1QG	NM_172369	non-public		HSG00206634	-0.04	0.31	-0.91	-0.5	0.35	0.21	2.35	-0.44	-0.97	0.55	1.19	-0.36	-0.22	0.4	-0.11	-0.33	0.57	-0.99	-0.52	0.21	-0.64	-0.22	-0.96	-1.12	-0.32	-0.93	0.57	-1.12	-1.03	0	-0.16	1.75	-0.74	-0.54	-0.54	2.1	0.98	-0.47	-0.53	0.6	-0.26	0.02
10012683587	79626	FLJ23467	NM_024575	non-public		HSG00206636	-1.39	-0.6	0.79	-0.09	-0.07	2.74	2.89	0.59	0.01	2.96	0.13	0.8	2.15	-1.3	-1.48	-1.38	-0.21	-1.11	-0.39	-0.28	-0.49	1.14	-0.03	1.02	0.3	-0.11	-0.77	0.13	2.34	-1.48	0.83	0.24	0.44	-0.17	-0.32	-0.24	-0.68	2.25	-0.66	-0.87	-2.8	-1.59
10012665512	375035	LOC375035	AL035297	AL035297		HSG00206637	0.63	0.41	-0.19	-0.28	1.36	0.7	1.31	0.41	-0.83	-0.55	0.69	0.67	0.44	-0.16	-0.14	-0.44	-0.21	0.29	0.27	0.32	0.08	0.18	-0.42	-1.15	-0.35	-0.46	-0.36	-0.08	0.79	0.56	-0.43	-0.08	0.67	0.43	0.09	0.53	-0.13	-0.38	-0.7	-0.13	0.16	0.03
10012689433	2946	GSTM2	NM_000848	NM_000848		HSG00206638	0.62	1.28	0.37	-0.06	0.54	0.2	1.52	-0.56	-1.81	-0.48	-0.03	0.48	-0.57	-0.43	0.05	0.02	-1.21	-0.32	1.86	0.13	0.07	0.23	0.32	-1.59	-0.12	-1.32	-0.18	0.72	-0.44	0.69	-0.07	0.61	0.54	0.03	-0.06	0.6	-0.82	0.4	0.36	-0.42	1.16	-0.46
10012669679	5872	RAB13	NM_002870	NM_002870		HSG00206639	-0.13	1.22	0.52	0.95	-1.85	1.98	-1.03	-0.18	-1.04	0.54	-0.79	1.21	0.62	3.59	-1.35	1.27	-1.3	-0.06	-0.67	-0.85	-0.62	-1.71	-0.05	-1.22	-1.37	1.31	-0.09	0.21	-0.64	-0.3	-1.39	0.24	-0.99	0.12	0.84	0.13	0.29	-1.09	-0.61	1.37	-0.64	1.26
10012684042	54741	LEPROT	NM_017526	NM_017526		HSG00206643	0.33	2.87	2.88	-1.62	0.26	1.65	0	3.26	1.96	0.34	1.14	0.24	2.27	-0.85	-0.68	0.42	-1.92	-0.09	-0.51	-1.73	1.03	-0.28	0.31	2.61	-1.87	0.04	-1.87	0.29	0.82	1.85	0.45	-1.65	0.43	1.03	3.06	-1.28	-0.25	2.73	-0.77	-1.25	1.33	0.32
10012682469	148581	MGC35130	NM_152489	non-public		HSG00206644	0.14	0.08	0.09	0.37	-0.15	-0.24	-0.38	0.01	-0.71	-0.17	-0.24	-0.51	-0.38	-0.21	0.16	-0.99	-0.37	0.45	-0.28	-0.41	0.01	0.21	1.2	-0.19	0.07	0.07	0.61	-0.33	-0.38	1.25	-0.43	1.02	-0.17	0.02	0.1	0.34	-0.13	0.25		1.21	0.24	0.22
10012668509	23566	EDG7	NM_012152	NM_012152		HSG00206645	-0.5	-0.22	-0.55	-0.19	0.74	0.08	-0.27	-0.02	-0.29	0.66	-0.25	0.99	0.43	0.28	0.71	0.85	-5	0.24	0.04	-0.11	0.37	-0.6	0.48	-0.97	0.06	-0.02	-0.78	-0.22	-0.44	-0.29	3.43	0.22	-2.78	-0.14	0.04	0.18	-0.4	0.05	0.27	1.73	0.3	-0.07
10012684158	55268	ECHDC2	NM_018281	NM_018281		HSG00206648	-2.46	-0.01	0.44	-0.11	-0.13	-0.38	-0.71	0.64	-2.62	0.69	-0.54	-0.47	0.6	1.76	-0.76	-0.8	-0.31	-0.07	-2.69	0.32	0.52	1.14	0.58	-1.14	-0.81	2.9	-1.61	-0.06	-0.79	0.56	-2.59	3	0.32	0.76	0.28	0.5	1.53	-0.62	-4.41	0.73	0.23	2.95
10012670245	57085	AGTRAP	NM_020350	NM_020350		HSG00206650	1.63	0.54	0.65	-0.23	0.73	2.02	1.28	-0.03	0.4	2.55	2.57	0.53	1.15	-0.28	-0.49	-0.77	-0.31	0.8	0.51	-0.29	-0.39	0.38	-0.68	0.22	-0.78	-0.17	-0.35	0.11	0.12	-0.08	-0.13	0.64	-0.09	0.9	-0.16	0.1	-0.48	0.72	0.25	0.14	0.26	0.27
10012688206	127247	ASB17	NM_080868	non-public		HSG00206651	-1.13	-0.01	0.67	0.54	-0.38	0.81	-0.56	-0.17	0.15	0.68	-0.21	0.92	0.27	-0.3	1.11	0.31	0.01	-0.61	-0.47	-0.57	-0.15	0.64	1.99	-0.67	0.79	-0.53	-1.2	-0.05	1.6	1.45		-0.05	0.89	2.92	1.16	-1.35	2.58	0.75	2.86	-0.28	0.19	-0.38
10012681171	51506	Ufc1	NM_016406	NM_016406		HSG00206654	-0.76	0.21	-0.35	1.49	-0.49	-0.3	-0.58	-1.17	-0.35	-0.65	0.35	-0.28	-0.92	3.84	0.71	0.14	-0.6	-0.62	-1.29	0	-0.46	-0.73	0.37	-1.86	0.53	0.17	0.62	-0.32	-1.06	0.11	-0.86	0.31	0.04	-0.54	-0.28	0.64	0.71	-0.82	-1.27	2	-1.03	1.11
10012673869	10450	PPIE	NM_006112	NM_006112		HSG00206655	-0.65	-0.08	0.56	1.33	-0.58	-0.12	-0.95	-0.89	-0.87	-0.1	1.07	-0.58	-1.16	3.08	-0.88	0.33	-0.32	0.11	-0.31	-0.18	0.28	0.81	0.17	-0.8	-0.38	-0.5	1.46	-0.36	-0.71	0.57	-0.13	0.69	0.08	-0.11	-0.02	1.42	0.53	-0.4	-0.64	2.64	-0.61	1.43
10012688597	725	C4BPB	NM_000716	NM_000716		HSG00206656	-0.06	-0.13	0.69	0.15	0.24	-0.31	-0.79	0.2	0.27	0.72	0.33	0.32	0.46	0.13	0.1	0.61	0.01	-1	-0.14	1.85	-0.71	1.65	0.51	-0.49	-0.43	-0.84	0.7	-0.42	-0.7	-0.82	-0.96	1.28	1.17	-0.91	-0.71	0.38	-0.93	0.64	-0.61	1.39	-0.81	-0.32
10012667094	7135	TNNI1	NM_003281	NM_003281		HSG00206657	-0.55	-1.29	-0.67	-0.56	-0.41	0.62	1.16	-1.01	-0.03	0.12	-0.57	-0.08	0.82	0.32	0.06	-1.02	-0.14	0.35	-0.08	0.42	-0.06	-0.06	-0.08	0.16	-0.01	0.24	0.48	-0.85	-0.4	0.65	-0.51	0.24	-0.06	-0.4	-1.04	0.12	-0.15	0.96	0	2.05	0.7	-0.25
10012672605	199964	LOC199964	NM_182532	non-public		HSG00206658	-0.45	-0.04	0.62	0.62	1.25	0.15	0.24	0.99	-0.14	-0.62	-0.58	0.25	-0.2	-0.53	-0.03	-0.24	0.28	-0.39	-0.85	0.4	-0.11	-0.66	0.77	-0.19	-0.22	-0.46	0.21	0.04	-0.76	-0.62	-0.29	0.46	-0.07	0.45	-0.89	1.74	-1.58	0.09	0.12	0.49	-0.34	-0.79
10012685777	7139	TNNT2	NM_000364	NM_000364		HSG00206659	-0.29	-0.81	0.17	-0.64	-0.19	-0.17	-0.16	-0.56	-0.04	-0.62	-0.53	-0.6	-0.58	1.95	0.63	-1.18	-0.78	-1.51	-0.24	0.12	0.53	-0.78	1.47	0.65	0.48	1.02	-0.08	-0.58	-0.64	-0.7	0.31	0.4	-0.58	0.1	0.21	0.23	1.07	0.11	-0.32	-0.1	0.27	-0.25
10012665495	57795	KIAA1747	AL035289	AL035289		HSG00206660	0.71	-0.3	1.82	0.32	-0.24	0.51	0.91	-0.57	0.07	-0.17	0.2	-0.19	-0.56	-0.33	0.89	-0.18	0.33	0.06	-0.63	0.25	-0.32	0.85	0.08	0.42	0.9	1.09	1.42	0.47	2.11	-0.14	-1.53	0.08	1.17	0.25	0.37	-0.78	1.15	1.02	0.83	0.11	1.94	-1.21
10012677125	6045	RNF2	NM_007212	NM_007212		HSG00206661	1.12	1.27	0.22	1.01	0.77	1.17	0.66	-1.8	-0.11	0.73	0.21	1.45	0.93	1.13	-0.53	-0.27	0.09	-0.32	-0.77	0.09	-0.1	-0.09	0.16	-0.47	0.36	-0.13	0.64	0.34	-0.71	-0.45	0.06	0	-0.02	-2.56	0.27	-0.19	0.15	-1.1	-1.13	-0.19	-1.74	-0.54
10012673760	192669	EIF2C3	NM_024852	non-public		HSG00206663	-0.39	-1.01	-0.11	0.45	1.12	-0.28	0.51	-0.19	-0.53	-0.5	-0.2	-0.53	0.31	0.58	0.44	0.16	0.24	0.9	1.13	0.4	0.11	0.44	0.42	-0.43	1.01	1.16	0.7	-0.02	0.34	-0.19	0.61	0.19	0.05	0.32	0.16	0.57	0.58	-0.29	0.31	1.08	0.34	-0.03
10012686509	5993	RFX5	NM_000449	NM_000449		HSG00206664	0.09	0.51	0.09	0.94	-0.14	0.11	-0.73	-0.7	-0.04	0.01	1.08	-0.11	-0.82	0.22	-0.12	0.29	0.34	0.16	-0.36	0.24	0.11	0.6	0.23	-0.36	0.13	-0.58	1.4	0.02	-0.26	0.73	-0.85	0.18	-0.01	-0.26	-0.25	0.92	0.59	-0.3	-0.32	0.96	-0.96	-0.09
10012676404	7812	UNR	NM_007158	NM_007158		HSG00206667	0.28	0.01	1.43	0.93	0.44	-0.32	-1	0.86	1.43	-0.53	-0.36	0.7	-1.06	0.02	0.06	0.5	-0.73	0.98	0.05	-0.62	-0.61	0.53	-0.75	0.12	-0.43	0.16	-0.42	0.81	0.29	0.21	0.27	-0.61	0.31	0.43	1.24	-0.4	0.41	-0.37	0.27	-0.45	0.47	0.34
10012671200	23463	ICMT	NM_012405	NM_012405		HSG00206670	-0.03	0.75	-0.02	-0.2	1.34	-0.08	0.95	-0.11	-0.72	0.47	-0.54	-0.54	-0.43	0.69	-0.47	-0.77	0.5	-0.71	-0.57	0.5	-0.06	0.11	-0.41	-0.79	-0.54	0.08	1.23	-0.1	-0.25	0.72	-0.45	0.65	-0.22	-0.18	0.3	0.61	0.21	-0.13	-0.47	0.36	-0.04	0.59
10012671596	23528	ZNF281	NM_012482	NM_012482		HSG00206679	4.07	-0.22	-0.13	-0.65	1.08	1.74	-0.04	1.19	2.89	0.3	-1.71	1.35	1.57	-1.02	0.8	-0.48	-0.48	-0.09	0.8	-1.61	-0.24	-1.23	1.31	0.06	-0.23	-0.17	-0.43	-0.11	0.12	0.23	0.03	-0.46	0.06	0.34	-0.26	-0.85	-1.2	0.27	0.76	-1	1.51	-1.28
10012667918	1629	DBT	NM_001918	NM_001918		HSG00206681	-0.61	-0.22	0.51	1.98	-0.72	0.71	-0.16	0.48	0.4	-0.57	-0.32	-0.04	0.01	0.05	-0.14	0.14	0.18	-0.13	-1.1	0.85	0.34	-0.06	-0.05	-0.46	0.5	0.63	1.08	0.47	0.41	-0.49	0.02	1.36	0.11	-0.52	0.6	-0.23	1.23	-1.09	-0.77	-0.5	-1.64	-1.18
10012665441	6497	SKI	NM_003036	NM_003036		HSG00206683	0.63	0.13	0.38	-0.29	0.63	-0.34	0.3	-0.25	0.23	0.05	0.32	-0.16	0.72	0.04	1.19	0.24	0.2	0.12	1.82	0.19	-0.29	-0.23	0.14	0.09	0.09	0.58	-0.24	-0.32	-0.01	0	-0.28	1.95	-0.2	0.34	-0.2	0.16	-0.43	0.74	-0.04	-0.32	0.58	-0.34
10012668360	56893	UBQLN4	NM_020131	NM_020131		HSG00206686	0.01	0.36	0.45	0	0.68	-0.04	0.2	0.53	-1.1	0.61	-0.13	0.49	0.18	-0.09	-0.06	-1.21	-0.8	0.28	-0.72	-0.72	0.72	0.49	1.33	0.29	0.22	-0.03	0.52	2.14	0.56	0.43	3.57	0.65	-1.86	0.44	1.07	0.73	0.86	-0.11	-1.12	-0.14	1	0.53
10012667679	7292	TNFSF4	NM_003326	NM_003326		HSG00206688	0.04	1.85	0.41	0.83	0.39	0.52	-0.43	1.43	0.23	0.04	0.42	0.93	0.29	-0.57	0.77	-0.76	-2.54	-0.3	-0.58	-0.62	0.91	1.04	-0.59	0.73	-0.82	-0.53	-0.61	0.1	0.67	2.16	1.04	-0.9	2.91	0.06	0.84	-2.28	-0.09	-0.26	0.09	-0.88	-0.19	-0.69
10012672621	83667	SESN2	NM_031459	non-public		HSG00206700	1.15	-1.37	0.26	-1.29	-1.52	-0.92	0.48	0.35	2.65	-0.66	0.52	-0.64	-2.8	-1.16	-0.44	0.22	1.42	-0.12	0.14	0.25	-0.39	-0.58	0.07	2.05	-0.27	0.17	0.43	-2.27	0.03	0.36	-0.25	0.22	-0.38	2.29	-0.12	0.46	-2.45	2.41	-0.45	-0.58	3.73	0.51
10012682696	51592	TRIM33	NM_015906	NM_015906		HSG00206701	-0.47	-1.03	-0.14	0.2	-0.77	-1.18	-0.98	0.47	0.29	-1.29	-1.16	-0.24	-0.8	-0.15	0.02	0.4	-0.13	0.67	0.84	0.61	1.26	0.01	2.04	0.98	1.88	0.68	1.36	0.08	0.45	-0.26	-0.05	-0.14	0.04	-0.7	-0.29	-0.5	0.27	0.52	0.61	0.43	-0.37	-0.54
10012667946	5298	PIK4CB	NM_002651	NM_002651		HSG00206713	-0.33	-0.36	-0.32	-0.71	1.05	-0.05	0.69	-0.55	-0.08	-0.21	0.39	-0.51	-0.34	0.37	1.37	-0.4	0.13	-0.16	0.48	0.6	0.3	-0.26	0.15	-0.53	0.29	0.38	0.4	-0.68	-0.19	0.02	-0.21	0.64	-0.3	-0.08	-0.42	0.45	-0.38	0.53	0.1	0.4	0.42	-0.2
10012667742	9673	KIAA0446	AB007915	AB007915		HSG00206714	-0.66	-1.12	-1.07	-0.7	-0.04	-0.77	0.43	-0.27	0.18	-0.41	-0.86	-0.77	0.48	-0.48	0.63	-0.52	0.96	-0.31	0.74	0.59	1.21	-0.54	1.03	-0.2	1.11	0.85	1.25	-0.99	0.35	0.13	0.26	0.38	-0.59	-0.19	-0.68	-0.09	-0.47	1.58	0.69	-0.39	-0.51	-1.41
10012666352	6847	SYCP1	NM_003176	NM_003176		HSG00206715	1.38	-0.29	-0.58	-0.22	1.55	0.29	-0.05	-0.46	0	0.03	-0.26	0.8	-0.04	0.01	2.03	0.68	-0.03	0.88	-0.85	-0.44	3.17	-1.03	3.89	2.74	1.53	-0.1	0.44	-0.57	-0.03	-0.72	1.53	-0.22	0.13	1.07	0.5	-0.5	2.03	-0.35	0.67	0.14	4.11	2.64
10012676458	27252	KLHL20	NM_014458	NM_014458		HSG00206716	-0.23	1.27	-0.58	1.27	-0.07	0.61	-0.32	0.7	-0.07	1.27	0.26	0.93	0.63	-0.35	-0.45	0.88	-0.29	-0.92	-0.86	-0.11	0.26	0.71	0.8	-0.03	0.84	0.11	0.33	0.34	0	-0.85	0.43	-0.37	0.59	-0.26	-0.28	-0.39	0.61	-0.38	-0.52	-0.61	-1.47	-0.49
10012676783	83417	IRTA1	NM_031282	non-public		HSG00206718	-0.65	-1.02	0.75	-0.75	0.07	-0.61	-0.28	0.4	-0.04	0.2	0.51	-0.19	-1.64	0.06	1.63	0.36	-1.49	-0.63	1.37	0.04	1.16	-0.89	3.03	0.89	1.43	1.13	-1.24	2.59	1.47	5.07	-1.31	-1.94	-0.56	5.53	0.68		2.01	0.99	-2.03	0.44	-0.07	-0.11
10012665826	5737	PTGFR	NM_000959	NM_000959		HSG00206719	0.9	-0.17	0.18	-1.93	0.01	0.44	0.6	0.87	0.04	0.64	1.85	0.71	0.3	-1.57	-0.11	0.49	-0.95	1.47	-1.56	-0.44	1.46	1.62	0.42	0.34	-0.35	0.22	0.64	4.18	0.37	-0.95	-0.14	1.17	1.97	0.29	0.08	-0.83	2.39	-0.68	-1.11	0.6	-0.73	-0.81
10012678910	25896	DKFZP434B168	NM_015434	NM_015434		HSG00206720	0.39	2.46	1.37	0.37	-0.3	0.83	-1.18	1.97	1.06	3.14	0.38	1.43	-0.67	0.06	-1.33	1.36	-0.45	0.09	-0.97	-0.57	0.04	0.03	-0.24	-0.29	-0.8	-0.63	-0.3	0.92	0.44	0.41	0.03	-0.52	-0.14	0.1	1.28	0	0.08	-0.84	-0.81	-0.62	-0.5	0.53
10012681524	79605	PGBD5	NM_024554	non-public		HSG00206732	-0.4	3.44	-0.03	1.04	0.32	-0.02	-0.91	0.37	0.64	1.44	0.94	1.55	-0.32	-0.8	0.51	3.02	2.26	-0.74	-0.13	-0.78	-0.47	0.13	-0.42	-0.56	-0.17	1.71	1.05	0.02	-0.18	3.28	-0.2	-0.52	0.84	-0.39	0.46	1.96	-1.89	0.16	4.02	0.27	0.72	0.45
10012683878	55223	TRIM62	NM_018207	NM_018207		HSG00206733	-0.58	-0.17	-0.58	0	0.26	-0.1	0.7	-0.87	-0.54	-0.08	-0.05	-0.67	-0.14	0.98	0.15	0.3	-0.12	-0.2	0.2	0.45	0.63	0.1	-0.2	-0.75	-0.05	-0.4	0.58	-0.77	-0.96	-0.32	-0.27	0.85	0.29	-0.59	-0.66	0.97	0.06	-0.31	-0.59	0.64	-0.31	0.11
10012687027	204851	HIPK1	AB014530	AB014530		HSG00206736	0.53	0.06	0.12	1.01	0.15	-0.83	-1.77	1.33	0.95	-0.08	-1.2	0.91	1.91	0.07	-0.5	1.62	-0.06	0.16	0.96	0.01	0.42	-0.17	0.33	0.55	-0.37	0.79	-0.56	0.32	0.18	-0.27	0.28	-0.65	-0.38	0.63	0.24	-0.67	0.24	0.12	1.16	-0.56	-0.11	0.27
10012677632	10500	SEMA6C	AF055020	AF055020		HSG00206739	-0.48	0.22	-0.36	0.29	0.58	-0.06	0.29	-0.28	-0.46	-0.37	0.25	-0.44	0.15	0.36	1.02	0.36	-0.01	-0.24	-0.27	0.94	0.14	0.07	-0.32	-0.52	0.15	-0.17	0.31	-0.41	-0.43	-0.01	-0.22	0.38	-0.04	-0.3	-0.1	0.69	0.14	-0.01	-0.41	0.64	-0.23	0.28
10012666484	824	CAPN2	NM_001748	NM_001748		HSG00206743	1.25	0.49	-0.45	-0.61	0.06	-0.22	-0.79	-0.75	-0.72	0.77	4.45	1.6	-0.89	-1.05	3.15	-1.74	1.87	1.25	-0.24	-0.69	-2.58	0.26	0.29	0.29	3.06	-1.31	-1.21	0.67	0.51	-0.2	-1.67	-1.06	2.33	0.57	-0.39	-0.5	0.48	-0.18	0.12	0.13	-0.18	-0.9
10012669633	5825	ABCD3	NM_002858	NM_002858		HSG00206761	3.35	1.32	-0.19	0.43	-0.05	3.79	0.3	0.99	2.27	0.73	-0.66	1.48	0.15	-1.15	-2.78	-0.64	-2.03	0.74	0.49	-0.82	-1.46	-0.79	0.04	1.15	-0.75	-0.42	-0.74	1.2	0.47	-0.8	1.2	-1.6	-0.48	-0.33	0.35	-0.85	-0.42	-0.73	0.72	-0.67	-0.34	-0.41
10012681148	57535	KIAA1324	AB037745	AB037745		HSG00206762	0.05	-0.93	-0.36	-2.48	1.19	-1.07	0.78	-0.5	-0.04	-0.38	0.24	-0.16	-0.6	-0.66	3.18	-0.81	1.51	-2.83	-1.25	0.94	-0.43	-0.28	0.52	-3.6	3	3.23	2.72	-3.89	2.94	3.54	2.31	0.01	-0.79	-2.18	-0.14	0.02	0.48	0.09	-2.13	-2.07	3.2	-2.51
10012680006	60313	SP192	NM_021639	non-public		HSG00206763	0.44	-0.04	-0.04	-0.75	0.96	0.78	-1.01	-0.37	-0.41	-0.18	0.84	0.31	0.45	-0.18	1.48	-0.04	-0.29	-0.12	-0.15	0.16	0.05	-0.1	-0.04	0.05	-0.31	0.28	0.02	-0.33	0.1	0.66	-0.76	-0.19	-0.04	0.48	-0.2	-0.02	0.01	0.54	0.08	-0.39	0.22	-0.47
10012674518	4179	MCP	X59405	X59405		HSG00206766	2.87	-0.18	0.8	-0.3	0.29	1.89	0.37	1.35	2.43	0.27	-0.44	1.54	2.39	-1.96	-0.02	0.46	-0.79	0.72	0.93	-1.31	-0.24	-0.7	-0.17	1.09	-0.92	0.25	-1.12	0.52	1.01	0.11	0.58	-1.5	-0.24	-0.74	0.83	-1	-1.04	-0.34	1.04	-1.59	1.4	-0.78
10012665488	6566	SLC16A1	NM_003051	NM_003051		HSG00206767	1.81	0.79	0.31	0.23	2.82	0.71	-0.28	1.3	1.67	0.02	0.95	1.12	-0.22	-0.78	-0.86	-0.4	0.17	1.03	-0.77	0.22	0.14	3.04	-1.97	0.32	-1.87	-1.88	-0.26	0.44	0.96	0.85	-0.14	-0.45	0.12	0.26	-0.12	0.5	0.01	-0.33	-1.15	-0.94	-1.03	0.45
10012670079	4919	ROR1	NM_005012	NM_005012		HSG00206769	1	-0.48	0.4	-2.47	-0.59	0.01	-0.01	0.35	2.44	1.71	2.01	0.23	-1	0.45	-0.56	0.01	0.44	0.45	-4.04	-0.33	-1	0.94	0.4	1.53	1.27	-1.88	-0.34	0.9		1.56	2.43	2.31	-1.72	2.01	3.84	0.54	1.21	1.4	1.81	-0.06	-0.1	0.52
10012686372	114625	ERMAP	NM_018538	NM_018538		HSG00206790	0.81	1.74	-0.14	-1.38	3.61	0.68	1.93	3.37	3.2	0.19	0.52	0.42	-0.3	-1.81	-1.26	-1.51	-0.37	1.83	0.7	1.17	0.75	1.64	-0.78	2.18	-3.73	-1.54	2.13	0.09	0.65	0.94	-0.22	-0.85	-0.45	1.02	-0.59	-0.41	0.16	0.77	0.12	0.64	-0.71	-0.66
10012683436	55732	FLJ10706	NM_018186	NM_018186		HSG00206791	1.21	2.57	0.09	0.33	-0.48	1	-1.2	1.08	-0.55	1.26	-0.55	0.84	0.3	0.11	-3.03	0.67	-1.84	-0.23	-0.54	-0.31	-0.57	-0.03	-0.05	0.36	-1.21	-0.81	-0.77	0.4	0.24	0	-0.64	-0.28	-0.7	0.27	0.14	0.07	0.47	-2.37	-0.33	0.1	-0.75	0.06
10012668573	126626	MGC29891	NM_144618	non-public		HSG00206792	0.6	0.27	1.4	-1.1	0.21	-0.17	-1.21	2.36	0.19	-0.09	-0.52	0.52	0.58	-1.57	-0.52	1.72	-0.11	1.91	1.73	-0.55	1.17	1.48	-0.46	0.23	-0.19	0.59	-0.1	0.73	0.56	0.14	-0.39	-0.93	-0.04	1.32	0.49	-1.1	0.19	-0.27	-0.09	-0.86	-0.18	-0.27
10012665206	59349	KLHL12	NM_021633	non-public		HSG00206793	-0.14	0.06	0.14	1.4	-0.06	1.19	-0.32	0.86	2.25	0.61	-0.26	0.47	0.44	-0.65	-1.21	0.03	-0.47	-0.03	0.09	-0.44	-0.41	-0.18	0.58	0.67	-0.31	0.25	0.22	-0.01	0.93	0.65	0.23	-0.53	-0.42	0.74	0.18	-0.36	-0.38	0.92	0.32	-0.63	-0.28	-0.79
10012689123	3725	JUN	NM_002228	NM_002228		HSG00206795	-5.39	-5.39	-2.97	-2.27	-5.44	-6.19	-4.61	-5	-4.43	-5.04	0.04	-4.94	-3.7	4.75	-0.51	4.95	0.35	4.18	-0.91	2.67	5.48	2.03	-2.72	-1.73	2.77	-4.49	-3.82	-2.34	-1.93	-3.25	-2.38	3.27	2.83	-1.7	-3.38	0.07	0.47	-3.04	-2.27	5.35	-2.74	3.07
10012682789	85414	PCANAP6	NM_033102	non-public		HSG00206797	-0.62	0.64	1.54	-1.1	-0.96	-2.25	3.61	-5.15	0.22	-2.79	0.51	1.67	-2.57	0.07	1.49	-0.38	-0.74	-3.11	-0.1	0.41	-0.43	-0.67	1.29	-3.09	2.34	-1.45	1.58	-0.61	-0.54	3.96	-0.56	2.77	-1.02	-5.32	1.24	0.04	0	1.78	-0.07	-1.38	-1.6	0.18
10012689139	284613	CYB561D1	NM_182580	non-public		HSG00206799	1.39	-0.36	0.04	-0.08	-0.52	0.32	-0.15	0	0.52	0.77	-0.4	0.13	1.68	-1.08	0.62	0.21	-0.24	-0.28	0.16	0.28	0.04	-0.08	0.61	-0.24	1.97	1.71	0.29	-0.22	0.49	0.31	0.19	-0.33	-0.57	0.07	-0.02	-0.4	0.05	0.72	0.53	-0.33	-0.68	-1.41
10012684875	55791	RIF1	NM_018372	NM_018372		HSG00206801	1.62	0.71	0.89	0.92	0.62	1.82	-0.45	2.02	0.4	2.72	0.54	1.9	1.3	-2.5	-1.27	-0.2	-0.37	-0.05	2.42	-1.45	-0.68	-0.49	-0.53	1.47	-0.4	-0.66	-0.64	1.54	1.03	-0.17	1.37	-1.23	0.05	-0.03	1.06	-0.76	0.01	-0.55	2.65	-1.53	-0.92	-0.9
10012669404	9398	IGSF2	NM_004258	NM_004258		HSG00206804	0.66	0.29	-0.47	-0.89	-0.23	-0.46	-0.54	0.49	-0.91	0.77	-0.43	0.24	-0.89	-0.03	-0.72	-1.03	-0.48	0.45	0.24	-0.44	-0.29	-0.7	-0.09	0.49	0.13	0.34	0.16	-0.61	-0.01	1.16	-0.27	0.64	-0.42	-0.8	-0.4	0.44	-0.1	0.13	0.74	2.8	0.52	-0.61
10012683148	55144	LRRC5	NM_018103	NM_018103		HSG00206830	0.44	-0.15	0.87	0.17	-1.14	0.17	-3.28	1.23	0.56	0.32	-0.02	1.94	-0.35	-0.57	-1.25	-0.31	-0.35	0.15	0.33	-0.97	-0.53	0.86	-0.31	0.57	0.08	0.94	-0.02	0.91	0.43	-0.43	0.67	0.25	0.28	1.01	0.37	-0.45	0.72	0.71	0.02	-0.13	-0.62	-0.12
10012669529	5768	QSCN6	NM_002826	NM_002826		HSG00206832	0.12	0.21	-0.54	-0.65	-0.62	0.64	1.34	-0.17	-0.32	1.85	0.62	0.37	1.61	-0.07	-0.88	-0.05	0.64	0.21	0.61	0.29	0.58	0.71	-0.04	-0.41	-0.24	0.48	0.4	-0.77	-0.3	-0.39	0.07	1.56	-0.66	-0.21	-0.43	0.48	0.29	0.58	0.59	1.06	0.34	0.03
10012677960	55243	KIRREL	NM_018240	non-public		HSG00206834	-0.85	0.77	-0.07	-0.63	0.49	0.12	0.02	0.1	-0.3	1.81	0.08	-0.16	0.25	0.22	0.43	-0.04	-0.48	-0.2	0.64	-0.08	0.18	0.39	0.04	-0.22	-0.16	0.12	0.26	-0.65	-0.56	0.01	2.63	0.79	0.48	-0.38	-0.57	1.57	-0.38	0.06	-0.04	0.23	-0.11	0
10012667314	59352	LGR6	NM_021636	non-public		HSG00206836	-0.23	0.33	1.2	-0.5	2	-0.64	0.24	-1.06	-0.05	-1.32	1.97	-0.36	-0.85	-1.14	3.95	-1.32	4.26	-2.23	0.27	0.86	-1.82	-1.33	-1.06	-1.23	3.64	-3.36	0.01	-1.56	-1.17	-0.91	-0.39	-0.26	0.57	-4.28	1.13	3.43	-0.78	-1.67	-0.19	-2.94	-0.2	-1.97
10012687375	1179	CLCA1	NM_001285	NM_001285		HSG00206839	0.94	0.72	3.17	-1.5	1.85	0.52	1.39	4.56	0.21	0.82	0.3	0.2	0.08	-0.44	0.96	-1.02	-1.15	-3.25	4.74	-0.27	0.46	0.09	4.05	-0.15	0.2	-0.21	0.1	-1.05	-0.42	-0.09	-0.7	0.33	2.92	1.18	0.69	0.48	-0.22	0.32	0.69	1.32	0.29	-1.08
10012689146	3738	KCNA3	NM_002232	NM_002232		HSG00206856	-0.6	-1.2	-0.29	-0.14	-0.07	-0.09	1.94	-1.78	-1.09	-0.62	-1.12	-1.46	-1.08	1.3	-0.05	-0.79	1.02	-1.09	0.24	-0.48	-0.48	0.24	-0.01	-0.85	0.14	-0.14	1.87	0.39	0.05	0.72	-0.7	0.05	1.79	0.14	2.68	-1.94	0.81	-0.15	-1.49	-0.1	-0.06	0.69
10012671481	8613	PPAP2B	NM_003713	NM_003713		HSG00206859	-0.99	-0.14	-0.27	0.07	-0.64	0.67	1.2	0.47	1.85	0.09	-0.46	0.33	-0.82	1.54	-2.91	1.85	-0.42	1.59	0.8	1.13	-0.67	-0.89	1.82	0.38	-0.33	-0.19	-3.49	-0.1	-0.95	-0.7	0.07	-0.65	-1.26	-0.56	-0.38	-0.29	-1.35	-0.22	1.03	0.91	1.58	1.29
10012670334	5929	RBBP5	NM_005057	NM_005057		HSG00206864	-0.21	-0.29	0.15	-0.83	-0.07	2.43	0.27	-1.29	-0.51	1.69	3.61	2.78	2.29	-1.95	-0.75	0.28	-0.09	0.13	0.2	-0.79	0.1	-0.95	-1.2	1.32	-0.48	0.82	-1.41	-0.25	1.62	1.45	-0.45	-0.06	-0.57	0.15	0.59	-0.62	-0.09	1.82	-0.43	-0.33	-0.43	-0.77
10012672589	8832	CD84	NM_003874	NM_003874		HSG00206866	-0.7	0.23	0	1.17	0.59	-0.38	-0.76	-0.69	-0.82	-0.47	-0.14	-0.15	-0.22	0.02	0.17	0.45	0.03	-0.08	-0.28	-0.02	-0.17	1.34	0.2	-0.37	0.3	1	0.18	0.21	-0.22	2.44	-0.51	-0.3	0.81	-0.02	-0.08	-0.03	1.3	-0.37	-0.06	0.44	-1.33	-0.16
10012669554	5778	PTPN7	NM_002832	NM_002832		HSG00206886	0.56	2.21	0.65	-0.27	-0.08	-0.48	-0.6	0.48	-0.41	2.01	0.3	0.42	0.02	-0.21	-0.95	0.85	-0.6	-0.18	-0.01	-0.05	-0.59	0.43	-0.11	-0.5	-1.05	-0.19	-0.2	0.44	-0.06	0.52	0.26	-0.14	-0.85	0.65	0.45	0.18	0.03	-0.41	0.18	-0.17	0.32	1.37
10012679112	9804	TOMM20	NM_014765	NM_014765		HSG00206887	3.74	1.74	3.01	1.22	0.34	2.75	-1.02	0.31	0.87	1.37	0.86	2.12	-0.5	-0.4	-0.93	1.1	-0.86	2.04	0.57	-1.22	-0.52	3.31	-1.81	-0.34	-2.34	-0.35	-0.48	1.88	0.53	1.78	0.71	-1.58	-0.57	0.67	2.91	-0.82	1.05	-0.35	0.37	-0.09	-0.15	1.17
10012669240	22955	SCMH1	NM_012236	NM_012236		HSG00206891	1.12	2.24	0.86	-0.29	-0.66	-0.14	-2.49	0.73	-0.45	1.21	0.12	0.4	0.29	0.05	-0.88	2.88	0.01	0.09	0.05	-0.07	-0.27	1.09	-0.62	-0.97	-0.93	0.24	0.08	0.39	-0.34	0.09	-0.44	0	-0.78	0.66	0.56	0.04	1.28	-0.7	0.33	0.01	0.1	1.15
10012667768	26289	AK5	NM_012093	NM_012093		HSG00206897	0.8	0.18	-0.53	-0.08	0.49	0.36	-0.56	0	0.11	-0.56	0.46	0	-0.23	0.05	0.03	0.1	0.66	0.07	3.97	-0.01	0.33	0.13	0.82	-0.18	0.74	-0.16	-0.63	0.25	0.01	1.44		-0.21	0.06	0.2	-0.03	3.58	-0.09	-0.74	0.15	-0.37	4.77	0.35
10012685333	79573	TTC13	NM_024525	non-public		HSG00206900	1.09	-0.3	-0.33	-0.19	-0.66	-0.09	-0.35	0.46	-0.24	-0.67	0.81	0.09	1.04	-0.77	-0.09	-0.81	0.09	0.33	0.45	0.14	0.26	-0.11	0.56	-0.28	1.13	0.4	0.55	-0.41	0.32	-0.7	-0.12	0.18	0.66	-0.64	-0.58	0.01	0.14	0.13	0.46	0.02	0.4	-0.77
10012682733	51336	LOC51336	NM_016646	NM_016646		HSG00207079	0.34	0.18	0.18	0.54	1.11	0	2.94	0.72	-0.29	-2.39	1.99	-0.06	-0.26	-1.66	0.15	0.47	-0.21	-1.17	-0.3	-0.71	-0.72	1.45	-0.28	-0.25	-1.26	0.41	0.35	2.71	0.52	-0.96	0.54	0.22	1.83	-1.3	-0.16	0.15	0.34	0.67	1.07	0.27	0.1	-1.82
10012665360	6390	SDHB	NM_003000	NM_003000		HSG00207192	1.99	0.42	1.19	0.46	0.29	3.25	0.23	1.14	0.58	2.4	0.29	1.25	-0.72	-0.69	-0.69	-1.33	-0.57	0.48	-0.04	-1.07	-0.94	0.61	-0.41	0.87	-0.95	-0.63	-1.7	0.87	1.77	0.93	0.7	-0.87	-0.14	1.07	0.68	-0.32	-0.82	0.63	-0.15	-0.47	0.66	0.11
10012675812	9293	GPR52	NM_005684	NM_005684		HSG00207194	-1.58	-0.28	-0.03	-0.55	0.8	0.55	0.99	-0.7	-0.33	-0.34	0.21	-0.01	0.67	0.35	0.28	-1.23	0.46	-0.27	0	0.57	0.12	0.11	-0.32	-0.46	0.24	-0.17	0.45	-0.63	-0.93	-0.06	0.17	2.66	-0.53	-0.46	-0.73	0.78	0.01	0.66	-0.48	0.63	0.28	1.76
10012666245	6746	SSR2	NM_003145	NM_003145		HSG00207195	-0.24	0.27	0.43	1.25	-0.82	0.51	1.09	-0.94	-1.07	0.22	0.34	-0.11	-1.02	2.44	0.03	-0.53	-0.31	-0.08	-0.48	-0.28	-0.9	0.11	-0.26	-1.33	-0.29	-0.33	0.14	-0.11		-0.07	-0.33	0.15	-0.04	-0.78	-0.24	0.98	-0.05	-0.67	-0.73	1.29	-0.7	0.61
10012675654	6883	TAF12	NM_005644	NM_005644		HSG00207196	-0.08	0	-0.55	0.13	-0.35	0.88	-0.02	-0.06	-0.03	0.84	0.88	1.33	0.4	0.07	0.26	-0.46	-0.3	-0.95	-0.71	-0.66	-0.6	-1.21	0.91	0.01	0.38	0.85	0.01	-0.07	0.28	0.48	-0.46	0.12	-0.13	0.24	-0.24	-0.06	-0.1	0.28	-0.68	-0.26	-0.14	-0.19
10012680624	6016	RIT1	NM_006912	NM_006912		HSG00207202	-0.25	-1.37	0.13	-0.54	-1.18	-0.51	1.01	0.22	0.46	-0.57	-0.2	-0.02	-0.86	-0.14	2.82	-1.05	-0.31	1.08	1.04	-0.43	1.2	-1.01	0.68	0.59	0.73	0.25	-0.59	-0.65	0.64	-0.05	0.03	0.25	-0.05	-0.06	-0.77	-0.34	-1.71	0.93	0.26	0.24	0.82	-0.82
10012683866	63931	MRPS14	AL049705	AL049705		HSG00207204	0.37	-0.14	0.34	0.21	0.2	-0.84	-0.56	0.28	-0.71	-0.96	0.12	-0.86	-0.05	1.06	0.57	-0.1	-0.2	0.03	-0.3	-0.1	-0.17	-0.36	0.62	-0.2	0.35	0.09	1.07	-0.27	-0.51	-0.28	-0.23	0.21	0.31	-0.12	0.5	-0.09	0.22	0.31	-0.32	0.82	0.34	-0.09
10012686721	54987	FLJ20580	NM_017887	NM_017887		HSG00207206	-0.68	0.08	0.38	0.65	0.2	0.61	-0.36	0.37	0.16	0.39	-0.15	0.02	-0.45	0.47	-0.22	0.3	0.27	0.18	-0.38	0.13	0.05	0.05	-0.12	0.02	-0.08	-0.58	0.08	0.53	0.52	0.21	-0.26	-0.39	0.38	-0.19	0.43	0.03	-0.12	-0.37	-0.33	0.3	-0.25	0.75
10012682882	713	C1QB	X03084	X03084		HSG00207223	-1.77	-0.43	0.04	-2.41	3.68	-1.5	0.06	0.01	0.28	1.34	0.98	-0.53	-1.88	-0.53	0.96	-2.2	0.68	-2.68	-1.45	0.43	-0.7	0.93	-1.19	-0.61	0.1	-2.58	4.57	-3.44	-3.52	-3.36	-2.8	0.1	2.24	-2.16	0.47	0.69	1.27	-2.29	-3.28	-2.92	-1.78	-2.81
10012675728	832	CAPZB	NM_004930	NM_004930		HSG00207224	0.81	-0.59	0.61	-0.91	-0.25	2.42	1.18	0.16	0.92	0.7	0.36	-0.09	-0.96	-1.15	-0.19	-1.34	-0.38	-0.22	0.09	-0.48	-0.48	-0.78	-0.6	0.8	-0.54	-0.09	-0.29	0.11	0.51	0.96	0.24	-0.23	0.09	0.75	0.23	-0.2	-0.99	1.92	0.26	-0.31	1.54	-0.29
10012666570	962	CD48	NM_001778	NM_001778		HSG00207225	-0.56	0.53	0.48	0.66	-0.16	2.9	0.64	0.6	0.56	3	2.03	2.8	-0.25	-0.42	-0.07	-0.62	-0.31	0.64	-0.26	-0.89	-2.5	0.77	-0.92	0.62	0.38	-0.8	-1.65	0.37	2.11	-0.49	0.39	-1.08	1.77	0.81	-0.24	-0.33	-0.39	-0.62	-0.34	-0.3	0.03	-0.29
10012667682	7293	TNFRSF4	NM_003327	NM_003327		HSG00207226	0.16	0.29	0.47	0.22	0.33	-0.04	-0.46	0.16	0.72	0.11	0.55	0.09	0.59	0.65	0.74	0.05	0.35	0.13	0.83	0.77	1.76	0.73	0.12	-1.49	0.52	0.57	0.05	0.25	-0.45	0.36	0.16	-0.03	-0.4	0.01	0.04	-0.49	0.38	0.04	0.4	0.03	0.43	-0.23
10012683442	4237	MFAP2	NM_017459	NM_017459		HSG00207228	-1.42	-0.94	-2.2	-1.07	3.42	-0.52	2.17	-2.16	-2.12	-0.47	0.15	-1.14	0.12	1.17	-0.16	-1.62	-0.46	-0.58	-0.16	3.65	-0.45	0.79	-1.34	-0.49	0.2	-0.41	2.11	-0.65	-0.26	-1.57	-0.12	0.33	-0.27	-0.37	-1.18	3.74	2.8	-0.49	-1.48	-0.07	-0.29	0.08
10012683345	55194	FLJ10647	NM_018166	NM_018166		HSG00207230	-1.72	0.09	-1.73	-0.35	-2.5	0.08	3.85	-1.68	-1.33	1.07	-0.65	0.48	-0.07	0.63	2.35	-1.56	-0.18	0.12	-0.12	2.05	0.17	-0.41	1.14	-0.17	0.59	-0.02	-2.34	-0.86	-1.29	-0.97	-1.55	0.11	-0.07	-1.67	-1.77	1.13	-0.81	-0.18	-0.29	2.43	-0.74	-0.56
10012678753	84320	ACBD6	NM_032360	non-public		HSG00207232	2.07	1.12	2.1	0.96	-0.47	0.69	-0.48	0.46	-0.34	0.67	0.21	0.53	-1.27	1.4	-0.78	0.37	-0.74	1.08	0.39	-0.53	-0.88	1.82	-0.97	-0.46	-1.61	-0.65	-0.21	1	0.43	0.56	0.14	-0.38	-0.21	0.83	1.12	0.11	0.3	-0.25	-0.43	0.19	-0.28	2.04
10012667446	84950	FLJ14936	NM_032284	non-public		HSG00207234	-0.15	-0.04	0.21	0.23	-0.79	-0.5	-0.78	0.58	0.33	-0.64	-0.42	-0.18	-0.87	0.08	0.71	1.18	-0.52	1.27	0.27	-0.57	0.41	-0.83	1.81	0.15	0.15	1.06	0.1	0.2	0.07	0.57	0.05	0.03	-0.22	1.22	0.49	-0.43	-0.14	0.42	0.73	1.42	0.6	0.49
10012676824	140609	NEK7	AL080111	AL080111		HSG00207252	1.68	0.42	0.91	0.32	0.84	1.83	0.54	0.93	1.79	1.46	-0.63	2.75	1.8	-1.22	-0.73	-0.42	-1.23	0.05	0.88	-0.85	-0.31	-0.66	-0.89	1.78	-0.62	-0.45	-0.65	0.72	0.44	-0.38	1.49	-1.3	0.52	-0.88	1.3	-0.47	-0.24	-0.82	0.44	-2.02	0.51	-0.42
10012689472	2987	GUK1	NM_000858	NM_000858		HSG00207253	-0.97	-0.6	-2.3	-1.94	5.05	0.09	4.61	-2.25	-2.2	-0.51	0.52	-1.19	2.24	-0.62	-0.44	-3.17	-0.53	-1.11	-1.34	3.52	-0.53	1.04	-1.77	-0.66	-1.14	-1.79	0.56	-3.16	-1.43	-1.39	-0.01	-0.67	-0.52	-0.22	-2.52	3.58	-0.32	-0.96	-2.1	-0.34	-1.13	-0.87
10012666926	4803	NGFB	NM_002506	NM_002506		HSG00207254	0.21	-0.04	-0.53	0.1	-0.19	-0.03	0.37	-0.24	-0.58	0.7	0.61	0.05	-0.84	0.01	0.38	-0.97	0.52	0.45	-0.61	0.95	-0.45	1.02	-0.77	-0.8	-0.69	-0.5	-0.09	-0.43	-0.6	-0.29	0.09	0.54	-1.13	-0.48	-0.22	2.37	-0.1	0.61	0.57	0.25	0.44	-0.69
10012688391	3020	H3F3A	NM_002107	NM_002107		HSG00207256	3.75	0.06	-0.67	-0.69	2.07	3.95	3.68	-0.46	-0.4	0.93	0.22	2.76	2.42	-0.81	2.16	-1.4	-1.01	-1.09	-0.37	-0.9	-0.98	-2.58	0.45		-0.15	0.32	-0.03	-1.47		0.35	-0.23	-0.05	0.08	-1.19	-0.51	-0.42	-0.93	-0.07	-0.42	-0.72	0.32	-1.41
10012677157	11243	PMF1	NM_007221	NM_007221		HSG00207260	-0.27	-0.19	-0.47	-0.19	-0.88	0.21	-0.33	-0.98	-1.33	-0.39	0.14	-0.61	-1.1	0.63	0.91	-0.14	0.66	-0.76	-0.16	-0.11	-0.34	-0.13	-0.38	-0.66	0.12	-0.51	0.79	-0.54	-0.59	0.39	0.04	1.06	0.04	0.22	-0.32	0.83	0.19	0.39	0.02	1.44	-0.27	0.57
10012675501	10459	MAD2L2	NM_006341	NM_006341		HSG00207263	0.53	1.82	0.99	0.01	-0.05	2.8	0.57	0.78	-0.18	2.79	1.86	0.73	-1.46	-0.38	-0.37	-1.04	-0.5	0.32	0.65	-0.52	-1.49	2.19	-0.57	-0.04	-1.98	-1.09	-0.21	0.51	0.49	1.01	-0.7	0.24	-0.15	0.59	0.52	0.52	0.29	0.26	0.01	-0.11	0.2	0.97
10012673245	29949	IL19	NM_013371	NM_013371		HSG00207278	-0.64	-0.09	0.14	-0.28	-0.05	-0.34	-0.2	0.07	-2.84	0.19	0.47	-0.34	0.83	-0.26	0.52	0.05	-1.14	-0.41	2.25	-0.58	-1.78	0.4	1.3	0.14	0.34	1.2	-0.44	0.54	-0.45	0.65	-0.64	0.33	0.69	1.81	0.03	-0.03	1.25	0.23	0.26	0.79	0.2	0.52
10012675746	3080	CFHL2	NM_005666	NM_005666		HSG00207280	-1.14	-0.11	-0.11	0.56	0.79	0.13	0.01	-0.29	0.26	1.18	1.37	-0.46	-0.28	-0.5	0.18	1.37	0.3	-0.08	-1.59	0.19	-2.16	-0.87	-0.04	0.26	-1.3	1.14	-0.25	-0.66	0.55	2.57	3.56	-0.37	0.69	-0.03	0.2	3.75	0.26	1.17	-0.83	2.55	0.06	-0.29
10012673804	93190	MGC35194	NM_152290	non-public		HSG00207281	-0.47	-0.38	-2.2	-0.3	1.11	-0.66	0.47	-0.73	-0.49	-0.33	-0.38	-0.6	-0.3	1.01	1.74	-0.73	0.75	-0.55	-0.02	1.07	0.3	0.11	-0.69	-0.55	0.3	-0.11	0.06	-0.78	0.13	-0.23	-0.28	1.17	0.67	-0.23	-2.73	1.28	-0.2	0.15	-0.41	0.82	0.06	-0.43
10012669574	5788	PTPRC	NM_002838	NM_002838		HSG00207284	1.35	-1.4	1.02	-0.3	0.51	0.81	-0.23	1.39	1.41	-0.47	-0.67	1.97	0.61	-2.34	1.27	-0.56	-0.75	1.08	2.01	-1.03	-0.3	-0.77	-0.59	1.78	-0.56	-0.26	-1.16	0.31	1.37	-0.5	0.61	-1.06	1.55	-2.05	0.54	-1.14	-1.52	-0.42	0.71	-1.77	1.36	-1.65
10012687366	199857	MGC19780	NM_144988	non-public		HSG00207286	2	0.81	0.48	0.19	1.37	1.21	1.02	-0.19	0.65	0.09	3.28	0.24	-0.22	-0.02	-0.39	-0.05	0.01	0.44	-0.49	-0.1	-0.29	1.44	-0.27	0.13	-0.38	-0.27	0.05	0.52	1.12	0.61	0.82	-0.32	0.6	1.43	0.21	0.63	0.43	-0.36	-0.49	0.05	-0.33	0.47
10012665726	5322	PLA2G5	NM_000929	NM_000929		HSG00207288	0.22	0	1.93	-0.33	0.87	-0.08	-0.4	-0.38	0.27	-0.05	-0.64	-0.44	-0.64	-0.03	-0.13	-0.19	0.65	-0.15	0.73	0.03	-0.28	0.34	2.02	-0.11	-0.36	0.14	0.84	0.5	-0.13	-0.02	-1.01	0.22	2.73	-0.18	-0.63	-0.72	0.14	0.32	0.09	-0.08	0	-0.78
10012677921	51118	CGI-94	NM_016037	NM_016037		HSG00207290	-1.77	-0.98	-1.05	0.27	0.09	-1.24	-0.3	-1.12	-0.92	-1.13	-1.32	-2.27	-0.96	2.8	0.62	0.22	0.22	-0.94	-0.66	1.42	0.94	-0.63	0.14	-0.94	0.27	-0.36	1.53	-2.2	-2.08	-1.02	-0.08	1.39	0.26	-1.34	-1.02	0.87	-0.08	-0.73	-1.05	0.33	-0.25	-0.05
10012665860	6125	RPL5	NM_000969	NM_000969		HSG00207292	0.56	1.2	1.31	2.83	0.62	2.92	0.02	-0.09	-0.16	3.37	0.86	1.09	-0.02	2.5	-1.13	0.42	-1.09	0.23	-1.23	-1.19	-0.92	0.6	-2.11	-1.31	-0.96	-0.11	0	0.98	0.01	1.32	0.59	-0.23	-0.07	-0.16	1.47	-0.02	1.17	-0.78	-0.99	0.18	-1.14	1.84
10012670461	57111	RAB25	NM_020387	NM_020387		HSG00207304	0.48	0	-0.02	-3.59	1.11	0.52	-0.67	-0.21	-0.26	0.49	0.41	0.09	-1.39	0.15	-0.4	0.5	0.57	0.18	0.54	0.31	-1.04	0.34	0.09	0.51	0.11	-0.12	2.9	0.76	-0.59	3.37	0.46	-0.21	-1.73	0.23	3.14	0.07	-0.28	0.59	3.19	0.24	1.27	1.42
10012667641	533	ATP6V0B	NM_004047	NM_004047		HSG00207305	-0.28	-0.21	-0.75	-0.67	-0.37	0.52	1.47	-2.14	-0.96	-0.52	0.01	-0.95	-0.24	0.4	1.82	-0.72	0.16	-0.46	-0.37	0.02	-0.24	-0.84	-0.41	-1.19	-0.14	0.05	0.14	-1.2	-1.01	-0.38	-0.52	1.54	0.09	-0.47	-0.84	0.55	-0.82	-0.24	-0.6	0.88	0.37	-0.36
10012674601	5301	PIN1L	NM_006222	NM_006222		HSG00207306	-0.53	-0.04	-0.52	-0.28	0.69	0.28	0.81	-0.66	-0.38	0.34	0.45	-0.11	-0.08	0.35	0.85	-0.42	0.6	-0.48	0.13	1.19	0.52	-0.22	-0.18	-1	0.18	0.5	0.29	-0.89	0.14	0.27	0.08	0.77	-0.01	-0.07	-0.34	0.89	0	-0.37	-0.19	2.28	-0.33	-0.26
10012683530	113452	BCLP	AB012692	AB012692		HSG00207307	0.23	-0.12	0.05	-0.33	0.9	0.11	-0.24	-0.32	-0.28	0.4	0.39	-0.51	-0.23	0.44	0.21	0.07	0.25	-0.35	0.26	1.01	-0.05	1.16	-0.49	-0.34	-0.31	0.05	0.9	-0.04	-0.23	0.02	0.15	0.68	-0.04	-0.14	-0.07	1.23	0.48	-0.04	0.05	0.22	0.09	0.5
10012671952	79078	C1orf50	NM_024097	non-public		HSG00207309	0.03	-0.07	0.44	0.46	-0.61	0.05	-0.43	-0.1	0.11	0.23	0.4	0.28	0.2	-0.2	-0.06	0.35	0.1	0.29	-0.64	-0.01	-0.31	0.01	0.05	0.08	0.3	1	0	0.01	0.58	0.65	-0.24	-0.19	-0.35	1.07	0.08	-0.15	-0.36	0.22	-0.41	-0.29	0.04	-0.05
10012674001	6707	SPRR3	NM_005416	NM_005416		HSG00207310	-0.72	-0.52	0.67	-0.01	-0.8	0.39	2.26	-0.06	0.25	-0.2	0.88	-0.66	-0.16	1.5	0.89	0.08	1.12	-0.28	0.08	0.25	-0.87	-0.81	0.32	-0.25	0.38	-0.14	0.03	-0.14	-1.75	0.45	2.35	-0.02	2.43	0.04	-0.07	1.8	-0.97	-0.31	0.26	1.28	0	0.25
10012687343	55509	SNFT	NM_018664	NM_018664		HSG00207311	1.3	-1.32	-0.12	-0.48	-0.15	0.71	1.9	-0.91	-0.76	-0.86	1.46	-0.67	-0.18	-0.12	0.12	-0.35	0.19	0.62	0.29	0.48	1.07	-0.34	0.04	-0.71	0.44	0.58	-0.48	-1.98	0.1	-1.73	-0.05	-0.01	-0.35	0.23	-0.56	0.23	-0.44	1.48	0.11	2.91	0.21	-0.85
10012665509	92346	LOC92346	AL035295	AL035295		HSG00207321	3.06	-0.81	2.76	0.2	0.56	0.34	0.03	-0.37	-0.07	-0.99	-0.35	1.04	-0.28	0.53	-0.17	-0.15	0.64	1.11	-1.93	-0.9	-0.43	-2.89	1.59	-0.74	-0.28	2.12	-0.13	0.24	0.01	-1.33	0.32	-0.09	1.46		-0.21	-0.39	-0.55	0.34	1.84	0.16	-0.13	0.32
10012677354	10638	SPHAR	NM_006542	NM_006542		HSG00207323	0.91	0.64	0.03	-0.46	0.29	0.56	-0.06	0.15	0.27	1.89	0.41	0.18	-0.02	0.23	-0.17	-1.23	0.89	-0.35	-0.78	0.11	-0.37	0.7	-0.7	-1.15	-0.19	0.12		0.19	0.26	0.12	-0.29	0.69	0.14	-0.7	0.47	1.08	0.27	-0.49	-0.33	0.07	-0.98	-0.12
10012685463	5320	PLA2G2A	NM_000300	NM_000300		HSG00207325	-0.04	-0.33	-0.32	-1.22	0.13	-0.31	0.15	-0.67	0.14	-1.58	0.29	0.28	-0.91	-0.02	0.18	-1.3	-0.22	0.35	-1.45	0.13	-0.33	0.3	0.34	0.16	0.26	-0.85	0.38	0.14	-0.69	1.47	-1.19	0.9	-0.58	-0.63	0.01	1.32	-0.05	-0.2	0.39	-0.29	0.59	-0.82
10012670380	26476	OR10J1	NM_012351	NM_012351		HSG00207326	0.26	0.6	0.28	-0.08	0.99	0.44	0.15	-0.47	-0.34	0.33	-0.27	-0.16	0.16	0.51	0.05	-0.48	0.29	0.14	1.34	-0.15	-0.24	0.54	0.41	-0.89	-0.61	0.18	0.4	-0.52	-0.22	0.86	-0.13	0.83	-0.6	-0.01	-0.1	0.77	-0.03	-0.38	-0.78	0.24	0.06	0.13
10012667290	1382	CRABP2	NM_001878	NM_001878		HSG00207328	-0.34	-0.99	-0.68	-0.38	0.66	-0.27	0.35	-0.75	-0.33	-0.12	-0.25	-0.64	-0.21	1	1.15	0.23	0.06	-0.43	0.03	0.99	0.82	0.22	-0.54	0.26	0.44	-0.11	0.13	-0.13	-0.1	0.25	2.65	0.05	-0.69	0.14	-0.52	0.08	-0.58	0.6	0.17	-0.29	0.38	-0.47
10012678504	6273	S100A2	NM_005978	NM_005978		HSG00207329	0.11	0.47	-0.13	0.16	0.82	0.5	1.39	-0.36	-0.47	-0.78	-0.26	0.64	0.73	-0.11	-0.1	-0.05	-0.31	-0.71	0.09	0.08	0.7	-0.2	0.77	0.17	-0.11	0.9	0.26	-0.55	0.33	0.53	0.33	0.45	-0.26	0.27	-0.15	0.71	-0.31	0.36	0.43	1.51	0.08	-0.13
10012671351	23557	SNAPAP	NM_012437	NM_012437		HSG00207341	0.38	0.06	0.91	0.5	-0.51	1.46	0.23	0.38	-0.42	1.31	0.88	0.25	-1.86	-0.03	-0.68	-1.13	-0.23	0.57	0.37	-0.02	-2.27	0.89	-1.18	0.25	-0.8	-0.7	-0.13	0.28	1.28	0.31	0.11	-0.03	-0.25	0.63	0.57	0.45	-0.41	0.87	-0.04	0.41	-0.08	0.52
10012682893	712	C1QA	NM_015991	NM_015991		HSG00207342	-2.67	-0.39	-0.25	-3.01	3.57	-3.91	-1.38	-2.3	-0.8	0.07	1.51	-0.57	-3.74	-2.73	3.5	-4.29	1.95	-3.75	-1.86	0.12	-2.79	-0.17	-0.94	-0.44	2.49	-3.38	4.05	-4.73	-4.7	-3.94	-3.08	0.06	3.83	-3.45	-0.8	0.8	-0.33	-4.41	-2.75	-3.59	-2.16	-3.79
10012683619	54460	MRPS21	U79258	U79258		HSG00207343	-1.14	0.33	-1.67	1.2	-0.42	-0.35	-0.51	-0.63	-1.18	0.1	0.11	-0.55	-0.66	3.17	-0.26	-0.04	-0.03	-1.34	-1.75	0.25	-0.64	-0.5	0.03	-1.76	0.07	-0.23	0.37	-0.23	-0.93	0.29	-0.64	0.97	0.76	-0.5	-0.8	1.46	1.01	-0.78	-1.53	1.21	-1.62	0.82
10012682278	84734	MGC10820	NM_032648	non-public		HSG00207344	-0.97	-0.18	-0.25	0	-0.27	-0.1	0.72	-0.99	-1.09	-1.76	-0.48	-0.69	-0.05	0.44	1.15	0.03	0.06	-0.46	0.18	1.12	0.77	0.3	0.22	0.01	0.39	-0.15	-0.2	-1	0.41	-0.61	-0.41	0.05	0.83	-0.13	-0.28	0	0.4	-0.57	-0.36	0.36	0.33	-0.45
10012665651	325	APCS	NM_001639	NM_001639		HSG00207345	1.91	-0.12	3.91	-0.37	0.76	0.35	0.12	-0.5	-0.67	0.66	0.17	0.79	0.7	-0.58	0.19	1.93	-0.6	0.22	3.79		3.21	1.83	4.13	-0.94	-1.21	-0.86	-4.4	-0.44	0.59	-3.71	0.29	0.02	1.9	0.64	1.64	-1.6	0.74	1.19	1.2	0.65	0.24	0.17
10012674590	339456	LOC339456	NM_178545	non-public		HSG00207346	-0.51	-0.32	-1.7	0.2	0.2	-0.48	3.05	-0.08	0.02	-0.52	0.44	-0.15	-0.24	1.68	0.35	-0.14	0.27	-0.65	-0.4	1.89	0.42	-0.17	-0.25	-0.26	0.42	-0.43	0.03	-0.28	-0.07	-0.13	0.03	1.11	-0.92	0.06	0.43	0.52	0.15	-0.18	0.17	0.66	0.95	0.25
10012678556	50604	IL20	AF224266	AF224266		HSG00207347	-0.25	-1.32	-0.31	3.99	-1.4	-1.51	-0.65	0.7	0.76	-0.62	-1.37	-1.07	0.71	2.67	0.18	1.16	-1.1	-4.16	-0.97	0.55	0.57	0.11	0.94	2.34	0.2	0.06	-0.07	2.21	-0.11	-1.32	0.08	-0.14	0.82	1.21	0.08	-2.54	2.24	0.27	0.46	-0.57	1.97	1.47
10012668927	5692	PSMB4	NM_002796	NM_002796		HSG00207348	0.06	-0.15	0.13	0.67	-0.16	0.44	0.09	-0.44	-0.49	0.37	0.86	0.37	-0.5	0.43	1	0.02	0.24	-0.08	-0.38	-0.21	-0.35	0.02	-0.38	-0.12	-0.01	-0.03	0.56	-0.29	-0.19	0.7	-0.22	0.82	0.28	0.15	-0.28	0.7	-0.06	0.18	-0.33	1.18	-0.3	0.31
10012682053	51032	ELA2B	NM_015849	NM_015849		HSG00207350	-0.65	0.2	3.92	0.36	1.37	-0.26	0.23	-0.78	0.02	0.85	0.41	0.23	0.39	0.19	0.5	0.35	0.03	4.37	-2.65	0.74	0.6	-2.04	0.28	3.48	1.4	-0.25	-0.48	1.2	1.67	4.57	4.53	-0.5	0.06	0.58	-2.18	5.09	0.99	3.41	2.62	-2.07	-0.65	1.53
10012682848	128346	MGC24133	NM_174896	non-public		HSG00207351	1.06	-0.18	-0.19	-0.68	-0.25	0.69	0.16	-0.07	-0.19	0.09	0.82	0.09	0.11	-0.53	-0.46	-0.26	-0.44	-0.01	-0.43	-0.55	-0.31	-1.24	0.83	0.15	-0.2	0.93	-0.52	-0.59	0.58	0.64	-0.55	0.05	0.13	0.92	-0.16	0.01	-0.54	0.57	-0.07	0.11	1.71	0.15
10012689450	84284	MGC13186	NM_032324	non-public		HSG00207353	2.61	2.71	0.1	2.69	0.42	0.51	1.25	0.47	-3.3	0.95	2.87	0.3	-0.2	0.4	-0.78	0.51	-0.09	-0.82	0.15	-0.47	-0.61	-0.77	-0.75	0.03	-0.5	-0.67	0.11	0.84	2.85	2.63	0.57	-0.3	0.14	-0.5	-0.51	0.19	-0.47	0.59	-0.22	-0.61	0.2	1.49
10012673101	29937	SCIRP10	NM_013349	NM_013349		HSG00207354	0.26	2.62	-0.48	0.5	0.23	1.05	0.08	-1.11	-0.5	1.44	1.91	0.19	-0.65	1.96	-0.45	-0.1	-0.37	-0.36	-0.39	0.38	-0.78	0.54	-0.43	-1.25	-0.95	-0.79	0.47	-0.51	-0.29	1.05	-0.04	-0.03	-0.28	-1.13	-0.29	1.25	0.54	-0.63	-0.06	1.5	-1.27	1.32
10012676702	10158	MAP17	NM_005764	NM_005764		HSG00207355	-4.65	0.95	-4.55	-4.35	4.56	-0.68	4.81	-1.3	-3.42	-5.23	-2.38	-3.16	1.49	-4.94	-1.77	-5.04	-4.45	-2.66	-3.44	5.6	-1.01	-0.91	-4.7	-1.4	-4.31	-3.68	1.66	-5.38	-3.66	-0.88	-2.24	-3.15	-0.55	-3.73	-4.52	4.49	-2.08	-2.38	-4.56	-0.71	-4.86	-4.43
10012678141	23436	ELA3B	NM_007352	NM_007352		HSG00207356	0.41	-0.36	0.43	0.05	0.03	0.27	1.13	-0.46	0.36	0.01	0.28	-0.62	-1.01	2.19	0.56	0.24	0.41	-0.3	-0.42	0.45	-0.4	-0.46	-0.07	-0.36	0.18	-0.04	0.38	-0.75	-1.43	-0.17	-0.21	0.59	0.92	-0.99	-0.5	1.44	-0.56	-0.13	-0.71	0.7	-0.28	-0.31
10012674051	29089	HSPC150	NM_014176	NM_014176		HSG00207357	1.28	3.26	-0.02	0.11	2.02	3.34	1.36	2.73	0.33	3.9	0.63	0.95	0.11	-0.46	-2.53	-0.55	-1.3	-0.17	-0.67	-0.29	-1.13	0.49	-0.56	2.11	-2.2	-2.71	-0.81	0.41	0.72	0.08	-0.67	-0.42	-1.26	1.31	-0.18	0.3	0	-0.68	-0.7	-0.45	-0.9	-0.38
10012684555	116228	FAM36A	AL122072	AL122072		HSG00207358	0.03	-0.15	0.75	-0.28	-0.08	-0.13	1.34	-0.37	-0.11	0.57	-0.17	0.18	0.51	0.22	0.45	0.34	0.88	-0.87	-0.02	0.06	-0.21	0.29	0.71	-0.28	0.26	-0.29	0.26	0.12	-0.12	-0.91	0.61	-0.2	1.77	-0.73	0.17	0.92	-0.21	-0.52	-0.49	0.34	-0.12	-0.37
10012673621	10896	OCLM	AF142063	AF142063		HSG00207359	0.03	0.21	0.59	0.75	0	0.21	0.04	0.7	1.7	-2.24	-0.01	-1.77	-0.31	-0.49	0.88	-0.22	-0.14	0.65	1.06	0.42	1.2	0.57	0.53	0.57	0.19	0.03	0.24	1.88	0.18	0.46	-0.35	0.36	1.51	0.59	-0.65	-0.66	0.94	3.14	-0.47	1	1.37	-0.21
10012676643	10136	ELA3A	NM_005747	NM_005747		HSG00207360	-0.39	0.46	-0.5	-0.49	0.85	-0.12	0.76	0.18	0.63	0.57	0.22	-0.04	-0.69	1.37	0.38	0.13	0.55	-0.16	0.24	0.91	0.11	0.66	-0.03	-0.25	0.23	-0.49	1.28	-0.53	-0.23	0.04	-0.95	0.35	-0.29	-0.73	-0.32	1.34	-0.77	-0.29	-0.24	0.2	-0.43	-0.7
10012675116	2215	FCGR3B	J04162	J04162		HSG00207361	-1.64	-4.04	-0.91	-0.98	3.05	-0.43	1.2	-1.2	-0.26	-2.6	-1.52	-0.1	-3.29	-3.24	2.66	-2.47	0.57	-2.54	-2.44	-1.07	0.69	-3.63	-0.68	0.89	2.81	1.42	1	-1.92	0.29	1.29	-0.51	0.82	-0.96	-1.87	-0.71	-1.09	-2.04	0.8	-2.65	-1.94	0.57	-3.77
10012678946	51686	OAZ3	NM_016178	NM_016178		HSG00207362	-0.59	-0.47	-1.05	0.19	0.79	-0.34	0.21	0.24	0.21	1.32	1.18	0.35	-0.22	0.64	0.15	0.64	0.48	0.21	2	0.38	-0.29	0.17	-0.84	0.72	0.87	-0.64	0.7	-0.44	-0.11	1.28	0.17	0.84	-0.65	0.27	0.64	0.73	-0.19	0.52	1.26	3.06	0.32	1.51
10012671777	79590	MRPL24	NM_024540	non-public		HSG00207363	0.12	0.59	1.12	1.34	0.6	1.15	1.37	-0.51	0.41	0.35	2.54	-0.13	-0.35	1.29	-0.71	0.27	0.36	0.19	-0.8	0.21	-0.22	2.4	-0.57	-1.02	-0.42	-0.8	0.87	0.15	0.11	0.55	0.46	0.3	0.41	-0.57	0.49	2.5	0.68	-0.28	-0.72	1	-0.98	1.45
10012678307	127845	GOLT1A	NM_198447	non-public		HSG00207365	-0.38	0.09	0.12	0.33	0.65	0.16	1.51	0.15	0.34	1.01	1.15	-0.57	-0.07	0.29	0.23	0.25	-0.06	-0.05	1.5	0.09	-0.66	-0.19	-0.32	-0.56	0.82	-0.41	-0.23	-1.28	-0.65	0.13	-0.27	0.65	-0.49	-0.51	-1.26	0.79	-0.94	0.14	0.09	0.73	0.03	-0.78
10012665995	284680	LOC284680	NM_182581	non-public		HSG00207366	-0.17	-0.23	-1.45	0.26	0.67	0.14	3.43	-0.39	1.06	1.1	1.32	0.33	0.23	0.2	-0.06	-0.88	1.35	-0.39	-0.97	0.18	-0.49	0.78	-0.34	-0.66	-0.36	-0.28	-0.2	-0.09	-0.44	0.95	-1.72	0	0.28	0.43	0.32	1.9	3.62	0.39	0.12	0.24	0.49	-0.59
10012683044	64960	MRPS15	NM_031280	non-public		HSG00207367	0.8	0.43	0.38	0.53	0.68	2.31	-0.24	-0.04	-0.56	0.42	0.63	0.03	-1.01	0.43	-0.55	-0.53	-0.8	-0.41	-0.79	-0.88	-0.81	-0.73	-0.28	0.17	-0.69	-0.05	0.49	0.28	0.2	1.55	-0.23	0.27	0.04	0.36	0.16	0.75	0.02	0.88	-1.1	0.63	0	1.06
10012675610	10485	CROC4	NM_006365	NM_006365		HSG00207368	0.08	0.18	-0.06	0.53	-0.4	-0.11	0.19	-0.32	0.07	-0.82	0.15	-0.24	0.18	-0.28	0.12	0.23	0.07	1.17	-0.48	0.32	0.91	-0.58	0.66	0.58	0.58	-0.16	-0.03	-0.08	-0.58	0.16	-0.3	1.4	-0.91	0.29	-0.33	0.16	-0.78	0.49	0.25	-0.09	0.4	-0.63
10012674776	23421	ITGB3BP	NM_014288	NM_014288		HSG00207369	1.18	1.38	1.64	0.39	-0.39	1.01	0.76	-0.62	0.23	3.09	0.97	0.33	-0.42	0.69	-1.71	1.04	0.2	0.01	-0.5	-1.92	-0.5	-0.18	-3.06	0.74	-1.44	-0.33	-1.34	1.05	1.38	0.06	-0.02	0.08	-0.51	-0.15	3.12	0.38	0.59	-1.35	-0.55	0.09	-0.15	1.76
10012677312	11315	PARK7	NM_007262	NM_007262		HSG00207370	0.08	0.65	-0.15	1.18	-0.89	0.62	0.06	0.8	-0.58	0.21	0.62	-0.02	-0.68	1.74	-0.55	-0.62	-0.48	-0.47	-0.67	-0.1	-0.75	-0.74	-0.49	-0.48	-0.54	-0.64	0.02	0.23	-0.25	0.24	-0.37	0.34	0.29	-0.28	-0.56	0.4	0.03	-0.26	-1.19	0.72	-0.93	1.26
10012680240	11330	CTRC	S82198	S82198		HSG00207371	-0.38	0.03	0.26	0.35	0.58	-0.21	0.15	-0.62	-0.25	-0.16	0.07	-0.21	-0.31	1.6	0.09	-0.13	0.21	-0.3	-0.2	0.17	-0.05	0.08	-0.13	-0.47	-0.07	-0.09	0.62	-0.13	-0.45	0.4	-0.17	1.19	0.02	-0.21	-0.11	0.84	0.06	-0.24	-0.34	1.2	0.21	0.48
10012688763	978	CDA	L27943	L27943		HSG00207373	3	-1	-0.13	-2.07	0.35	4.64	2.87	-0.6	0.36	3.03	2.52	1.32	0.05	-2.32	-1.04	-1.53	-0.24	-0.57	1.62	-0.3	-0.57	-0.45	-0.75	0.81	-0.36	0.94	-0.12	-0.71	0.67	0.54	0.16	0.74	-1.2	0.89	-0.62	-0.09	-0.72	2.97	0.8	-0.62	1.58	-0.7
10012670509	57116	SBZF3	NM_020394	NM_020394		HSG00207374	0.55	0.29	0.78	0.03	0.17	-0.1	0.5	0.89	0.55	1.06	-0.48	1.04	0.36	0.38	-0.63	0.44	-0.33	-0.28	0.12	0.04	0.34	-1.07	0.08	0.95	-0.22	-0.22	-0.66	1.01	-0.31	-0.57	0.49	-0.86	-0.56	0.26	0.66	-0.28	-0.13	0.08	-0.18	-0.22	0.13	0.79
10012686614	55450	CaMKIINalpha	NM_018584	NM_018584		HSG00207376	0.62	0.35	-0.28	-0.61	2.89	0.53	1.43	0.97	0.27	0	0.36	0.05	0.06	0.33	-0.24	-1.14	0.28	-0.28	-0.6	0.8	-0.66	0.49	-0.27	-0.68	-0.49	-0.28	0.07	-0.62	-0.12	0.43	-0.51	-0.19	-0.58	0.03	-0.21	3.43	1.61	-0.43	-0.26	-0.12	0.23	-0.42
10012676548	11189	TNRC4	NM_007185	NM_007185		HSG00207377	-0.37	0.36	0	0.55	0.29	0.56	0.08	0.21	0.02	0.77	0.43	0.28	-0.02	0.1	0.66	-0.91	1.46	0.33	0.11	0.83	0.74	0.29	0.62	-0.29	-0.23	1.09	0.56	-0.21	0.28	0.27	-0.14	1.26	-0.47	-0.78	-0.44	0.4	-0.22	0.74	0.41	0.99	-0.34	0.29
10012668532	64218	SEMA4A	NM_022367	non-public		HSG00207378	2.32	-0.15	-0.66	-2.4	0.68	0.9	0.22	0.54	0	1.5	0.35	1.12	2.33	-1.62	-0.14	-0.03	0.48	-1.11	0.82	-0.67	-0.69	-0.52	0.91	-0.16	0.33	0.83	-0.24	-0.49	0.82	0.34	-0.23	0.79	-0.56	0.81	-0.75	-0.08	-0.56	1.88	0.5	-0.77	0.8	-0.45
10012686734	54991	FLJ20584	NM_017891	NM_017891		HSG00207380	0.65	0.47	0.09	-0.48	-0.25	-0.15	-0.24	-0.1	0.33	0.95	0.63	0.1	0.73	-0.13	0.78	-0.51	-0.52	-0.34	0.25	0.11	0.73	2.18	-0.49	0.26	0.76	1.06	0.64	0.45	0.2	-0.15	-0.33	0.93	0.58	0.53	0.36	-0.34	0.8	-0.23	0.32	0.04	-0.12	0.82
10012671734	8707	B3GALT2	NM_003783	NM_003783		HSG00207383	0.9	-0.39	0.2	0.6	0.4	0.61	0.22	0.68	-0.4	1.7	-0.1	0.25	-0.65	0.41	-0.49	-0.4	3.91	-1.45	-1.21	0.32	0	-0.42	-0.74	0.24	0.35	-0.55	-0.34	0.2	-1.05	0.04	0.93	-0.7	1.8	0.16	0.31	0.59	-0.67	-0.55	0.85	0.94	-0.46	-0.72
10012675483	10446	LRRN5	NM_006338	NM_006338		HSG00207385	-0.97	1.1	0.13	-0.35	1.83	0.03	2.31	-0.47	0.27	0.35	0.77	-0.25	-0.21	-0.89	-0.38	0.09	2.85	0.34	0.34	1.44	-0.31	0	-0.82	0.25	-0.82	-0.35	2.04	-0.78	-0.14	-0.39	0.45	-0.74	0.06	-0.15	-1.82	2.87	0.87	1.29	-1.45	3.44	-1.39	-0.56
10012668408	22802	CLCA4	NM_012128	NM_012128		HSG00207397	-0.1	-0.2	-0.21	0.2	0.3	-0.73	0.28	-0.07	-1.31	-0.12	-0.58	-0.72	-0.1	1.64	0.66	-0.14	-0.03	0.23	0.14	0.57	0.44	-0.4	0.38	-0.06	1.08	0.37	1.17	0.27	-0.25	-0.07	-0.06	1.54	0.07	0.15	0.09	-0.03	0.43	0.27	0.22	1.56	0.27	-0.43
10012666333	4438	MSH4	NM_002440	NM_002440		HSG00207398	-0.36	-1.03	-0.67	0.78	-1.29	-0.8	1.45	-1.86	-1.62	-1.13	-1.14	-1.74	-1.57	0.02	0.5	-0.73	3.03	-1.57	0.94		-0.27	0.59	-0.8	-1.03	-0.14	-0.52	0.52	-1.9			0.19	2.31	-0.08	-1.85	-1.03	1.59	0.48	-0.77		1.39	-0.12	0.48
10012665366	6403	SELP	NM_003005	NM_003005		HSG00207399	-0.21	-0.23	-0.1	-0.53	-0.44	-0.29	0.38	-0.79	-0.41	-0.81	-0.08	-0.34	-0.84	-0.01	0.29	-0.64	1.16	-0.37	0.25	0.63	-0.14	0.38	-0.33	-0.85	-0.13	-0.13	-0.85	-0.46	0.08	0.82	-0.97	1	0.87	-0.64	-0.26	0.65	-0.47	0.36	0.03	0.97	-0.4	0.05
10012683478	55735	DNAJC11	NM_018198	NM_018198		HSG00207400	0	0.27	-0.38	-0.52	2.84	-0.34	0.1	-0.48	-0.44	-0.16	0.45	-0.04	0	0.02	0.43	-0.33	0.21	-0.38	-0.56	1.31	-0.04	0.69	0.15	-0.35	0.33	-0.05	1.19	-0.13	0.01	0.21	-0.31	0.56	0.23	-0.17	-0.54	0.89	0.31	0.02	-0.66	0.12	-0.49	0.21
10012675626	10489	MUF1	NM_006369	NM_006369		HSG00207412	-0.38	0.23	0.01	-0.3	0.5	0.56	0.53	-0.02	0.04	0.75	0.17	0.06	-0.44	0.41	-0.08	-0.23	0.1	-0.04	0.62	0.14	0.1	0.28	-0.49	-0.11	-0.35	-0.75	-0.34	0.12	-0.3	0.34	0.33	0	-0.55	0.25	0.16	0.76	-1.17	-0.27	0.03	-0.25	-0.26	0.25
10012683186	55157	FLJ10514	NM_018122	NM_018122		HSG00207413	0.17	0.94	0.68	0.6	0.17	0.82	-0.44	0.93	0.09	0.05	0.5	1.09	0.01	0.72	-1.35	0.72	-0.85	0.56	0.03	-0.42	-0.13	1.91	1.74	0.37	-0.53	-0.26	-0.16	0.27	0.6	0.59	-0.46	-0.1	-0.24	0.9	0.97	-0.15	1.8	-0.43	0.07	0.1	-0.82	0.2
10012686024	79729	FLJ22938	NM_024676	non-public		HSG00207415	-0.71	-0.47	-2.87	-1.11	-1.27	0.49	0.13	-0.66	0.25	0.57	-0.97	-0.48	1.08	-0.39	2.68	-1.01	-0.43	-0.06	-0.26	0.85	1.2	-1.16	0.36	-0.06	0.49	1.18	-1.28	-1.33	-0.25	-1.05	-0.96	0.19	-0.72	-0.52	-2.62	0.23	-0.69	0.75	-0.07	0.95	-0.26	-1.18
10012668347	253150	MGC14276	NM_153248	non-public		HSG00207417	-0.6	-0.42	-0.05	-0.11	0.18	-0.56	0.23	-0.23	-0.5	-0.53	-0.12	-0.8	0.22	0.79	0.76	0.79	-0.3	0.12	0.48	0.9	0.62	0.49	0.02	-0.2	0.77	0.55	0.87	-0.6	-0.49	-0.15	-0.28	0.89	0.02	-0.35	-0.68	0.27	-0.18	0.45	-0.15	0.63	0.41	-0.32
10012667699	5142	PDE4B	NM_002600	NM_002600		HSG00207418	0.75	-1.33	0.91	0.54	0.06	-1.47	-0.45	-1.1	0.11	-1.43	2.89	0.71	-2.9	-0.38	3.48	0.5	2.77	0.06	0.33	-1.12	-2.49	-2.94	1.19	2.52	1.36	-0.24	-0.5	-2.62	-0.43	1.82	-2.32	0.31	-0.64	0.4	0.52	1.21	-2.67	-0.98	-0.13	-0.38	3.91	-0.43
10012679635	51702	PADI3	NM_016233	NM_016233		HSG00207420	-0.22	0.01	-0.07	0.12	0.94	-0.89	0.26	0.02	-0.97	-0.3	0.01	0.28	0.13	-0.27	0.9	0.06	-0.08	-0.09	1.53	-0.3	-0.23	0.01	1.08	-0.25	0.08	0.2	-0.09	2.08	0.59	-0.42	-0.7	4.1	0.21	-0.23	-0.83	0.36	-0.39	-0.13	-1.14	3.5	-0.61	0.67
10012687075	8317	CDC7	AF015592	AF015592		HSG00207428	0.03	2.78	2.91	0.98	0.23	0.39	-0.79	2.26	0.18	3.36	0.41	1.44	0.86	-0.06	-3.39	1.57	-1.58	-0.07	-0.82	-0.97	0.08	-0.93	-0.27	1.04	-1.86	-0.25	0.79	2.13	0.48	-0.34	0.73	-0.55	-0.58	-0.72	2.55	-0.16	0.65	-0.6	-0.69	-0.41	-0.6	0.75
10012670568	8514	KCNAB2	NM_003636	NM_003636		HSG00207429	-0.56	-0.18	-0.5	-0.43	1.97	-0.13	0.96	-0.61	-0.62	-0.15	-0.49	-0.84	0.3	0.63	0.21	-0.37	0.14	-0.19	-0.09	1.84	0.15	0.33	-0.43	-0.65	-0.25	-0.68	0.34	-0.92	-0.97	-0.59	-0.11	0.53	0.06	-0.65	-1.31	3.23	0.1	-0.48	-0.77	0.12	-0.21	-0.09
10012670750	6195	RPS6KA1	NM_002953	NM_002953		HSG00207430	1.12	-0.34	-0.21	-0.89	0.2	1.88	1.84	-0.48	0.56	1.14	2.18	0.81	0.94	-1.39	-0.33	-0.82	0.8	0.23	1.85	-0.1	-0.84	0.6	-0.47	0.49	-0.42	-0.37	-0.46	-0.5	0.68	-0.2	0.1	-0.1	-0.37	-0.11	-0.58	-0.16	-0.69	1.64	0.87	-0.39	0.12	-0.75
10012686908	25903	OLFML2B	AL050137	AL050137		HSG00207431	-0.17	-0.09	-0.51	-0.01	-0.08	-0.36	0.81	-0.53	-0.34	-0.46	-0.25	-0.75	-0.4	0.42	0.76	0.22	0.19	-0.3	-0.23	0.95	0.42	-0.46	0.15	-0.25	0.52	-0.12	1.06	-0.78	-0.45	-0.36	-0.16	0.56	0.49	-0.56	-0.64	0.28	-0.16	0.17	-0.24	0.52	0.17	-0.15
10012671642	8659	ALDH4A1	NM_003748	NM_003748		HSG00207432	0.33	3.49	1.38	0.11	-0.79	0.54	0.27	0.06	-0.53	0.64	0.62	0.35	-0.53	0.54	-1.6	0.51	-0.04	0.18	0.56	0.2	0.23	3.3	-0.96	-0.35	-1.69	-0.54	-0.52	1.14	0.49	-0.66	0.13	0.36	-0.83	0.31	1.13	1.4	0.99	-0.39	0.28	0.41	-1.23	1.99
10012668269	90780	PYGO2	NM_138300	non-public		HSG00207433	-1	-0.02	0.39	-0.3	-0.22	-0.72	0.44	-0.05	-0.2	0.06	-0.78	-0.57	0.24	0.22	-0.13	-0.23	0.61	-0.55	-0.08	0.42	0.11	0.14	-0.66	-0.87	0.25	-0.38		0	-0.44	-0.37	0.22	0.65	0.1	-0.5	-0.31		-0.33	-0.12	-0.3	0.06	-0.37	0.05
10012668579	4998	ORC1L	NM_004153	NM_004153		HSG00207434	-0.77	1.36	0.35	0.63	-0.02	-0.16	-2.5	0.14	0.03	0.1	-0.15	-0.3	-1	0.61	-1.36	0.5	0.61	0.72	-0.77	1.24	-0.11	1.2	-0.25	-0.31	-1.69	-0.8	1.07	0.48	0.17	0.91	-0.7	-0.6	-1.1	0.18	0.28	0.24	0.62	-0.83	-0.25	1.1	-0.44	0.03
10012675554	26994	RNF11	NM_014372	NM_014372		HSG00207435	1.26	-0.06	0.27	-1.14	3.69	0.81	1.69	1.62	0.11	-0.08	-0.34	0.97	0.99	-0.65	0.29	-1.59	-1.16	0.32	0.2	2.19	-0.16	0.73	-0.98	0.35	-1.16	-0.62	-1.31	0.12	-0.12	-0.79	0.4	-1.28	0.9	0.14	-0.07	-0.03	-0.48	-0.78	-0.37	-0.79	0.52	-0.68
10012672479	8790	FPGT	NM_003838	NM_003838		HSG00207450	0.39	-0.24	-0.48	0.46	-0.46	0.39	-0.01	0.11	0.39	0.08	-0.64	-0.51	0.79	0.21	-0.49	-0.4	-0.19	-0.56	-0.36	0.26	0.21	-0.33	0.04	-0.16	-0.35	0.31	-0.1	0.54	0.86	-0.32	1.28	-0.12	0.03	-1.01	0.1	-0.18	-0.27	-0.45	0.42	-0.41	-0.62	-0.61
10012676709	2773	GNAI3	NM_006496	NM_006496		HSG00207451	0.42	-0.1	0.37	0.22	-0.5	2.66	0.17	0.34	3.53	1.2	0.15	3.5	2.75	-0.56	-0.22	0.37	-1.99	-0.17	0.28	-1.46	-1.63	-3.24	-1.62	0.1	-0.69	0.44	-0.59	-0.86	1.29	0.27	0.82	-0.69	-0.68	-0.78	0.57	-0.47	-3.15	-0.3	0.1	-0.84	2.73	0.09
10012683389	55204	GOLPH3L	NM_018178	NM_018178		HSG00207454	0.28	3.37	3.03	1.75	2.11	2.47	-0.03	1.81	2.46	2.43	0.49	3.04	2.17	-0.84	-4.23	0.29	-1.12	-0.35	-0.34	-1.13	-1.25	2.08	-1.92	-0.65	-2.86	-1.32	-0.82	2.19	0.96	0.47	0.53	-1.57	0.38	0.23	2.21	-0.71	0.29	-1.34	-0.61	-1.94	-1.29	-0.38
10012680864	54482	FLJ10287	AK002081	AK002081		HSG00207456	0.19	0.4	1.3	0.19	0.58	0.56	2	1.26	0.63	2.5	0.1	1.53	0.65	-0.2	-0.56	-0.29	-0.63	-0.33	-0.47	-0.3	0.01	0.03	0.09	-0.2	-0.25	-0.75	-0.35	1.65	-0.36	-0.62	1.06	-0.35	0.72	-1.15	1.46	-0.23	0.13	-0.95	-1.08	-0.55	-0.7	0.29
10012689159	3756	KCNH1	NM_002238	NM_002238		HSG00207472	-0.35	-0.63	0.29	-0.23	-0.26	0.23	-0.42	0.16	0.58	0.92	-0.09	-0.57	-0.51	-0.32	0.23	0.22	-0.41	-0.99	0.07	-0.06	-0.02	-0.8	1.24	0.06	0.13	0.58	0.33	0.27	0.97	-0.37	-0.85	0.62	1.04	-0.14	0.33	-0.05	-0.27	1.44	1.13	1.12	0.46	-0.26
10012688789	2782	GNB1	X04526	X04526		HSG00207473	0.17	-0.71	0.34	-0.1	-1.11	-0.22	-1.54	0.01	-0.36	-0.57	-0.65	-0.36	-1.33	-0.01	0.74	0.07	-0.19	0.16	0.56	0.14	-0.35	-0.47	0.66	0.15	0.28	1.13	0.31	0.13	0.17	0.74	-0.09	0.3	-0.48	0.26	0.06	-0.21	0.14	1.19	0.59	0.58	0.23	-0.14
10012674677	5525	PPP2R5A	NM_006243	NM_006243		HSG00207474	0.52	-1.56	0.25	-0.59	-0.23	2.09	-0.71	0.57	1.94	-0.43	-0.21	1.03	0.53	-1.04	-0.6	-0.19	-0.75	0.57	0.28	-0.26	-0.03	-0.87	1.36	1.64	-0.14	0.88	-0.72	-0.45	1.52	-0.31	0.02	-0.57	-0.76	0.42	0.59	-0.78	-0.58	0.97	0.94	-0.68	1.27	-0.99
10012670744	8565	YARS	NM_003680	NM_003680		HSG00207476	1.68	1.66	1.45	0.09	0.89	2.45	-0.32	0.65	0.22	0.65	2.47	0.73	-0.52	-0.37	-0.7	-0.1	0.13	0.81	0.35	-0.3	-0.68	1.25	-0.83	-0.2	-0.79	-0.71	0.4	0.31	0.27	0.44	-0.26	0.08	-0.32	0.74	0.09	0.12	-0.7	0.51	-0.46	-0.02	0.11	1.33
10012666859	149076	FLJ25476	NM_152493	non-public		HSG00207478	0.27	0.19	-0.1	0.15	0.38	-0.04	0.11	-0.03	-0.53	1.62	0.15	0.08	-0.38	0.45	0.3	-0.04	0.58	0.04	0.18	-0.07	-0.18	0.21	0.02	-0.53	-0.22	0.16	0.57	-0.33	-0.23	0.33	-0.08	1.01	0.14	-0.05	-0.01	0.8	-0.38	0.13	0.12	0.19	-0.26	0.24
10012668342	7286	TUFT1	NM_020127	NM_020127		HSG00207480	-0.5	-0.76	-1.3	0.47	0.16	0.27	-0.19	0.06	-0.5	0.32	1.8	-0.26	0.43	-1.24	-0.32	-0.25	0.35	0.64	0.6	1.62	-1.36	-0.49	2.68	2.11	2.48	0.37	-0.39	-3.55	1.6	0.56	-1.6	-1.59	-1.2	-0.7	-0.56	-0.95	-0.85	-0.59	0.92	-0.11	0.87	-1.62
10012677542	10269	ZMPSTE24	NM_005857	NM_005857		HSG00207482	3.09	0.35	1.21	0.39	0.57	2.6	0	1.07	2.23	0.52	0.21	1.98	0.64	-0.59	-0.72	-0.57	-1.08	-0.1	-0.12	-1.03	-0.94	-0.67	-0.51	0.32	-0.81	-0.38	-0.6	0.86	0.72	-0.2	0.73	-0.49	-0.19	-0.1	0.87	-0.6	-0.75	-0.37	-0.43	-1.16	0.66	-0.44
10012685682	7412	VCAM1	NM_001078	NM_001078		HSG00207500	0.72	0.19	4.07	-2	4.66	-1.73	-0.46	3.97	5.61	1.13	3.76	2.33	-3.25	-3.03	-1.17	-3.16	-0.11	-3.94	-3.73	-0.86	-0.72	4.01	-3.39	0.21	-2.7	-3.42	4.39	-2.84	-4.39	-4.15	-2.81	-0.55	-0.85	-2.32	3.83	-0.36	2.41	-4.35	-4.3	-3.83	-3.24	-4.01
10012666391	676	BRDT	NM_001726	NM_001726		HSG00207501	0.26	-0.56	-0.29	-0.56	-0.55	-0.46	-0.21	0.36	-0.14	0.02	-0.37	-0.41	-0.62	0.53	-0.39	0.68	0.04	-0.67	2.15	0.37	0.06	0.06	0.44	1.02	0.92	-0.28	-0.18	2.04	0.01	3.93	-1.01	-0.32	-1.8	0.11	1.01	-0.6	-1.46	2.39	4.11	-0.89	4.65	-0.21
10012687934	2752	GLUL	NM_002065	NM_002065		HSG00207502	0.95	0.36	0.86	-1.14	3.35	0.35	2.61	0.71	1.02	0.66	-0.38	0.97	-0.45	-1.05	0.76	-0.63	-0.89	-0.01	1.07	0.57	-0.83	0.72	-1.81	1.17	-1.67	-0.95	-1.84	0.6	-0.15	0.04	0.44	-0.54	0.99	1.74	-0.27	-0.02	-2.28	-0.43	-0.29	-1.58	2.87	-0.35
10012683522	1376	CPT2	NM_000098	NM_000098		HSG00207503	-0.08	2.74	-0.12	0.24	0.82	2.91	1.34	-0.1	-1.12	3.19	0.83	2.95	0.8	-0.29	-0.97	-0.51	-0.08	-1.11	-0.37	-0.53	-1.6	-0.23	0.27	-0.75	0.39	0.04	0.17	-0.26	0.14	-0.09	-0.92	-0.18	-0.66	-0.56	-0.12	-0.06	0.06	0	-0.59	-0.42	-2.1	-0.92
10012669606	8438	RAD54L	NM_003579	NM_003579		HSG00207505	0.39	4.26	0.05	-0.41	-0.26	0.04	-1.68	2.21	-0.2	1.26	-0.58	0.1	0.16	0.03	-4.27	0.59	-0.44	-0.45	-0.36	0.5	-0.59	1.14	-0.46	-0.18	-2.18	-1.74	-0.07	0.45	-0.13	-0.42	-0.87	-0.17	-1.12	0.29	-0.36	0.49	0.84	-0.89	-0.46	-0.03	-0.56	0.88
10012673113	6738	SSA2	NM_004600	NM_004600		HSG00207509	2.81	0.89	0.4	0.47	0.68	3.25	0.99	0.82	2.34	1.19	0.13	2.35	2.15	-0.83	-0.85	-0.22	-1.03	0.97	0.14	-0.94	-0.17	-0.06	-0.23	1.69	-1.07	-0.54	-0.95	1.03	0.34	-0.39	0.76	-1.81	0.4	-0.94	0.97	-0.85	-0.36	-0.79	0.49	-0.8	0.55	-0.04
10012687779	26027	THEA	AB014607	AB014607		HSG00207528	-1.01	-0.04	-0.77	0.76	-0.2	-0.7	3.65	1	0.09	0.42	-0.55	-0.77	-0.04	1.84	-1.09	2.32	-0.09	-0.28	-0.15	-0.08	1.1	0.91	-0.3	-2.96	-0.69	-0.06	-1.58	0.92	1.19	-1.49	2.3	-0.45	-1.22	0.77	1.65	-0.52	0.82	-1.9	3.05	0.35	-0.38	2.98
10012668851	5629	PROX1	NM_002763	NM_002763		HSG00207530	0.62	1.07	-0.23	0.26	0.11	-0.16	-0.81	0.44	0.53	0.13	0.89	0.57	0.55	-0.53	1.03	-0.87	0.87	0.52	3.6	0.04	0.53	-0.34	1.14	-1.12	-0.45	0.31	0.21	-0.44	-0.02	-0.28	3.21	0.03	-2.78	-0.34	-0.38	0.52	0.3	-0.35	0.31	-0.42	0.45	0.26
10012672741	80176	SSB1	AF131840	AF131840		HSG00207531	-0.09	5.65	1.25	-0.04	0.25	0.62	0.08	0.88	1	-0.07	0.65	0.5	-0.21	-0.68	0.03	0.55	-1.09	0.26	-2.15	-0.41	-0.44	2.08	-0.16	0.25	-0.3	0.27	1.19	0.02	0.87	-0.1	-1.29	1.01	-0.73	0.33	0.82	0.01	-0.18	0.71	1.68	0.51	1.17	0.05
10012670400	6421	SFPQ	NM_005066	NM_005066		HSG00207532	2.95	0.62	0.86	0.58	0.92	1.26	-0.69	2.35	-0.11	1.1	0.53	2.15	-0.51	0.82	-0.95	0.51	-0.68	0.01	0.08	-1.2	-0.19	1.03	-1.17	0.1	-1.16	-0.73	-0.13	0.88	-0.26	0.69	0.18	-0.08	0.02	0.47	0.37	-0.27	0.74	-0.53	-0.29	-0.02	0.54	1.43
10012676244	27097	TAF5L	NM_014409	NM_014409		HSG00207534	-0.48	0.34	1.48	-0.24	-0.17	0.44	-0.57	0.57	0.5	0.44	-0.48	0	-0.2	0.99	-0.27	-0.26	-0.01	-0.07	0.26	-0.61	-0.25	0.39	0.01	-0.25	-0.22	0.58	1.64	0.47	0.14	1.59	0.16	0.46	-0.31	0.32	2.13	-1.86	0.7	-0.19	-0.66	0.06	0.34	0.7
10012684763	54596	FLJ10884	NM_019079	NM_019079		HSG00207538	1	-1.52	-0.45	-1.55	-0.84	0.47	0.13	-0.92	-0.44	0.08	-0.26	-0.41	-1.13	-0.85	0.06	-1.95	4.19	-1.95	-0.95	0.67	-0.46	-0.38	-0.75	3.48	1.91	-0.77	0.08	-0.37	-1.65	1.28	-1.21	-0.01	2.07	-0.04	1.07	3.16	-1.65	-0.31	1.42	-0.04	-0.68	-0.68
10012675905	3765	KCNJ9	NM_004983	NM_004983		HSG00207555	0.1	-1.32	0.47	-0.75	-0.24	-0.38	0.32	-0.52	0.22	0.34	0.09	0.02	-0.65	0.4	0.33	0.22	1.08	-0.51	0.14	0.58	0.01	0.59	-0.76	-0.67	0.26	0.26	0.01	-0.35	-0.99	1.01	-0.45	-0.08	-0.63	-0.85	-0.25	0.85	-0.66	0.29	0.76	0.45	0.2	-0.38
10012680210	127557	ZBTB8	NM_144621	non-public		HSG00207556	-0.38	-0.21	2.21	0	0	0.62	2.47	-0.36	-2.64	-2	-0.67	0.06	1.43	-0.71	-0.42	1.26	-0.01	-0.38	0.56	-0.11	1.23	1.2	0.58	-3.45	-0.65	-0.01	1.42	3.79	3.52	2.11	-1.55	-1.66	-1.31	-0.31	0.54	-0.67	2.53	-0.71	-2.39	-0.06	-0.2	1.58
10012672382	8761	PABPC4	NM_003819	NM_003819		HSG00207557	1.03	2.05	0.42	-0.64	0.63	1.85	-0.78	-0.14	0.04	1.6	1.94	1.44	0.37	0.04	-0.51	0.4	-0.03	1.03	-0.23	-0.25	-0.46	0.82	-1.1	-0.57	-0.95	-0.3	-0.01	0.35	0.17	1.57	-0.52	-0.12	-0.38	0.48	0.31	-0.59	0.83	-0.22	-0.2	-0.05	-0.36	1.04
10012682493	128272	ARHGEF19	AL137736	AL137736		HSG00207559	-0.39	0.12	0.04	-0.26	-0.63	-1.02	0.7	-0.01	3.06	-0.39	-0.56	0.03	-0.16	0.32	1.72	0.95	0.08	1.15	2.66	-0.35	0.35	0.56	-0.66	-1.06	2.4	-0.59	0.64	0.38	1.03	0.88	-0.35	-1.93	0.6	1.08	-0.26	0.11	0.94	0.11	2.33	0.37	1.92	2.05
10012671375	58155	PTBP2	NM_021190	NM_021190		HSG00207561	0.75	0.96	1.69	0.56	-1.65	-0.71	-0.68	1.31	3.35	2.54	-1.38	2.09	3.94	-1.04	-2.57	4.17	-1.91	0.78	-0.47	-0.98	1.83	0.33	-2.08	2.08	-2.29	-2.69	-1.97	2.73	0.27	-0.86	1.7	-3.32	0.64	-0.67	1.71	-1.44	0	-1.18	-0.28	-2.86	1.75	0.85
10012676481	10420	TESK2	NM_007170	NM_007170		HSG00207596	0.83	0.34	1.65	-0.08	0.11	1.75	1.32	0.77	-0.07	0.2	1.79	1.08	-0.28	-0.68	-0.27	0.53	0.53	0.55	1.88	-0.73	-0.57	0.3	0.19	0.32	-0.69	0.78	-0.73	0.11	0.66	1.39	1.02	-0.1	-1.27	2.71	0.89	-0.13	0.1	1.71	1.16	0.21	0.19	-0.44
10012688769	1441	CSF3R	NM_000760	NM_000760		HSG00207598	-0.23	-0.51	-0.38	-1.42	-0.45	-0.4	-0.54	-0.89	-1	-0.03	-0.46	-0.29	0.32	-1.01	3.45	0.04	0.56	-1.4	0.14	-0.2	0	-1.49	0.36	0.01	1.37	1.92	0.37	-0.79	-0.89	0.61	-0.31	1.14	-0.53	0.52	-0.26	0.32	-0.5	0.45	0.39	-0.53	0.28	-0.29
10012685467	5351	PLOD1	NM_000302	NM_000302		HSG00207599	0.71	-0.29	-0.38	-0.52	-0.04	0.13	0.56	-0.13	-0.25	-0.07	0.41	-0.34	0.25	-0.11	0.19	-0.07	-0.3	0.19	0.48	0.45	0.19	-0.33	0.58	0.19	0.31	0.04	0.04	-0.6	0.21	-0.1	-0.04	0.43	0.38	0.06	-0.55	0.14	-0.53	1.32	0.17	-0.17	0.68	-0.23
10012671140	64175	LEPRE1	NM_022356	non-public		HSG00207600	-0.53	0.68	0.35	0.62	-1.11	-0.5	-1.64	-0.08	-0.48	0.28	0.55	0.28	0.2	0.63	-0.21	0.44	1.16	0.3	-0.2	0.42	-0.33	2.24	0.09	-1.03	0.17	0.06	0.53	0.31	-0.05	0.07	-0.28	0.66	0.37	0.35	-0.07	1.09	1.19	-0.24	-0.08	2.12	-1.07	0.56
10012680767	22920	KIFAP3	NM_014970	NM_014970		HSG00207604	-0.22	1.34	0.45	0.62	0.89	0.88	0.21	1.11	1.41	-0.06	0.03	0.19	0.42	-0.56	-0.65	0.87	-0.85	0.38	-0.68	-0.24	0.64	0.48	-0.7	0.77	-0.63	-0.14	0.41	0.67	0.79	1.38	0.27	-0.47	0.64	-0.34	0.23	-0.3	0.12	0.58	-1.07	-0.59	-0.76	-0.2
10012672148	85028	LOC85028	NM_053040	non-public		HSG00207722	-1.38	-0.24	1.21	0.02	-0.84	-1.71	-3.91	1.42	0.99	0.84	-0.54	-0.38	0.44	1.09	-1.21	3.1	-0.32	0.82	-0.84	-0.8	1.92	-0.58	-1.17	-1.09	0.21	0.13	-0.56	0.39	0.04	-0.73	0.41	0.16	0.23	0.46	1.66	0.07	0.18	-0.84	-0.29	-0.13	0.69	2.84
10012668339	163259	FLJ37099	NM_198459	non-public		HSG00207807	-0.01	0.16	0.18	-0.46	1.1	0.39	-0.34	0.32	0.87	-0.18	0.14	0.5	0.31	-0.28	-0.36	-1.19	2.33	2.34	-0.73	1.8	-0.36	-0.52	-0.53	0.03	-0.08	-0.58	-0.96	-0.05	0.82	0.97	-2.21	-1.35	0	0.09	-0.14	-0.18	-3.03	3.53	0.44	-0.16	-0.87	0.97
10012675949	93273	LEMD1	NM_001001552	non-public		HSG00207864	-0.05	0.08	0.96	-0.18	0.2	0.28	0.15	0.27	-1.01	-0.86	0.14	0.45	0.5	0.81	-0.07	-0.5	-0.11	1.69	2.29	0.95	3.63	1.04	2.28	0.53	0.22	0.15	-0.55	0.77	0.73	-1.17	3.6	-3.8	1.73	0.72	0.39	-0.53	1.48	2.46	1.9	0.09	-0.39	0.22
10012676305	10542	HBXIP	NM_006402	NM_006402		HSG00207905	0.9	-0.42	-0.21	0	1.09	2.54	2.45	-0.5	0.37	0.66	1.23	0.57	0.08	-0.24	-0.55	-0.98	-0.07	0.33	-0.6	-0.32	-0.43	-0.73	0.58	-0.31	-0.45	0.89	0.13	-0.55	0.43	0.36	-0.1	-0.04	-0.34	0.54	0.03	0.07	-0.16	0.48	-0.32	0.65	1.09	-0.17
10012679591	4878	NPPA	M30262	M30262		HSG00207907	-0.66	-0.55	-0.36	-0.18	0.73	0.56	-0.22	-0.53	-0.58	-0.66	-0.22	0.33	-0.06	1.74	0.38	1.29	-0.27	0.42	0.08	-0.1	1.54	-0.09	1.45	-0.25	-0.33	0.17	-0.78	0.72	0.42	0.16	-2.45	0.23	2.04	0.21	-0.1	-0.21	-1.13	0.28	-0.04	0.03	-0.48	1.9
10012676347	79005	SCNM1	NM_001002234	non-public		HSG00207916	-0.39	-0.77	-0.83	-0.6	-1.21	0.02	0.22	-0.61	-1.2	-0.38	0.8	-0.49	-0.46	0.08	1.24	-0.7	-0.04	-0.8	-0.02	0.16	-0.62	-1.12	0.18	-0.43	1.04	0.8	0.09	-0.94	-0.42	-0.02	-0.99	0.55	0.23	-0.19	-1.18	0.64	-0.32	0.09	-0.23	1.27	-0.26	-0.13
10012684494	343263	MYBPHL	NM_001010985	non-public		HSG00207919	0.08	-0.21	-0.33	0	0.68	0.01	0.16	0.3	0.73	0.58	0.38	0.06	0.09	0.74	0.74	0.34	0.07	0.01	0.31	0.85	0.1	0.64	-0.16	0.27	0.14	-0.05	-0.03	-0.37	0.11	-0.01	-0.06	0.04	-0.02	0.47	-0.4	0.83	-0.04	0.16	0.64	0.29	0.51	0.15
10012687848	2537	G1P3	NM_002038	NM_002038		HSG00207932	-0.18	0.46	-0.4	-0.52	-0.05	0.4	0.34	-1.31	-1.16	0.17	0.46	-0.68	-1.11	0.22	0.49	-0.88	1.9	-0.62	-0.19	0.02	-0.5	-0.74	1.35	0.97	-0.18	-0.75	0.58	-1.06	-0.98	1.47	-0.72	-0.1	0.07	-0.56	-0.31	-0.02	-0.2	-0.26	-0.42	-0.12	0.35	-0.16
10012678020	51027	CGI-143	NM_016074	NM_016074		HSG00207933	-1.15	-0.28	-0.25	1.37	-0.23	0.36	0.46	-0.71	0.37	-0.25	0.03	-0.29	-0.77	0.85	-0.99	-0.13	0.14	-0.33	-0.57	0.15	0.42	1.08	0.44	-0.63	-0.1	-0.46	1.77	-0.29	0.09	0.16	0.17	1.1	0.39	-0.27	-0.55	1	0.49	-0.34	-0.99	0.32	-1.87	-0.12
10012675524	10465	PPIH	NM_006347	NM_006347		HSG00207934	-1.24	0.76	-0.36	1.33	-1.13	-0.3	-0.55	0.07	-0.66	0.31	0.4	-0.18	-0.92	3.09	-0.6	0.39	0.01	-0.64	-0.92	-0.18	0.12	-0.11	-0.11	-0.88	-0.3	-0.51	1.22	0.23	-0.4	0.71	-0.15	0.85	-0.27	-0.08	-0.35	1.98	1.08	-0.5	-0.67	2.37	-1	1.82
10012678856	25874	DKFZP564B167	NM_015415	NM_015415		HSG00207935	1.23	1.06	1.18	0.76	0.31	2.94	0.98	0.81	2.5	0.65	-0.03	0.99	-0.23	0.37	-0.94	-1.03	-0.35	0.95	-0.33	-0.35	0.78	-0.01	-0.14	0.28	-1.28	-1.21	0.79	0.21	-0.84	0.48	-0.08	-0.72	-0.78	1.23	1.3	0.07	-0.3	0.01	-0.38	0.33	-0.28	0.72
10012667635	4184	MCSP	X89960	X89960		HSG00207938	0.51	-0.33	0.6	0.15	-0.19	-0.29	-0.6	-0.25	0.11	-0.64	0.39	0.33	-0.57	0.37	2.33	1.08	0.55	1.06	0.93	-1.54	2.1	-0.3	0	0.32	1.07	0.62	-0.81	0.29	-1.95	0.99	-1.65	-0.73	-1.36	0.91	-0.81	-0.59	2.06	-5.07	0.59	-0.48	3.14	2.43
10012679146	163778	SPRR4	NM_173080	non-public		HSG00207940	-0.61	-0.44	-0.54	-0.21	0.37	-0.42	0.79	-0.4	-0.21	-0.6	-0.66	-0.59	0.26	0.56	0.34	-0.04	-0.35	-0.49	-0.09	1.09	0.58	0.03	-0.58	-0.05	0.31	-0.24	0.16	-0.59	-0.65	-0.23	0.04	0.53	0.17	0.07	-0.73	0.25	-0.28	0.26	-0.17	-0.08	0.65	-0.17
10012687169	54998	AKIP	NM_017900	NM_017900		HSG00207960	0.16	0.07	0.05	-0.21	-0.27	1.09	0.82	-1.27	-1.03	0	1.32	-0.33	-0.89	0.19	0.59	-1.34	0.71	-0.7	-0.23	-0.12	0.04	-0.35	0.26	-0.2	0.22	-0.23	1.59	-0.71	-0.55	0.04	-0.69	2.62	-0.08	0.2	-0.4	1.81	-0.25	0.69	-0.61	1.98	-0.05	0.34
10012670774	6274	S100A3	NM_002960	NM_002960		HSG00207962	0.09	2.68	2.13	4.08	0.48	0.28	-0.03	0.29	-0.02	0.09	0.26	0.04	0.66	-0.37	0.36	-0.3	-0.75	0.8	-0.72	2.71	-0.17	-0.13	1.58	1.87	-0.13	2.85	1.6	2.57	0.87	0.07	-0.83	-0.53	-0.6	2.27	3.02	-1.63	3.19	1.51	0	0.91	0.29	1.24
10012674248	10022	INSL5	NM_005478	NM_005478		HSG00207965	-1.03	1.11	0.14	0.77	0.28	1.31	3.58	-0.83	-3.17	-1.59	0.66	0.11	2.79	-0.25	0.37	-0.43	-0.93	1.15	3.69	0.35	1.08	1.11	-0.27	-1.3	0.79	-0.26	3.7	0.56	0.44	-4.69	0.72	0.19	0.81	2.85	-2.56	1.81	-0.55	2.27	0.46	-0.96	3.69	0
10012667102	1163	CKS1B	NM_001826	NM_001826		HSG00207967	0.52	1.24	1.14	1.55	0.11	3.75	-0.87	0.79	-0.7	0.71	-0.46	0.71	-2.12	-0.36	-3.69	-0.26	-0.98	2.86	0.37	-0.45	-0.41	1.51	-0.43	0.69	-3.67	-2.27	-0.68	0.42	0.42	1.9	-0.24	-0.47	-0.92	2.17	0.82	-0.04	0.72	-0.82	0.23	2.65	-0.49	0.05
10012683605	127540	LOC127540	NM_001008728	non-public		HSG00207973	0.91	0.19	0.58	-1.23	-0.57	-0.37	0.69	-0.11	0.79	0.16	2.05	-0.25	-0.2	0.1	-0.34	-0.91	-0.5	-0.65	0.53	0.39	-0.6	-0.31	-0.28	0.69	0.73	-0.59	-0.89	0.35	0.88	0.38	-2.12	-0.4	-1.93	-0.17	0.38	-0.99	-0.64	0.16	0.4	0.35	-0.05	1.98
10012677817	163742	FLJ40434	NM_178501	non-public		HSG00207974	-0.07	0.19	0.29	0.16	1.17	-0.27	0.4	0.59	0.11	0.04	0.48	0.45	-0.46	0.37	0.47	1.81	-2.74	-1.44	1.25	2.36	-0.54	-0.61	2.96	0.74	-0.76	0.08	0.6	0.11	1.52	-1.09	-0.39	0.89	-0.23	0.07	0.02	1.78	-0.03	1.31	-1.1	0.3	0.03	0.14
10012689223	3814	KISS1	NM_002256	NM_002256		HSG00207987	0.67	0.07	-0.44	0.03	1	-0.21	0.42	-0.52	-0.27	-0.03	0.06	-0.73	-0.16	0.31	0.94	-0.03	0.78	-0.42	0.19	1.57	0.49	0.46	-0.31	-0.41	0.19	0.04	0.46	-0.59	-0.6	-0.61	1.19	1.52	-0.19	-0.49	-0.82	0.64	0	0.06	-0.08	0.58	0.6	-0.05
10012685407	6202	RPS8	NM_001012	NM_001012		HSG00207988	0.02	0.71	0.99	2.97	0.17	1.79	0.26	-0.9	-0.96	0.65	1.41	-0.14	-0.54	3.83	-1.21	0.13	-0.87	0.52	-1.05	-0.49	-0.41	2.07	-2.06	-2.12	-1.04	-0.27	0.78	0.3	-0.42	0.87	0.26	-0.1	0.18	-0.8	0.68	0.43	1.28	-1.39	-1.04	1.37	-1.73	1.63
10012684695	54544	C1orf42	NM_019060	NM_019060		HSG00207990	-0.75	-0.26	-0.15	0.06	0.36	-0.69	0.14	-0.31	-0.08	-0.32	-0.14	-0.44	-0.35	0.15	0.38	-0.2	-0.23	0.72	0.68	1.29	0.33	0.89	0	-0.3	-0.08	0.15	0.38	0.04	-0.3	-0.07	-0.38	0.4	0.21	-0.13	-0.21	0.31	-0.06	0.61	0.18	0.86	0.49	0.07
10012672374	2787	GNG5	NM_005274	NM_005274		HSG00207992	0.28	-0.09	-0.4	-1.02	0.03	0.55	-0.28	-0.64	-0.81	0.06	0.96	0.21	0.51	-0.42	1.32	-0.72	1.5	0.28	-0.42	-0.19	-0.54	-0.87	1.06	-0.51	0.16	0.71	0.33	-0.02	-0.2	0.54	-0.43	1.08	0.1	0.39	0.03	0.4	-0.02	0.26	-0.27	1.11	-0.05	-0.24
10012686465	54935	DUSP23	NM_017823	NM_017823		HSG00207994	1.35	0.1	-0.34	-0.08	-0.39	1.64	1.59	-2.18	-0.81	-0.16	2.14	0.21	0.32	1.12	-0.24	-0.89	0.19	0.38	-0.38	-0.33	-0.94	-0.41	-0.26	-1.2	-0.1	0.15	1.19	-0.97	-0.89	0.14	-0.3	0.64	-0.32	-0.87	-0.61	1.74	-0.3	0.11	-0.6	3.19	-0.35	0.18
10012677993	51022	GLRX2	NM_016066	NM_016066		HSG00207996	1.19	0.6	0.85	-0.44	-0.26	1.06	-0.2	0.54	1.74	0.67	0.28	1.31	-0.06	-0.39	-1.14	-0.09	-0.2	0.43	-0.27	-0.7	-0.31	0.34	-0.51	0.61	-0.11	1.05	-0.32	0.43	0.42	0.11	-0.08	-0.18	-0.02	1.21	0.52	-0.06	-0.23	0.53	-0.16	-0.16	1.19	0.35
10012666976	4879	NPPB	NM_002521	NM_002521		HSG00207998	0.27	-1.21	-0.82	1.55	-0.7	0.26	0.38	2.23	0.01	-0.08	0.19	0.99	-0.4	-0.33	0.25	-0.44	0.79	0.58	-0.93	-0.09	-2.02	0.57	-0.74	-1.42	0.69	-0.33	0.8	-0.4	1.3	-1.65	-0.81	1.69	1.09	0.22	-0.14	0.86	-1.3	0.13	-0.37	2.17	-0.37	-0.82
10012669779	84791	MGC14801	NM_032705	non-public		HSG00208000	-0.08	0.44	-1.4	0.19	-0.38	-0.25	1.02	-1	-0.92	0.37	2.33	-0.26	-0.86	1.52	-0.3	-0.1	-0.14	-0.33	0.23	-0.22	-0.53	-1.08	0.22	0.37	0.83	-0.05	-0.95	-1.59	-0.03	-0.31	-0.65	-0.07	-0.33	0.1	-1.52	0.28	-0.47	0.61	-0.2	2.2	-0.81	0.01
10012680737	6701	SPRR2B	NM_006945	NM_006945		HSG00208002	-0.52	-0.45	-0.45	-0.7	2.6	-0.21	0.91	-0.39	-0.5	-0.29	-0.5	-0.69	0.57	-0.02	0.17	-0.1	-0.02	-0.28	0.01	1.62	0.36	0.2	-0.39	-0.33	0.1	-0.08	0.18	-0.65	-0.7	-0.31	0	0.34	0.21	-0.25	-0.71	0.66	-0.02	0.04	-0.34	0.07	0.08	-0.06
10012687506	55052	MRPL20	NM_017971	NM_017971		HSG00208017	2.01	0.23	0.73	-0.6	1.38	2.23	1.95	0.29	0.13	1.51	2.64	0.92	0.03	-0.02	-1.23	-1.47	-0.53	-0.59	-0.48	-0.56	-1.09	0.04	-0.97	-0.09	-0.77	-0.88	0.36	0.47	0.46	-0.15	0.38	0.36	0.32	0.52	0.56	0.65	0.17	0.82	-0.93	0.33	0.13	1.41
10012678528	6700	SPRR2A	NM_005988	NM_005988		HSG00208018	-0.57	-0.32	-0.66	-0.64	2.67	-0.22	1.06	-0.38	-0.76	-0.44	-0.46	-0.8	0.58	0.17	0.18	-0.14	-0.06	-0.06	-0.13	1.65	0.56	0.19	-0.21	-0.3	0.2	0	0.18	-0.76	-0.57	-0.22	-0.06	0.32	0.25	-0.18	-0.6	0.67	0.04	0.04	-0.17	0.06	0.15	-0.04
10012665670	4116	MAGOH	NM_002370	NM_002370		HSG00208019	-0.04	0.04	-0.23	0.53	-0.25	-0.28	-2.1	0.16	-0.27	-1.08	0.47	-0.4	-0.74	0.43	2.44	0.54	-0.43	0.44	-1.22	-0.64	-0.48	-0.72	2.33	-0.23	1.01	1.05	1.05	-1.36	0.38	-0.55	-0.78	0.1	-0.32	0.08	-0.26	0.28	-0.62	-0.43	-1.09	-0.15	0.04	-0.29
10012668387	2170	FABP3	NM_004102	NM_004102		HSG00208023	-0.54	-0.85	0.05	0.56	-0.14	-0.88	0.52	-0.76	-0.89	-0.9	-0.75	-1.15	-0.52	1.44	0.77	-0.35	0.07	0.45	-0.13	0.31	0.28	-0.54	0.78	-0.32	1.15	0.38	0.66	-0.26	-0.61	-0.06	-0.33	1.77	0.01	-0.23	0.2	0.02	-0.11	-0.14	0.01	1.45	-0.39	-0.72
10012672283	4259	MGST3	NM_004528	NM_004528		HSG00208033	1.68	2.18	-1.72	-0.81	3.15	1.11	1.34	-0.96	1.04	1.17	3.7	0.18	-1.03	-0.32	-0.67	-1.52	1.06	0.54	-1.25	0.75	-1.46	-0.07	0.36	-0.44	0.66	-0.46	0.14	-0.15	-0.23	-1.37	-0.46	0.38	-0.34	-0.05	-1.16	1.52	0.61	0.16	-1.23	3.18	-0.99	-0.35
10012678703	6698	SPRR1A	S73288	S73288		HSG00208035	-0.27	0.04	-0.14	0.01	0.84	0.13	-0.16	-0.47	-0.17	-0.22	-0.76	-0.7	-0.15	0.75	0.13	-0.1	0.11	-0.29	-0.15	0.05	0.08	-0.05	-0.02	-0.6	-0.27	0.23	1.17	-0.32	-0.67	-0.02	0.76	0.71	-0.11	-0.16	-0.15	0.65	0.15	-0.2	-0.14	0.47	0.2	0.25
10012687288	55891	LENEP	NM_018655	NM_018655		HSG00208037	0.04	-0.33	-0.47	-0.33	-0.27	-0.06	0.61	-0.4	-0.23	-0.11	-0.15	-0.57	0.04	0.52	0.92	0.05	0.64	-0.12	-0.07	0.41	-0.19	-0.13	-0.21	0.39	0.53	-0.1	0.51	-0.3	-0.01	0.57	0.07	0.69	-0.05	-0.2	-0.08	0.43	0.21	0.35	0.8	0.29	0.72	0.11
10012679579	127124	ATP6V1G3	NM_133262	non-public		HSG00208038	-0.74	-1.2	0.08	-0.94	-0.1	-0.59	0.01	-0.27	-0.26	-0.61	-0.18	-0.6	-0.31	0	0.62	-0.49	-0.88	1.29	0.59	-1.9	0.23	-0.42	2.6	0.67	1.26	4.52	3.04	3.15	0.97	-1.88	1.4	0.13	-1.19	2.49	2.51	-2.19	1.63	0.84	-2.64	-0.08	3.23	0.52
10012670789	6281	S100A10	NM_002966	NM_002966		HSG00208039	-0.94	-0.5	-2.95	-2.78	-1.42	-2.41	-2.3	-5.23	-5.11	-1.41	5.44	-0.03	-0.88	-1.23	4.56	-3.68	4.48	-0.53	-1.34	0.42	-2.5	-1.22	-2.85	-0.04	4.19	-1.12	-3.14	-0.8	-0.01	-3.13	-3.38	-0.05	3.83	-0.64	-2.57	0.41	-0.37	-0.03	-1.75	0.68	-0.18	-1.62
10012666184	6699	SPRR1B	NM_003125	NM_003125		HSG00208040	-2.08	-1.01	-1.32	-0.03	0.08	-0.84	0.53	-1.38	-0.63	-0.71	-1.1	-1.94	-0.33	0.99	0.49	-0.41	0.62	-1.16	-0.35	0.96	0.73	-0.34	-0.25	-0.87	0.17	-0.12	1.21	-1.21	-1.42	-0.71	-0.2	1.77	0.06	-1.08	-1.04	1.2	-0.47	-0.54	-0.87	0.52	-0.15	-0.26
10012674104	29097	HSPC163	NM_014184	NM_014184		HSG00208041	-0.72	-0.51	0.45	2.17	-0.41	0.29	0.77	0.21	-0.48	-0.12	-0.27	-0.16	0.12	1.65	-1.01	0.3	-0.2	-0.97	-0.37	-0.41	0.27	-0.07	0.66	-0.54	-0.46	-0.08	0.29	-0.2	-0.37	-0.79	0.13	0.32	-0.39	-0.16	0.06	0.48	-0.06	-0.42	-0.79	-0.1	-1.1	0.19
10012670618	5202	PFDN2	NM_012394	NM_012394		HSG00208054	0.62	0.78	-0.44	0.39	0.11	0.18	-0.44	-0.49	-0.06	0.32	2.06	0.7	-0.4	0.96	-0.68	0.11	0.06	0.1	-0.96	-0.05	0.03	-0.79	-0.06	-0.41	0.24	-0.25	0.2	0.12	-0.44	0.43	-0.17	0.12	0.59	0.22	-0.1	0.34	0.34	-0.14	-0.99	0.72	0.18	1.4
10012665880	6135	RPL11	NM_000975	NM_000975		HSG00208055	-0.83	0.29	0.53	3.26	0.09	0.67	-0.68	-0.2	-0.72	0.38	0.22	-0.53	-0.63	3.74	-0.57	0.79	-0.56	0.32	-1.12	-0.17	-0.43	0.96	-0.66	-1.6	-0.63	-0.01	-0.13	0.23	-0.18	0.67	0.35	-0.19	0.36	-0.01	0.64	0.23	1.07	-0.89	-0.65	0.28	-1.06	1.59
10012682129	51042	ZNF593	NM_015871	NM_015871		HSG00208056	0.67	0.96	-0.04	0.37	-0.32	0.98	0.54	-2.58	-0.75	0.71	2.96	-0.11	-0.9	1.78	0.2	0.62	0.51	-0.35	-0.87	0.19	-0.08	0	-0.6	-1.81	-0.32	-0.21	1.75	-0.51	-1.07	1.27	0	1.41	0.06	-0.83	-0.27	2.41	0.02	-0.55	-1.11	1.56	-0.35	0.91
10012675482	26239	LCE2B	NM_014357	NM_014357		HSG00208057	-0.25	0.81	0.15	-0.05	-0.28	0.07	-0.44	-0.44	-0.15	-0.04	-1.37	-0.48	0.01	0.96	-0.32	-0.41	-0.05	-0.63	-0.39	-0.75	0	-0.39	0.21	-0.88	-0.07	0.38	1.46	-0.66	-0.91	1.2	-0.45	0.84	-0.29	-0.2	0.41	0.32	-0.23	-0.63	-0.44	0.33	-0.09	0.47
10012676193	2981	GUCA2B	NM_007102	NM_007102		HSG00208058	0.1	-0.67	-0.67	0.15	0.75	-0.49	-0.13	-0.39	-0.65	-0.3	-0.1	-0.52	0.08	0.59	1.02	-0.05	0.94	-0.1	0.34	1.13	0.39	0.27	-0.03	-0.06	0.77	-0.14	0.21	-0.58	0.32	-0.35	-0.6	0	-0.64	-0.14	-0.62	0.5	-0.51	-0.09	-0.11	0.49	0.03	0.14
10012675542	6282	S100A11	NM_005620	NM_005620		HSG00208059	0.65	-1.42	-0.51	-2.17	0.79	2.76	3.53	-0.12	0.33	0.65	1.63	1.08	1.89	-3.1	1.22	-2.01	1.01	-0.56	0.2	-0.38	-0.67	-0.99	-0.27	0.67	0.74	1.37	0.33	-0.49	0.82	0.8	-0.21	0.29	0.02	0.36	-0.59	0.23	-1.29	1.78	0.37	-0.58	1.08	-1.43
10012668399	2207	FCER1G	NM_004106	NM_004106		HSG00208060	1.97	-0.44	-0.67	-1.55	0.69	2.99	1.68	-0.39	-0.49	0.9	1.97	1.66	1.75	-1.07	0.53	-1.41	-0.63	0.26	0.31	-0.39	-1.14	-1.23	0.4	0.23	0.02	0.79	-0.66	-0.97	1.21	-0.13	-0.43	0.44	0.68	0.94	-0.34	-0.14	-0.29	2	-0.12	0.27	2.14	-0.39
10012672843	28956	MAPBPIP	NM_014017	NM_014017		HSG00208061	0.03	0.55	0.47	0.15	-0.33	1.39	0.54	-0.21	0.07	0.5	1.76	-0.32	-1.08	0.3	-0.4	-0.58	-0.06	-0.32	-0.45	-0.46	-0.45	-0.25	0	-0.12	-0.44	-0.48	-0.1	-0.01	0.49	0.68	-0.55	-0.03	0.36	0.09	-0.15	0.43	-0.33	0.07	-0.44	0.29	0.11	0.33
10012687332	7252	TSHB	NM_000549	NM_000549		HSG00208062	-0.92	-0.22	-0.38	-0.61	0.67	0.03	-0.29	-0.49	-0.11	0.53	0.31	-0.14	0.29	0.13	0.25	-0.48	0.5	-0.82	-0.3	2.01	0.67	0.93	-0.01	0.43	0.45	0.72	-0.46	-0.1	0.4	-0.44	0.46	-0.24	-0.85	0.3	-0.09	-0.52	2.25	2.29	-0.79	-0.51	-0.41	0.37
10012678813	51668	C1orf41	NM_016126	NM_016126		HSG00208063	0.63	0.92	0.1	0.29	-0.52	0.34	0.72	0.31	-0.01	0.76	0.31	0.05	-0.42	0.54	-0.82	-0.35	-0.11	0.05	0.11	-0.61	-0.76	0.17	0.05	-0.13	-0.77	-0.5	0.1	0.93	0.84	0.58	0.05	0	-0.61	0.47	0.63	0.1	0.96	-0.35	-0.13	0.53	0.16	0.71
10012670787	6280	S100A9	NM_002965	NM_002965		HSG00208065	0.42	-3.32	-2.6	-0.5	1.06	2.12	3.68	-0.33	-0.36	-0.73	1.92	-0.53	3.34	1.23	-0.8	-1.27	-2.94	-0.57	-0.23	0.24	0.7	-1.48	0.92			-0.04	0.88	-3.75		0.52	-0.1	3.63	-0.83		-2.17	-0.09	-0.73		-1.9	0.25	0.28	-1.36
10012665897	6146	RPL22	NM_000983	NM_000983		HSG00208067	0.29	1.38	-0.66	1.91	0.34	2.37	1.13	-1.25	-1.15	3.13	3.1	1.16	0.87	2.93	-0.77	-0.07	-0.46	-1.31	-1.4	-0.91	-1.18	-0.89	-1.72	-1.96	-0.31	0	0.91	0.21	-1.16	0.21	-0.05	0.62	0.41	-0.63	0.27	0.4	1.59	-1.1	-1.48	1.25	-1.59	1.96
10012679232	10911	UTS2	NM_006786	NM_006786		HSG00208068	-1.35	-2.61	4.19	-1.86	-2.18	-1.09	-0.64	-3.79	-2.98	-1.84	5.76	-2.1	-3.23	-0.54	-0.79	-2.81	-0.74	-3.51	-2.55	-1.07	4.02	-1.88	-2.2	4.94	5.48	-4.31	-4.12	-3.88	-5.27	-3.43		-1.92	-1.35	-4.96	5.09	4.1	-3.69	4.88	-4.84	-4.31	-3.42	-1.31
10012666350	6846	XCL2	NM_003175	NM_003175		HSG00208069	-0.02	0.09	-0.43	0.32	2.04	-0.62	-0.06	0.1	-1.12	0.03	1.1	-3.21	-0.85	1.1	0.4	-0.8	0.02	-0.04	0.39	1.11	-0.34	0.13	-0.46	-0.14	1.86	0.18	0.54	0.34	0.17	-1.04	-0.83	0.6	2.51	0.58	-0.47	0.03	0.38	-0.85	-0.3	-1.36	3.1	-3.68
10012669360	8337	HIST2H2AA	NM_003516	NM_003516		HSG00208071	-1.61	-2.42	-4.1	-0.98	-0.77	-0.68	-1	-2.27	-2.87	0.32	-0.74	-0.04	-0.76	-1	1.95	0.38	-0.28	0.56	-0.93	-0.34	-0.61	-2.96	3.05	0.22	1.67	-0.27	-1.24	-2.24	-0.55	0.76	-1.31	0.71	3.24	-1.75	-3.56	0.2	-1.06	-0.6	-0.78	3.5	1.77	-1.93
10012689478	54344	DPM3	NM_018973	NM_018973		HSG00208074	-0.24	0.45	-0.26	0.18	0.91	0.05	0.79	-1.92	-1.3	-1.33	0.28	-0.69	-1.1	2.85	-0.4	-0.74	0.36	0.29	-0.4	0.77	-0.63	1.04	-0.29	-1.54	-0.55	-0.48	0.67	-0.43	-0.95	0.22	-0.17	0.69	-0.17	-0.95	-0.29	3.33	0.63	-0.76	-0.65	3.62	-1.21	0.85
10012672409	4725	NDUFS5	NM_004552	NM_004552		HSG00208075	-0.81	0.42	-2.64	0.83	-0.7	0.04	0.06	-1.46	-0.14	0.07	0.32	-0.84	-0.01	3.36	-0.45	-0.03	-0.97	-0.2	-0.86	-0.37	-0.36	-0.99	0.23	-1.07	-0.38	0.07	1.22	0.01	-1.32	0.53	-0.61	1.76	0.27	-1.67	-1.82	1.59	0.32	-0.65	-0.54	3.64	-0.34	0.8
10012680026	79630	FLJ23221	NM_024579	non-public		HSG00208078	-0.37	1.21	-2.48	3.59	-0.97	0.4	0	-0.12	-1.29	4.51	4.42	-0.22	1.63	0.82	-0.19	-1.16	-0.93	1.36	1.45	-0.3	-4	0.32	-2.05	-0.67	2.7	-2.59	-1.91	0.96	0.22	2.26	-1	-1.66	0.47	0.39	-2.86	0.3	0.78	0.27	2.64	3.58	-0.8	-0.08
10012681232	92815	HIST3H2A	NM_033445	non-public		HSG00208079	-2.6	0.11	-4.07	-0.35	3.51	0.55	0.29	-0.49	-1.09	-1.59	0.1	-0.69	-1.32	-0.49	0.45	-2.84	0.11	2.33	-2.01	4.49	-0.69	-0.92	-2.45	-0.92	-0.65	-2.12	-0.39	-1.17	-0.4	0.78	-2.28	-0.51	1.8	-1.62	-3.69	1.01	-1.22	-0.56	-2.46	4.37	-3.94	-0.8
10012672864	7388	UQCRH	NM_006004	NM_006004		HSG00208080	-0.16	0.77	0.28	2.04	0.83	0.97	0.96	0.1	0.69	0.77	0.78	0.38	-0.44	1.53	-0.9	-0.62	-1.03	0.81	-0.53	-0.7	-0.56	-0.08	-0.77	-0.71	-0.59	-0.21	0.13	0.24	-0.05	1.56	0.04	0.04	-0.15	0.08	0.48	0.51	0.54	-0.59	-0.9	0.65	-0.61	1.48
10012677476	30814	PLA2G2E	NM_014589	NM_014589		HSG00208082	0.6	0.46	-1.37	-0.57	-0.3	0.11	0.29	-0.23	-0.06	1.05	0.23	-0.45	-0.52	0.56	0.85	0.45	0.71	-0.7	0.03	0.25	-0.24	0.19	-0.8	-1.1	-0.63	-1.31	0.29	-0.8	-1.52	-0.52	-0.08	0.35	3.39	-1.78	-0.1	3.62	-1.8	-0.44	-0.52	-0.6	-0.87	-1.64
10012668854	8290	HIST3H3	NM_003493	NM_003493		HSG00208083	0.67	-0.54	-0.3	-0.74	0.63	2.44	2.14	-0.54	-0.74	-0.05	0.6	-0.06	0.25	-0.75	2.08	-1.38	-0.86	-0.13	0.28	-0.32	-0.5	-0.86	0.8	-0.09	0.13	0.5	0.95	-0.96	0.23	0.89	-0.18	0.45	0.05	-0.25	-0.4	-0.14	-0.67	0.25	-0.05	-0.19	0.57	-0.94
10012665679	336	APOA2	NM_001643	NM_001643		HSG00208085	-0.19	-0.6	-0.72	-0.17	0.3	0.35	0.38	-1	-0.65	-0.49	-0.19	-0.83	0.16	0.39	0.57	0.03	0.63	-0.86	-0.01	0.74	0.31	-0.31	0.03	-0.55	0.25	0.08	1.33	-1.05	-0.73	-0.24	-0.23	1.37	0.07	-0.45	-0.78	0.57	-0.1	0.47	-0.34	0.49	0.41	-0.01
10012675544	6283	S100A12	NM_005621	NM_005621		HSG00208086	0.52	-4.57	-3.98	-0.71	0.77	1.4	2.83	-0.36	-0.7	-3.12	-0.15	-0.76	0.51	0.19	-2.63	-1.79	-1.38	-1.19	-1	0.7	1.03	-2.96	3.45	-0.15	1.04	2	-0.49	-3.31	0.66	-0.43	-0.23	1.04	-1.03	0.09	-2.3	0.26	0.35	0.99	0.09	0.78	0.29	-0.95
10012683867	55219	FLJ10747	NM_018202	NM_018202		HSG00208087	-0.3	0	0.77	0.36	1.76	0.29	-0.58	0.85	0.56	0.28	0.31	0.27	-0.83	-0.11	-0.73	0.07	-0.44	0.32	0.12	0.27	-0.4	-1.67	0.19	0.96	-0.28	-0.54	0.22	0.72	0.53	0.4	-0.37	-0.33	-0.58	0.97	0.15	-0.27	0.22	0.54	-0.63	-0.56	-0.52	0.12
10012682863	51086	TNNI3K	NM_015978	NM_015978		HSG00208109	0.28	0.37	0.12	-0.57	1.7	-0.35	0.02	-0.24	-0.16	0.39	0.03	0.49	0.19	-0.18	-0.19	0.11	0.92	0.9	-0.31	0.14	-0.32	0.15	0.46	0.13	0.14	0.1	0.25	0.19	-0.24	0.01	0.39	0.15	-0.45	-0.59	-0.28	1.82	-0.51	0.42	0.24	-0.35	0.79	0.79
10012679783	9877	KIAA0663	NM_014827	NM_014827		HSG00208110	0.55	-0.03	0.05	0.62	-0.51	-0.25	-1.33	0.9	0.82	-0.13	-0.27	0.56	0.71	0.03	0.13	1.04	-0.18	0.42	0.15	-0.35	0.82	-0.38	0.35	0.28	1	0.83	-0.12	0.26	0.03	0.2	0.23	-0.04	0.23	0.13	0.48	-0.49	0.15	0.05	0.39	-0.28	0.08	0.26
10012669573	8412	BCAR3	NM_003567	NM_003567		HSG00208111	-0.14	0.15	-0.94	-0.02	0.8	-0.2	-0.86	0.4	-0.15	0.23	2.1	-0.26	-1.9	-0.38	-0.5	0.02	3.81	-0.05	0	-0.78	-0.86	-2.72	-1.93	-1.48	0.53	-1.63	-0.44	-0.96	-2.86	2.47	-1.42	-0.5	4.53	-1.3	1.94	2.73	-0.42	-0.59	0.6	0.68	-0.34	1
10012684519	58497	PRUNE	AL122054	AL122054		HSG00208113	0.52	-0.06	0.93	-0.56	-0.23	0.37	0.18	1.42	1.55	0.46	-0.19	1.96	0.27	-1.54	-0.68	-0.63	-0.36	-0.63	1.36	-0.7	-0.72	0.13	-0.58	0.36	-0.07	0.01	-0.03	0.55	1.04	1.5	0.69	-0.06	0.84	0.52	0.2	-0.28	-0.43	1.01	0.66	-1.07	-0.36	-0.75
10012675084	79577	HRPT2	NM_024529	non-public		HSG00208116	3.15	0.56	0.29	0.12	0.38	3.13	0.66	2.19	1.23	0.26	1.05	3.55	1.72	-1.09	-0.38	-0.21	-0.92	0.61	0.17	-0.7	-0.74	-0.45	-0.51	1.95	-0.68	-0.21	-1.32	0.43	0.63	-0.75	0.2	-1.46	-0.05	0.17	0.26	-0.67	-0.93	-0.39	0.1	-0.91	1.21	-0.43
10012670134	11085	ADAM30	NM_020334	NM_020334		HSG00208118	1.27	-0.39	2.08	-0.03	0.12	0.14	-0.27	-1.09	-0.08	0.16	-0.63	0.68	0.34	-0.04	0.11	-1.02	1.28	-0.19	4.74	-2.65	0.03	-0.04	2.97	-0.83	0.08	1.28	-1.39	-1.82	0.5	-1.17	3.32	-0.35	4.1	1.91	2.25	-0.53	-0.65	-0.09	1.37	-0.05	0.13	-0.32
10012683716	115352	FCRH3	NM_052939	non-public		HSG00208137	-0.84	-1.19	-0.19	-1.44	1.02	-1.38	-1.41	-2.81	-0.76	-1.21	4.66	0.5	-3.46	-0.27	2.36	-2.59	3.78	-2.89	-0.97	-0.29	-2.19	0.31	0.18	-2.1	5.11	-1.85	-1.41	-1.99	-3.28	-0.13	-1.16	-0.01	0.09	-2.87	0.29	0.96	0.47	-2.69	-1.79	-1.6	-0.51	-1.94
10012669205	56998	CTNNBIP1	NM_020248	NM_020248		HSG00208139	-0.07	0.44	0.67	-0.18	-1.55	0.37	-0.49	0.71	0.21	0.44	-0.01	0.75	-0.57	-0.33	-0.12	0.13	0.01	1.19	2	-0.36	-0.92	0.95	-0.55	-0.32	-0.57	0.73	-0.41	0.48	0.24	-0.05	0.16	-0.04	-0.33	1.26	0.13	0.02	0.25	1.57	1.08	0.39	0.07	0.54
10012687581	79762	FLJ14146	NM_024709	non-public		HSG00208145	0.91	-0.32	-0.88	0.21	-0.23	-0.09	0.39	-0.53	0.06	-0.61	1.15	-0.04	0.45	0.25	0.35	-0.6	1.02	0.1	0.89	-0.29	-0.16	-0.54	1.46	-0.87	0.61	0.22	0.01	-0.4	0.15	-0.23	0.81	0.8	-1.11	-0.4	-0.83	0.69	0.13	-0.08	0.27	1.91	-0.36	-0.35
10012679905	127703	FLJ38984	NM_152374	non-public		HSG00208164	-0.35	3.04	-0.46	0.21	0.49	-0.48	-0.45	0.71	1.13	2.57	1.19	1.13	0.43	-0.31	-0.42	0.27	0.2	0.99	0.13	-0.08	-0.34	0.92	-0.95	-1.26	-0.49	-0.84	-0.06	1.18	0.88	0.93	0.33	-0.19	-0.18	-0.46	-0.57	0.26	0.54	0.41	0.26	0.46	-0.47	1.02
10012685330	255104	LOC255104	NM_181719	non-public		HSG00208166	0.24	1.86	-0.23	-0.51	-0.23	0.77	0.12	0.73	0.32	2.21	2.93	0.86	-0.04	0.28	-0.69	0.28	0.4	0.76	-0.26	0.34	-0.82	-2.13	1.58	0.58	0.22	-1.45	-0.01	-0.2	-0.56	-0.45	-1.03	-0.52	-0.26	0.93	-0.52	0.84	-1.36	-1.02	-0.48	-0.13	-0.36	1.38
10012668129	2635	GBP3	NM_018284	non-public		HSG00208170	-1.08	0.74	-0.11	2.44	2.67	-2.19	1.57	1.8	1.17	0.63	0.96	0.87	-0.6	-0.84	-0.29	-0.81	0.08	-0.08	-0.54	-2.79	-1.63	-4.2	1.56	1.04	1.54	-1.6	-4.36	-0.58	1.05	-1.36	0.22	-2.03	2.73	-0.37	-0.34	-1.33	-3.38	-4.69	-0.1	-1.43	0.02	-0.76
10012676403	23219	FBXO28	NM_015176	NM_015176		HSG00208172	-0.45	-0.18	2.09	0.96	0.28	1.28	-0.39	1.31	1.29	1.04	0.4	0.89	0.57	-0.95	-0.76	0.67	-0.57	0.27	0.33	-0.69	-0.4	0.3	0.35	0.39	-0.55	-0.32	-0.52	0.51	1.34	-0.21	0.27	-0.46	-0.09	0.65	1.2	-0.37	-0.34	-0.02	-0.27	-0.87	-0.58	-0.53
10012675391	23385	NCSTN	D87442	D87442		HSG00208174	0.31	0.88	-0.47	-0.37	0.73	0.6	0.05	-0.31	-0.14	0.8	0.33	0.11	0.55	0.17	0.32	-0.52	-0.06	-0.11	0.11	0.3	-0.12	-0.28	-0.05	-0.14	-0.09	-0.19	-0.01	-0.16	-0.57	-0.13	-0.42	0.66	0.09	-0.14	-0.44	0.34	-0.42	0.45	-0.01	-0.07	0.66	0
10012674169	9406	ZNF265	NM_005455	NM_005455		HSG00208191	-1.35	-0.59	1.1	1.46	-1.39	-0.79	-0.95	0.63	1.75	-0.75	-1.45	-0.46	-2.28	0.75	-0.7	0.31	-0.34	0.15	-0.5	0.16	2.03	0.27	0.84	0.22	-0.23	0.54	0.28	0.77	-0.16	0.23	0.5	-0.18	0.67	-0.45	0.6	-0.2	-0.4	-0.44	-0.5	-0.41	-0.16	-0.25
10012686541	148753	MGC16664	NM_173509	non-public		HSG00208193	-0.04	0.5	0.59	2.04	1	-0.13	-0.5	0.02	0.54	0.14	0.69	-0.33	0.07	0.11	-0.06	0.03	0.5	1.06	-0.07	-0.64	-0.58	-0.37	0.41	0.37	0.86	0.81	-0.27	0.14	-0.05	0.76	2.47	0.41	-1.06	0.33	0.13	-0.07	-1.15	-0.26	0.51	0.4	0.75	0.02
10012688610	55966	SHREW1	NM_018836	NM_018836		HSG00208194	-1.71	-2.53	-1.86	1.59	-1.67	-2.57	-0.57	-0.52	-0.1	-1.51	-3.11	-3.67	-0.17	3.32	1.94	1.2	-1.05	-1.59	-0.47	2.54	2.31	-0.71	0.12	0.54	2.72	-0.74	1.86	-0.45	-2.13	-2.74	1.06	0.27	0.83	-1.33	-0.97	-0.86	1.36	-1.35	-0.14	-0.66	2.22	0.52
10012677552	10712	C1orf2	NM_006589	NM_006589		HSG00208196	1.86	1.43	1.03	-3.03	-0.38	-0.33	-0.38	-0.35	0.62	2.22	2.1	0.91	0.08	-1.41	0.68	0.28	1.38	0.33	-0.06	-0.19	0.2	3.07	-2.01	-0.48	0.41	0.3	1.47	0.5	0.37	1.77	0.33	0.64	0.25	0.21	0.48	0.68	1.51	0.73	0.01	0.13	0.45	1.1
10012687105	148641	SLC35F3	NM_173508	non-public		HSG00208212	-0.51	0.02	3.76	-0.3	1.12	0.3	0.45	-0.87	-0.55	-0.58	0.6	-0.46	-0.31	0.39	0.18	0.4	0.11	5.09	-0.54	0.07	-0.07	-0.4	0.74	0.19	0.57	0.32	0.59	0.95		-0.96	-0.42	0.28	-1.83	-0.23	0.01	0.01	-0.09	1.78	1.42	-1.2	2.77	3.78
10012678158	22796	COG2	NM_007357	NM_007357		HSG00208213	0.79	0.8	-0.16	0.62	0.7	1.11	0.13	-0.3	0	0.94	1.68	1.43	0.71	0.06	-0.5	0.23	0.58	-0.05	-0.16	-0.11	-0.21	0.29	0.02	-1.27	0.48	0.08	0.75	-0.25	0.58	0.92	-0.06	-0.11	0.49	0.14	0.1	0.08	0.62	-0.27	0.16	0.13	-0.28	-0.09
10012688142	134	ADORA1	NM_000674	NM_000674		HSG00208215	-0.16	-0.23	-0.56	-0.37	1.25	-0.02	0.67	-0.61	-0.27	0.13	0.38	-0.51	-0.39	0.43	0.64	-0.26	0.5	-0.4	0.22	1.43	0.15	-0.11	-0.5	-0.4	0.03	-0.35	0.55	-0.59	-0.73	0.02	0.45	0.48	0.75	-0.32	-0.5	2.57	-0.32	0.16	-0.5	-0.02	-0.25	-0.07
10012674935	339479	DBCCR1L	NM_199051	non-public		HSG00208218	-0.9	-0.27	-0.16	4.6	0.06	-0.06	0.43	0.14	0.29	-0.04	0.1	-0.27	1.21	-0.21	-0.35	-1.16	-0.22	4.81	-2.58	4.69	0.92	0.77	2.32	-1.36	0.16	1.26	-0.34	0.99	4.8	4.35	1.72	-0.14	-1.09	1.5	4.29	-0.91	3.38	5.7	-0.12	-1.18	4.49	5.05
10012672607	83479	DKFZP564B1023	NM_031306	non-public		HSG00208244	-0.09	-0.04	0.1	1.85	-0.47	0.19	-0.72	0.35	0.22	0.05	-0.32	-0.11	1.27	-0.66	0.98	1.12	-0.76	0.06	-0.51	-0.4	0.24	-0.98	1.96	0.19	0.85	0.43	-0.1	0.01	0.29	-0.3	-0.9	-0.02	0.12	0.34	0.32	-0.48	-0.1	-0.4	-0.17	-1	0.32	-0.54
10012667836	9722	CAPON	AB007933	AB007933		HSG00208246	-0.01	0.27	0.94	0.2	0.42	0.55	-0.13	0.06	-0.72	0.36	0.5	-0.2	-0.42	-0.56	-0.39	0.91	0.44	0.59	0.18	0.15	0.99	-0.05	0.26	0.4	-0.53	-0.17	-0.33	-0.24	-0.78	0.31	0.5	-0.1	1.52	0.56	-0.2	-0.59	-1.05	0.48	0.37	0.49	0.58	-0.03
10012687895	2633	GBP1	NM_002053	NM_002053		HSG00208247	-2.54	-0.17	-2.76	-1.01	3.78	-0.77	1.17	5.24	-0.27	-1.78	-1.11	-0.84	-1.69	-5.04	1.4	-3.19	3.5	-3.92	-0.62	-1.27	-3.11	-4.7	2.85	3.48	1.3	-1.51	0.84	-3.76	-0.53	-0.82	-1.99	-2.83	1.26	-2.13	-1.88	-1.09	-3.83	-2.24	-0.3	-4.43	-1.14	-4.6
10012676714	3964	LGALS8	NM_006499	NM_006499		HSG00208248	0.88	0.59	-1.09	1.06	-0.51	0.54	1.29	0.17	-0.19	0.99	0.24	1.76	0.26	3.09	-0.65	0.53	-1.34	-0.16	-0.31	0.12	-0.1	0.58	-1.1	-0.1	-0.27	-1.5	0.34	0.93	0.41	0.48	1.37	-0.57	0.84	0.27	-0.61	-0.1	0.32	-0.55	-0.32	-0.49	0.31	1.4
10012669202	56997	CABC1	NM_020247	NM_020247		HSG00208249	-0.19	0.68	-0.17	0.12	-0.76	-0.5	-0.35	-0.91	0.23	1.18	0.41	0.48	-0.47	0	-0.55	0.46	0.56	-0.15	0.45	0.34	0.31	0.56	-0.8	-1.21	0.16	-0.02	2.04	-0.07	-0.48	-0.39	-0.79	-0.08	-0.41	-0.37	-0.48	0.58	0.04	-0.41	0.24	0.42	-1.1	0.41
10012687810	2331	FMOD	NM_002023	NM_002023		HSG00208280	0.41	0.05	0.52	0.66	-0.56	-0.72	0.41	-0.64	0.07	0.86	0.41	0.16	-1.16	-0.93	0.59	0.48	0.29	1.1	-0.76	1.01	0.86	0.29	-0.7	-0.14	1.37	-0.36	3.6	0.13	1.51	2.96	0.46	0.49	-0.96	3.66	0.62	-1.71	0.39	2.59	0.97	-0.69	-0.12	0.4
10012677249	6513	SLC2A1	NM_006516	NM_006516		HSG00208281	0.51	1.17	-3.21	-1.78	3.99	0.6	3.8	2.45	1.25	-0.26	1.48	-0.08	-3.79	-1.24	-1.25	-3.75	2.89	0.89	-2.04	3.59	-0.01	1.18	-1.61	0.96	-0.85	-3.25	2.3	-3.34	-0.64	-0.98	-2.58	-0.77	-0.68	-0.48	-3.41	1.71	-0.06	-0.19	-2.9	1.84	-3.52	-1.99
10012667563	5321	PLA2G4A	M68874	M68874		HSG00208282	0.03	0.16	0.16	0.67	0.41	0.58	0.66	2.42	0.16	3.42	0.25	1.02	2.6	-1.4	-0.91	1	-0.86	-0.18	-0.72	-0.82	-0.37	0.1	-0.47	1.39	0.07	-1.02	-0.94	1.44	2.87	-0.83	1.1	-0.89	-0.4	-0.17	-0.15	-0.45	0.04	-0.4	-0.93	-1.22	-0.28	-0.8
10012685850	55631	FLJ20331	NM_017768	NM_017768		HSG00208283	3.19	2.85	1.23	0.52	0.85	3.04	0.05	1.78	2.41	2.35	-0.2	3.49	0.2	-1.41	-2.32	0.74	-1.38	0.01	0.28	-1.61	-0.67	-0.24	-0.73	1.49	-1.9	-1.91	-1.35	2.75	1.1	-0.28	3.09	-1.85	0.58	-0.64	1.53	-1.74	-0.56	-1.08	-0.34	-2.01	0.01	0.52
10012666091	23673	STX12	AL035306	AL035306		HSG00208285	-0.37	-0.29	0.14	0.4	-0.88	0.66	-0.18	0.04	0.47	-0.01	1.34	0.76	-1.09	-0.48	-0.41	-1.07	-0.36	-0.24	0.4	-0.62	-1.39	-0.19	0.47	0.26	2.97	1.12	-0.46	0.09	0.91	-0.61	0.46	-0.36	-0.04	-0.17	-0.05	-0.35	0.16	0.46	0.22	-0.3	-1.03	-1.33
10012689500	3352	HTR1D	NM_000864	NM_000864		HSG00208309	-0.55	0.68	0.08	-0.08	0.52	0.48	0.72	-0.18	-0.55	0.71	-0.62	-0.14	1.46	0.82	-0.19	-0.37	-0.02	-0.33	-0.4	0.35	-0.04	-0.31	-0.02	-1.2	-0.35	0.49	0.54	-0.5	-1.05	0.68	1.12	0.52	-0.02	-0.39	0.02	1.05	-0.21	-0.26	-0.06	0.37	-0.18	-0.44
10012674859	3898	LAD1	NM_005558	NM_005558		HSG00208310	-1.23	0.19	0.74	-0.14	0.43	-0.52	1.87	-0.56	-0.26	-0.04	0.97	-0.4	0.53	-0.44	0.22	0.79	0.12	0.03	-0.1	0.31	-0.24	0.09	0.57	-0.18	0.26	0.21	0.19	-0.21	-0.42	0.6	0	0.36	-0.98	0.02	0.16	0.47	-0.02	0.39	-0.21	0.4	0.28	-0.55
10012669096	2135	EXTL2	AF000416	AF000416		HSG00208311	-0.16	0.15	-0.65	0.55	0.54	1.34	2.12	-0.17	-0.51	1.36	0.28	0.45	-0.39	0.05	-0.33	0.24	-0.44	-0.62	-0.71	0.31	0.46	1.39	-0.3	-0.39	-0.7	-0.74	0.29	0.73	0.25	0.89	0.58	-0.73	0.12	-0.58	0.58	0.47	0.22	-0.65	-0.75	-0.14	-1.74	0.32
10012671282	1677	DFFB	NM_004402	NM_004402		HSG00208312	0.21	1.29	2.95	1.92	-0.15	1.81	-0.69	0.4	0.54	0.13	0.78	0.43	-1.26	0.05	-0.67	1.32	0.51	2.87	1.21	-0.58	0.13	0.65	0.3	-0.14	-0.82	-0.29	-0.4	1.64	1.7	3.22	0.42	-1.16	0.36	-0.2	2.51	-0.7	0.66	0.14	1.11	0.51	-0.69	-0.35
10012684918	54810	GIPC2	NM_017655	NM_017655		HSG00208314	0.23	0.42	1.12	-1.51	0.92	0.2	-0.29	1.02	-0.19	0.23	-0.35	0.22	-0.09	-0.12	0.3	1.35	-0.41	1.17	-0.84	3.81	-2.66	1.26	0.68	0.05	-0.78	2.43	2.44	0.26	-0.62	4.45	-0.45	-0.58	5.09	0.21	-0.29	-2.56	2.3	-0.85	-2.7	-0.42	-0.81	-0.02
10012671356	9095	TBX19	NM_005149	NM_005149		HSG00208317	-0.84	-0.35	-0.46	0	0.07	-0.75	0.31	-0.41	-0.49	-0.76	-0.49	-0.69	-0.19	1.01	0.68	0.75	0.43	0.03	0.13	0.93	0.66	0.02	-0.07	-0.28	0.65	-0.06	0	-0.23	-0.4	-0.26	-0.18	0.66	0.12	-0.56	-0.36	0.3	0.12	-0.21	-0.22	0.73	0.19	0.34
10012681819	343099	NY-SAR-41	NM_206886	non-public		HSG00208321	-1.51	-0.55	0.44	0.73	-2.41	-1.67	-0.27	1.85	0.39	-1	-1.77	-0.05	-0.53	0.61	-1.15	3.38	-0.25	2.91	0.44	0.38	1.5	-0.11	0.15	2.23	-0.74	-1.12	-1.03	1.52	0.11	-0.07	0.5	-0.88	-0.01	-0.59	0.51	-0.61	-0.19	-1.43	0.96	1.24	-0.32	0.93
10012667017	4931	NVL	NM_002533	NM_002533		HSG00208345	-0.06	0.5	0.5	2.16	-0.31	0.15	-1.09	0.61	0.4	0.73	0.8	0.61	0.5	0.13	-1.53	1.33	-0.36	0.37	-0.81	0.03	0.75	0.29	0.65	-0.03	0.16	-0.04	0.27	0.43	0.42	0.28	-0.26	0.05	0.03	0.44	0.31	-0.35	0.66	-0.62	-0.68	-0.24	-1.52	-0.47
10012666664	148979	GLIS1	NM_147193	non-public		HSG00208347	-0.21	-0.12	0.09	0.37	0.11	0.21	3	0.25	0.75	0.09	0.46	0.21	1.51	-0.05	0.03	0.2	1.97	-0.45	2.23	-0.14	1.13	1.76	-0.1	0.42	0.38	2.72	-0.31	-1.38	0.37	-1.32	1.67	1.03	1.42	-0.64	-0.02	0.34	0.1	1.21	0.61	2.04	-0.61	-0.1
10012680364	51727	UMP-CMPK	NM_016308	NM_016308		HSG00208350	4	2.99	3.16	1.1	0.91	2.83	-1.2	1.18	2.2	0.48	0.33	3.15	0.27	-0.8	-0.85	0.54	-0.94	1.74	0.76	-0.74	-1.66	1.9	-2.53	0.05	-1.24	-0.82	-1.06	2.22	0.7	0.17	0.77	-2.18	0.57	-0.81	3.42	-0.74	0.42	-1.76	0.5	-0.77	0.48	0.7
10012673649	1298	COL9A2	M95610	M95610		HSG00208353	-0.21	0.06	-1.75	0.57	-1.05	0.25	-2.03	2.23	0.06	0.49	-0.61	-0.5	-0.06	-0.16	-0.3	0.83	-0.73	-0.2	0.82	0.3	0.05	-0.13	-0.01	0.11	-0.08	1.01	-0.51	-1.28	-1	0.58	-0.02	-0.34	-0.9	2.81	-1.13	-0.69	0.81	-0.31	1.84	-0.13	0.13	0.39
10012672369	8751	ADAM15	NM_003815	NM_003815		HSG00208381	0.31	-0.03	-0.08	-0.51	-1.98	-0.33	-0.28	-0.23	-0.52	-1.21	0.11	-1.36	-1.38	0.16	-0.44	0.5	1.31	-0.58	1.89	0.28	-0.17	1.57	0.79	-0.45	0.21	-1.36	0.93	-0.47	-0.79	-0.01	0.5	2.09	-0.44	0.03	-0.34	1.01	0.61	1.22	1.64	0	0.43	0.96
10012688802	1579	CYP4A11	NM_000778	NM_000778		HSG00208382	0.07	-0.29	0.05	-0.47	-0.7	-0.44	1.66	-0.74	-0.99	-0.2	-0.26	-0.8	-0.13	0.72	0.64	-0.47	1.94	-0.32	-0.17	0.71	0.25	-0.48	-0.41	-0.44	0.4	0.33	0.26	-0.34	-1.06	-0.41	-0.38	1.47	0.13	-0.73	-0.04	0.4	-0.31	0.17	-0.47	0.84	0.13	0.16
10012665400	148932	MOBKL2C	NM_145279	non-public		HSG00208384	-0.12	0.28	-0.36	0.17	0.71	-0.59	-0.39	0.43	-0.18	0.14	0.23	0.11	0.49	-0.54	-0.32	0.25	0.64	-1.71	-0.87	1.99	-0.23	-0.2	-0.15	1.03	1.38	-0.44	-0.22	-0.17	0.2	0.04	-0.21	-0.32	0.38	0.21	-0.55	0.09	-0.51	0.52	-0.9	-1.09	-1.3	-1.16
10012682024	10352	WARS2	NM_015836	NM_015836		HSG00208386	-0.79	2.01	-0.02	0.77	1	0.03	-0.2	0.03	-0.28	0.55	0.65	-0.04	-1.14	2.12	-0.79	-0.42	-0.43	-0.51	0.25	-0.41	0.23	3.68	-0.93	-1.31	-0.26	-0.35	2.63	0.24	0.54	0.44	0.13	0.38	0.31	-0.44	-0.51	0.44	2.07	-1.02	-0.1	-0.66	-2.13	1.31
10012687428	54680	FLJ20729	NM_017953	NM_017953		HSG00208387	-0.07	1.25	1.07	2.17	-1.12	0.05	-0.53	0.36	-0.73	0.06	-0.41	-0.21	-0.78	3.09	-1.16	3.08	-0.45	1.21	-0.65	-0.31	0.53	2.43	-0.16	-0.33	-0.1	-0.31	1.59	1.52	0.56	0.52	0.18	-0.49	0.7	-0.61	1.93	-0.17	2	-0.75	-0.24	1.48	-0.86	2.72
10012677356	10223	GPA33	NM_005814	NM_005814		HSG00208389	1.88	-0.87	0.57	-0.06	0.09	0.27	-0.13	-0.92	-0.44	0.07	0.26	-0.08	-0.6	0.55	0.69	0.95	0.11	-0.41	2	0.31	1.05	0.94	1.14	1.06	0.09	-0.09	0.28	1.77	-0.77	0.12	0.83	-0.05	-0.35	1.18	0.97	-1.95	2.5	0.64	-0.33	0.28	-0.8	1.23
10012665583	4070	TACSTD2	NM_002353	NM_002353		HSG00208391	0.48	0.64	-0.16	-0.71	0.88	0.45	-0.59	-0.17	0.32	-0.08	0.16	0.1	0.56	-0.34	0.04	0.44	-0.35	2.1	2.69	-0.01	1.09	0.24	0.94	-0.48	0.22	0.27	0.25	-0.18	1.58	-0.78	-2.88	0.42	-0.91	0.29	-0.16	-0.01	1.77	0.6	0.7	0.74	1.08	-0.1
10012668025	57244	KIAA0508	AB007977	AB007977		HSG00208564	-0.41	-0.44	-0.05	-1.73	-0.9	-1.16	-0.12	0.3	1.17	-0.44	-1.48	-0.67	3.51	-0.89	0.89	3.45	-0.85	-1.73	1.69	1.09	3.1	1	-1.82	0.96	0.36	0.45	0.97	0.7	-0.83	-0.22	2.17	0	0.69	1.2	0.33	-0.64	0.57	1.05	2.68	-2.39	1.69	-0.63
10012677793	1744	DLSTP	S72422	S72422		HSG00208632	-0.94	-0.42	1.48	0.02	0.45	-0.2	0.32	0.09	0.62	-0.52	-0.75	-0.67	-1.04	-0.2	1.41	0.37	0.31	0.21	0.11	1.57	-0.22	1.17	0.46	0.7	0.6	-0.17	-0.68	0.15	-0.02	-0.32	0.08	-0.3	0.26	-0.38	0.13	1.38	-0.2	-0.38	-0.11	-0.57	0.1	0.07
10012670781	6278	S100A7	NM_002963	NM_002963		HSG00208780	0.95	-0.6	-1.8	0.37	-0.25	0.47	2.4	0.04	2.97	-0.22	0.19	0.46	0.62	-0.14	0.85	1.1	-1.01	-0.01	2.69	0.21	0.9	-2.59	-0.13	-4.22	1.02	2.53	-2.87	0.18	0.4	-2.38	2.55	-0.76	1.04	2.07	2.17	1.48	0.95	-4.6	0.91	-0.5	-0.66	-1.54
10012667013	1043	CD52	NM_001803	NM_001803		HSG00208781	-0.1	-1.31	-0.81	-0.99	0.77	0.07	1.01	-2.86	-2.56	-0.42	3.1	0.61	-2.82	-0.57	1.01	-2.7	0.73	-2.92	-0.58	0.24	-1.53	0.25	0	0.65	2.84	-2.34	-0.43	-0.97	-1.34	-0.04	-2.57	0.08	2.91	0.29	-1.02	0.25	1.08	-1.27	-2.01	-2.49	0.13	-1.16
10012670784	6279	S100A8	NM_002964	NM_002964		HSG00208782		-0.29													-0.46			0.37					1.25										-0.31									-0.23
10012669500	8370	HIST2H4	NM_003548	NM_003548		HSG00208784	-1.12	-0.41	1.19	-0.14	1.26	3.91	0.01	-2.37	-3.69	-0.77	0.8	-1.07	-0.52	-0.16	-1.11	-0.7	-0.32	1.5	0.01	0.37	1.69	3.53	0.06	0.01	-1.05	-0.6	2.04	-1.45	-0.44	0.62	0.29	3.38	-0.55	0.94	0.61	1.23	2.1	-2.76	0.03	4.44	-3.38	-1.09
10012689510	353133	LCE1C	NM_178351	non-public		HSG00208793	0.08	-0.3	-0.8	-0.63	1.48	0.54	0.05	0.28	-0.13	0.45	-0.25	-0.31	-0.67	0.52	-0.12	-0.32	0.28	-0.86	-0.32	0.88	-0.19	0.33	-0.22	0.67	-0.2	-0.54	-0.67	-0.57	-0.28	0.23	0.32	-0.29	-1.06	-0.15	-0.89	1.26	-1.08	-0.55	0.5	-0.04	0.09	0.29
10012685466	6232	RPS27	NM_001030	NM_001030		HSG00208807	-1.06	0.65		1.38	0.3	0.38	0.54	-2.11	-1.84	0.59	3.5	-0.41	-0.77	3.42	-0.29	-0.02	-0.2	-0.06	-1.18	-0.47	-0.77	0.17	-1.92	-2.8			-0.31				-0.2	1.56	0.59			1.58	0.92	-1.23	-2.08	2.02	-1.51	0.77
10012688306	127391	dJ39G22.2	NM_001008740	non-public		HSG00208828	-0.72	0.44	-0.18	-0.42	0.07	-0.18	-0.46	0.47	1.11	0.1	1.35	0.34	0.39	-0.19	0.4	0.26	0.23	0.09	0.62	3.03	0.23	3.09	0.94	-0.02	-1.37	1.9	0.53	0.08	-0.1	-0.86	-2	-0.9	0.74	-0.49	0.96	-0.27	-0.79	0.73	-0.3	-0.02	-1.25	0.11
10012682924	114803	KIAA1915	XM_055481	non-public		HSG00208838	0.51	0.68	-0.32	0.57	-1.05	0.34	0.04	3.24	1.38	0.79	-0.42	2.39	3.02	-1.19	-0.51	1.61	-0.29	0.31	0.77	-0.98	0.68	-1.23	0.8	1.52	0.2	0.45	-0.64	0.37	-0.08	-1.16	0.66	-1.95	0.8	-1.7	0.28	-1.1	-0.19	-0.46	1.64	-1.05	0.27	-0.1
10012679049	9783	RIMS3	NM_014747	NM_014747		HSG00208839	1.15	1.29	-0.53	-0.88	2.5	0.29	0.34	0.27	1.36	-1.08	0.74	-1.16	0.45	-0.32	-0.27	-1.54	1.13	0.17	-1.2	0.05	-0.48	4.66	-0.06	-0.24	-0.22	-0.6	3.38	-0.22	-0.42	1.19	-1.54	0.38	0.97	-0.22	-1.14	0.29	2.85	0.31	-2.11	0	-0.83	-1.11
10012679877	9903	KLHL21	NM_014851	NM_014851		HSG00208845	-0.18	-0.96	0.68	-0.8	0.39	-0.54	0.71	1.8	1.41	1.09	-1.03	0.75	0.58	-2.33	0.26	-0.42	0.1	0.15	2.75	-0.34	-0.23	0.74	0.1	0.21	0.55	0.44	-0.32	0.01	0.22	-0.35	0.72	0.37	-0.57	0.71	-0.18	-0.04	-0.66	1.32	0.78	-0.8	-0.36	-0.63
10012665830	79699	FLJ13456	NM_024646	non-public		HSG00208847	2.68	0.58	1.09	-0.32	-0.47	1.84	-0.54	0.98	2.79	0.41	-0.09	1.67	0.9	-2.22	-0.8	0.2	-1.71	0.67	1.41	-1.25	-0.38	0	-0.61	1.16	-0.78	0.43	-0.91	1.11	1.61	-0.24	0.64	-0.18	-0.21	0.33	1.35	-0.9	-0.91	0.04	1.09	-1.12	0.87	-0.74
10012678193	9672	SDC3	NM_014654	NM_014654		HSG00208849	-0.95	-0.78	-0.89	-0.7	-0.51	-0.29	0.91	-1.95	-1.11	-1.11	-0.73	-3.11	-1.36	0.35	1.2	-1.06	1.36	-0.84		0.13	-0.23	-0.44	-0.45	-0.32	2.09	-0.37	0.46	0.54	-0.61	-1.73	3.94	0.18	-0.88	-1.24	-0.38	0.32	0.68	-0.3	0.01	-0.52	0.16	-0.26
10012678290	9696	CROCC	NM_014675	NM_014675		HSG00208851	-1.14	0.28	-1.35	-0.6	-0.75	-1.68	-1.94	0.67	0.66	-0.73	0.11	-0.47	0.79	-0.39	2.05	0.69	2.03	0.09	-0.06	0.47	0.42	0.15	-0.18	0.02	3.95	0.1	0.63	-0.39	-0.96	0.7	-1.31	0.05	2.13	-0.13	-1.29	0.09	0.21	-0.55	-0.22	-0.03	0.62	-0.11
10012678909	9731	KIAA0562	NM_014704	NM_014704		HSG00208866	0.03	0.97	-0.1	-1.43	-0.04	0.23	-1.4	0.51	0.63	-0.18	-0.14	0.14	0.9	-1	-0.42	1.97	-0.06	0	-0.59	0.28	2.44	-0.15	-0.3	-0.86	3.2	1.87	0.68	-0.25	0.07	0.37	-0.21	-0.44	0.23	-0.64	0.5	-0.61	0.87	-0.25	-0.1	-0.69	-0.63	-0.92
10012670107	57643	ZSWIM5	AB040944	AB040944		HSG00208867	0.26	1.06	0.75	0.15	-0.01	0.16	0.92	0.39	0.56	-0.04	1.3	0.11	-0.45	0.06	-0.2	-0.36	1.25	1.14	1.53	-0.58	-0.33	-0.52	0.13	-0.76	1.07	0.66	-0.05	0.69	-0.02	0.08	2.57	-0.37	-1.66	-0.28	0.19	1.34	-0.15	2.01	0.63	-0.02	0.15	-0.61
10012679140	9816	KIAA0133	NM_014777	NM_014777		HSG00208874	-0.3	1.33	-0.1	-0.09	0.16	0.49	-0.19	0.55	1.33	0.57	0.28	-0.1	0.46	-0.06	-0.44	0.14	0.69	0.54	-0.35	0.04	0.4	0.24	-0.6	-0.54	-0.28	-0.7	0.2	0.19	0.76	0.7	0.68	0.11	0.15	0.26	-0.04	0.39	-0.14	0.22	-0.06	2.35	-0.71	0.46
10012670155	57648	KIAA1522	AB040955	AB040955		HSG00208892	0.22	2.27	-2	-1.3	-0.23	-0.76	-1	0.1	0.23	0.9	1.43	0.07	-0.09	-0.48	1.1	-0.31	1.87	0.54	-0.22	1.93	-0.53	0.53	-0.97	-0.47	1.35	-1.43	2.78	-0.19	-0.14	1.12	-1.96	-0.18	1	-1.4	-1.87	0.14	0.84	0.57	-0.75	1.13	-0.77	0.1
10012681201	57540	KIAA1337	AB037758	AB037758		HSG00208895	-1.38	-0.33	-0.86	-0.01	-0.35	-1.07	0.62	-1.16	-0.43	-0.99	-0.64	-1.5	-0.92	1.62	0.56	0.07	-0.04	-0.76	-0.2	0.91	0.88	0.14	0.01	-0.58	0.16	-0.27	0.41	-1.05	-1.33	-0.54	-0.11	1.11	0.16	-0.85	-0.7	0.89	-0.24	-0.23	-0.55	0.66	-0.05	0.01
10012680676	22887	FOXJ3	NM_014947	NM_014947		HSG00208897	0.85	0.35	1.7	-0.15	-0.19	-0.05	-1.25	0.99	2.17	0.06	0.24	1.59	0.3	-0.87	-0.21	0.64	-0.3	0.39	1.04	-0.98	-0.21	0.06	-0.32	0.31	0.11	0.31	-0.31	0.63	0.81	0.56	0.47	-0.59	0.57	0.79	0.9	-0.52	-0.16	0.42	0.84	-0.75	0.74	-0.2
10012667927	23318	ZCCHC11	D83776	D83776		HSG00208898	-0.1	-0.11	0.4	0.26	-0.56	0.17	-1.71	1.83	1.29	-0.33	-0.75	-0.16	1.14	-0.78	-0.43	1.92	-0.3	-0.38	-0.02	-0.65	1.72	-0.17	1.39	0.41	0.12	2.1	0.01	0.35	0.47	0.02	0.3	-0.69	0.32	0.02	0.74	-1.07	0.43	0	0.45	-1.15	0.48	-0.28
10012679175	9829	DNAJC6	NM_014787	NM_014787		HSG00208899	-0.03	-1.09	-0.22	0.19	-0.06	0.01	-0.19	-0.57	-0.14	-0.68	-0.19	-0.63	-1.52	0.01	0.24	0.24	-0.15	2.3	-1.07	0.47	1.2	-0.93	-0.75	-1.32	-0.49	-0.6	0.35	0.43	-1	-0.35	-0.39	-0.01	0.52	0.13	-0.91	-0.35		0.21	2.33	-0.56	1.56	-0.76
10012665249	57216	VANGL2	AB033041	AB033041		HSG00208910	0.2	-0.24	-0.43	0.24	0.35	-0.09	0.17	0.24	0.48	-0.01	-0.48	0.09	0.6	0.87	0.31	0.45	0.33	-0.69	0.3		0.77	0.45	0.22	0.15	0.25	0.56	-0.05	0.26	-0.14	-0.2	0.79	-0.18	0.05	0.19	-0.18	-0.32	0.36	0.32	0.79	0.76	0.5	0.48
10012679954	9928	KIF14	NM_014875	NM_014875		HSG00208911	0.84	2.36	-0.05	3.51	0.17	0.99	-5.08	1.36	-2.96	-1.49	-0.68	3.46	-0.46	-1.69	-3.91	2.57	-1.84	1.82	0.05	-0.8	1.01	1.27	2.63	2.95	-1.94	-1.94	-0.66	0.18	-1.07	0.35	-0.21	-1.53	-0.79	-0.9	0.86	-0.72	1.76	-3.91	1.03	0.61	-2.16	-1.93
10012681749	54627	KIAA1383	AB037804	AB037804		HSG00208912	0.22	-1.26	-0.17	-0.14	-0.46	0	0.67	-1.13	0.36	0.18	-0.29	-0.74	-0.24	-0.26	-0.03	-2.16	0.69	1.07	4.17	-0.45	-1.45	-0.55	3.03	0.53	-0.14	3.33	-0.56	-0.73	0.68	-2.43	-1.27	0.47	-1.26	-2.61	1.75	-1.76	3.86	-0.11	2.31	1.72	0.44	-0.31
10012680554	22854	NTNG1	NM_014917	NM_014917		HSG00208915	-1.33	-0.38	-0.14	0.58	-0.51	-0.21	1.36	-0.06	-0.59	-0.29	1.1	-0.59	-0.48	-0.42	0.4	0.16	0.64	2.14	-0.59	-0.08	-1.77	2.35	-0.49	-0.53	1.54	0.29	1.41	-0.41	1.04	1.18	0.38	4.18	0.77	-0.07	-0.52	0.48	-1.69	-0.58	-0.58	2.41	-0.93	-0.74
10012679740	9860	LRIG2	NM_014813	NM_014813		HSG00208930	-0.7	-0.28	-0.03	0.46	-0.33	-1.2	-1.19	0.61	0.25	-0.16	0.12	-0.33	0.98	-0.36	-0.08	2.75	0.49	1.8	0.29	0.05	3.52	0.48	-0.65	0.61	1.37	1.06	-0.26	0.05	0.24	0.09	0.28	-0.33	1.45	1.01	0.02	-0.24	-0.06	0.42	1.29	0.19	0.18	-0.18
10012678116	9651	PLCL4	NM_014638	NM_014638		HSG00208931	-0.63	-0.58	0	0.38	0.4	-1.16	-1.07	-0.2	-2.14	-1.36	0.53	-0.45	-1.37	-0.43	3.54	-0.75	2.5	-1.42	1.19	-0.08	-3.43	-1.38	-0.03	-0.12	3.94	-0.1	4.02	-0.77	-2.07	0.02	0.78	0.23	3.12	-0.59	-1.81	0.12	0.7	-0.3	0.87	-0.85	0.84
10012677440	127254	DKFZp547I048	NM_001002912	non-public		HSG00208933	0.85	-0.08	0.22	-0.78	0.67	0.46	0.26	-0.66	-0.24	-0.11	0.41	-0.32	0.11	-0.98	0.35	-0.59	-0.41	-1.31	-2.2	-0.07	0.96	-0.75	0.19	-0.83	0.27	-0.33	-1.43	0.65	0.24	1.72	-0.19	-0.2	0.54	-1.02	-0.73		-0.61	0.16	-0.85	-0.16	1.74	-0.59
10012672760	375033	FLJ00193	XM_371320	non-public		HSG00208935	0.42	0.87	-0.88	-0.75	0.21	-0.91	-1.66	0.84	1.78	-0.38	0.84	0.54	-0.43	-0.64	0.41	0.08	1.62	0.85	-1.66	0.66	1.23	-0.74	-1.57	0.11	-0.5	-0.89	3.78	-0.72	-1.06	3.38	-0.83	-0.42	0.84	-1.13	-0.39	0.39	0.49	1.49	-1.21	1.89	-2.99	-0.29
10012683278	23207	PLEKHM2	AB020649	AB020649		HSG00208936	-0.01	-0.04	-0.45	-1.36	-0.01	-0.73	-0.28	-0.19	-0.21	-0.11	0.27	-0.38	0.34	-0.68	1.5	-0.3	1.49	0.17	0.43	0.16	0.22	0.98	-0.31	-0.43	0.83	0.24	0.19	-0.71	-0.52	0.05	-0.32	0.7	0.48	0.43	-0.62	0.47	0.14	0.24	0.58	0.22	0.2	-0.35
10012667938	9725	KIAA0792	AB007958	AB007958		HSG00208937	-1.56	-1.2	-0.39	-0.58	-2.27	-0.92	1.22	0.69	-0.04	-1.49	-1.65	-0.52	3.72	-0.27	-0.71	1.4	-1.33	-0.68	0.43	1.34	2.97	1.6	0.32	0.56	0.42	1.55	-0.02	-0.34	-0.44	-1.23	0.7	-0.5	0.22	0.79	-0.7	-0.93	0.16	1.41	0.5	-0.29	-0.01	-0.64
10012675211	23285	KIAA1107	AB029030	AB029030		HSG00208940	-0.4	0.77	0.44	0.51	-0.03	0.61	-0.16	-0.01	0	0.17	-1	-0.1	0.89	0.32	-0.62	-0.32	-0.25	-0.68	-0.26	-1.82	-0.58	-0.57	0.02	-0.95	-1.31	1.1	0.83	-0.43	-0.52	2.31	-0.59	0.46	-0.71	-0.2	0.44	0.71	-0.23	-1.66	-0.72	0.47	-0.39	0.19
10012671913	163404	LOC163404	AF131783	AF131783		HSG00208943	1.38	-0.07	-0.03	-0.24	1.69	-0.05	-0.33	0.09	0.86	-0.78	-0.78	0.19	-0.7	0.21	-0.14	-0.06	0.07	0.43	-0.49	0.12	0.36	-0.24	0.24	-0.73	-0.24	0.88	-0.37	-0.46	0.64	1.45	-1.39	-0.12	0.26	1.27	1.26	0.19	0.82	-1.95	-0.32	-0.93	0.22	-0.22
10012685384	6913	TBX15	NM_152380	non-public		HSG00208945	-0.4	-0.44	3.73	0.86	0.26	-0.38	0.19	0.05	0.15	0.29	-0.31	0.1	-0.32	-0.7	-0.22	0.39	0.5	0.61	-4.71	0.28	0.45	0.13	0.91	1.3	-0.17	4.42		1.84	4.67	5.07	-0.57	-0.54	1.12	4.12	1.01	-1.46	0.75	-0.68	0.63	-0.01	0.9	-0.07
10012672819	9641	IKBKE	NM_014002	NM_014002		HSG00208946	-0.1	0.72	0.02	-0.22	-0.3	-0.39	-0.42	-0.28	-0.45	0.45	1.04	-0.38	-0.69	0.27	1.16	0.65	1.68	0.23	0.5	0.42	-0.48	0.78	-0.11	-0.37	1.21	-0.59	-0.06	-0.04	-0.35	0.11	-0.32	0.04	1.04	0.07	-0.13	0.6	0.54	-0.43	0.5	0.47	-0.05	0.68
10012665140	149448	LOC149448	AK090487	non-public		HSG00208950	0.31	0.86	0.82	3.43	-0.61	0.03	-0.46	1.45	2.69	-0.56	-0.73	-0.22	0.66	0.07	-0.91	2.21	-0.43	2.89	0.24	-0.19	0.14	0.85	-0.49	-0.48	-0.14	-0.45	0.44	3.06	0.8	0.85	1.42	-0.54	-0.26	0.47	1.73	-2.52	2.57	-0.26	0.32	-0.37	-0.57	1.6
10012679275	79654	FLJ21156	NM_024602	non-public		HSG00208951	0.35	0.42	0.02	-0.9	1.24	-0.36	-0.01	0.37	0.49	0.39	0.38	0.27	0.27	-0.64	-0.52	0.06	0.82	0.03	-0.03	0.26	0.03	0.6	0.16	-0.4	0.65	0.42	0.78	-0.09	0	0.29	0.21	0.36	0.35	0.66	0.06	0.56	0.56	0.46	0.14	0.64	0.02	-0.02
10012688276	56776	FMN2	AF218942	AF218942		HSG00208952	-0.2	-0.12	-0.86	-0.25	-0.58	1.17	-0.6	0	0.13	1.02	0.1	0.33	0.34	-0.15	0.1	-0.21	-0.28	1.16	-0.29	-0.21	1.29	-1.33	-0.2	-2.63	-1.29	-1.09	-0.34	-0.56	2.78	-0.36	3.46	2.97	3.14	-1.46	-0.28	2.49	-0.96	0.06	1.74	0.07	0.26	-0.61
10012681195	54455	FBXO42	AB037753	AB037753		HSG00208957	-0.44	0.22	0.93	0.24	-1.1	-1.22	-0.73	0.47	0.11	-0.57	-0.59	-0.08	1.18	-0.5	1.22	1.17	-0.08	0.22	1.22	0.2	0.24	0.18	0.62	0.32	0.86	1.15	0.02	0.2	-0.12	0.19	0.06	-0.04	0.56	1.31	0.34	-0.38	-0.31	1.21	1.66	-0.22	-0.09	-0.18
10012684212	55283	MCOLN3	NM_018298	NM_018298		HSG00208978	-0.11	0.48	0.28	-0.22	0.17	1.15	1.57	-0.15	0.05	0.31	0.14	0.53	0.81	-0.09	0.28	-0.47	0.2	0.16	0.64	-0.2	0.79	-0.53	-0.05	-2.96	0.5	1.09	-0.36	-0.06	0.81	0.36	-0.02	0.47	1.11	0.4	0.96	0.12	0.21	-1.94	0.65	-0.06	0.18	-0.51
10012671152	9939	RBM8A	NM_005105	NM_005105		HSG00208979	0.13	-0.29	1.26	0.4	-0.7	0.6	-1.18	0.85	1.26	-0.42	-0.38	0.76	-0.57	-0.28	-0.51	-0.51	-0.2	1.3	1.03	-0.37	0.08	1.28	0.25	0.31	-0.24	0.62	-0.19	0.51	0.73	0.07	0.12	-0.21	-0.4	0.68	0.44	-0.39	0.31	0.62	0.8	0.1	0.15	0.14
10012671196	57147	PACE-1	NM_020423	NM_020423		HSG00208980	-0.65	-0.91	0.56	0.17	-0.32	-0.08	-0.12	0.86	0.99	0.16	-0.07	0.59	1.09	-0.69	-0.73	0.13	-0.47	-0.18	-0.36	-0.73	0.07	-1.17	1.31	0.45	1.11	0.65	-0.95	0.09	1.02	-0.57	0.15	-0.1	0.6	0.22	0.59	-0.43	-0.5	0.42	-0.1	-0.73	-1.31	-0.8
10012669043	126792	B3GALT6	NM_080605	non-public		HSG00208983	0.01	0.66	0.73	-0.15	-0.5	-1.1	-0.85	0.38	-0.07	0.02	0.29	-0.27	-0.15	0.45	-0.3	0.36	1.86	0.49	0.34	0.8	-0.4	3.45	0.13	-1.9	0.11	-0.57	0.24	0.84	0.33	0.64	-0.53	1.21	0.29	-0.85	-0.08	1.03	1	0.03	-0.09	0.76	-0.75	1
10012678066	10745	PHTF1	NM_006608	NM_006608		HSG00208984	0.33	1.41	0.32	0.56	-0.38	1.57	-0.23	3.57	0.16	2.11	-0.55	0.63	2.53	-0.12	-0.86	0.67	-0.62	0.11	-0.15	-1.36	-0.51	-0.67	0.05	0.64	-0.69	0.1	-0.7	0.56	2.49	1.38	-0.43	-0.54	-0.05	1.07	0.87	-1.02	0.4	-0.18	-0.02	-0.71	-0.28	0.04
10012673411	8915	BCL10	NM_003921	NM_003921		HSG00208985	-1.13	-1.29	0.34	0.32	-1.52	-1.26	-1.08	0.6	0.74	-1.19	-1.05	-0.27	-0.46	-0.18	2.19	0.61	0.52	0.33	0.77	-0.48	-0.07	0.27	1.68	0.88	1.49	0.87	-0.02	0.08	0.51	-0.07	-0.04	-0.23	0.23	0.26	0.4	-0.48	-0.16	0.31	0.95	-0.11	0.85	-0.4
10012679924	11004	KIF2C	NM_006845	NM_006845		HSG00208988	-0.52	0.73	-0.05	2.35	-0.71	1.29	-3.16	0.91	-2.53	-0.72	-0.07	0.15	-2.05	-0.28	-3.4	0.25	-1.74	1.15	0.38	-0.1	0.72	1.15	0.62	1.87	-2.13	-2.2	0.02	-0.69	-0.43	-0.13	-0.85	0.27	-0.99	1.5	-0.65	0.15	0.52	-1.88	-0.13	2.23	-2.1	-1.48
10012672315	2672	GFI1	NM_005263	NM_005263		HSG00209005	-2.22	0.24	1.51	1.7	-1.41	-0.87	-1.67	0.91	-0.59	2.82	-1	0.44	1.09	-0.19	-3.25	3.38	-1.17	-0.64	-0.9	-0.96	-0.16	-0.45	-0.24	-0.5	-1.12	-0.34	-0.31	1.13	-0.42	-1.59	0.25	0.04	-1.09	0.96	1.09	0.04	-0.09	-1.21	-1.03	-0.44	-1.41	-0.06
10012682604	55700	FLJ10350	NM_018067	NM_018067		HSG00209006	0.13	-0.65	-1.54	-1.88	-1.16	-1.32	-0.01	-1.73	-0.8	-0.8	0.11	-0.27	0.34	-0.79	3.88	-0.93	0.96	-0.43	0.9	0.16	-0.61	-1.22	0.1	-0.86	2.46	0.71	-0.13	-1.72	-0.71	0.29	-0.4	0.72	0.42	-0.58	-1.55	0.16	-0.85	0.43	0.66	-0.07	0.16	-1.3
10012672384	29899	GPSM2	NM_013296	NM_013296		HSG00209007	0.91	-0.21	0.69	1.75	-0.52	0.73	-3.35	2.37	-0.35	-0.62	-0.89	1.81	-0.8	-1.12	-3.46	0.63	-1.01	1.18	0.86	-1.15	-0.31	0.41	0.77	3.47	-2.29	-0.73	-0.97	0.08	0.38	0.3	-0.2	-0.54	-1.04	2.98	1.08	-0.82	0.55	-1.29	1.24	-0.13	-1.04	-0.98
10012686277	159	ADSS	NM_001126	NM_001126		HSG00209014	3.07	-1.5	1.31	0.2	-0.85	0.89	-2.06	4.14	4.06	-0.48	-1.67	0.43	-1.14	-1.92	-4.11	-0.02	-1.51	1.38	1.57	-1.61	-0.59	0.33	-0.97	2.42	-2.83	-0.27	-1.3	0.46	2.7	0	1.41	-1.8	-0.68	1.63	1.05	-1.33	-0.64	1	1.91	-1.46	1.47	-0.46
10012670352	83932	DKFZP547N043	NM_001010984	non-public		HSG00209033	0.62	0.53	-0.36	-0.4	0.65	0.24	-0.35	-0.01	0.06	1.12	-0.38	0.36	0.74	-0.15	0.75	0.01	0.15	0.06	-0.24	-0.32	0.01	-0.15	-0.64	0.9	0.07	0.07	0.08	0.45	0.18	0.64	1.85	-0.36	0.71	1.35	0.02	0.08	-0.12	-0.38	-0.07	-0.63	0.76	0.07
10012681854	81607	PVRL4	NM_030916	non-public		HSG00209034	-1.21	0.36	-0.53	-0.35	0.17	-0.21	-0.09	0.46	0.62	0.27	0.43	-0.48	-0.53	0.61	0.45	-0.01	0.31	0.12	0.26	0.49	0.05	0.12	0.07	-0.02	0.42	0.26	0.12	-0.75	-0.06	-0.02	-1.08	0.36	-0.41	-0.01	-0.77	0.41	-0.5	0.48	0.22	0.16	0.77	0.78
10012667862	1503	CTPS	NM_001905	NM_001905		HSG00209035	2.64	4.32	1.2	0.09	0.7	-0.12	0.46	0.92	0.97	1.04	0.05	0.65	0.32	1.95	-3.49	-0.32	0.14	0.1	-1.5	0.11	-0.86	0.86	-0.7	-1.77	-1.5	-1.68	0.5	0.75	1.33	-0.68	-0.67	-0.18	-0.61	-0.8	0.37	0.42	0.48	-0.43	-1.86	-0.16	-1.02	1.86
10012681455	81472	OR2C3	AK002105	AK002105		HSG00209036	0.13	3.43	1.28	-0.48	0.53	0.52	-0.23	-1.1	-0.28	1.01	0.28	1.19	-0.48	-0.99	-0.23	-0.45	-0.69	3.81	3.23	-1.05	1.54	2.3	0.5	-4.06	-1.24	2.37	-0.52	-0.67	-1.21	3.35	-1.74	-0.12	1.26	1.71	2.41	-0.16	1.31	-0.93	3.15	3.79	-2.44	-2.13
10012667676	148898	LOC148898	NM_001008896	non-public		HSG00209040	0.15	1.92	-0.83	0.77	-0.16	-0.2	-0.27	0.81	-0.74	0.41	-0.01	-0.3	0.13	-0.23	0.2	-0.76	-0.23	1.96	-0.24	0.16	1.08	0.95	-0.27	0.39	-0.64	2.47	0.19	1	-0.29	1.39	-0.59	0.25	1.11	0.49	-1.04	-0.05	1.33	1.22	-1.05	3.91	-1.25	0.07
10012685880	54900	LAX	NM_017773	NM_017773		HSG00209059	-1.89	-0.76	-0.2	2.07	-2.17	-2.8	-0.35	-0.31	-0.32	-1.19	-1.63	-1.38	0.19	2.04	1.32	2.47	-0.43	-0.38	-0.21	2.38	2.52	0.93	-0.07	0.18	2.59	-0.2	0.4	-0.17		-0.87	0.36	-0.38	0.61	-0.28	0.65		0.54	-0.9	-0.05
10012682185	267002	PGBD2	NM_170725	non-public		HSG00209060	0.11	-0.01	-0.2	1.17	2.68	0.03	0.11	1.58	1.37	1.63	-0.61	0.74	1.25	-0.28	-0.91	0.14	-0.47	-0.79	-0.89	0.36	0.08	0.23	-0.32	0.41	-0.73	-0.75	-1	0.84	0.61	-0.28	0.52	-0.84	0.05	1.16	0.41	0.08	0.02	-0.55	-0.86	-1.52	-1	-0.14
10012679164	7832	BTG2	NM_006763	NM_006763		HSG00209061	-0.08	-0.39	-0.09	-0.47	1.23	-1.15	0.4	0.29	0.37	0.44	-1.65	0.65	-0.29	-0.88	0.53	0.89	0.43	-0.31	-0.12	-0.74	0.71	-1.06	0.89	0.29	0.19	-0.49	-0.89	-0.93	-0.13	1.71	-0.88	-0.11	0.42	2.04	0.16	-0.4	-1.28	0.48	0.21	-0.58	1.78	-0.98
10012674920	6646	SOAT1	L21934	L21934		HSG00209062	-0.16	0.01	-1.8	0.72	-1.19	-0.46	-1.51	-0.87	-0.16	-0.25	2.07	0.69	0.75	0.35	0.96	-0.39	0.37	1.85	0.12	0.11	0.13	-0.03	-1.09	1.21	2.78	-0.62	-0.47	0.1	0.12	-0.21	-0.74	0.58	0.82	0.46	-1.46	-0.33	0.7	-0.07	-0.05	2.33	-0.66	-0.4
10012679764	10946	SF3A3	NM_006802	NM_006802		HSG00209063	-0.41	0.81	0.62	1.93	-1.02	-0.02	-1.64	0.62	0.16	0.17	-0.01	-0.65	-1.65	2.6	2.14	0.58	0.71	-0.38	-0.34	-0.43	2.47	-0.19	0.56	-0.29	0.49	1.69	1.62	-0.1	-0.18	1.35	-0.76	0.35	-0.53	0.64	0.99	0.22	0.67	-0.15	0.62	0.11	-0.71	2
10012670753	8569	MKNK1	NM_003684	NM_003684		HSG00209064	0.51	-0.13	0.11	-0.27	-0.7	-0.11	-0.29	0.93	0.1	0.33	-0.51	-0.1	0.51	-0.05	0.06	0.61	-0.36	-0.24	0.54	-0.05	0.04	-0.15	0.24	0.11	-0.51	0.27	-0.38	-0.05	0.12	0.23	0.31	0.04	0.56	0.56	-0.06	-0.04	-0.46	0.88	0.05	0.01	0.61	-0.02
10012679692	51441	YTHDF2	NM_016258	NM_016258		HSG00209068	2.56	3	0.04	0.13	0.67	3.18	-0.16	-0.01	0.01	2.74	1.49	2.42	1.44	-0.8	-0.72	0.13	-0.46	-0.7	-0.56	-1.12	-1.01	-0.48	-0.68	-0.36	-0.43	-0.52	-0.3	0.61	0.39	0.42	0.09	-0.45	0.13	0.29	0.63	-0.35	0.26	-0.18	-0.16	-0.49	-0.74	0.05
10012668067	5394	EXOSC10	NM_002685	NM_002685		HSG00209087	-0.43	0.36	-0.14	0.65	-0.69	-0.67	-1.84	0.12	-0.33	-0.41	0.24	-0.45	-0.92	1.92	-0.2	0.79	0.13	0.35	-0.66	0.23	1	0.1	0.78	-0.25	0.43	0.24	0.75	0.03	-0.16	0.23	-0.77	0.4	0.18	0.21	-0.16	0.14	0.87	-0.61	-0.47	0.78	-0.61	0.61
10012676635	10628	TXNIP	NM_006472	NM_006472		HSG00209088	3.52	-0.04	1.07	-0.79	0.05	2.92	1.1	-1.44	-0.34	0.72	0.46	2.79	1.47	-3.04	1.68	-1.16	-0.7	-0.63	2.56	-1.66	-2.09	-1.44	-0.96	1.27	0.54	-0.7	-1.04	0.31	1.15	1.82	1.33	-1.01	1.29	-0.02	0.85	-0.87	-1.72	1.79	2.24	-1.51	1.07	-1.47
10012685709	55624	FLJ20277	NM_017739	NM_017739		HSG00209089	-0.37	-0.14	-0.53	-0.49	2.94	-0.2	0.97	-0.45	-0.83	-0.26	0.38	-0.28	-0.08	0.15	0.24	-0.26	-0.13	-0.55	-0.15	2.99	-0.32	-0.13	-0.33	-0.4	-0.01	-0.11	0.24	-0.5	-0.24	-0.51	-0.07	0.45	-0.05	0.11	-0.53	2.27	0.32	-0.06	-0.53	0.4	-0.31	-0.12
10012674748	3428	IFI16	NM_005531	NM_005531		HSG00209090	-0.3	-0.44	-1.77	0.52	0.59	0.87	-0.31	1.46	-0.45	-0.66	-0.28	0.21	0.4	-1.27	-0.5	-0.91	0.52	-1.74	-0.3	-0.44	-0.88	-0.62	2.49	1.72	1.72	-0.44	0.26	-0.72	0.16	-0.07	-0.45	-0.64	1.66	-1.19	-0.86	-0.67	0.14	-0.66	-0.03	-1.11	-1.08	-2.3
10012688181	223	ALDH9A1	NM_000696	NM_000696		HSG00209091	4.31	3.63	-0.05	-1.01	2.43	4.81	1.81	-0.41	-0.12	4.5	3.94	3.77	3.01	-1.67	-0.97	-1.4	-1.66	-2.09	-0.74	-0.82	-2.52	-1.7	-0.38	0.06	0.94	-1.03	-1.05	-0.14	-0.45	-0.56	-0.84	-0.32	-0.18	-0.45	0.18	-0.14	-1.79	0.1	-0.82	-1.25	-0.72	-1.83
10012675900	3752	KCND3	NM_004980	NM_004980		HSG00209092	-2.52	-0.1	-0.52	0.51	0.17	-0.31	0.02	-0.13	0.01	0.11	0.18	-0.32	-0.14	0.03	0.31	0.56	-0.18	0.06	0.02	0.57	0.14	0.42	-0.13	0.08	0.78	0.44	0.28	-0.11	0.16	0.04	-0.04	0.31	0.03	-0.1	0.11	0.38	-0.29	0.1	0.24	0.45	0.43	0.18
10012678125	81559	TRIM11	NM_145214	non-public		HSG00209095	-0.68	-0.01	-0.02	-0.81	-0.33	-0.96	0.78	0.28	0.26	0.19	-0.24	0.36	0.63	-0.6	0.73	0.72	1.55	-1.17	0.72	-0.02	0.85	0.52	-0.08	-0.52	0.73	0.09	0.3	-0.33	-0.08	-0.08	0	1.1	0.18	0.2	-0.39	0.31	-0.07	0.71	0.03	-0.23	-0.12	-0.29
10012677424	10657	KHDRBS1	NM_006559	NM_006559		HSG00209123	3.64	1.92	1.06	-0.4	0.42	3.07	0.18	1.67	0.64	3.64	0.36	4.21	1.29	-3.66	-2.34	-0.49	-2.24	-0.17	-0.22	-1.89	-2.58	0.48	-2.57	1.08	-2.44	-1.16	-1.66	2.06	1.11	1.84	0.8	-0.8	0.1	1.99	2.17	-0.73	-0.17	0.27	0.79	-1.1	1.48	0.37
10012679730	79971	FLJ23091	NM_001002292	non-public		HSG00209126	2.88	-1.79	2.36	-0.72	-0.99	0.79	1.03	-0.72	0.78	-0.16	2.11	1.54	-0.81	-3.51	0.18	-2.95	-0.02	-1.41	-0.7	-2.16	-2.55	-0.04	0.65	2.29	1.15	2.66	-1	-0.47	0.33	2.06	-0.49	-0.49	-1.14	-0.39	1.29	-0.13	-0.35	0.76	-0.88	-2.33	0.43	-2.11
10012685037	5317	PKP1	NM_000299	NM_000299		HSG00209128	0.07	-1	-0.68	-0.85	-0.43	0.09	-0.28	-0.73	-0.08	0.57	0.22	0.24	-1.43	0.62	0.91	-0.08	0.25	0.97	-0.24	-0.12	-1.09	-2.63	-0.22	0.24	-0.13	3.43	-0.68	0.8	1.59	3.69	-0.84	-1.61	-1.98	0.38	3.61	0.06	1.28	2.51	0.1	-0.71	2.39	1.21
10012686850	339416	FLJ45235	NM_198493	non-public		HSG00209130	0.03	-0.47	1.48	1.06	-0.11	0.29	0.37	0.31	0.3	0.06	0.23	0.09	-0.79	0.04	-0.24	0.9	-0.36	1.38	0.81	0.46	-0.81	0.32	0.96	-0.16	0.52	1.24	0.35	-2.7	-0.43	0.1	-0.13	0.04	0.87	-0.07	0.57	-0.12	1.15	3.25	-0.64	-0.59	-0.3	-0.88
10012685586	55827	IQWD1	NM_018442	NM_018442		HSG00209156	1.14	-0.15	-0.78	-0.54	3.2	0.44	0.83	0.4	-0.17	-0.09	-0.15	-0.06	1.54	-0.47	-0.93	-0.28	-0.83	-0.08	-0.95	2.06	0.46	0.63	0.17	-0.01	-0.32	-0.18	0.13	-0.32	0.11	-0.57	-0.22	-0.7	-0.53	0.2	-0.53	0.39	0.36	-0.63	-0.77	-0.62	-0.74	-0.7
10012685574	6121	RPE65	NM_000329	NM_000329		HSG00209158	0.76	0.19	0.99	0.58	1.19	0.54	0.58	0.31	0.46	0.03	0.23	0.5	0.63	-0.01	0	0.18	-1.55	0.18	3.44	-0.51	0.13	1.45	0.28	0.74	-0.51	0.13	1.02	-2.48	0.76	0.39		0.65	1.23	0.64	-0.22	3.19	0.69	2.17	-0.07	-0.25	-0.42	0.65
10012668102	5451	POU2F1	NM_002697	NM_002697		HSG00209159	-4.01	-3.56	-3.39	3.33	-3.82	-5.99	-2.78	-1.08	-0.1	-4.94	-5.28	-5.73	-0.95	4.53	0.62	2.99	-1.89	-2.28	-0.67	3.45	3.78	-0.03	-0.72	-0.17	3.48	-0.97	2.14	-1.22	-3.26	-2.49	1.59	1.42	1.23	-3.06	-0.94	-0.67	1.38	-1.97	-0.45	-0.85	2.06	0.68
10012677410	10236	HNRPR	NM_005826	NM_005826		HSG00209160	0.06	0.29	3.5	1.06	-0.99	-0.63	-3.96	2.14	1.68	0.07	-0.98	0.84	-1.49	0.12	-1.02	0.83	-0.15	2.38	0.61	-0.49	0.28	1.99	-2.07	0.62	-2.81	-0.86	-0.65	2.05	0.45	-0.29	0.67	-0.75	0.56	0.5	1.59	-0.81	0.34	-0.65	0.3	-0.51	0.47	1.14
10012682996	252995	FNDC5	NM_153756	non-public		HSG00209161	-0.23	0.49	0.44	-0.58	-0.31	-0.05	-0.1	-0.14	-0.17	0.29	-0.17	0.03	0.03	0.72	-0.07	-0.21	0.08	-0.31	-0.35	-0.99	0.1	-0.46	0.03	0.93	-0.22	0.75	-0.02	0.5	-0.05	0.39	0.54	-0.43	0.01	0.39	2.48	0.04	0.66	0.59	0.06	-0.2	1.01	0.26
10012686640	65018	PINK1	NM_032409	non-public		HSG00209162	-0.84	-2.2	-0.85	-1.24	2.88	-0.35	2.45	0.44	-1.23	-0.46	-0.9	-0.39	1.26	-0.91	-0.35	-1.8	-0.47	-0.45	0.65	0.54	0.25	0.16	0.5	0.3	0.99	0.21	-0.18	-0.97	0.01	-0.85	0.02	0.56	-0.45	-0.24	-1.56	0.78	-0.58	1.14	0.38	-0.21	-0.9	-1.01
10012688529	3310	HSPA6	NM_002155	NM_002155		HSG00209165	-2.03	-2.42	0.47	-1.27	2.76	-0.84	-0.3	-0.35	-0.52	-1.79	-1.26	-1.15	-1.3	-5.11	3.42	-1.97	0.44	-0.3	3.1	-0.7	-0.01	-0.94	3.22	1.71	2.65	0.54	-0.14	-0.98	0.77	0.72	-0.25	0.05	1.46	-0.3	0.18	-0.52	-1.12	2.73	3.4	-0.44	-0.62	-3.64
10012678554	7257	TSNAX	NM_005999	NM_005999		HSG00209192	1.64	1.1	0.22	0.98	0.44	3.67	0.67	0.55	0.67	1.83	1.27	3.7	0.19	-0.58	-1.23	-0.27	-0.79	0	0.34	-1.73	-1.03	-0.52	0.11	0.45	-0.3	-0.03	-0.51	0.11	1.11	-0.66	0.04	-1.27	-0.32	-0.59	0.96	-0.83	-0.05	-0.5	0.44	-0.8	-0.14	-0.42
10012665198	57470	KIAA1185	AB033011	AB033011		HSG00209194	0.51	0.58	-0.28	0.38	0.22	0.02	-0.42	-0.62	1.31	-0.01	0.76	-0.21	0.52	-0.59	0.87	1.96	0.01	1.72	-0.67	0.5	2.26	2.73	1.58	-1.18	1.09	0.7	0.53	-0.1	-0.15	0.82	0.52	0.14	-0.01	-0.58	0.11	-0.27	1.24	-0.69	-0.38	1.64	0.07	-0.57
10012682532	254268	MGC26989	NM_152763	non-public		HSG00209196	0.23	0.05	-0.01	0.25	-0.13	-0.01	-0.33	0	0.15	-0.61	0.35	-0.02	-0.93	-0.05	0.75	0.61	2.72	-0.41	-1.71	0.3	0.2	1.63	0.33	0.56	0.25	2.59	1.96	-1.8	0.23	-0.02	-1.03	-0.43	-1.47	0.15	0.2	-0.99	1.27	0.63	0.27	-0.18	-0.43	0.13
10012666565	947	CD34	NM_001773	NM_001773		HSG00209197	0.6	1.79	-3.29	-0.57	1.06	0.78	1.77	0.74	3.84	-4.33	-0.45	-0.02	4.38	3.33	-1.74	2.3	-2.89	2.5	1.11	-0.25	0.22	1.39	-0.09	-2.68	-4.52	-3.5	0.75	0.03	-0.46	3.26	-0.5	-0.53	-0.87	-4.04	-3.42	-0.26	0.27	1.79	0.06	0.32	-1.8	3.42
10012684888	55793	FLJ11280	NM_018379	NM_018379		HSG00209200	-0.47	-1.92	-0.68	-1.14	-0.45	0.58	1.64	-0.41	-0.23	-0.43	-0.12	-0.61	0.37	-1.24	-0.51	-0.78	0.67	-0.12	0.84	1.2	-0.1	-0.32	2.13	0.36	0.57	0.39	0.68	-1.18	0.33	0.41	-0.27	0.54	-0.5	-0.22	-1.09	-0.11	-1.09	1.23	0.99	-0.04	-0.32	-2.11
10012686630	387509	GPR153	NM_207370	non-public		HSG00209202	2.91	2.69	0.32	-1.83	0.54	-0.23	-0.55	0.65	0.61	-0.33	0.32	0.3	-0.54	-0.95	1.86	-0.69	1.99	-0.42	-1.29	-0.43	1.61	-0.86	2.42	-0.98	0.38	0.75	-0.44	0.01	-0.26	3.21	-1.11	1.94	-0.46	-1.03	0.18	0.88	-0.92	0.25	-1.77	-0.37	0.92	-0.75
10012683907	55229	PANK4	NM_018216	NM_018216		HSG00209226	-0.06	0.52	0.3	-0.58	-0.03	0.28	-0.36	-0.13	0.16	0.68	0.74	0	0.43	-1	0.14	-0.46	0.84	-0.89	-0.17	-0.34	-0.07	1.39	-0.35	-0.54	0.73	-0.76	-0.07	0.09	0.08	-0.74	0.09	0.19	0.97	-0.03	-0.23	0.32	0.12	0.13	-0.5	-0.41	-1.47	-1.16
10012681167	64645	HIAT1	AL137576	AL137576		HSG00209227	1.46	-0.94	0.24	-0.28	-0.11	1.57	0.61	0.41	0.7	0.29	0.03	0.68	0.57	-1.03	-0.4	0.02	-0.01	-0.59	0.23	-0.53	-0.52	-0.97	0.26	0.79	-0.34	0.4	-0.58	0.36	0.52	-0.11	0.21	-0.5	-0.13	0.54	0.36	-0.51	-1.2	0.81	0.38	-0.89	0.95	-0.49
10012671176	26279	PLA2G2D	NM_012400	NM_012400		HSG00209228	0.18	-0.46	-0.65	-0.85	-0.11	-0.77	0.29	-0.14	0.07	-0.27	-0.18	0.07	-0.37	-0.13	1.38	-0.19	0.6	-0.28	0.72	0.56	0.41	0.16	0.12	0.14	1.74	0.8	0.26	-0.49	0.15	0.01	-0.26	0.33	-0.03	-0.22	-0.67	-0.01	-0.38	1	0.63	-0.09	0.27	-0.74
10012668673	7709	ZBTB17	NM_003443	NM_003443		HSG00209229	-0.8	-0.17	0.17	-0.12	-0.33	-0.62	0.25	-0.28	-0.39	-0.39	-0.03	-0.69	-0.04	0.17	0.82	0.76	-0.09	-0.23	0.33	1.15	0.98	0.12	0.17	-0.06	0.42	-0.02	0.43	-0.42	-0.46	-0.12	-0.37	1.09	0.16	0	-0.21	0.2	-0.04	0.36	0.13	0.05	0.16	0.23
10012683441	55210	ATAD3A	NM_018188	NM_018188		HSG00209259	0.67	0.68	-0.65	-0.34	0.6	-0.4	-0.08	-0.36	0.27	0.14	0.32	-0.53	-0.08	0.98	-0.48	-0.15	1.58	-0.47	-0.63	1.55	1.6	0.78	-0.53	-1.35	-0.38	0.22	2.46	-0.36	-0.94	-0.5	-0.11	2.03	-0.25	-0.63	-0.57	1.98	0.66	-0.26	-0.88	1.44	-0.52	1.6
10012676931	25893	TRIM58	AL080170	AL080170		HSG00209260	-2.36	-0.37	-3.41	-3.14	4.81	-1.81	1.01	3.26	-0.53	-0.82	-1.32	-2.24	0.65	-2.49	-1.5	-2.58	-1.58	2.42	-1.95	4.47	0.29	4.23	-4.48	0.6	-4.16	-3.79	-0.64	-3.04	-1.43	-2.33	-0.06	-4.01	0.44	1.41	-3.48	0.34	1.25	-1.94	-2.48	-0.64	-4	-1.85
10012675620	10487	CAP1	NM_006367	NM_006367		HSG00209261	3.16	-0.66	-0.97	-1.07	0.69	3.89	1.77	-0.35	0.48	1.06	1.16	1.5	2.1	-1.23	-0.28	-2.35	-0.39	-0.45	-0.88	-0.85	-0.64	-3.04	0.79	0.1	0.11	0.37	-0.47	-0.89	0.18	-0.21	-0.67	-0.32	-0.7	-0.5	-0.87	-0.44	-1.72	1.01	-0.59	-0.51	0.23	-1.78
10012688701	115350	FCRH1	NM_052938	non-public		HSG00209263	-0.87	-2.3	-1.19	-0.5	-1	-1.65	-1.11	0.26	0.45	-0.44	-0.11	-0.95	-0.28	1.99	0.12	-1.06	0.43	0.27	0.44	0.62	1.44	0.13	-0.07	0.5	0.63	-0.54	-0.32	-1.82	-0.22	-0.48	1	0.57	-0.78	0.99	-1.7	0.36	0.14	-0.26	0.45	1.25	0.03	-0.7
10012665151	200186	TORC2	NM_181715	non-public		HSG00209267	-0.14	-0.41	-0.66	-1.08	0.06	-0.26	-0.29	-0.58	-0.34	-0.66	0.55	-0.45	-0.07	-0.98	2.91	-0.14	0.7	-0.47	0.38	0.16	-0.25	-0.32	0.31	-0.17	1.23	1.86	0.71	-0.81	0.17	0.88	-0.07	0.86	0.38	0.58	-0.41	0.19	0.27	1.96	1.31	0.11	0.99	0.91
10012679136	9813	KIAA0494	NM_014774	NM_014774		HSG00209363	1.79	0.45	0.57	-0.55	0.05	0.78	-0.63	1.29	0.81	1.23	0.11	2.52	0.57	-0.77	-0.44	-0.53	-0.22	0.04	0.59	-0.76	-1.21	-0.34	0.53	0.21	0.06	0.95	-0.18	0.7	0.76	0.15	0.32	-0.6	-0.07	0.84	0.47	-0.58	-0.06	0.54	0.59	-0.79	0.53	-0.52
10012682487	284701	LOC284701	AL137733	AL137733		HSG00209529	-0.29	-0.29	-0.35	-0.46	-0.33	0.04	1.42	-1.41	-0.82	-0.29	0.05	-0.8	0.26	0.28	0.25	0.07	0.62	-0.23	0.43	0.63	0.76	0.54	-0.69	-0.59	0.26	-0.03	0.56	-0.74	-0.87	-0.12	0.01	2.09	0.43	-0.61	-0.43	0.84	0.23	-0.07	-0.36	1.1	0.06	0.43
10012684461	84230	FAD158	NM_032270	non-public		HSG00209774	-0.65	0.51	-1.25	0.03	-1.25	-0.83	-2.41	0.45	-0.7	-0.6	3.54	1.45	-3.02	-0.57	2.88	-0.56	1.55	-0.41	-0.87	-0.6	-1.41	-0.44	-1	1.67	3.29	-1.31	-2.55	0.18	0.66	-2.82	-0.32	-0.59	3.3	0.5	-1.26	-0.14	-0.3	-1.37	-0.74	-1.39	-0.71	0
10012686644	249	ALPL	NM_000478	NM_000478		HSG00209776	-0.55	-1.49	-0.88	0.62	-0.23	-0.47	1.22	-0.39	-0.55	-0.88	-0.92	-0.64	-0.59	1.48	1.95	0.45	2.5	-0.69	0.12	1.28	-0.36	-0.45	0.9	-0.39	1.2	0.44	-0.06	0.26	-0.32	0.95	-0.44	3.86	0.21	0.24	-1.18	-0.17	0.5	0.78	-0.77	0.17	0.09	-0.31
10012682572	64744	LOC64744	AL137764	AL137764		HSG00209777	1.05	-0.51	0.21	-1.17	0.28	0.15	0.02	-0.77	-0.12	-0.39	0.38	-0.22	0.47	-0.53	2.1	-0.42	0.28	-0.11	0.44	-0.11	-0.48	0.11	-0.03	0.17	0.53	0.14	0.1	-0.74	1.19	0.56	0.42	0.13	0.04	-0.04	-0.09	-0.25	-0.64	2.4	0.97	-0.7	1.57	-1.2
10012675406	11124	FAF1	NM_007051	NM_007051		HSG00209779	-0.17	0.59	0.12	-0.05	0.4	2.28	-0.55	-0.6	-0.65	1.06	0.86	0.4	-1.08	0.71	-0.7	-0.23	-0.28	0.44	-0.71	-0.06	-0.64	-0.16	0.42	-0.26	-0.53	0.91	0.35	0.03	-0.28	1.37	-0.53	0.06	-0.49	0.32	0.38	0.24	0.45	0.08	-0.27	2.62	-0.11	1.01
10012677888	79368	SPAP1	NM_030764	non-public		HSG00209783	0.17	-0.02	-0.8	0.2	-0.69	-0.66	-0.09	0.22	0.65	-0.19	-0.61	-0.37	0.21	0.65	0.24	-0.07	0.15	0.57	-0.26		0.62	1.05	0.68	-0.09	0.92	0.04	-0.19	-1.22	-0.72	0.07	0.59	-0.12	0.07	-0.48	-0.39	0.16	0.72	-0.35	0.09	0.23	-0.13	-0.51
10012685697	54873	PALMD	NM_017734	NM_017734		HSG00209784	0.18	-0.8	1.41	0.17	-0.43	0.04	0.19	-0.32	-0.41	-0.06	-0.44	0.14	-0.6	2	0.54	-0.03	-0.87	0.07	-0.89	-0.4	0.61	-1.05	1.03	2.18	1.85	2.56	-5.17	3.76	3.77	-0.7	0.41	-0.53	-1.28	0.83	1.38	-2.71	2.76	2.24	-0.04	-1.05	0.56	0.58
10012670824	6342	SCP2	NM_002979	NM_002979		HSG00209799	2.59	2.17	3.74	0.96	-0.61	2.81	-1.2	4.79	1.97	1.2	-1.52	2.77	0.13	-0.61	-3.22	-0.13	-2.85	1.67	0.04	-2.61	-1.32	-0.05	-2.88	0.87	-3.63	-1.66	-2.4	3	1.03	-0.27	1.41	-1.89	-0.11	0.31	3.38	-1.2	-0.82	-1.44	-0.42	-1.82	0.73	0.63
10012676311	27129	HSPB7	NM_014424	NM_014424		HSG00209800	0.76	-0.05	-0.32	0.06	-0.81	0.1	1.11	0.3	0.81	-0.84	-0.82	-1.16	1.55	0.55	0.17	-0.64	-0.17	0.4	0.67		0.74	-0.45	0.9	-0.15	0.13	0.06	-0.21	-0.21	-0.43	-0.25	-0.92	1.15	-0.21	-0.03	-0.55	0.47	0.47	0	-0.17	0.2	0.01	-0.42
10012666405	149134	LOC149134	NM_207326	non-public		HSG00209801	0.75	0.11	0.11	2.3	-0.46	-0.29	-0.02	0.27	-0.56	0.97	-0.66	0.11	0.28	0.63	-0.56	0.63	-0.37	-1.6	0.11	1.09	-0.3	0.16	0.17	1.6	-0.33	1.01	1.06	4.01	-0.99	1.44	0.38	-1.65	-0.35	-0.44	3.15	-2.61	-1.08	-0.29	4.04	-0.95	0.91	2.69
10012678160	22823	M96	NM_007358	NM_007358		HSG00209802	2.46	1.39	0.23	1.21	-0.05	1.52	-0.91	0.45	0.45	0.99	0.32	2.45	1.64	-0.12	-0.79	1.04	-0.41	-0.09	-0.8	-0.94	-0.21	-0.84	0.31	-0.19	-0.6	-0.42	-0.99	0.76	-0.01	-0.72	0.66	-0.9	0.08	-0.47	1.04	-0.56	-0.13	-1.06	-0.43	-0.69	-0.12	0.38
10012668896	65094	FLJ12517	NM_023007	non-public		HSG00209803	0.22	0.43	-0.02	-0.68	0.2	0.22	0.39	-0.53	0.49	0.65	1.08	0.4	-0.23	1.11	0.03	-0.19	1.46	-0.13	0.17	0.52	-0.3	0.13	-0.19	0.06	-0.49	-0.22	0.84	0.07	-0.19	0.23	1.02	-0.22	-0.66	0.4	0.42	0.58	-0.54	0.47	0.53	0.15	0.09	1.51
10012682457	64856	WARP	AL137722	AL137722		HSG00209804	-0.42	-0.37	-0.14	0.05	0.1	0.28	-0.34	-0.39	0.97	-1.79	0.78	-0.56	0.17	0.16	0.41	0.13	1.14	0.96	1.45	1.63	0.28	-0.43	-0.8	0.43	-0.23	0.65	1.27	-0.45	1.04	1.12	0.15	3.09	2.49	0.38	0.14	0.23	1.39	2.41	-0.86	2.68	2.85	0.46
10012673021	113444	LOC113444	NM_138428	non-public		HSG00209806	0.1	0.02	0.23	-0.75	-0.14	2.42	1.42	-0.31	-0.04	0.69	0.59	0.01	-0.68	0.04	-0.55	-0.35	0.52	0.13	-0.16	-0.13	0	-0.01	0.19	0.07	-0.07	-0.4	0.65	-0.25	0.26	0.24	-0.3	0.08	-0.17	-0.09	-0.28	0.37	-0.28	0.94	-0.25	1	-0.2	-0.03
10012687275	1104	CHC1	NM_001269	NM_001269		HSG00209808	0.18	-0.46	0	0.31	0	-0.46	0.19	-0.65	-0.75	-1.03	-0.42	-1.55	-1.12	1.79	-0.2	0.02	-0.19	-0.26	-0.09	0.56	0.48	0.14	-0.02	-0.06	-0.34	-0.47	0.14	-0.82	-0.05	0.43	-0.35	0.11	-0.46	-0.31	-0.1	0.53	0.46	-0.07	0.29	0.56	-0.24	0.49
10012673564	9122	SLC16A4	NM_004696	NM_004696		HSG00209827	-0.19	0.22	-0.17	0.23	-0.18	0.6	-0.07	1.07	-0.63	-1.63	-0.18	0.01	0.45	-0.42	0.65	0.97	-0.41	0.21	0.87	-0.35	-0.57	1.13	-0.49	0.34	-0.04	0.98	1.2	0.8	-0.17	0.23	-0.45	-0.04	0.06	-0.01	-0.4	-0.87	1.5	0.35	-0.38	0.27	0.15	-0.58
10012676571	339500	MGC42493	NM_178549	non-public		HSG00209828	-0.07	0.55	1.08	0.91	0.47	0.15	0.24	0.44	0.21	0.61	-0.47	-0.62	0.25	0.58	-0.18	-0.23	-1.08	1.3	0.82	-0.79	-0.48	-1.1	-0.59	0.47	-0.44	0.98	-0.26	3.76	-0.32	0.32	0.61	-0.35	0.2	1.86	0.23	-1.73	0.28	-0.86	-0.15	-0.75	-0.49	-0.21
10012686452	5051	PAFAH2	NM_000437	NM_000437		HSG00209829	-0.52	-0.66	-0.2	-0.1	0.17	-0.15	0.16	-1.19	-0.78	0.22	0.34	-0.32	-0.68	0.37	0.28	-0.4	1.11	-1.18		0.8	-0.07	0.33	0.41	-0.88	1.12	0.81	-0.61	-0.19	0.39	0.28	0.89	-0.53	0.86	-0.37	0.55	0.47	0.76	-0.14	-0.2	-0.09	-1.35	-1.16
10012687114	845	CASQ2	NM_001232	NM_001232		HSG00209830	-0.76	-0.16	-0.37	-0.01	0.04	-0.05	0.33	-0.34	1.42	0.33	-0.15	0.21	0.11	1.05	0.57	-0.4	-0.1	-0.35	-0.46	0.97	0.78	-0.45	0.13	-0.6	0.49	0.27	1.19	-0.84	-1.83	-0.03	0.4	0.43	-0.82	-0.23	-0.03	0.46	0.09	0.49	-1.16	0.53	0.28	-0.29
10012682305	57863	IGSF4B	AK001560	AK001560		HSG00209832	0.14	0.02	-0.27	-0.26	0.68	1.11	-0.59	-0.21	-0.74	0.03	0.17	-0.82	0.26	0.2	0.86	-0.32	0.36	-0.12	-0.25	0.58	0.38	-0.32	0.33	-0.46	0.04	0.31	0.06	-0.38	-0.56	0.04	-0.05	0.43	-0.33	-0.34	-0.54	0.52	-0.31	-0.23	-0.31	0.08	0.01	-0.33
10012674982	4807	NHLH1	NM_005598	NM_005598		HSG00209835	-0.48	-0.36	-0.26	0.15	-0.08	-0.65	-0.23	-0.44	-0.12	-0.34	-0.95	-0.68	-0.39	1.71	0.99	0.91	-0.06	-0.43	-0.45	0.78	1	-0.11	0.34	-0.48	0.35	0.07	0.09	-0.56	-0.83	-0.43	0.04	-0.05	0.09	-0.75	0.2	0.16	0.07	-0.36	0.12	0.27	1	-0.06
10012683223	55170	HRMT1L6	NM_018137	NM_018137		HSG00209837	0.42	2.29	0.56	0.63	1.23	0.51	0.4	1.24	0.78	1.04	-0.13	1.11	1.23	-0.28	-0.87	-0.49	-0.35	0.63	-0.39	-0.19	0.01	1.73	-0.84	-0.1	-0.98	-1.4	-0.58	1.27	1.75	0.77	0.72	-0.55	0.2	0.48	0.55	-0.09	0.89	-0.33	-0.84	-0.65	-2.57	-0.29
10012674986	4808	NHLH2	NM_005599	NM_005599		HSG00209855	-0.92	-0.26	-0.18	0.2	2.4	0.14	0.81	-1.09	-0.89	-0.51	-0.04	-0.73	-0.2	0.66	0.18	0.19	-0.3	-0.14	-0.48	1.73	0.35	0.45	-0.23	-0.75	-0.12	-0.23	-0.12	-0.71	-0.56	-0.36	-0.34	-0.04	-0.04	-0.66	-0.3	0.97	0.19	-0.53	-0.54	0.75	-0.3	-0.06
10012682669	55706	FLJ10407	NM_018087	NM_018087		HSG00209856	1.35	0.9	0.84	0.39	0.29	1.05	-0.87	0.41	-0.52	0.5	1.22	0.97	0.01	-0.42	-1.75	1.12	-0.71	0.85	-0.59	-0.86	0.37	-0.3	-0.61	0.34	-1.6	-1.31	-0.47	1.28	0.46	1.14	0.02	-0.1	-0.37	1.48	0.51	-0.15	0.06	-0.85	-0.58	-0.24	-0.58	0.73
10012684039	55249	YY1AP1	NM_018253	NM_018253		HSG00209858	0.59	0.23	-0.05	-1.13	1.1	0.26	-0.05	0.4	-0.07	0.82	0.3	0.14	0.79	-1.28	0.18	0.02	-0.16	-0.29	0.7	0.07	-0.1	0.16	0.2	0.16	-0.01	0	-0.22	0.08	-0.12	0.29	0.17	0	0.07	0.86	-0.14	0.08	-0.14	0.95	0.54	-0.28	0.59	0.01
10012683870	55220	FLJ10748	NM_018203	NM_018203		HSG00209860	-0.31	-0.65	-0.7	-0.24	0.38	-0.44	1.32	-1.55	-1.13	-0.74	-0.38	-1.31	-0.42	1.09	0.38	-0.63	0.84	-0.19	-0.01	1.68	0.45	0.09	-0.71	-0.65	0.49	-0.26	0.74	-0.9	-1.25	-0.41	-0.24	2.2	0.13	-0.72	-1.44	1.16	-0.08	-0.24	-0.64	1.09	0.2	0.08
10012675375	10256	CNKSR1	NM_006314	NM_006314		HSG00209862	-1.46	1.01	0.34	0.09	-0.66	-1.14	0.24	-0.65	-0.27	-0.25	1.74	-0.12	3.51	-0.73	-0.28	-0.78	0.04	0.27	-0.22	2.73	0.02	-0.74	0.54	0.6	0.27	-0.97	0.75	-0.79	-0.1	-2.09	-1.2	-0.83	0.56	-1.07	0.78	-0.88	-0.51	-0.99	-0.19	0.33	2.15	-0.64
10012670820	6339	SCNN1D	NM_002978	NM_002978		HSG00209864	-1.51	-0.66	-0.13	0.6	-1.2	-1.27	0.58	-0.25	-0.28	-0.97	-1.41	-1.36	0.69	1.69	1.53	2.01	-0.28	0.53	0.14	1.67	2.02	1.12	-0.25	-0.79	1.59	0.05	0.35	-0.21	-0.76	-0.65	1.22	-0.07	0.36	-0.67	0.1	-0.2	0.49	-0.67	0.41	0	1.41	0.1
10012688087	1802	DPH2L2	NM_001384	NM_001384		HSG00209866	0.3	0.11	-0.19	0.06	0.3	-0.15	0.37	-0.24	-0.48	-0.14	-0.35	-0.9	0.17	0.67	0.59	0.35	-0.1	0.76	0.13	1.07	0.85	0.42	-0.24	0.12	0.47	-0.28	0.44	0.03	-0.03	-0.18	0.55	0.52	-0.14	0.23	0.02	0.13	0.4	0.13	0.22	0.32	0.47	0.42
10012682117	79570	FLJ12650	NM_024522	non-public		HSG00209884	-0.61	-0.51	-1.21	-0.2	-0.39	-0.75	0.03	-0.85	-0.87	-0.03	-0.48	-1.26	-0.25	2.05	1.14	-0.04	0.38	-0.41	-0.34	0.37	0.89	-0.37	-0.17	-0.57	0.3	-0.27	0.43	-0.56	-0.71	-0.22	-0.34	3.29	1.47	-0.69	-1.68	0.4	0.54	-0.24	-0.49	1.34	-0.01	0.42
10012672735	64853	FLJ12806	AF131838	AF131838		HSG00209886	-0.05	0.68	0.47	0.51	2.6	0.54	-0.32	0.72	1.33	-0.3	1	0.57	-0.62	-0.43	-0.19	-0.52	-0.09	0.29	-0.54	0.72	0.4	1.25	-0.46	1.11	0.07	-0.48	0.17	0.72	0.81	0.48	0.14	-0.71	0.82	0.21	0.31	-0.27	1	-0.62	-0.43	-0.51	-0.55	-0.13
10012684820	128061	DKFZp547B1713	NM_152379	non-public		HSG00209887	-0.12	0.7	0.15	2.05	0.43	0.35	-0.15	0.87	0.91	1.48	0.79	0.51	0.75	-0.68	-1.39	0.16	-0.03	-0.57	-1.43	-0.6	0.25	-0.51	0.27	0.08	-0.04	-0.51	-0.31	0.47	0.28	-0.09	-0.07	-0.4	0.19	0.34	0.6	-0.14	0.23	-0.69	-0.99	-1.18	-1.41	-0.71
10012684038	55248	FLJ10874	NM_018252	NM_018252		HSG00209889	0.5	0	0.27	-0.03	0.69	-0.1	0.44	0.34	0.39	-0.19	-0.22	-0.34	0.16	0.55	0.1	0.1	0.23	-0.91	-0.08	1.16	0.56	0	-0.35	0.17	0.5	-0.2	0.16	-0.16	0.03	-1.06	0.27	0.2	-0.61	0.15	-0.21	-0.22	0.41	0.22	-0.42	1.4	0.25	0.21
10012677335	6814	STXBP3	NM_007269	NM_007269		HSG00209921	0.24	-0.61	0.03	0.06	-1.04	0.61	-0.59	0.45	0.13	-0.67	-0.3	1.08	0.44	-0.55	-0.2	-0.49	-1.26	-0.56	0.01	-1.61	0.25	-2.61	3.11	0.56	1.76	2.08	0.42	0.3	0.3	-0.34	0.19	-0.15	0.28	-0.95	0.64	-0.78	-0.25	0.23	0.2	-0.86	-0.33	-0.91
10012667860	5236	PGM1	NM_002633	NM_002633		HSG00209922	0.24	0.16	2.1	0.16	-0.84	1.74	0.08	0.63	-0.04	1.93	-0.01	0.77	-1.33	-0.36	-1.47	-1.41	-0.67	0.7	0.31	-0.61	-0.93	1.42	-0.14	-0.22	-1.12	-0.19	0.04	0.51	1.13	0.72	0.3	-0.26	-0.96	0.73	0.64	-0.05	-0.03	1.75	0.07	0.13	-0.11	0.16
10012682603	54707	FLJ10349	NM_018066	NM_018066		HSG00209923	-1.1	-0.48	0.4	0.17	-0.68	-0.3	-0.53	-0.49	-0.71	-0.22	0.65	-0.15	-1.28	0.57	-0.25	0.05	0.96	-0.12	-0.51	0.06	0.03	0.46	-0.3	-0.57	0.52	-0.34	0.52	-0.37	-0.33	-0.14	-0.14	1.84	-0.03	0.33	-0.3	2.07	-0.11	0.01	-0.76	0.98	-0.34	0.52
10012683427	57172	CAMK1G	AL049688	AL049688		HSG00209924	-0.43	-1.47	-0.69	-0.41	-0.31	0.65	1.85	-1.92	-1.77	-0.47	-0.13	-1.11	-0.51	0.2	0.44	-0.4	2.24	-0.95	0.6	0.29	0.41	0.01	-0.58	-0.26	0.43	0.9	1.71	-0.64	-0.69	-0.66	1.44	0.01	-0.98	-0.47	-0.87	0.84	-0.66	1.74	0.95	1.34	0.68	0.19
10012674299	9283	GPR37L1	NM_004767	NM_004767		HSG00209926	-0.37	0.12	-0.68	-0.67	3.64	-0.14	0.76	0.5	-0.62	-0.3	-0.27	-0.26	0.8	-0.03	-0.27	-0.79	-0.28	-0.01	-0.49	3.13	-0.04	0.37	-0.97	-0.68	-0.24	-1.12	0.22	-1.42	-1.15	-0.64	0.29	-0.23	-0.45	-0.27	-1.4	3.33	0.48	-0.79	-1.26	-0.16	-0.79	-0.62
10012674564	83873	GPR61	NM_031936	non-public		HSG00209927	-0.78	-0.5	0.31	-1.64	-0.41	-0.48	1.72	-1.09	0.08	-0.42	0.8	0.29	-1.19	0.25	0.15	0.84	0.76	2.32	0.47	-0.11	-0.35	-0.08	0.95	-0.66	1.18	-0.26	0.14	-0.49	1.71	1.35	-1.27	4.68	0.55	-0.55	-0.4	0.26	-0.97	0.19	0.85	3.97	1.22	-0.86
10012670153	90853	SPOCD1	NM_144569	non-public		HSG00209929	0.03	0.68	0.16	-0.98	2.2	0.69	0.45	0	1.09	1.25	0.21	1.79	-1.01	-0.02	2.14	-0.79	0.31	-0.06	2.29	-0.3	-0.31	-0.14	-0.35	-0.6	-0.59	-0.29	-1.03	-0.58	-0.81	3.23	-1.33	-1.35	2.16	-0.57	0.3	0.18	-2.79	0	3.27	-0.85	-1.27	-1.59
10012667755	1187	CLCNKA	NM_004070	NM_004070		HSG00209958	1.21	1.28	0.3	0.74	0.05	0.86	0.56	-0.07	-0.13	2.19	0.06	0.79	0.19	1.39	-0.34	-0.09	-0.42	0.21	-0.4	0.04	-0.37	0.3	-0.31	-0.62	-0.92	-0.4	-0.78	0.74	0.1	0	0.65	-0.47	-0.6	0.14	1.14	0.23	-0.21	-1.16	-0.08	0.31	-0.26	0.75
10012673262	10380	BPNT1	NM_006085	NM_006085		HSG00209960	-0.7	-0.37	0.51	0.82	0.71	-0.02	-0.25	0.54	1.32	-0.33	1.8	0.38	-0.52	-0.41	-1.33	-0.13	3.51	0.55	-3.06	-0.34	0.94	-0.26	1.68	-0.51	-0.36	2.14	0.14	0.36	-0.25	-1.02	2.4	0	0.42	-0.44	-0.39	0.37	-0.98	1.53	-0.88	-0.63	-1.09	-0.44
10012680586	51744	CD244	NM_016382	NM_016382		HSG00209968	-1.36	0.4	0.03	0.61	-1.49	-1.15	-1.16	-2.87	-2.21	-0.68	2.74	-0.05	-1.72	1.11	2.95	-0.36	0.48	-0.38	-0.05	-0.24	-1.63	-0.9	-0.19	-0.69	2.44	-0.21	-0.96	-0.09	-1.43	0.53	-1.34	-0.07	1.45	-0.22	-0.36	0.23	-0.15	-1.16	-0.2	0.89	-1.27	-0.17
10012669681	5877	RABIF	NM_002871	NM_002871		HSG00209994	0.76	-0.06	0.65	-0.59	-0.22	0.92	0.44	-0.18	0.86	0.03	0.2	0.17	-0.49	-0.71	-0.33	0.29	-0.78	0.16	0.56	-0.77	-0.15	0.26	0.43	-0.17	-0.23	0.61	-0.26	0.11	0.69	1.32	-0.06	0.09	-0.29	1.65	0.27	0.03	-0.37	0.37	0.3	-0.1	1.93	-0.02
10012674712	5563	PRKAA2	NM_006252	NM_006252		HSG00209995	-0.91	-0.09	5.42	1.93	0.34	0.56	-0.1	0.45	-0.13	-3.47	-0.65	-0.1	1.34	-0.48	-0.41	-1.39	-0.68	0.72	4.74	-4.71	-0.83	2.87	4.81	2.43	0.12	0.75		5.05	-0.43	0.79	0.79	2.73	-2.04	1.68	2.37	-1.9	1.65	0.88	-2.69	0.34	-0.09	1.59
10012682164	51361	HOOK1	NM_015888	NM_015888		HSG00209997	-0.46	-0.52	-0.77	0.45	0.37	-0.04	-0.39	-0.66	0.13	0.15	0.01	-0.19	0.74	0.05	-0.22	0.51	-0.03	0.14	1.12	1.1	3.03	-0.54	0.75	0.76	0.61	0.19	2.5	-0.11	-0.15	1.36	-3.06	0.12	0.32	-0.63	0.21	-0.62	0.92	0.54	-0.77	-0.31	-1.5	-0.7
10012683879	55224	ETNK2	NM_018208	NM_018208		HSG00210000	-0.74	0.81	-0.63	-0.66	0.56	0.17	2.94	-0.32	-0.1	-0.61	0.18	-0.31	0.54	0.27	-0.09	-0.42	1.24	-0.83	-0.5	0.34	-0.68	0.98	-0.41	-1.04	0.09	-0.32	-0.02	-0.66	-0.43	1.06	-1.44	0.37	-0.63	0.03	-0.19	1.28	-0.03	-0.53	0.48	0.16	0.43	0.44
10012670664	6004	RGS16	NM_002928	NM_002928		HSG00210002	-0.58	0.49	-1.03	-0.86	2.77	-0.06	0.23	3.1	0.58	-0.01	0.77	-0.2	-0.54	-0.42	-0.57	-1.21	1.42	-0.24	-1.03	2.08	1.23	0.59	-0.14	2.17	-0.31	-1.59	-0.94	-0.55	0.03	-0.43	-0.89	0.31	-0.51	0.04	-1.64	0.4	1.16	-0.07	-0.98	-0.17	-1.43	-0.03
10012676368	27173	SLC39A1	NM_014437	NM_014437		HSG00210004	0.05	0.41	0.16	-0.06	-0.38	0.09	0.47	-0.45	-0.59	0.45	-0.66	-0.37	0.53	0.26	-0.16	-0.43	0.32	-0.27	-0.32	-0.44	-0.13	-0.31	-0.29	-0.38	-0.29	0.34	-0.17	-0.05	-0.14	0.38	-0.02	0.25	-0.03	-0.11	-0.08	0.36	-0.35	-0.06	-0.12	0.05	0.01	0.18
10012684000	4063	LY9	L42621	L42621		HSG00210028	-2.47	0.21	-0.71	-1.32	3.48	0.13	1.73	-0.85	-1.03	-0.49	0.36	-0.41	-1.58	-1.04	-0.34	-0.85	1.08	1.51	-0.24	3.84	-0.49	1.56	0.27	2.37	2.41	-0.58	1.67	-0.2	2.52	0.4	1.43	-1.32	0.77	0.78	-1.57	0.34	0.08	0.42	-3.37	-0.31	-0.29	-1.72
10012671279	84838	ZNF496	AL133592	AL133592		HSG00210029	-0.11	1.08	2.51		-0.59	-0.13	1.71	0.11	-0.25	-0.61	0.8	-1.53	-0.19	0.12	-0.32	0.61	-0.08	1.32	1.5	0.2	-0.18	2.21	-1.07	-0.24	-0.26	-0.24	0.57	1.35	0.52	1.71	-0.38	-0.1	-0.17	0.99	1.62	-0.11	1.96	-0.43	0.06	1.3	-0.6	0.97
10012674580	8443	GNPAT	NM_014236	NM_014236		HSG00210030	1.17	0.41	0.55	0.99	-0.25	0.99	-0.93	0.91	0.31	0.46	0.15	0.63	0.1	0.11	-0.72	0.06	-0.42	0.56	-0.65	-0.61	-0.54	0.17	0.19	0.08	-0.45	-0.55	-0.3	0.63	0.53	0.12	0.06	-0.27	0.01	0.1	0.51	-0.19	0.32	-0.31	-0.67	-0.11	-0.5	0.17
10012665697	4146	MATN1	NM_002379	NM_002379		HSG00210033	1.72	-0.74	0.93	-1.3	0.1	0.12	-0.48	-0.52	-0.32	0.17	-0.13	0.01	-0.84	0.84	0.79	-0.55	0.45	-1.04	1.74	-2.94	0.52	0.07	4.17	4.14	0.87	1.17		4.34	0.2	-0.04	-0.18	-1.88	-0.66	-1.43	3.66	-3.54	3.66	4.19	1.12	0.25	0.81	0.66
10012667650	11000	SLC27A3	NM_024330	non-public		HSG00210035	-0.05	0.38	-0.05	-1.15	-1.14	-0.2	0.21	-0.17	-0.13	1.89	0.57	0.34	0.28	-0.59	0.27	-0.36	1.75	0.43	0.75	-0.15	0.22	0.61	-0.44	-0.6	0.59	-0.23	0.29	-0.55	-1.15	-0.76	-0.69	0.72	0.44	0.09	-0.87	0.45	-0.46	-0.05	0.33	1.8	0.29	-0.22
10012669120	6051	RNPEP	NM_020216	NM_020216		HSG00210037	-1.18	0.43	-0.08	-1.47	-0.03	1.06	-0.1	0.21	0.28	2.15	-0.22	0.17	-0.08	-0.7	0.21	0.35	1.57	-0.11	0.26	-0.22	-0.12	-0.61	0.91	-1.75	-0.23	1.54	-0.9	0.22	0.19	1.46	-0.66	0.58	0.39	1.28	-0.11	0.15	-0.47	0.15	0.61	-0.11	0.41	0.02
10012670973	79084	MEP50	AF052183	AF052183		HSG00210062	-0.16	-0.3	0.18	0.9	-0.22	-0.02	0.14	0.09	0.27	-0.02	-0.18	-0.15	-0.2	0.88	-0.18	0.64	-0.06	0.46	0.09	0.78	0.07	0.62	-0.31	-0.12	-0.23	0.1	0.62	0.25	0.19	0.06	0.36	0.44	0.33	0.26	0.19	0.15	1.72	0.22	-0.06	0.58	0.14	0.44
10012683160	284695	ZNF326	NM_181781	non-public		HSG00210063	0.01	-0.49	-0.17	0.67	-0.03	-1.17	-0.6	0.31	0.08	-0.85	-1.19	-1.17	-0.84	1.22	0.26	1.52	0.12	0.01	-0.22	0.34	-0.41	-0.46	0.11	0	-0.32	-0.08	-0.39	0.43	0.09	0.47	0.15	-0.46	-0.01	-0.8	1.96	-0.27	0.34	-1.08	0.73	-0.47	0.91	0.63
10012667002	115362	GBP5	NM_052942	non-public		HSG00210064	-3.08	-1.74	-2.19	-0.71	3.39	-4.67	-1.43	3.69	-2.65	-3.61	-1.55	-1.46	-4.22	-0.43	3.91	-0.46	3.48	-1.43	-0.21	-2.47	-3.08	-4.45	0.7	1.64	1.18	-0.55	1.02	-3.98	-3.01	-0.23	-2.53	-1.5	0.91	-1.68	-1.76	-0.12	-2.97	-3.14	-0.14	-1.44	0.59	-0.93
10012679798	80045	GPR157	NM_024980	non-public		HSG00210065	1.64	1.88	3.78	-3.91	-0.58	-0.64	-1.51	0.89	2.99	0.53	-0.43	0.14	-0.09	-3.4	-0.85	0.89	0.38	-1.2	-0.71	-0.57	0.09	0.45	-1.01	-0.23	-0.21	0.64	1.38	1.03	0.9	2.09	-0.83	0.93	-0.62	2.15	3.5	-0.27	-0.09	1.48	-1.07	-1.14	0.5	0.62
10012688124	1889	ECE1	NM_001397	NM_001397		HSG00210067	0.48	-0.19	0.87	-0.59	-0.29	1	2.06	0.81	1.41	0.77	0.82	0.54	0.36	-0.13	1.48	0.54	0.68	0.11	0.82	-0.24	-0.59	-0.95	-0.31	0.66	0.64	0.42	0	-0.29	0.82	0.07	0.17	0.46	0.51	0.11	-0.26	0.41	-0.46	1.93	0.35	-0.02	0.79	-0.1
10012680892	80263	TRIM45	NM_025188	non-public		HSG00210070	0.74	1.18	-0.03	0.45	0.21	0.41	-1.16	1.17	1.37	0.75	1.04	1	0.32	-0.55	-0.98	0	0.02	0.55	0.01	-0.22	1.22	0.07	0.21	-0.54	-1.73	-0.66	-0.24	0.26	0.58	-0.25	-1.07	-0.61	-2.78	-0.02	0.26	-1.8	0.37	0.82	0.13	0.37	-0.24	-0.2
10012667297	149194	LOC149194	AK057535	non-public		HSG00210095	-0.23	-0.17	0.82	0.5	0.12	0.15	-0.14	-0.12	0.45	0.98	0.95	0.65	-0.4	0.78	0.07	-0.36	-0.1	0.57	0.66	-0.35	-1.08	-0.65	-0.76	0.58	0.64	0.49	0.02	2.85	1.75	-0.31	-0.28	0.2	-0.32	1.9	-0.27	-0.4	1.55	0.26	0.07	1.06	0.91	1.26
10012670884	344558	SH3MD4	XM_293090	non-public		HSG00210467	3.47	-4.26	-1.4	-2.92	-0.04	-0.34	-0.53	-0.01	-0.37	-0.17	-0.81	-0.99	1.05	-1.72	-1.12	-2.55	1.46	-2.04	1.43	-0.47	2.74	-1.64	1.98	-1.19	0.54	2.88	2.58	-1.59	0.01	0.85	-3.9	0.5	-1.12	1.03	-1.21	-0.54	-0.95	2.87	1.35	-1.51	-0.25	-1.5
10012683693	285148	LOC285148	AK074513	non-public		HSG00210602	0.95	0.89	0.36	0.32	-0.47	1.66	0.52	-0.17	-0.67	0.9	0.87	0.72	-0.95	0.33	-0.3	-0.45	0.49	-0.15	-0.68	-1.07	-0.53	0.13	0.37	-0.37	-0.19	-0.38	0.44	-0.01	0.3	0.41	-0.3	-0.14	-0.08	0.07	0.17	0.62	0.43	-0.06	-0.58	2.15	-0.19	-0.27
10012681491	284998	LOC284998	XM_498907	non-public		HSG00210692	-0.16	4.78	0.43	1.94	-0.03	0.38	0.04	-0.2	-0.33	4.09	2.67	-0.08	0.29	-0.72	-0.19	-0.54	0.33	-0.18	-0.47	-0.55	0.16	-0.3	-0.84	-1.38	-0.52	-0.18	1	-0.56	-0.52	0.22	-1.35	0.77	0.99	-0.51	-0.55	0.2	-0.3	-0.21	1.64	0.01	-0.19	0.9
10012674420	118433	RPL23AP7	X92108	X92108		HSG00210872	0.27	0.89	-0.49	0.76	1.02	-0.01	-0.11	0.93	0.71	0.41	-0.41	0.6	1.33	0.11	-0.69	-0.07	-0.37	0.61	0.29	0.31	0.16	0.28	0.15	-0.44	-0.55	0.11	-0.65	1.2	0.96	-0.02	1.24	-1.1	0.68	0.04	-0.53	-0.65	-0.05	-0.46	0.58	-0.71	-0.94	0.51
10012684678	3655	ITGA6	NM_000210	NM_000210		HSG00211138	4.43	-1.58	-3.56	-0.9	-0.55	3.6	0.86	3.02	-0.42	-0.42	-0.13	0.53	2.53	-1.15	-2.38	-1.77	-0.91	-0.38	2.29	-0.54	-0.4	-1.24	1.13	2.21	-0.79	0.39	-0.26	-1.23	3.31	-1.14	2.11	-0.72	0.13	0.01	-2.8	-1.41	-0.69	1.95	1.53	-1.68	-0.88	-0.63
10012683511	1281	COL3A1	NM_000090	NM_000090		HSG00211153	0.85	0.9	1.02	0.51	0.24	0.26	3.39	0.3	0.27	-0.99	-0.23	-3.12	1.91	-0.26	1.1	-0.83	-1.06	2.75	-1.2	0.75	0.61	-0.57	0.82	0.35	0.14	-1.08	0.7	0.84	2.85	-0.11	-2.59	1.44	3.15	0.46	-0.43	-0.25	0.69	0.04	-0.7	1.25	-0.47	0.28
10012689219	3797	KIF3C	NM_002254	NM_002254		HSG00211169	0.7	-0.67	-2.13	-0.76	-0.11	-0.35	0.52	-0.34	0.02	0.42	-0.1	0.2	0.4	-0.44	-0.46	-1.07	0.64	-0.43	0.5	0.69	0.45	0.24	1.16	0.96	0.86	0.97	0.23	-1.96	-0.06	-0.17	-0.33	0.61	-0.23	-0.35	-2.21	0.2	-0.28	1.33	0.62	-0.27	-0.26	-1.58
10012670818	6332	SCN7A	NM_002976	NM_002976		HSG00211172	1.34	0.58	0.53	1.08	0.12	0.35	-0.11	0.96	0.03	0.08	0.61	0.49	1.35	0.6	-0.07	-0.12	-0.1	-0.09	0.96	-1.61	2.56	0.54	1.54	0.13	-0.24	0.87	-0.27	0.28	-2.03	-3.12	0.46	-0.26	0.26	0.38	-0.17	-0.12	0.28	0.53	0.51	0.24	-0.63	-0.03
10012678883	25885	POLR1A	NM_015425	NM_015425		HSG00211176	0.18	0.63	0.67	-0.2	0.3	0.5	0.89	0.04	0.04	0.17	0.63	-0.1	0.25	0.14	0.61	-0.23	-0.34	0.12	0.15	1.15	1.35	1.17	-0.19	-0.13	0.04	-0.05	0.15	0.27	0.06	0.14	0.3	-0.06	-1.11	0.96	-0.22	1.13	0.12	-0.33	-0.85	0.84	1.02	0.02
10012678873	114793	FMNL2	NM_001004417	non-public		HSG00211184	0.68	0.44	0.94	0.43	-0.11	-0.04	-0.3	0.89	-1.07	-0.2	0.34	-0.2	-0.23	0.06	0.46	0.04	-0.07	1.7	0.33	-0.3	-0.21	0.86	2.69	3.25	2.33	0.6	1.36	0.02	2.46	-0.85	-0.93	-0.49	3.44	1.95	0.82	-3.14	2.51	4.16	1.72	0.63	0.52	-0.86
10012684665	55777	MBD5	NM_018328	NM_018328		HSG00211190	1.56	-0.2	-0.46	-0.63	0.38	0.06	1.82	-0.16	0.13	1.33	-0.43	-0.14	-0.26	0.32	-0.31	-0.27	1.92	-0.68	-0.49	0.54	0.17	0.54	-0.39	-0.53	-0.04	-0.31	0.93	0.11	0.19	-0.35	-0.22	0.34	-0.38	-0.54	-0.41	0.69	-0.84	-0.29	-0.33	-0.48	-0.5	-0.94
10012687550	55683	FLJ10081	NM_017991	NM_017991		HSG00211193	-1.17	-0.35	-0.16	1.32	0.16	-0.76	-0.67	0.14	-1.59	-0.53	-0.46	-0.39	0.34	1.81	0.44	1.27	-0.34	-0.35	0.58	0.28	0.44	0.65	0.13	1.09	1.21	0.43	0.84	0.03	-0.62	-0.24	0.72	0.32	0.29	-0.22	-0.28	-0.3	1.13	0.09	0.35	0.08	0.72	1.1
10012679715	9855	FARP2	NM_014808	NM_014808		HSG00211197	-0.11	-0.86	-0.87	-0.94	0.89	-1.31	0.16	-1.29	-0.92	-0.38	0.32	-0.73	1.01	0.42	1.53	-0.64	-0.84	-0.61	-0.56		1.77	0.38	0.14	-0.64	2.3	0.6	2.65	-0.17	-0.2	2.03	1.55	0.31	0.17	0.16	-0.22	0.15	1.43	0.13	-1.39	-0.42	0.96	-0.44
10012680678	285173	LOC285173	AK002005	AK002005		HSG00211200	0.65	-0.32	1.63	-0.46	-0.06	-0.61	-0.87	0.79	0.01	0.62	0.29	-0.35	-0.42	0.35	-0.01	-0.15	0.59	1.07	3.24	0.26	-0.96	-1.26	1.44	0.03	-0.03	1.42	0.57	2.07	0.31	-0.07	-1.72	-0.23	1.82	-0.15	0.01	-0.61	1.88	1.23	0.43	-0.08	-0.1	0.33
10012680675	6683	SPG4	NM_014946	NM_014946		HSG00211207	2.09	1.25	2.02	0.44	0.12	3.13	-1.05	1.87	3.2	0.64	-0.47	2.22	1.01	-3	-1.1	0.86	-1.87	0.27	1.43	-1.8	-1.16	0.52	-0.67	0.51	-0.77	0.04	-0.87	0.73	1.6	-0.22	0.91	-1.7	-0.49	-1.02	2.81	-1.32	-0.72	-0.68	1.63	-2.34	-0.13	-1.09
10012666876	6936	C2orf3	NM_003203	NM_003203		HSG00211218	-0.35	0.07	0.02	0.38	1.61	-0.73	1.12	-0.21	-0.13	1.03	1.14	0.12	-0.49	1.12	-0.46	-0.19	0.51	-0.85	-0.52	-0.32	-0.41	1.16	0.51	0.28	0.17	-0.02	0.48	0.94	-0.73	0.71	0.45	-0.72	0.69	-0.58	0.94	0.25	2.78	-0.88	-0.2	-0.48	-0.51	0.53
10012677033	142679	DUSP19	NM_080876	non-public		HSG00211221	0.18	0.25	-3.16	-1.15	-0.47	0.72	1.21	1.75	2.04	1.65	1.19	1.84	0.21	-0.26	-0.35	-1.18	3.37	-1.12	-1.67	-0.27	-1.29	0.04	-0.59	-0.83	-0.24	0.54	0.85	-1.4	-1.05	1.19	-0.69	1.21	-1.07	-0.48	0.06	1.06	-1.49	-0.83	-0.66	0.08	-0.29	-0.45
10012677196	23677	SH3BP4	NM_014521	NM_014521		HSG00211229	0.53	1.05	0.32	-0.58	0.74	-0.13	0.53	0.27	0.45	-0.01	4.24	0.36	-1.06	0.13	0	-0.77	1.21	-0.3	-0.48	2.76	-0.31	0.88	0.04	-0.17	0.66	-0.16	1.04	0.41	-0.29	2.52	0.21	-0.11	-1.34	0.17	0.11	-1.17	2.02	0.8	0.26	-0.02	-0.4	0.77
10012683921	1545	CYP1B1	NM_000104	NM_000104		HSG00211230	-0.08	-1.54	-0.48	-1.48	-1.2	-1.28	-3.22	-3.84	-4.5	2.14	3.68	1.63	-3.22	-1.24	2.8	-2.8	1.32	1.39	-1.15	-1.43	-4.74	-2.56	-0.4	-0.49	4.51	-0.54	-3.29	0.75	0.38	-3.32	-1.12	-0.51	1.36	-0.23	0.09	-0.92	-1.1	-0.4	-0.44	0.64	-1.43	-2.2
10012686409	316	AOX1	NM_001159	NM_001159		HSG00211248	0.69	-0.57	0.72	-0.16	-0.2	0.84	2.26	-1.74	-0.28	-0.1	-0.24	-1.49	-1.78	0.19	-0.49	1.18	0.39	-1.51	-0.99	-0.41	-0.31	-0.12	-0.54	-1.21	0.02	-1.05	1.9	0.46	0.31	3.16	1.07	-0.07	-1.33	0.63	4.1	-0.02	-0.2	-0.77	-1.47	-1.46	1.87	2.45
10012688881	10128	LRPPRC	M92439	M92439		HSG00211252	2.81	2.65	0.83	0.27	0.44	1.4	0.86	-0.09	0.53	1.86	1.56	1.2	0.45	0.22	-0.54	-0.43	0.37	-0.17	0.01	0.24	-0.1	0.42	-1.8	-0.67	-0.96	-0.47	0.93	1.22	-0.12	0.03	0.65	1.19	-0.14	-1.05	0.88	0.05	0.89	-0.85	-0.94	0.16	-0.72	1.1
10012666227	4249	MGAT5	NM_002410	NM_002410		HSG00211256	0.09	-0.67	-0.23	1	-0.58	-0.38	0.36	0.11	0	-0.26	-0.47	-0.46	-0.02	0.98	1.07	0.83	-0.2	-0.66	0.91	1.51	1.02	0.86	-0.08	0.43	0.32	0.12	0.98	0.22	-0.46	-0.16	0.25	0.79	0.74	-0.06	0.07	-0.16	0.44	0.41	-0.15	0.12	-0.16	0.12
10012683909	23301	EHBP1	AB020710	AB020710		HSG00211259	-0.1	1.38	1.44	1.41	-0.5	-0.11	-0.91	1.62	0.65	0.42	0.12	0.7	-0.47	0.06	-1.19	1.87	-0.4	-0.15	-0.7	-0.53	0.29	0.58	0.08	-0.09	-0.08	-0.39	0.18	1.26	0.06	0.47	0.18	-0.6	0.12	-0.21	2.08	-0.18	1	-0.72	-0.18	-0.79	-1.05	0.4
10012680502	23314	SATB2	AB028957	AB028957		HSG00211264	-0.18	-0.12	1.21	0.42	-0.22	0.17	-0.13	0.19	0.59	-0.16	0.13	0.69	0.39	0.09	-0.2	-0.48	-0.51	0.38	0.64	-0.12	0.95	0.63	0.7	0.05	-0.15	1.79	0.87	1.03	-0.6	0.59	-0.33	0.4	0.76	0.01	-0.06	0.6	0.07	-0.17	-0.18	-0.17	0.31	-0.2
10012679126	6744	SSFA2	NM_006751	NM_006751		HSG00211266	2.27	0.62	0.83	0.55	-0.73	-0.1	-1.24	1.75	1.53	0.1	-0.12	2.49	0.55	-1.61	-0.3	1.18	-0.5	0.8	0.76	-1.2	-0.16	0.05	-0.13	1.25	-0.87	0.4	-1.04	0.75	1.18	0.19	0.53	-1.26	0.18	0.17	0.77	-0.9	-0.07	-0.12	1.05	-0.84	0.72	0.01
10012689535	3554	IL1R1	NM_000877	NM_000877		HSG00211282	0.02	-0.83	0.64	0.22	-0.36	-1.33	-1.25	0.52	0.42	-1.42	-0.99	-0.81	-0.08	0.06	-0.18	1.01	-0.69	-0.59	0.26	-0.43	0.56	-0.63	3.16	0.4	0.11	0.46	1.67	-0.43	0.12	0.69	-0.28	0	-0.81	0.66	0.92	-0.29	-0.12	0.15	0.65	-0.61	0.61	-0.62
10012689554	3676	ITGA4	NM_000885	NM_000885		HSG00211286	1.59	2.95	3.78	1.14	0.95	0.65	-1.22	3.11	3.35	1.31	-0.2	2.69	0.72	-0.76	-0.29	1	-1.35	1.56	1.51	-1.29	-1.05	2.71	-2.22	1	-1.93	-2.02	-1.9	2.6	0.16	-0.45	1.09	-2	0.93	-1.46	3.16	-0.78	0.46	-1.95	0.55	-1.04	-0.45	0.61
10012677319	29842	TFCP2L1	NM_014553	NM_014553		HSG00211290	0.08	-0.78	-1.73	2.31	-0.47	-1.31	0.81	-0.36	-1.65	-1.19	-0.06	-0.68	0.48	0.58	-0.13	-0.98	-0.7	-2.67	-0.66	0.35	3.04	-2.23	-1.3	4.1	3	-2.59	-3.27	-4.43	-2.29	-1.75	0.89	2.84	-0.44	-4.26	-1.51	-0.04	-1.91	4.43	-2.66	-2.16	-2.9	2.36
10012672182	3267	HRB	NM_004504	NM_004504		HSG00211296	2.72	-1.81	-0.74	-0.34	-0.36	2.2	0.88	1.03	0.44	0.78	0.33	1.13	1.72	-0.78	-1.24	-1.57	-0.72	0.23	0.6	-0.2	-0.07	-0.66	0.92	0.78	0.2	0.22	-0.11	-0.5	2.51	-0.39	0.65	-0.4	-0.54	0.42	-0.8	-0.7	-0.61	2.22	0.35	-0.66	0.79	-1.23
10012684858	51277	RBJ	NM_016544	non-public		HSG00211300	-0.37	-0.26	0.27	0.16	-0.58	-0.39	-0.38	1.1	0.71	1.67	0.86	0.74	0.05	-0.09	-0.29	2.41	0.65	0.43	0.33	-0.83	-0.59	0.67	-0.15	0.16	-0.12	-0.57	-0.31	0.62	0.15	0.4	-0.22	-0.37	1.25	0.23	0.68	0	0.58	-0.84	-0.1	-0.1	-0.55	-0.9
10012666001	27148	STK36	AB033104	AB033104		HSG00211301	0.24	0.39	0.49	0.24	0.01	0.02	-0.65	0.45	0.13	0.52	0.27	0.35	1.24	-0.06	-0.24	0.97	-0.13	0.76	0.41	0.28	-0.26	0.23	0.39	0.04	0.11	0.88	-0.13	0.6	0.42	0.38	-0.66	0.2	1.04	1.23	-0.08	-1.05	0.97	0	-0.2	0.04	-0.9	1.26
10012670017	57628	DPP10	AB040925	AB040925		HSG00211302	1.13	-0.47	-0.65	0.24	-0.46	0.79	-0.26	-0.09	-0.05	0.45	0.84	0.01	-0.63	0.67	-0.24	0.66	3.03	1.74	-0.54	-0.41	-1.3	-0.68	0.58	1.38	-0.21	-0.45	-0.34	1.26	0.51	0.58	2.13	-0.37	-2.78	-0.63	0.69	-0.05	0.4	0.74	0.8	-0.16	1.09	-1.05
10012676802	4430	MYO1B	AK000160	AK000160		HSG00211322	0.25	0.29	2.83	4.37	-0.12	-0.07	0.94	-0.39	-0.37	-0.87	0.45	0.36	-0.85	-0.7	-0.44	-1.27	-1.94	4.59	2.33	-1.18	-0.6	0.73	1.45	1.73	0.16	-0.4	1.96	0.15	1.28	2.47	-0.56	-0.17	-2.05	2.05	1.51	-0.32	3.51	-1.73	-0.23	0.58	1.31
10012671631	8647	ABCB11	NM_003742	NM_003742		HSG00211335	-0.1	-1.07	1.68	0.42	1.94	-0.27	0.73	0.54	0.02	-0.06	-0.04	-0.13	0.33	-0.09	0.16	0.38	-1.06	-0.34	0.35	0.34	1.47	4.25	0.92	1.19	3.1	4.94	-0.64	3.5	0.48	-1.26	3.31	-0.01	-0.7	1.56	-0.01	-1.71	2.67	1.7	1.13	-0.2	1.08	1.11
10012671442	23550	PSD4	NM_012455	NM_012455		HSG00211336	-0.26	-0.19	-0.12	-0.59	0.06	-0.19	0.61	-0.27	0.11	0.21	0.51	-0.53	0.18	-0.12	0	-0.92	0.26	0.22	0.92	0.39	-0.29	-0.17	0.72	0.02	0.22	0.2	-0.04	-0.58	-0.18	0.02	-0.5	0.5	-0.21	0.05	-0.51	0.26	-0.27	2.16	0.81	-0.05	0.21	-0.55
10012670898	91752	C2orf10	AF052145	AF052145		HSG00211350	0.48	0.62	0.49	0.1	1.8	-0.28	-0.54	-0.19	0.16	0.18	1.43	0.5	-0.39	0.19	-0.12	-0.66	0.94	0.05	0.15	0.14	-0.41	-0.6	-0.53	-0.22	0.73	0.02	0.39	0.41	0.13	-0.63	0.25	-0.99	0.43	-1.26	1.48	0.81	-0.31	0.45	-0.34	0.19	-0.3	0.12
10012681056	92104	FLJ13946	AL049329	AL049329		HSG00211353	-0.45	0.42	-0.35	1.79	0.14	0.11	1.93	-0.05	-1	-0.7	0.56	-4.18	0	0.53	0.87	-1.37	0.65	0.42	0.12	0.43	0.67	-0.06	-0.84	0.65	-0.38	0.96	1.26	1.05	0.47	-0.51	1.81	-0.47	-0.43	3.22	0.72	0.2	2.03	-0.17	-0.27	-0.3	-0.39	-0.45
10012672012	83607	MGC4268	NM_031445	non-public		HSG00211358	-0.54	0.22	0.83	-0.12	0.28	-0.43	-0.14	1.57	0.92	1.3	0.62	2.42	2.47	-1.28	-0.98	0.88	-0.65	-0.25	0.39	-0.59	0.01	0.43	-0.16	0.12	-0.27	-0.02	-0.84	0.59	1.7	0.08	0.46	-0.34	0	0.54	0.63	-0.38	0.12	0.23	-0.18	-1.04	-0.91	-0.43
10012671632	8648	NCOA1	NM_003743	NM_003743		HSG00211361	0.11	-0.92	-0.81	-0.54	-0.48	-1.17	-1.93	-1.04	-0.12	-1.63	-0.66	-0.13	-0.58	-0.6	3.58	0.37	0.26	-0.18	0	-0.25	-0.25	-1	1.92	-0.38	1.7	1.38	0.23	-0.71	-0.58	0.29	-0.43	-0.29	0.17	-0.48	-0.33	-0.42	-0.63	0.01	0.42	-0.37	0.93	-1.25
10012674887	9451	EIF2AK3	NM_004836	NM_004836		HSG00211363	-0.49	0.85	2.86	1.91	-0.29	-0.07	-1.44	2.93	1.16	0.93	0.26	1.38	1.05	-0.78	-0.87	2.19	-0.14	0.04	0.49	-0.9	-0.77	0.54	-0.47	0.74	-1.52	-0.76	-1.26	1.59	1.23	0.12	0.16	-0.76	0.31	0.88	1.43	-0.44	-0.73	-0.48	0.04	-1.63	0.98	0.53
10012678088	23518	R3HDM	NM_015361	NM_015361		HSG00211375	0.19	-0.09	0.22	0.23	-0.5	-0.27	-1.14	-0.26	-0.25	-0.61	0.3	-0.45	-1.07	0.62	0.1	0.51	0.19	0.41	-0.27	0.07	-0.15	0.11	0.02	-0.16	0.23	0.48	0.38	0.28	0.08	0.39	-0.29	0.27	-0.32	0.33	0.56	-0.05	0.97	-0.22	0.39	0.65	-0.09	0.3
10012674006	10787	NCKAP1	NM_013436	NM_013436		HSG00211378	-0.49	-0.7	3.06	0.01	0.16	0.07	0.09	-0.11	-0.79	-0.13	1.8	0.2	-0.2	-0.31	-0.37	0.01	-0.2	1.79	-0.03	-0.08	0.68	-0.28	0.58	0.08	-0.13	-0.2	0.18	-1.53	2	0.65	-0.49	0.17	-0.74	0.3	0.79	-0.05	0.53	0.03	0.23	-0.01	-0.37	0.22
10012681893	57590	WDFY1	AB037856	AB037856		HSG00211384	1.76	0.96	3.2	0.09	-0.49	1.6	-0.23	3.26	1.61	0.16	-0.3	2.76	0.37	-0.97	-0.82	0.37	-1.9	1.49	2.18	-1.24	-1.55	0.2	-1.79	0.94	-1.58	-0.72	-1.53	2.45	1.07	-0.11	1.02	-1.61	0.02	0.17	3.26	-1.01	-0.52	-0.31	1.09	-1.13	0.41	0.62
10012667966	7456	WASPIP	NM_003387	NM_003387		HSG00211388	0.16	-0.58	-0.33	-1.05	-0.58	0.25	-0.4	-0.2	-0.17	-0.24	0.13	0.23	-0.97	-0.29	2.15	-1.08	1.02	-0.61	1.12	0.2	-0.59	-0.64	0.05	0.24	1.45	0.99	-0.5	-0.88	0.14	0.75	-0.61	1.95	0.07	-0.16	-0.48	-0.07	-0.59	1.47	0.73	-0.05	0.41	-0.57
10012667750	5163	PDK1	NM_002610	NM_002610		HSG00211389	0.47	-0.07	-0.07	-0.3	0.35	-0.72	-0.11	0.36	-0.1	-0.08	-0.59	-0.64	0.61	0.65	0.25	0.03	-0.23	-0.42	-0.27	0.23	0.81	-0.18	-0.06	0.11	0.31	-0.34	0.38	-0.4	0.27	-0.09	-0.54	0.37	0.58	0.28	0.04	-0.33	-0.42	-0.01	-0.78	-0.25	0.42	-0.31
10012681226	130916	MGC61716	NM_182501	non-public		HSG00211391	1.85	0.7	0.46	1.02	-0.21	-1.83	-1.02	2.17	0.11	-1.07	-0.03	-0.12	3.06	-1.39	-0.7	0.29	-0.23	0.94	2.58	-0.27	2.21	2.2	-0.24	0.57	-0.22	0.13	-0.26	1.63	1.96	-0.53	1.21	-0.56	0.37	2.33	0.14	-1.23	1.83	1.67	0.51	-0.75	-0.54	-0.61
10012668552	26504	CNNM4	NM_020184	NM_020184		HSG00211403	-0.4	0.39	-0.45	-0.26	-0.11	-0.88	-0.22	0.38	0.12	0.59	2	1.1	0.18	-0.38	0.76	0.41	0.42	0.29	0.53	0.03	-0.86	0.68	-0.14	-0.31	1.05	-0.13	0.04	0.04	0.7	0.77	-0.42	-0.12	0.24	0.15	-0.46	0.33	0.32	-0.06	0.87	-0.24	0.28	0.11
10012678157	25780	RASGRP3	NM_015376	NM_015376		HSG00211406	-0.65	1.17	0.8	-0.44	0.65	-0.7	0.31	0.26	0.68	-0.24	0.8	0.03	0.39	1.57	0.13	0.64	-0.44	-0.52	-0.73	-0.37	0.24	0.3	-0.28	0.27	2.52	-1.03	0.74	0.8	0.4	3.15	-0.37	-0.3	-1.03	-1.52	1.12	-0.89	1.95	-0.36	-0.69	-0.6	-0.86	0.59
10012673083	10314	LANCL1	NM_006055	NM_006055		HSG00211411	3.34	3.65	2.26	0.45	0.21	3.59	-1.32	1.27	1.7	1.73	1.06	4.08	-0.19	-0.2	-1.8	-0.42	-1.25	0.78	1.67	-1.55	-2.24	0.49	-0.46	-0.08	-2.55	-0.65	-0.66	2.14	0.56	-0.12	1.67	-1.18	-0.51	-0.56	2.07	-0.31	0.34	-1.22	1.17	-1.16	-0.39	0.44
10012666552	56603	CYP26B1	NM_019885	NM_019885		HSG00211413	-0.05	-0.05	-0.39	-0.3	0.51	0.11	-0.38	-0.63	-0.4	-0.47	-0.47	0.36	-0.25	0.78	0.54	-0.17	-0.66	0.16	-1.83	0.43	0.86	-0.79	1.02	-0.52	-0.54	1.11	0.05	-0.08	-0.38	0.4	-0.67	0.27	1.65	-0.19	-0.34	0.61	-0.12	-0.06	0.18	0.55	-0.1	0.03
10012676279	23178	PASK	NM_015148	NM_015148		HSG00211416	-0.16	-0.7	2.32	0.98	-0.3	0.49	0.85	1.47	2.53	0.44	0.36	-0.01	-0.82	0.01	0.09	-0.93	-0.59	-0.96	-3.09	0.07	-0.46	-0.3	0.4	0.35	-1.18	1.44	0.75	0.03	0.77	-0.21	-0.86	0.7	-0.75	-0.15	-0.66	0.43	-0.47	1.04	-1	0.53	0.01	0.61
10012665445	6509	SLC1A4	NM_003038	NM_003038		HSG00211418	-0.38	-0.05	0.43	-0.65	-1.37	-0.53	-0.28	-0.31	-0.17	-0.1	-0.25	-0.3	-0.29	0.1	-0.93	0.05	1.3	0.72	1.58	-0.03	0.22	-0.09	-1.21	-0.79	-0.77	-0.01	0.64	0.25	0.23	0.91	-0.08	3.95	-0.6	0.08	0.53	0.57	0.82	0.49	1.18	3.2	0.43	2.82
10012682393	79809	TTC21B	NM_024753	non-public		HSG00211430	0.76	0.45	1.2	2.34	-0.19	0.6	-0.2	0.29	0.42	-0.19	-0.04	0.49	-0.02	0.19	-0.64	0.54	0.09	0.48	0.84	-0.36	-0.06	1.39	-0.23	0.81	-0.36	-0.43	-0.11	0.16	0.89	-0.15	1.07	-0.38	0.38	-0.66	1.99	-1.2	0.34	-0.79	-0.18	-0.27	-0.95	0.02
10012685045	50940	PDE11A	NM_016953	NM_016953		HSG00211436	-0.47	-0.9	1.17	1.04	0.14	0.16	-0.11	-0.41	-0.92	0.34	0.7	-0.16	0.46	-0.15	-0.34	-0.33	-0.66	0.05	2.11	0.32	-0.25	-0.64	2.34	0.59	-0.69	0.38	-0.68	-0.39	0.98	0.53	-4.69	-0.02	3.33	0.33	-0.93	0.26	-1.07	0.09	-0.46	3.57	-0.7	-1.13
10012672839	9655	SOCS5	NM_014011	NM_014011		HSG00211438	1.15	0.65	0.6	0.76	-0.15	0.1	0.18	0.46	-0.03	0.43	-0.27	0.41	0.95	-0.8	-0.4	0.47	-0.72	-0.04	0.19	-0.46	0.24	-0.18	-0.32	0.08	-0.67	-0.34	-0.32	0.88	0.88	-0.07	0.64	-0.22	-0.18	-0.24	1.06	-0.6	-0.47	-0.46	0.02	-0.45	0.4	-0.23
10012671391	26056	RAB11FIP5	AL117579	AL117579		HSG00211444	0.01	-0.32	-0.16	0.42	-0.14	-0.52	-0.16	-0.05	-0.59	-0.47	-0.06	-0.64	0.49	0.13	0.33	0.56	0.25	0.46	0.41	0.65	0.46	0.38	0.48	-0.08	1.07	0.46	-0.16	-0.04	0.07	0.06	-0.45	0.39	0.6	-0.24	0	-0.73	0.4	1.01	0.06	-0.21	0.91	0.72
10012667602	109	ADCY3	NM_004036	NM_004036		HSG00211446	-0.32	0.31	-0.37	0.44	0.21	0.37	-0.68	-0.4	-0.15	0.02	0.33	0.12	0.04	0.39	-0.54	0.5	0.31	-0.05	-0.65	0.44	-0.01	2.12	-0.65	0.36	-0.93	-1.77	-0.92	0.57	1.94	1.24	2.15	-0.57	0.75	1.15	0	-0.4	0.98	0.18	0.1	-0.88	-0.58	1.65
10012672775	151473	SLC16A14	NM_152527	non-public		HSG00211757	1.43	-1.47	-0.63	-0.54	0.88	1.28	-0.08	0.29	0.38	-0.05	0.37	0.44	1.31	-0.47	-0.55	-1.43	0.81	0.7	0.39	-0.16	-0.32	-0.2	1.22	0.29	-0.51	1.21	3.05	-0.83	-1.02	0.86	0.11	-0.34	-1.35	0.37	0.25	-0.39	-0.24	0.03	0.15	0.18	1.54	-1.44
10012685074	54842	FLJ20160	NM_017694	NM_017694		HSG00211759	-1.11	-0.41	0.36	-0.03	0.15	-0.42	-0.23	0.3	0.73	-0.21	0.35	0.68	-0.64	0.07	0.46	-0.65	-0.18	3.69	2.1	2.94	-0.73	-0.04	0.24	-0.12	-0.15	-0.39	-0.63	0.31	1.07	0.25	-1.18	-0.4	1.45	0.06	-1.38	-0.03	0.37	-0.31	-0.8	2.86	-0.43	-0.77
10012668960	401024	FLJ44048	NM_207482	non-public		HSG00211762	-0.54	0.31	-0.25	0	1.36	-0.16	0.18	0.26	-0.49	0.26	0.43	0.12	-0.2	0.1	0.2	0.08	0.15	-0.28	0.01	0.33	-0.18	0.49	0.09	-0.48	-0.65	0.9	0.24	-0.34	0.02	0.61	-0.19	0.88	-2.78	0.44	-0.33	0.61	-0.16	-0.21	0.44	0.5	-0.01	-0.24
10012668640	5500	PPP1CB	NM_002709	NM_002709		HSG00211764	2.42	0.53	1.64	0.46	1.27	3.01	1.38	0.6	3.31	1.86	0.2	2.24	0.76	-0.71	-0.32	-1	-0.54	2.3	1.74	-0.72	-0.59	1.68	-1.92	0	-1.7	-1.06	-1.7	0.63	0.48	-0.9	0.83	-1.55	-0.02	-1.26	0.83	-0.79	-0.68	-1.03	0.07	-1.12	0.84	-0.16
10012684194	2956	MSH6	NM_000179	NM_000179		HSG00211770	0.77	3.61	1.69	2	-0.09	0.29	-0.95	2.31	2.1	2.62	-1.15	2.22	1.08	0.34	-1.77	1.7	-0.75	0.67	-0.34	-0.42	-0.2	1.35	-1.24	-0.88	-1.63	-1.29	-0.13	2.63	0.41	-0.1	0.6	-0.78	-0.37	-0.22	1.01	-0.36	0.76	-0.42	-0.76	-0.49	-1.55	1.28
10012680392	51455	REV1L	NM_016316	NM_016316		HSG00211782	0.82	1.19	0.5	0.44	-0.57	0.37	-1.71	0.99	1.12	1.05	-0.36	1.19	1.52	-0.27	-0.92	1.53	-0.81	0.19	0	-0.68	0.53	-0.85	0.15	0.5	-0.3	0.42	-0.44	1.09	0.42	-0.67	0.28	-0.8	0.29	0.22	0.97	-0.88	0.09	-0.38	0.3	-0.44	-0.21	0.12
10012675305	11069	RAPGEF4	NM_007023	NM_007023		HSG00211785	-0.56	-0.14	-0.35	0.83	-0.19	-1.12	-0.59	0.13	0.28	-0.46	-0.81	0.3	0.12	0.1	0.09	0.76	-0.42	0.09	-0.06	0.15	0.81	-1.01	0.23	-0.59	1.79	1.15	-3.33	-0.46	-0.87	-0.62	-0.23	0.53	0.11	-0.38	-0.33	0.28	-0.76	0.04	0.12	0.67	0.08	0.23
10012679833	51449	PCYOX1	NM_016297	NM_016297		HSG00211798	-0.26	0.15	1.2	1.48	-1.16	-0.15	-1.32	1.26	0.67	0.64	-1.19	0.65	-0.62	3.04	-0.06	-0.1	-0.69	0.2	0.17	0.1	-0.11	-0.25	1.21	0.17	-0.43	1.21	0.75	0.36	0.4	-0.61	-0.29	-0.33	-0.51	0.11	-0.24	-0.25	-0.14	-0.39	0.17	1.27	-0.55	0.31
10012686581	55654	FLJ20507	NM_017849	NM_017849		HSG00211799	1.1	-0.41	-0.05	-0.81	-0.24	-0.43	0.61	-0.69	0.01	0.03	0.76	0.82	0.96	-0.77	1.29	-0.75	-0.03	0.02	1.04	-0.02	0.11	-0.44	0.6	-0.21	1.16	0.89	0.03	-0.39	0.65	1.37	0.07	0	-0.35	0.24	0.12	-0.24	-0.07	0.7	1.43	-0.3	1.11	-0.8
10012671064	10913	EDAR	AF130988	AF130988		HSG00211800	1.83	0.26	0.1	0.26	0.3	0.06	-0.77	0.82	-0.28	0.7	0.3	0.73	-0.17	0.03	1	0.54	-1.09	-1.14	-0.49	-2.39	-0.27	2.1	2.01	0.31	0.55	-0.24	-0.38	0.76	0.33	-0.11	-0.16	0.02	2.41	-0.08	0.11	-1.03	3.05	1.09	-0.94	0.38	-0.49	-0.43
10012672829	28951	TRIB2	D87119	D87119		HSG00211811	-0.17	0.37	-0.13	-0.7	1.1	-0.02	-0.08	0.9	2.89	0.38	0.88	1.64	-0.12	-1.43	-0.54	-0.38	0.86	-0.73	-0.83	-0.34	2.59	0.68	-1.17	-0.16	0.17	-0.37	2.34	0.68	-0.19	2.92	-0.09	-0.23	2.85	-1.08	-0.31	0.02	0.3	3.42	-1.96	-0.95	-1.2	-1.57
10012678133	9654	TTLL4	NM_014640	NM_014640		HSG00211814	-0.09	0.47	-0.04	0.15	-0.29	0.07	-0.08	-0.68	-0.38	0.04	0.68	-0.11	0.46	0.15	1.83	-0.12	0.43	-0.78	-0.45	-0.3	-0.13	-0.1	0.52	0.22	2.01	1.4	0.25	0.07	-0.12	-0.33	0.24	1.28	-0.59	0.36	-0.19	0.43	-0.09	-0.15	-0.11	0.41	-0.35	-0.33
10012682689	9669	EIF5B	NM_015904	NM_015904		HSG00211822	0.34	1.42	1.04	1.7	0.88	0.98	-0.42	0.57	-0.11	0.58	-0.28	1.17	-0.16	0.85	-0.4	-0.22	0.03	0.08	-0.08	-0.35	-0.8	-0.85	0.77	0.18	0.28	0.35	0.77	2.19	1.27	-0.65	0.48	-0.43	0.49	-0.89	1	-0.51	0.93	-0.51	-0.87	-0.43	-1.07	0.85
10012681168	90411	MCFD2	M23161	M23161		HSG00211828	2.36	1.79	1.02	1.03	-0.61	0.51	-2.46	1.59	0.51	1.34	0.17	2.49	0.01	-0.04	-0.92	0.43	-0.69	0.63	-0.34	-0.69	-0.97	1.37	-0.72	0.04	-1.02	-0.43	-0.88	1.9	1.81	0.67	0.54	-1.07	-0.51	0.55	1.32	-0.41	0.79	-0.55	0.02	-0.29	-0.14	0.47
10012670454	8491	MAP4K3	NM_003618	NM_003618		HSG00211848	2.81	2.29	1.43	0.44	0.2	-0.29	-0.29	1.6	3.99	2.44	0.45	1.46	1.36	-0.75	-0.77	1.15	-1.36	0.94	1.24	-3.18	-0.27	1.49	-0.86	1.39	-1.58	-1.19	-1.52	2.74	0.75	-0.61	0.18	-0.88	-0.01	0.12	1.75	-1.7	-0.69	-0.69	0.1	-1.25	0.8	0.62
10012666927	7039	TGFA	NM_003236	NM_003236		HSG00211850	0.51	-1.98	-0.68	-0.04	-0.02	1.11	-0.06	0.94	3.88	-0.56	-1.01	1.38	0.57	-1.14	-0.46	-1.86	-0.16	2.63	-0.3	-0.32	-0.44	-1.73	1.23	0.77	0.04	1.76	-1.15	-0.62	0.84	0.82	-0.57	-0.4	-0.64	-0.57	-1.01	-0.55	-2.35	0.4	-0.63	0.52	0.85	-1.2
10012680545	116987	CENTG2	NM_014914	NM_014914		HSG00211852	-0.16	0.02	-0.08	-0.08	0.12	0.27	-0.36	-0.34	2.1	0.15	0.91	-0.02	0.31	-0.16	0.5	0.28	0.85	0.3	-0.57	0.27	0.6	0.06	0.22	-0.99	0.84	-0.45	2.25	-0.62	0.02	1.46	-1.2	1.11	-1.1	-0.16	0.7	0.03	-0.48	0.41	-0.39	-0.08	1.33	0.52
10012674756	9391	WDR39	NM_004804	NM_004804		HSG00211856	-0.09	0.09	0.23	0.13	-0.1	0.38	0.7	-0.09	-0.13	-0.65	0.63	0.12	0.11	0.14	0.11	-0.31	-0.37	-0.03	-0.19	0.19	0.15	0.2	-0.13	0.14	-0.12	-0.33	0.34	0.12	-0.23	-0.44	-0.35	0.65	0.7	0.24	-0.12	0.61	-0.06	-0.12	-0.54	0.59	-0.41	-0.02
10012673671	79595	SAP130	NM_024545	non-public		HSG00211857	-0.04	0.28	0.54	-1.05	0.02	-0.54	-0.67	1.09	0.47	-0.43	0.2	0.21	-0.17	-0.81	0	-0.39	-0.05	0.09	0.62	-0.45	-0.7	0.25	-0.36	-0.18	0.05	0.41	0.38	-0.06	0.56	0.32	0.2	0.24	-0.19	0.36	-0.28	-0.17	0.05	1.79	0.42	-0.52	-0.33	-0.18
10012669665	8462	KLF11	NM_003597	NM_003597		HSG00211858	-0.25	0.19	-0.09	-0.24	-0.02	-0.63	0.37	-0.2	-0.05	-0.13	0.18	-0.3	-0.25	0.8	1.45	-0.11	0.76	0.34	0.3	1.07	0.03	0.39	-0.67	-0.43	0.19	-0.46	0.44	-0.06	-0.56	0.31	-0.66	0.43	-0.07	-0.64	-0.46	0.87	-0.69	0.59	-0.72	1.09	-0.42	1.18
10012669477	9874	TLK1	NM_012290	NM_012290		HSG00211869	3.47	0.8	3.15	0.12	0.07	1.74	-0.03	1.31	3.09	2	0.09	3.98	0.75	-1.77	-1.56	-0.21	-1.09	2.11	1.11	-2.74	-1.51	0.53	-2.41	0.81	-1.92	-0.75	-2.33	1.72	0.84	0.28	0.57	-2.43	0.44	-0.84	2.2	-0.91	-1.16	-1.4	0.22	-2.29	0.56	0.41
10012676599	10123	ARL7	NM_005737	NM_005737		HSG00211875	-1.24	-2.02	-1.42	0	-1.17	-2.51	-0.62	-1.48	-0.41	-1.77	-0.3	-1.88	-2.17	2.77	3.25	0.57	1.02	-0.88	0.43	-0.36	0.98	0.34	2.08	0.94	2.28	0.49	0.45	-1.11	-1.76	-0.28	-0.4	0.59	1.2	-0.79	-1.61	-0.52	0.71	-0.78	-1.09	-0.3	2.85	0.64
10012672272	2355	FOSL2	NM_005253	NM_005253		HSG00211883	-0.51	-0.49	-0.48	-0.28	0.2	-0.34	0.48	-0.62	-0.68	-0.17	-0.1	-0.59	-0.09	0.77	0.22	0.44	0.2	0.25	0.07	0.5	0.42	0	-0.15	-0.14	0.07	-0.26	0.06	-0.71	-0.78	-0.47	0	0.9	0.28	-0.27	-0.72	0.3	-0.22	-0.04	-0.2	0.16	0.78	0.16
10012675599	6654	SOS1	NM_005633	NM_005633		HSG00211885	-0.78	-0.52	0.87	0.02	-0.73	-0.09	-0.8	1.1	0.71	-0.23	-1.21	0.48	0.9	-0.58	0.25	0.27	0.03	0.43	1.72	-0.29	1.18	0.19	0.85	1.72	-0.51	0.79	-0.62	0.14	0.47	-0.67	2.17	-0.31	0.03	0.15	0.35	-0.81	-0.54	0.3	1.78	-0.91	0.88	-0.7
10012684436	285172	MGC39518	AK001843	AK001843		HSG00211887	1.04	1.78	0.78	2.08	-0.62	1.97	0.88	-0.49	-1.27	0.83	-0.48	3.4	3.92	-0.23	0.3	0.42	-1.82	0.56	-0.25	-1.22	0.89	-1.47	0.29	0.92	0.47	0.56	-1.83	0.79	-0.26	-0.44	1.02	-0.97	0	-1.35	0.87		-0.81	-1.64	-0.12	-2.01	0.55	-1.5
10012682465	53335	BCL11A	NM_018014	NM_018014		HSG00211900	-0.47	1.35	0.08	0.75	-0.31	-1.08	-1.5	1.08	0.1	-0.16	-1.05	-0.22	1.78	0.39	-0.86	1.46	-0.36	-0.55	-0.79	-0.74	1.2	1.91	-0.11	-0.76	0.08	-0.19	1.24	0.74	-0.19	0.18	-0.22	0.61	-0.53	-0.44	0.53	-0.49	1.87	-1.16	-0.34	-0.01	-2.46	0.01
10012675468	11138	TBC1D8	NM_007063	NM_007063		HSG00211902	-1.2	-2.37	-1.18	0.09	-0.61	-1.13	-1.61	1.38	-0.21	-0.9	-0.88	0.09	-0.15	-1.47	0.14	0.2	2.18	0.9	2.39	-0.49	1.16	1.32	2.77	3.01	0.78	0.78	-1.21	-0.76	1.34	-0.69	0.27	-0.68	1.18	2.5	-1.17	-0.46	0.98	2.96	3.56	-0.65	0.05	-0.9
10012670428	6508	SLC4A3	NM_005070	NM_005070		HSG00211905	0.33	0.11	-0.59	1.96	0.9	-1.01	2.47	0.04	-1.2	-0.35	0.36	-3.1	0.2	0.4	0.17	-1.26	-0.09	0.16	0.25	2.46	-0.48	0.31	-0.73	0.28	0.75	0.18	-0.24	-0.84	0.73	-0.86	4.53	0.14	0.11	2.37	0.59	0.98	1.56	-0.48	-0.07	0.27	-0.06	0.66
10012669550	5775	PTPN4	NM_002830	NM_002830		HSG00211907	-0.84	-0.2	-0.23	0.34	1.73	-0.45	-0.04	-0.27	1.27	-1.26	0.43	-0.6	0.41	0.17	0.9	-1.02	-0.75	-0.31	-0.51	0.86	0.77	-0.03	-0.54	0.32	1.37	-0.65	0.85	0.31	-0.1	-0.59	0.54	-0.56	2.98	-0.94	-0.3	-0.07	0.35	-1.25	-0.86	-0.72	-0.25	-0.31
10012681199	57539	WDR35	AB037757	AB037757		HSG00211914	-0.41	1.82	3.43	0.41	-0.13	0.23	-0.23	0.84	0.97	0.53	0.25	1.58	-0.05	0.16	-0.37	2.68	-1.53	1.28	-0.23	-0.35	-0.21	-0.8	0.84	0.21	-0.87	0.03	-1.37	3.11	2.49	0.15	2.42	-0.71	-0.77	0.5	1.34	-1.55	2.03	0.34	3.75	0.95	0.28	1.16
10012668002	1803	DPP4	NM_001935	NM_001935		HSG00211922	0.81	-0.77	-0.37	0.11	-0.21	0.41	-0.02	-0.8	-0.45	-0.35	-0.3	-0.21	0.6	0.51	1.12	1.12	-1.24	0.45	0.35	-0.33	0.51	-0.48	2.15	-0.42	0.73	-0.18	-1.74	0.41	-1.24	0		0.42	3.61	0.15	-0.5	0.08	0.5	-0.44	0.35	-0.09	-0.83	-0.33
10012672747	343990	MGC42367	NM_207362	non-public		HSG00211923	0.27	0.76	-0.41	-0.05	-0.96	0.82	0.02	2.01	-0.85	1.81	-0.67	0.26	1.37	-0.55	-1.22	0.34	-0.51	-0.69	-0.51	-0.3	-1.67	-0.11	-0.19	1.21	-0.18	-0.06	-1.15	0.21	1.06	0.51	-0.8	-0.18	-1.04	0.99	-0.17	-0.16	0.22	1.49	-0.47	-0.67	-0.18	0.12
10012669319	8324	FZD7	NM_003507	NM_003507		HSG00211924	0.38	1.51	1.92	0.33	1.8	0.53	0.32	0.74	2.06	-1.23	0.82	0.18	0.79	-0.81	-0.14	-1.7	1.28	4.02	3.63	2.48	1.63	-0.37	0.62	0.17	-0.78	0.39	-0.62	0.97	1.65	0.09	1.32	-1.26	2.36	-1.35	1.4	-0.11	0.05	0.43	0.45	-1.28	-1.28	0.32
10012671663	2591	GALNT3	NM_004482	NM_004482		HSG00211925	-1.94	-0.53	-0.03	1.54	-0.99	-0.19	-0.13	0.28	0.53	0.01	-1.12	0.23	0.11	2.01	-1.24	0.97	-1.39	-0.57	-0.7	0.16	0.1	-0.76	0.95	2.11	0.22	0.12	-0.96	0.42	0.68	-0.96	0.3	0.21	-0.89	-1.06	0.14	-0.44	-0.59	-0.44	-0.9	-0.58	-0.6	-0.44
10012677747	65055	C2orf23	AL080222	AL080222		HSG00211926	-0.35	0.02	0.1	0.14	0.44	-0.37	2.13	0.66	-1.41	0.74	-0.53	0.03	0.67	0.72	0.86	1.49	-0.3	-0.76	-0.47	0.48	0.96	0.41	-0.42	0.41	1.26	0.61	-0.03	0.19	-0.5	-0.19	0.79	-0.62	0.39	-0.27	0.28	0.27	-0.12	0.26	0.03	-0.17	1.45	0.57
10012689346	3899	LAF4	NM_002285	NM_002285		HSG00211928	1.48	0.29	1.34	0.32	-0.11	0.5	-0.11	-0.16	0.11	-0.07	0.18	-0.37	0.27	0.38	0.04	-0.25	1.82	0.48	-0.71	-0.62	-1.31	-0.92	-0.28	-0.24	0.24	1.15	0.93	-0.03	1.86	2.61	-0.32	0.27	1.03	0.32	0.21	1.09	-1.74	0.29	-0.77	-0.12	-0.73	1.34
10012677431	23190	UBXD2	D87684	D87684		HSG00211941	0.41	0.25	1.1	0.78	-0.58	-0.03	-0.97	2.24	1.29	-0.25	-0.93	0.9	-0.34	-0.19	-0.23	0.52	-0.65	0.36	0.3	-0.88	-0.01	-0.83	0.71	0.37	-0.08	0.37	-0.31	1.03	0.34	-0.03	0.35	-0.75	0.43	-0.66	0.64	-0.64	0.11	-0.39	0.04	-0.5	0.09	-0.09
10012673962	940	CD28	NM_006139	NM_006139		HSG00211943	-0.75	0.37	-1.06	1.01	-0.07	-0.9	0.1	0.1	-0.31	-0.68	0.69	-0.22	-0.9	-0.45	1.43	-0.79	2.59	-0.57	-1.75	0.42	-0.1	0.03	-0.16	-0.62	3.99	-0.37	0.15	-1.13	-1.39	-0.94	-0.96	0.58	4.03	-0.86	-1.06	1.22	-1.55	-0.82	-1.17	-0.66	0.08	-1.56
10012678485	80304	FLJ21945	NM_025203	non-public		HSG00211946	-0.83	0.75	-0.63	1.3	-0.33	-0.53	0.09	1.22	-0.38	1.67	-1.63	-0.36	1.03	-0.31	-1.05	0.49	-0.64	-2.33	-1.52	-0.64	-0.13	-0.44	1.25	-0.95	1.17	-0.63	0.77	0.35	0.45	-0.64	0.62	0.54	0.38	-0.91	-0.49	-0.42	0.61	-0.42	-1.41	-0.69	-2.82	-1.17
10012685811	54891	FLJ20309	NM_017759	NM_017759		HSG00211958	0.06	0.17	0.42	-0.99	0.05	-0.1	0.28	0.45	0.7	-0.11	-0.09	0.32	1.58	0.44	-0.03	-0.44	-0.95	-0.28	-0.05	1.03	-0.39	0.19	0.47	1.07	0.45	0.94	0.12	0.77	0.37	-0.38	0.9	0.07	-1.34	0.28	0.5	-0.51	0.9	0.19	0.61	-0.51	0.46	0.21
10012667813	1639	DCTN1	NM_004082	NM_004082		HSG00211960	0.68	-0.18	-0.61	-0.27	-0.46	-0.56	-0.34	-0.28	-0.03	-0.33	0.33	-0.21	0.41	0.04	0.83	-0.02	-0.08	-0.24	0.4	0.08	-0.35	0.12	0.39	-0.81	0.26	0.19	0.55	-0.48	-0.58	0.08	-0.19	0.39	0	-0.07	-0.72	0.21	-0.04	0.25	0.32	0.2	0.12	-0.07
10012679200	8886	DDX18	NM_006773	NM_006773		HSG00211961	0.28	0.33	1.71	3.24	-0.64	-0.46	-1.41	0.4	2.18	-0.32	-0.56	0.53	-1.09	1.14	-0.42	1.44	0.31	0.37	-0.39	-0.53	-0.07	0.21	-0.29	0.39	0.03	-0.17	0.31	0.9	0.39	-0.08	0.63	-0.3	0.36	0.07	1.72	-0.53	0.47	-0.54	-0.23	-0.46	0.68	1.31
10012679974	9936	CD302	NM_014880	NM_014880		HSG00211965	1.41	0.47	0.21	0.74	0.56	1.38	-2.82	0.27	-0.28	0.27	2.17	2.25	-0.16	-0.57	1.35	0.1	-0.15	1.3	-0.38	-0.58	-0.92	-0.53	0.85	1.33	2.71	2.11	-0.87	0.99	-0.04	-1.37	0.49	-1.35	-0.57	-1.15	1.74	-0.8	0.51	-0.92	0.2	-0.47	-0.02	-0.85
10012679792	51719	CAB39	NM_016289	NM_016289		HSG00211974	3.24	-0.22	-0.03	-0.31	0.67	2.26	0.22	0.65	0.52	1.04	0.57	2.5	3.24	-1.32	-1.08	-0.9	-1.06	-0.89	0.45	-1.09	-0.28	-1.67	0.22	0.87	0.18	0.3	-0.55	-0.01	0.43	-0.89	0.48	-0.69	-0.22	-0.71	-0.03	-0.97	-0.97	-0.09	0.06	-1.82	-0.44	-1.11
10012677607	10290	APEG1	NM_005876	NM_005876		HSG00211980	0.55	0.66	-0.21	2.03	-0.42	0.31	0.26	-0.02	-0.2	0.3	2.53	0.5	-0.42	-0.96	-0.26	1.19	0.81	1.64	-0.28	-0.49	0.69	-2.73	0.1	0.04	0.98	0.18	0.46	0.41	-0.34	-0.49	-1.67	0.07	-0.69	0.77	-0.39	-0.89	0.31	0.71	-0.1	-0.43	0.46	1.01
10012687992	2817	GPC1	NM_002081	NM_002081		HSG00211981	-0.12	-0.02	-0.51	0.42	0.76	-0.71	0.33	-1.22	-0.47	-0.04	0.32	-0.43	0.31	0.76	0.08	1.12	1.01	1	-0.3		1.76	0.41	-0.46	0.16	-0.19	-0.62	-0.21	-0.06	0.31	-0.5	-0.17	0.21	0.56	-0.24	-0.11	-0.36	0.48	0.45	-0.51	-0.06	1.16	1.86
10012670671	1496	CTNNA2	NM_004389	NM_004389		HSG00211983	1.35	0.32	1.26	1.65	0.18	0.71	-0.16	-0.05	0.54	0.15	0.11	-0.35	-1.41	-0.18	0.21	-0.31	-0.76	3.11	1.38	0.86	0.42	0.09	-0.42	2.23	0.44	1.81	-0.49	3.33	1.88	-0.88	-0.48	0.48	-1.91	-0.12	2.48	-4.63	3.44	1.71	-2.97	-0.21	0.39	2.25
10012677954	50649	ARHGEF4	NM_015320	NM_015320		HSG00212374	-0.53	-1.06	-0.18	-0.65	0.87	0.25	-0.21	-0.19	-0.01	1.39	-0.01	-0.35	-0.65	0.24	0.49	0.24	1.54	-0.65	-0.04	-0.35	-0.16	-0.3	0.09	-1.46	-0.46	-0.44	0.61	-0.4	-0.77	1.28	-0.31	0.19	1.36	0.02	-0.24	2.78	-2.66	-0.52	-0.48	-0.03	-0.3	-0.56
10012674413	65124	C2orf26	NM_023016	non-public		HSG00212377	0.56	0.41	0	-0.36	0.75	0.39	-0.2	0.2	0.43	-0.15	1.31	1.6	0.12	0.1	-0.39	-0.19	2.44	1.35	-2.06	-1.06	-0.29	-0.36	-1.32	0.14	-0.33	-0.71	1.67	0.49	-0.9	-1.55	3.5	-0.24	-1.96	1.52	0.02	-0.5	1.07	2.5	0.42	-0.86	2.08	0.16
10012682641	55133	FLJ10379	NM_018079	NM_018079		HSG00212379	0.64	0.39	-0.85	1.12	0.55	0.81	0.34	0.03	0.4	-0.27	0.54	1.06	1.56	-0.12	-0.26	0.22	-0.1	0.3	-0.23	-0.25	0.37	-0.56	2.75	0.55	-0.11	-0.02	-0.28	-0.35	2.36	0.15	-0.34	-0.88	-0.57	-0.56	-0.06	-0.46	-0.01	-0.47	0.18	-0.4	-0.1	-0.56
10012681543	26122	EPC2	AK001433	AK001433		HSG00212386	0.19	-1.06	0.42	-0.01	-0.67	-0.62	-0.8	0.89	1.11	0.46	0.08	0.79	0.98	-0.51	0.05	0.34	-0.09	-0.65	0.45	-0.59	0.25	-0.92	1	1.43	0.63	0.49	-0.61	0.11	0.5	-0.43	-0.37	-0.47	0.44	1.2	0.54	0.01	-0.99	-0.27	0.06	-0.76	0.61	0.06
10012669600	5798	PTPRN	NM_002846	NM_002846		HSG00212403	0.79	-0.6	-1.2	0.53	0.52	0.59	-0.09	-0.1	0.16	-0.89	-0.3	-0.63	-0.15	-0.16	0.08	-0.67	-0.34	0.82	0.56	-0.44	-0.55	0.35	1.03	-0.57	-0.9	-0.62	0.98	0.41	1.64	0.87	-0.72	-0.54	2.26	2.19	-0.13	-0.72	2.95	0.57	0.31	0.23	-0.52	0.88
10012674793	3635	INPP5D	NM_005541	NM_005541		HSG00212405	0.02	-0.7	0.27	-1.02	-0.7	-0.59	-0.63	0.67	-0.05	-0.49	-0.32	-0.39	0.13	-0.78	-0.33	0.2	-0.52	0.32	2.06	-0.01	-0.04	0.69	-0.15	0.14	0.25	-0.16	-0.05	-0.13	-0.2	-0.26	0.68	0.19	0.15	0.09	-0.38	-0.24	-0.12	0.56	0.8	-0.44	0.31	-0.24
10012689211	2976	GTF3C2	NM_001521	NM_001521		HSG00212415	1.52	1.03	0.67	-0.52	-0.03	0.65	-0.25	0.54	-0.3	1.2	0.5	1.74	0.02	-0.67	-0.41	-0.38	0.38	0.42	0.67	-0.46	-0.12	0.55	-0.03	0.07	-0.05	0.21	-0.09	0.7	0.48	-0.03	0.41	-0.08	0.04	0.98	0.3	-0.24	0.2	0.12	0.26	-0.08	-0.64	0.23
10012669055	1788	DNMT3A	AF067972	AF067972		HSG00212417	0.67	0.88	0.68	0.33	-0.62	-0.31	-1.48	0.11	0.68	-0.08	0.06	0.29	-0.05	0.2	-0.6	0.55	-0.25	1.38	0.63	-0.22	-0.28	1.4	-0.1	-0.4	-0.49	0.27	0.05	0.02	0.53	2.2	0.03	-0.44	0.03	0.71	0.61	-0.32	1.12	0.88	0.5	-0.46	0.24	1.32
10012672355	2736	GLI2	NM_005270	NM_005270		HSG00212420	0.57	0.11	0.52	2.91	0.27	-0.37	0.45	0.07	0.86	-0.09	-0.04	0.08	0.62	0.6	0.42	0.49	-0.71	-1.46	-2.17	-0.28	-0.14	-1.16	0.19	0.44	0.08	0.34	-0.97	1.8	1.32	2.28	0.07	0.3	0.78	1.54	1.24	-2.02	0.47	1.17	2.93	0.01	1.04	0.23
10012677315	29841	TFCP2L2	NM_014552	NM_014552		HSG00212442	0.65	-0.23	3.01	-0.4	-0.35	0.08	3.36	0.65	-1.1	-1.47	-0.09	-2.98	1.65	-0.51	0.48	-0.39	-0.99	2.03	-0.15	-3.97	-0.14	0.01	-0.17	3.39	0.98	-1.25	3.52	3.35	-1.16	2.68	-3.71	0.37	2.81	1.67	0.52	-2.76	2.79	3.84	0.32	2.67	1.35	3.21
10012669700	165215	KIAA1946	NM_177454	non-public		HSG00212451	0.77	0.49	1.38	1.48	-0.03	0.22	-0.19	0.12	0.46	0.86	1.41	1.83	-0.16	-0.87	-0.37	0.65	0.87	1.26	0.8	-0.19	-0.08	2.46	-1.04	-0.24	-0.92	-0.99	0.98	0.5	0.58	-0.19	-0.07	-0.29	0	-0.09	0.33	0.06	-0.32	-0.25	-0.26	-0.28	0.6	0.92
10012672538	8809	IL18R1	NM_003855	NM_003855		HSG00212455	-0.91	-3.16	-1.4	-0.06	-0.85	-0.54	0.44	2.61	2.17	-1.2	-0.66	-1.76	3.2	-1.28	-0.58	-2.24	-1.64	-1.54	0.45	-0.93	2.85	-1.06	3.66	3.1	1.45	1.41	3.76	-2.07	0.34	-0.88	1.75	0.07	-0.29	0.87	-0.87	-1.27	0.01	0.85	0.51	-2.6	0.55	-2
10012685923	54910	SEMA4C	NM_017789	NM_017789		HSG00212459	-1.78	-0.14	-1.01	0.31	0.62	-2.68	-1.48	-1.08	2.9	-0.37	1.24	1.93	1.12	-0.66	-0.54	0.6	3.48	0.31	-1.21	1.06	3.98	1.25	-0.64	-0.76	2.16	-1.26	3.58	-0.14	-1.29	-0.16	-0.22	0.39	1.12	-0.59	-1.4	0.96	0.43	-0.01	-2.14	0.21	-2.28	-0.43
10012678842	117583	ALS2CR19	NM_057177	non-public		HSG00212460	-0.5	-0.51	-0.62	-0.19	0.42	-0.37	1.47	-1.52	-0.79	-0.52	-0.37	-0.75	-0.11	1.08	0.4	-0.46	1.55	-0.5	0.15	1.25	0.17	-0.04	-0.76	-0.82	0	-0.45	0.9	-0.69	-1.07	-0.49	-0.18	1.41	-0.14	-0.69	-0.58	1.55	-0.25	-0.14	-0.45	0.96	0.11	-0.12
10012688686	3625	INHBB	NM_002193	NM_002193		HSG00212472	0.02	-1.33	-0.4	-0.35	0.18	-1.3	0.27	-0.63	-0.86	-0.88	-0.65	-0.76	-0.64	0.17	1.43	-0.28	2	-0.45	1.13	0.11	-0.19	0.33	0.56	-1.2	-0.02	0.63	2.83	-0.4	-0.09	1.43	-0.91	3.42	-0.17	-0.46	-0.82	0.3	0.26	0.91	0.44	0.58	2.46	-0.31
10012666385	6868	ADAM17	NM_003183	NM_003183		HSG00212475	0.72	0.56	-0.01	-0.15	-0.46	1.1	0.11	-0.43	-0.29	0.25	0.21	1.68	1.35	-0.33	0.19	0.59	-0.3	0.05	2.35	-0.52	0.21	0.24	0.38	0.14	-0.53	-0.32	-0.72	-0.03	0.27	0.16	2.18	0.24	0.76	-0.15	-0.56	0.06	-1.01	1	0.66	0.33	-0.29	-0.01
10012678829	10890	RAB10	NM_016131	NM_016131		HSG00212478	0.78	-0.67	0.34	0.21	-0.5	0.79	-0.38	0.93	2.03	0.05	-0.9	0.82	0.55	-0.22	-0.78	-0.94	-0.15	0.24	0.19	-0.51	-0.28	-0.31	0.58	0.6	0.18	0.69	0.01	0.48	0.52	-0.37	0.63	-0.22	-0.23	-0.46	0.44	-0.43	-0.47	-0.16	0.17	-0.29	-0.16	-0.73
10012675750	7844	RNF103	NM_005667	NM_005667		HSG00212482	-1.44	-0.79	-0.22	0.46	-0.48	-0.83	-1.48	3.64	2.38	0.79	-2.05	0.43	2.4	-1.78	-0.39	1.12	-0.38	0.2	0.06	-0.54	0.66	-0.4	2.54	1.38	0.16	0.73	-1.32	0.64	1.18	-0.54	0.4	-0.54	-0.47	0.45	0.11	-0.9	-0.45	0.99	0.49	-1.16	0.45	-0.69
10012681912	51542	VPS54	NM_016516	NM_016516		HSG00212486	0.03	-0.11	-0.36	0.43	-0.97	0.35	-0.87	1.98	0.66	0.25	-0.36	1.77	1.3	-0.37	-1.07	0.61	-0.93	0.03	0.25	-0.39	0.52	-1.08	1.9	0.97	0.61	0.26	0.03	0.17	-0.3	-1.18	0.19	-0.41	-0.46	-0.72	0	-0.7	-0.29	-0.17	0.04	-0.49	-0.12	-0.41
10012677466	30061	SLC40A1	NM_014585	NM_014585		HSG00212497	2.12	0.37	0.97	0.36	1.93	3.51	1.1	4.16	3.73	3.75	-0.28	4.75	2.35	-3.72	-4.65	-2.51	-3.29	-1.39	0.74	-2.98	-1.85	-0.74	-2.84	1.5	-3.01	-1.69	-1.75	2.17	3.17	-1.17	2.1	-1.92	-0.79	-0.17	0.37	-1.35	-2.55	-0.53	-0.23	-3.88	-0.49	-0.56
10012688849	79800	ALS2CR8	NM_024744	non-public		HSG00212499	-0.5	-1	0.05	0.33	-0.09	-0.02	3.22	-0.85	-0.67	0.63	0.45	-0.32	-0.42	1.75	-0.02	0.6	-0.46	0.45	-0.56	-0.33	0.58	-0.6	-0.95	0.26	0.17	0.81	-0.2	0.65	-0.42	-0.42	2.44	-0.33	-0.71	-0.32	0.14	-0.01	1.18	0.05	-0.33	2.62	-1.02	1.62
10012684791	26505	CNNM3	NM_017623	NM_017623		HSG00212502	-2.79	-0.01	0.07	-0.3	0.6	-0.28	1.46	-0.04	-0.2	0.17	-0.11	-0.13	0.38	-0.12	1.1	0.63	0.23	-0.07	0.45	0.78	0.98	0.78	-0.5	-0.07	0.12	-0.1	0.86	-0.24	-0.1	0.38	1.6	1.53	-0.05	0.12	0.04	0.82	0.21	0.81	0.04	0.25	0.57	0.6
10012684526	54465	ETAA16	NM_019002	NM_019002		HSG00212505	-0.05	-0.22	1.26	1.92	-0.66	0.27	0.52	0.65	0.81	1.33	0.33	1.15	0.41	-0.31	-0.83	2.22	-0.4	-0.77	-0.36	-0.97	-0.55	-0.8	0.3	0.08	0.5	-0.84	0.27	1.86	-0.53	-0.39	1.82	-0.44	-0.22	-1.37	1.75	-0.26	0.53	-1.73	-0.94	-1.1	-0.67	0.02
10012673239	7247	TSN	NM_004622	NM_004622		HSG00212512	2.34	1.25	2.98	0.66	0.33	2.82	-0.73	2.25	1.48	1.04	-0.07	3.28	0.46	-0.7	-3.35	-0.19	-1.53	1.54	0.38	-1.42	-1.82	1.45	-1.78	0.19	-2.35	-0.91	-1.12	2	1.23	1.13	0.63	-1.61	-0.56	0.53	2.64	-0.74	0.14	-0.93	0.13	-0.83	-0.16	0.46
10012670049	4719	NDUFS1	NM_005006	NM_005006		HSG00212522	-0.32	0.03	0.05	0.38	0.32	-0.16	1.6	-0.85	-0.42	-0.11	0	-0.2	-0.09	0.22	-0.07	-0.69	0.5	0.37	-0.16	0.41	0.05	-0.04	-0.32	-0.11	-0.33	-0.33	0.26	-0.28	0.09	-0.06	0.24	0.22	-0.07	-0.01	0.05	0.52	-0.04	0.25	-0.15	0.39	0	0.05
10012677748	113419	TEX261	AL080223	AL080223		HSG00212528	0.48	0.82	-0.08	-0.39	1.25	0.65	0.56	0.15	0.2	1	0.27	0.58	0.56	0.04	-0.1	-0.41	0.14	0.13	-0.03	-0.12	-0.23	0.27	0.1	-0.35	-0.23	0.01	-0.37	-0.09	0	0.73	-0.3	0.1	0.25	-0.13	-0.35	0.38	-0.59	0.39	-0.09	0.06	0.67	-0.08
10012668437	56910	STARD7	NM_020151	NM_020151		HSG00212531	2.43	1.76	0.6	0.62	0.49	1.75	0.43	0.01	-0.41	1.71	1.93	1.18	2.14	0	-0.69	0.92	-0.38	0.73	-0.42	-0.45	-1.77	0.88	-0.88	-0.6	-0.48	-1.08	-0.72	0.52	0.35	0.33	-0.03	-0.21	-0.53	-0.94	0.85	-0.62	0.82	0.21	-0.49	-0.25	-0.34	0.58
10012678070	10746	MAP3K2	NM_006609	NM_006609		HSG00212536	-0.66	-1.24	-0.22	-0.02	-0.47	0.32	1.29	0	-0.16	0.05	-0.23	-0.51	0.59	-0.25	0.32	-0.08	-0.06	-0.22	0.56	-0.07	0.26	-0.49	-0.28	1.51	0.11	1.06	-0.16	-0.28	0.23	-0.72	0.13	-0.31	0.25	-0.12	-0.18	-0.35	-0.51	0.13	0.78	-0.49	1.29	-0.21
10012676695	10153	CEBPZ	NM_005760	NM_005760		HSG00212537	0.24	0.32	0.42	2.99	-0.4	-0.37	-0.84	0.1	0.4	-0.65	-0.6	-0.29	-1.19	2.57	-0.53	1.18	-0.29	0.07	-0.67	-0.11	0.34	-0.16	1.15	0.12	0.82	0	1.57	0.96	0.02	-0.02	0.4	0.1	0.01	-2.02	0.76	-0.28	1.07	-1.06	-0.49	0.23	-0.62	0.71
10012682063	92691	LOC92691	NM_138390	non-public		HSG00212545	-0.92	-2.6	-2.49	1.66	-0.77	-0.42	0.74	1.3	-0.24	1.94	0.34	0.86	1.51	-1.89	-1.69	-2.5	-1.5	-0.31	-0.03	0.33	0.64	-0.8	0.17	2.98	3.33	0.31	-0.12	-0.45	3.07	-1.6	-0.77	-0.53	0.23	-0.37	-2.86	-1.48	-0.51	2.73	-0.57	-1.04	-2.48	-3.32
10012687510	55054	APG16L	NM_017974	NM_017974		HSG00212548	1.69	-0.86	1.47	0	-1.69	-1.31	0.33	2.27	1.95	-1.06	-2.28	-0.64	0.49	-1.34	-0.85	3.09	0.04	1.25	2.06	-0.89	1.84	0.22	-0.67	2.51	-1.43	0.36	-1.3	0.91	0.33	2.28	1.27	-0.95	1.09	2.87	2.53	-1.64	-0.25	2.26	3.05	-0.98	4.03	1.41
10012673088	10316	NMUR1	NM_006056	NM_006056		HSG00212550	-2.04	-0.63	1.11	-0.14	2.13	-0.74	0.39	-0.82	-0.05	0.08	0.25	0.09	0.48	3.65	-0.43	0.79	-0.85	0.27	-1.98	0.17	-0.22	-0.82	-0.05	-0.53	-0.41	-0.92	-0.35	-1.02	-0.52	-1.15	-0.3	1.35	-0.4	-0.57	-0.76	0.82	-2.32	-0.41	-0.93	0.73	-0.16	-0.13
10012673999	6574	SLC20A1	NM_005415	NM_005415		HSG00212553	-1.04	1.02	-1.2	0.41	0.24	-1.22	-0.72	0.29	0.01	0.24	-0.67	-0.43	-0.4	0.14	0.75	0.69	1.9	-0.31	-0.95	1.05	0.74	-0.08	0.59	0.05	0.6	-0.5	0.07	-0.53	-0.15	-0.44	-1.17	-0.36	0.67	-0.74	-1	0.05	0.18	-0.39	-0.48	-0.09	-0.96	-0.48
10012687756	130827	FLJ30294	NM_144632	non-public		HSG00212554	0.34	0.99	1.69	0.52	0.31	1.75	-0.83	0.81	2.39	1.8	-0.09	2.94	1.61	-0.71	-0.69	0.63	0.7	1.01	0.65	-0.45	-0.18	3.06	-0.66	0.8	-2.2	-0.47	-0.81	0.79	2.04	0.8	0.93	-0.55	0.54	0.13	1.23	-0.27	-0.36	-0.66	0	-0.71	-0.76	-0.43
10012688158	151	ADRA2B	NM_000682	NM_000682		HSG00212555	-1.98	0.53	-0.4	-0.3	-1.23	-1	-2.66	0.24	-2.63	-0.76	-0.9	-1.86	0.16	0.92	0.76	0.19	0.58	-0.62	-1.23	0.54	-0.35	0.17	-0.79	-1.99	0.27	0.17	0.54	-0.48	-0.25	1.1	0.2	1.09	2.23	-0.62	-0.07	0.56	0.52	-0.02	0.19	0.79	0.38	0.54
10012672096	27347	STK39	NM_013233	NM_013233		HSG00212561	0.15	1.93	0.41	1.58	0.05	-0.04	-1.04	0.32	0.29	0.22	0.37	0.73	-0.25	1.17	-0.6	0.74	-0.49	-0.5	-0.84	-0.68	-0.57	0.24	-0.62	-0.7	0.61	-0.49	0.01	0.22	0.6	0.78	0.14	0.05	0.63	0.07	0.82	-0.32	1.19	-0.83	-0.87	-0.68	-0.83	0.29
10012680390	51454	GULP1	NM_016315	NM_016315		HSG00212565	-0.04	0.68	-0.14	1.21	0.73	0.41	0.2	0.28	0.59	0.03	-0.38	-0.07	-0.26	0.13	-0.36	-0.06	-2.31	-0.73	0.29	1.04	-0.42	0.97	0.8	-0.9	-0.66	0.4	-0.24	-0.73	-1.41	-0.83	-0.52	3.45	3.15	-1.05	-0.9	3.17	-1.65	-0.26	0.69	2.14	-0.79	-1.06
10012679456	92737	DNER	AL137311	AL137311		HSG00212567	-0.37	-1.88	1.55	0.1	0.35	0.71	0.91	-0.14	-0.22	0.15	1.03	-0.17	0.83	-0.09	0.2	-0.55	-0.5	-0.44	3.46	-3.9	-2.72	-2.06	2.82	4.12	0.73	0.46	2.77	-0.48	2.9	5.07	-2.18	4.58	5.09	5.53	0.5	-4.63	3.26	-0.97	3.36	-3.25	0.29	0.13
10012666861	87178	PNPT1	NM_033109	non-public		HSG00212570	1.97	1.05	1.2	0.41	0.95	0.52	-0.52	0.39	0.67	0.74	1.75	0.83	0.13	-0.59	-1.07	0.31	-0.06	0.39	-0.75	-0.38	-0.13	0.39	-0.69	0.52	-0.49	-0.94	-0.06	1.27	0.29	0.53	0.56	-0.63	0.93	0.28	-0.35	-0.43	0.19	-0.54	-1.27	-0.44	-0.86	1.1
10012688252	165082	GPR113	NM_153835	non-public		HSG00212572	0.71	3.17	0.3	2.22	0.3	0.34	0.12	1.13	-0.28	0.38	-0.23	0.78	0.47	-0.45	-0.33	0.24	-0.68	3.79	3.54	0.7	0.46	0.04	0.19	-0.57	-1.05	-0.11	-0.41	1.22	0.9	0.16	1.29	-0.51	-0.19	0.34	0.35	-0.14	0.6	0	0.34	-0.27	0.25	2.75
10012677210	11262	SP140	NM_007237	NM_007237		HSG00212578	0.21	-0.39	-0.53	-0.61	0.62	0.5	-0.66	0.75	2.89	0.16	0.73	0.48	-0.62	-1.2	-0.32	-2.26	-0.32	0.93	1.78	0.11	-0.55	0.55	0.4	2.86	0.99	-0.08	0	-0.96	2.75	2.19	-0.23	-1.12	0.18	1.54	-1.18	-1.04	-0.28	1.53	1.36	-0.64	0.78	-2.82
10012682140	60509	FLJ21839	NM_021831	non-public		HSG00212582	-0.63	-0.38	-0.27	-0.5	-0.32	0.42	0.32	-0.27	0.13	0.42	-0.27	-0.77	-0.65	-0.04	0.26	-0.11	2.27	-1.18	0.28	0.2	0.22	0.64	-0.77	-0.67	-0.09	-0.31	1.12	-0.04	0.39	1.04	-0.24	-0.4	0.18	0.44	0.42	1.53	-1.2	-0.24	-0.24	-0.14	-0.45	0
10012669443	5707	PSMD1	NM_002807	NM_002807		HSG00212584	2.25	1.13	-1.15	0.29	1.13	2.27	-0.19	-0.47	0.64	1.06	1.81	1.29	0.59	0.92	-0.74	-0.54	-0.29	-0.76	-1.58	-0.19	-0.29	-1.7	0.71	-0.56	0.12	-0.23	0.97	0	-0.13	-0.1	-0.55	-0.11	-0.25	-0.37	-0.26	-0.06	-0.07	-0.45	-1.11	-0.05	-0.49	0.03
10012677573	10716	TBR1	NM_006593	NM_006593		HSG00212600	1.21	0.31	0.03	1.73	-0.66	0.18	-0.07	0.47	-1.18	-0.44	1.19	-0.08	0.06	-1.42	-0.06	0.26	1.4	1.5	-0.7	-0.08	-2.61	0.12	-0.19	-0.91	1.05	-0.02	-0.92	0.1	2.76	-0.35	-0.36	-0.53	0.96	1.44	2.97	-0.44	2.54	0.73	1.1	0.83	1.8	-1.57
10012665766	4211	MEIS1	NM_002398	NM_002398		HSG00212601	0.4	0.33	0.27	1.29	0.48	-0.25	-0.19	-0.28	0.95	0.07	0.39	0.17	0.78	-0.37	-0.64	1.14	3.73	-0.05	2.47	1.85	1.33	-0.28	0.81	-0.88	-0.46	-0.72	0.6	-0.64	0.82	3.5	-0.64	0.39	2.88	-1.32	-0.19	0.83	-1.13	3.5	0.17	-0.75	-1.54	0.1
10012675441	79781	IQCA	NM_024726	non-public		HSG00212602	-0.68	-0.56	-0.71	-0.8	-0.48	0.02	0.22	-0.5	-0.28	-0.56	-0.36	-0.51	-0.06	1.02	-0.16	-0.79	-0.07	-1.54	-0.74	0.13	0.9	-0.96	2.4	0.02	0.92	1.73	1.99	-0.58	-0.06	0.09	-0.96	1.05	-0.5	0.05	-0.58	-0.65	-0.34	1.01	-0.56	0.25	0.5	-0.79
10012668222	80856	KIAA1715	NM_030650	non-public		HSG00212698	0.85	0.31	1.99	2.25	-0.58	1.34	-0.82	0.43	0.94	-0.07	-0.8	0.19	0.72	1.6	-1.03	2.43	-0.1	1.47	-0.06	-0.91	-0.55	0.54	0.96	0.49	-1.88	0.68	-1.01	0.73	0.42	0.47	0.25	-1.69	-0.84	-1.13	2.5	-0.57	0.2	-1.45	0.9	-0.54	0.45	0.66
10012689327	2677	GGCX	NM_000821	NM_000821		HSG00212987	0.19	0.63	0.18	0.03	-0.18	0.16	-0.22	0.05	0.19	0.41	-0.47	0.27	-0.01	0.29	-0.31	0	0.34	0.13	-0.01	0.07	-0.05	0.75	0.84	-0.31	-0.07	0.23	0.06	0.05	-0.15	-0.01	-0.35	0.48	0.24	-0.29	0.07	0.39	0.12	-0.17	-0.2	0.2	-0.18	-0.07
10012670872	6382	SDC1	NM_002997	NM_002997		HSG00212990	-0.59	1.24	0.11	-0.08	0.85	0.6	0.58	3.8	-1.48	0.33	0.51	2.02	0.66	0.16	-0.02	-0.34	2.84	-0.56	0.39	0.06	1.06	-0.42	0.19	0.07	-0.19	-0.2	2.64	-0.3	-0.45	0.12	-0.72	-0.03	-0.36	-0.7	-0.1	0.89	-0.97	0.37	-0.75	0.73	-0.37	-0.6
10012686131	129880	BBS5	NM_152384	non-public		HSG00212996	-0.35	-0.37	0.18	0.65	3.18	-0.19	0.71	-0.21	-0.69	0.37	0.75	-0.16	0.27	-0.25	-0.61	0.26	0.62	-0.01	-0.49	1.95	-0.21	-1.04	-2.47	-1.04	-0.55	-1.07	-0.33	-0.21	-0.06	-0.41	-0.13	-1.51	2.09	0.26	0.08	0.88	0.91	-1.07	-0.1	-0.56	0.35	0.26
10012684862	4436	MSH2	NM_000251	NM_000251		HSG00212998	3.04	3.95	0.89	0.81	0.98	1.66	-1.14	2.51	3.51	1.76	-0.39	2.15	0.44	0.68	-3.57	0.56	-1.18	0.29	-0.75	-0.65	-0.62	0.34	-0.33	0.09	-1.49	-1.72	-0.56	2.61	0.83	-0.31	0.08	-1.49	-0.5	-0.49	0.83	-0.56	0.35	-1.59	-0.82	-1.12	-1.09	1.08
10012687327	7173	TPO	NM_000547	NM_000547		HSG00213004	-0.5	0.42	-0.15	0.73	0.49	-0.22	0.28	-0.97	0.48	-0.4	-0.1	0.08	1.3	0.02	0.93	0.5	1.02	0.84	1.63	0.38	0.42	-0.66	0.32	0.18	0.57	0.66	-0.26	0.61	0.45	-0.61	0.26	0.03	0.68	-0.21	0.63	0	0.7	-0.16	0.42	0.29	0.49	-0.29
10012674198	4999	ORC2L	NM_006190	NM_006190		HSG00213021	-0.25	-0.38	0.11	1.09	-0.74	1.01	-0.58	1.99	0.33	-0.67	0.25	0.05	-0.34	0.15	-1.38	-0.07	-0.7	-0.09	-1.03	-0.3	0.13	-1.12	0.84	0.99	0.85	-0.06	0.98	-0.58	-0.17	-0.94	0.2	-0.31	-0.38	-0.02	-0.61	-0.24	-0.46	0.43	-0.65	-0.57	-2.37	-0.79
10012670767	84812	PLCD4	NM_032726	non-public		HSG00213031	-0.22	0.78	0.42	1.28	0.13	-0.54	-0.68	1.72	-0.84	0.7	0.09	0.53	1.2	0.81	-0.09	-0.01	-0.04	0.29	-0.11	-0.06	0.18	-0.55	0.18	0.28	0.27	0.04	0.71	0.65	0.23	0.12	0.36	0.97	-0.27	1	0.34	-0.59	0.14	-0.22	-0.38	0.45	0	-0.6
10012687903	2673	GFPT1	NM_002056	NM_002056		HSG00213033	2.65	2.77	0.94	0.93	-0.68	-0.33	-1.38	0.64	0.76	1.41	1.46	3.05	1.16	-0.52	-0.65	2.07	-0.19	0.54	-0.19	-1.24	-0.04	-0.55	-0.54	-0.11	-0.48	-0.14	-1.09	1.53	0.66	0.42	0.17	-1.15	0.41	0.54	1.04	-0.79	-0.08	-1.05	-0.54	-0.75	0.7	0.62
10012668366	56896	DPYSL5	NM_020134	NM_020134		HSG00213052	0.08	0.1	-0.28	-0.3	2.49	0.03	0.73	-0.49	-0.29	-0.15	-0.84	-0.26	0.96	0.28	0.22	-0.45	-0.16	0.1	-0.53	0.99	0.09	0.23	-0.44	-0.84	-0.47	-0.13	-0.1	-0.41	-0.53	0.26	-0.07	0.28	-0.02	0.1	-0.23	1.07	-0.15	-0.74	-0.58	0.87	0.09	0.22
10012687263	5378	PMS1	NM_000534	NM_000534		HSG00213054	2.38	3.5	1.37	0.74	0.64	1.39	-0.46	1.54	1.02	1.96	-0.29	0.9	0.27	-0.3	-0.84	0.89	-0.8	0.92	-0.26	-0.26	-0.38	0.61	-1.11	0	-1.19	-1.91	-1.06	3.41	0.23	0.07	1.14	-1.37	0.45	-1.22	3.1	-0.71	0.6	-1.85	-0.43	-1.27	-0.7	1.38
10012673901	50485	SMARCAL1	NM_014140	NM_014140		HSG00213060	-0.09	0.71	0.41	0.78	0.06	0.26	-0.83	-0.27	-0.29	0.6	1.01	0.01	-0.41	0.37	-0.82	0.61	0.01	0.2	-0.38	0.2	0.45	0.77	0.72	0.24	-0.23	0.22	0.89	0.33	0.27	1.21	-0.16	0.22	-0.18	0.34	0.41	0.08	-0.82	0.39	0.1	0.87	-0.82	0.74
10012686795	80705	TSGA10	NM_025244	non-public		HSG00213063	-1.17	0.44	-0.51	-0.42	1.06	1.31	3.56	-0.31	1.09	0.59	0.27	0.52	-1.67	3.79	0.17	-0.32	0.45	-0.87	0.26	-0.08	-0.15	-0.76	0.05	-0.08	-0.12	0.1	-0.73	0.23	-0.05	0.4	0.21	-1.06	-1.06	-0.52	-1.29	1.11	-1.43	-1.14	0.79	-0.29	-0.33	0.85
10012683434	5534	PPP3R1	M30773	M30773		HSG00213064	0.52	-0.06	-0.07	-0.05	3.29	0.93	0.84	0.13	-0.75	0.68	1.29	1.38	1.08	-0.72	0.01	-0.56	-0.81	0.11	0.26	-0.13	-1.19	-0.44	0.11	0.56	-0.65	0.48	-0.19	-0.2	1.07	0.08	-0.09	-0.33	-0.19	0.24	-0.26	-0.27	-0.18	-0.77	-0.26	-0.71	-0.03	-0.88
10012685790	54884	RetSat	NM_017750	NM_017750		HSG00213070	-0.13	0.15	0.7	-0.07	-0.57	0.01	-0.53	1.06	1.44	0.14	-0.26	-0.42	-1.3	-0.78	-0.65	-0.2	-0.32	0.73	1.72	0.12	-0.32	0.17	0.39	2.14	-0.17	0.61	0.1	-0.27	-0.16	0.14	0.67	0.09	-0.25	1.38	0.51	-0.25	-0.75	2.67	1.66	-0.1	0.63	-0.03
10012676741	64859	FLJ22833	NM_022837	non-public		HSG00213072	-0.86	-1.96	-2.1	-0.22	-0.25	-0.25	0.28	0.62	-0.39	0.26	-0.74	0.4	3.17	-0.78	0.84	-0.82	-0.61	-0.88	0	-0.64	0.72	-1.92	1.23	1.76	3.01	0.22	0.15	-0.85	1.14	-2.28	0.2	0.09	0.9	-0.58	-1.53	-0.87	-1.49	0.23	0.3	-1.06	-0.84	-2.65
10012679079	3300	DNAJB2	NM_006736	NM_006736		HSG00213074	-1.72	-0.62	-3.11	-2.06	3.57	-1.24	1.78	-0.19	-1.39	-0.72	0.32	-0.76	2.76	-0.59	0.15	-0.86	0.52	-1.51	-1.2	3.66	0.21	0.33	-0.57	-0.44	1.16	-0.82		-3.3		-1.82	-1.19	0.11	-0.02	-0.37	-2.68			-0.58		-0.44	-0.57
10012684502	91404	SESTD1	AL122046	AL122046		HSG00213076	0.16	0.88	0.88	-0.31	-1.94	-0.99	-0.48	1.93	-0.01	-0.18	-0.44	0.45	0.74	0.56	0.2	2.26	-0.74	0.78	0.49	-0.45	-0.54	0.14	-0.06	0.45	0.06	-0.05	-0.35	0.92	0.67	0.03	0.18	-0.36	1.02	0.41	0.95	-0.52	0.5	-0.3	0.49	0.09	1.18	0.79
10012675830	10058	ABCB6	NM_005689	NM_005689		HSG00213082	0.15	0.64	-3.32	-2.75	3.38	0.03	1.92	1.83	2.77	-0.8	-0.3	-1.27	-0.17	-1.02	-2.2	-3.09	3.3	0.34	-2.05	3.46	2.61	0.53	-0.02	0.97	-0.56	-2.27	3.43	-1.86	-0.7	-0.3	-1.2	0.14	-0.42	0.2	-3.11	1.74		0.8	-2.72	1.13	-2.75	-1.03
10012684775	3973	LHCGR	NM_000233	NM_000233		HSG00213084	1.07	0	0.15	-0.42	-0.54	0.33	-0.56	0.51	0.18	0.87	0.46	0.83	0.24	0.33	0.82	-0.42	2.14	0.12	0	-0.27	0.02	-0.11	-0.11	-0.41	-0.29	-0.16	0.28	-0.64	-1.06	-0.15	0.1	0.25	-0.48	-1.47	-0.68	1.59	-0.74	-0.23	-0.33	-0.03	0.03	-0.8
10012684524	3769	KCNJ13	AJ007557	AJ007557		HSG00213086	-0.65	-0.01	-1.88	-0.83	0.25	0.2	0.02	0.04	0.38	-0.35	0.58	-0.39	-0.95	-0.47	0.2	-1.01	0.91	-0.64	-0.72	0.25	-0.31	-0.18	0.31	-0.47	0.41	-0.53	-0.24	-0.79	-0.45	-0.07	-0.76	0.2	-0.93	-0.43	-0.53	0.41	-0.26	0.18	-0.07	0.15	0.16	-0.34
10012683311	22950	SLC4A1AP	NM_018158	NM_018158		HSG00213089	0.06	-1.02	-0.25	0.83	-1.32	0.24	-1.12	-0.04	0.41	-0.6	-0.26	0.21	-1.28	0.49	-0.67	0	-0.3	0.36	0.25	0.07	0.72	-1.02	1.97	0.94	0.54	1.21	0.31	-0.12	0.55	0.01	-0.54	0.02	-0.22	0.19	-0.28	-0.4	-0.14	0.54	0.53	-0.01	-0.09	-0.46
10012686215	90	ACVR1	NM_001105	NM_001105		HSG00213093	0.67	-0.06	-0.02	-0.6	-0.2	-0.42	-0.24	-0.55	2.23	1.12	1.7	1.47	-0.23	-1.14	0.09	-0.89	0.74	-0.09	1.67	0.47	-2	-0.79	-0.41	1.29	0.8	-1.34	-0.49	1.03	0.81	0.94	-0.1	-0.41	3.15	-0.14	-0.24	-0.5	-0.75	0.43	0.13	-0.61	-0.41	-0.55
10012683695	55677	FLJ10006	AK001717	AK001717		HSG00213094	-1.84	-0.59	-0.2	0.87	-1.65	-1.43	-2.99	0.45	-0.08	-1.04	-1.46	-0.51	-1.05	1.81	-0.68	0.54	-0.21	-0.34	-0.77	0.34	2.31	-0.55	1.58	0.04	1.72	0.52	1.32	0.18	-0.04	-0.99	-0.41	0.98	-0.05	-0.15	-0.25	-0.32	0.59	-0.3	-0.79	0	-1.28	-0.01
10012688528	2019	EN1	NM_001426	NM_001426		HSG00213095	-3.98	-1.93	-4.32	-2.96	5.9	-1.19	4.17	-3.45	-4.03	-2.07	-1.61	-3.34	0.12	-0.66	-0.77	-3.68	-0.6	-2.29	-2.58	4.97	-1.33	1.69	-4.3	-1.89	-0.84	-3.55	0.11	-4.21	-3.81	-3.18	-0.2	-1.6	-0.72	-1.03	-4.32	5.28	0.24	-3.73	-3.7	-1.02	-3.11	-1.76
10012669401	9392	TGFBRAP1	NM_004257	NM_004257		HSG00213099	-0.04	0.41	0.36	0.06	-0.28	-1.12	-0.84	-0.09	1.29	-0.45	-0.48	-0.11	-0.36	2.19	-0.34	2.24	0.13	0.1	0.01	0.51	0.93	0.52	0.06	-0.68	-0.22	0.67	-0.13	-0.12	-0.49	0.56	0.18	-0.44	-0.35	0.3	0.18	0.13	0.36	-0.42	0.02	0.2	-0.13	0.97
10012671434	8604	SLC25A12	NM_003705	NM_003705		HSG00213101	-0.34	0.32	1.48	0.38	-0.35	-0.07	-1.02	1.36	0.42	0.3	0.33	-0.05	-0.43	-0.17	-1.04	-1.61	-0.76	0.15	0.5	-0.1	-0.83	1.05	-0.84	0.06	-0.02	-0.39	-0.35	0.74	0.94	-0.15	0.42	-0.15	0.88	1.24	0.37	-0.13	0.36	-0.11	-0.05	-0.36	-0.92	0.24
10012669677	79586	CHPF	NM_024536	non-public		HSG00213103	-0.14	-0.21	-0.07	-0.31	0.37	-0.16	0.85	-0.53	-0.64	-0.29	-0.09	-0.82	-0.37	0.66	0.13	0.37	-0.1	0	0.01	0.46	0.32	0.41	-0.07	-0.53	-0.04	-0.22	0.8	-0.42	-0.6	0.5	-0.22	0.76	0.04	-0.38	-0.4	0.7	0.07	-0.21	-0.32	0.58	0.09	0.36
10012668779	130535	KCTD18	NM_152387	non-public		HSG00213105	0.26	-0.16	2.59	0.97	-1.04	0.75	-2.23	2.36	2.52	0.48	-0.62	0.35	-0.63	-1.15	-0.52	0.98	-0.62	1.69	0.9	-1.41	-1.62	-0.1	-0.55	1.13	-0.54	1.25	-0.77	0.87	2.96	0.08	1	-1.22	-0.11	1.3	1.64	-0.67	0.43	-0.36	3.64	-1.88	0.71	0.06
10012674481	81606	LBH	NM_030915	non-public		HSG00213109	-3.36	-0.66	-2.86	-1.67	3.25	-3.22	-1.29	-2.24	-0.13	-2.06	1.94	-2.67	-3.16	-0.1	0.66	-4.61	2.63	-3.01	-2.16	4.36	1.4	1.69	-0.35	-1.8	3.01	-2.26	3.29	-3.12	-3.58	-0.71	-2.01	-0.27	2.32	-0.4	-2.56	1.86	1.22	-2.19	-3.05	-0.9	-2.63	-1.67
10012674904	3552	IL1A	M28983	M28983		HSG00213111	-1.94	-0.03	0.91	2.41	-1.68	-1.17	0.01	0.34	-0.66	-1.22	-1.62	-0.85	-1.69	1.25	2.75	3.93	-0.54	3.32	1.23	0.35	0.18	0.12	2.9	0.02	0.4	3.23	-0.09	-0.02	0.16	1.43	-0.05	-1.24	0.31	-0.75	0.22	-1.1	0.44	-0.16	3.27	1.1	3.54	0.21
10012667731	9330	GTF3C3	NM_012086	NM_012086		HSG00213112	0.42	1.03	0.89	1.34	-0.18	0.43	-0.32	1	0.32	1.25	0.25	0.66	-0.15	-0.01	-0.99	0.3	-0.7	1.27	0.17	-0.27	-0.18	0.15	0.17	0.05	-0.65	-0.15	-0.41	0.89	0.44	0.08	0.16	-0.57	0.33	0.04	0.58	-0.23	0.21	-0.47	-0.35	0	-0.85	0.45
10012684225	3030	HADHA	NM_000182	NM_000182		HSG00213114	1.4	0.84	0.75	0.75	-0.03	2.59	-0.05	-0.84	-0.82	2	2.64	1.54	-0.66	0.19	-0.82	-0.54	-0.57	0.75	0	-0.02	-0.84	-0.07	-0.22	-0.44	-0.67	-0.09	0.03	0.22	-0.03	0.84	-0.53	-0.14	-0.56	0.26	0.33	0.08	0.44	0.03	-0.21	1.91	-1.01	0.44
10012689161	3760	KCNJ3	NM_002239	NM_002239		HSG00213115	-0.2	-0.08	-1.55	-0.35	0.13	0.17	0.28	-0.25	-0.3	1.04	0.38	0.35	0.82	0.46	-0.03	-0.38	0.72	0.15	0.29	0.29	0.25	-0.33	-1.38	-1.42	0.15	2.27	0.23	-0.21	-0.58	-0.78	1.92	1.93	1.72	-2.2	-0.65	1.78	-0.45	0.03	0.53	0.83	-0.82	-0.4
10012673997	30818	CSEN	NM_013434	NM_013434		HSG00213117	0	-0.32	-0.08	-0.94	0.32	0.04	0.36	0.3	-0.43	0.51	0.09	0.14	-0.61	0.19	0.77	0.14	-5.28	0.36	0.89	0.13	-0.05	-0.53	-0.06	-0.15	1.25	-0.13	-0.17	-0.09	0.79	-0.23	3.01	-0.35	-2.78	-0.25	0.02	0.52	0.26	0.35	0.05	1.28	0.07	-0.16
10012680598	22868	KIAA0971	NM_014929	NM_014929		HSG00213119	0.34	0.89	0.23	1.57	0.5	1.06	-0.35	0.35	0.75	0.94	0.73	0.2	0.48	0.38	-0.74	-0.1	-0.22	-0.04	-1.45	-0.65	-0.36	-0.13	-0.16	-0.2	-0.28	-0.47	0.65	1.28	0.49	-0.38	0.6	-0.2	0.24	-0.35	0.67	0.01	0.52	-1.27	-1.65	-0.47	-1.39	0.56
10012685649	54867	FLJ20254	NM_017727	NM_017727		HSG00213120	0.51	-0.24	-0.75	-0.03	-0.5	-0.34	0.3	-0.22	0.2	-0.08	-0.62	-0.41	0	1.9	0.24	0.23	-0.06	-0.65	-0.22	0.48	1.5	-0.27	0.03	-0.53	0.24	-0.11	-0.14	-0.22	-0.61	-0.13	-0.04	0.51	-0.17	-0.29	-0.12	0.21	-0.25	-0.21	-0.56	-0.1	0.03	0.19
10012689347	3579	IL8RB	NM_001557	NM_001557		HSG00213122	-0.99	-3.2	0.52	-1.4	0.19	-1.04	-0.4	-1.45	-0.18	-2.19	-2.25	-0.13	-0.67	-4.48	3.8	-1.92	0.76	-3.44	0.14	-1.45	-1.13	-2.64	3.2	0.26	3.02	2.21	0.38	-1.27	0.98	2.4	-0.39	0.96	-1.23	-2.66	0.66	-0.41	-1.96	1.06	0.45	-3.63	-0.58	-4.33
10012676725	10170	DHRS9	NM_005771	NM_005771		HSG00213123	0.25	-0.43	-1.28	-0.58	0.65	1.3	1.04	1.36	-0.63	-1.27	-1.66	-1.08	0.37	-0.45	-1.02	-0.44	-0.74	-2.38	-1.57	-0.55	0.22	0.11	0.83	1.39	-0.89	-1.13	-0.04	-2.06	3.37	1.97	0.24	-0.44	-0.84	0.13	-1.4	-0.45	-0.48	2.71	-1.58	-2.23	0.5	-1.37
10012685699	55622	FLJ20272	NM_017735	NM_017735		HSG00213124	1.92	1.08	1.55	0.68	1.47	0.81	0.13	-0.04	0.87	-0.13	0.64	0.61	0.15	-0.35	-1.48	0.35	-0.5	0.07	-0.58	-0.46	0.5	1.23	-0.6	-0.59	-1.02	-0.93	0.52	1.32	0.27	1.44	0.99	-0.25	-0.09	0.02	1.65	-0.04	0.8	-0.39	-1.16	-0.72	-1.23	0.96
10012679613	60526	FLJ21820	AL137397	AL137397		HSG00213125	0.62	1.76	0.5	0.28	-0.06	0.56	-0.92	0.51	0.38	0.58	2.61	1.86	-0.55	1.62	-2.05	0.66	-0.08	0.47	-1.32	-0.44	-0.73	1.32	0.52	-1	-0.47	-0.21	0.55	1.21	1.63	1.33	0.58	-0.48	-0.39	-1.17	0.37	-0.11	1.6	-0.61	-1.28	0.46	-1.95	1.14
10012675330	7841	GCS1	NM_006302	NM_006302		HSG00213126	-0.3	0.59	0.28	-0.18	-0.08	-0.47	-0.48	0.63	0.29	0.86	-0.4	-0.33	-0.4	-0.46	-0.6	0.03	0.08	-0.08	-0.48	0.21	-0.29	0.32	0.1	-0.76	-0.04	-0.01	0.56	0.11	-0.77	-0.58	-0.05	0.49	0.08	-0.18	-0.65	1.02	-0.14	0.09	-0.56	0.37	-1.07	-0.19
10012674848	9427	ECEL1	NM_004826	NM_004826		HSG00213127	-1.69	-0.66	-0.85	-0.09	-0.04	-0.39	0.79	-1.71	-1.13	-0.17	-0.55	-1.11	-0.44	2.2	0.81	-0.59	1.3	-1.2	-0.21	1.99	0.5	-0.18	-0.84	-1.27	0.01	-0.49	0.63	-1.06	-1.72	-0.89	-0.06	3.39	0.18	-1.18	-1.1	1.45	-0.01	-0.24	-0.62	1.38	-0.15	0.34
10012676755	80255	SLC35F5	NM_025181	non-public		HSG00213128	0.5	1.71	2.28	1.02	0.03	2.35	-0.47	3.3	1.2	3.62	0	4.46	2.83	-1.75	-2.6	0.68	-3.51	-0.17	-0.36	-1.7	-1.42	-0.23	-2.53	0.49	-2.06	-0.73	-1.89	1.27	1.71	-0.44	2.01	-1.59	-0.29	0.26	2.8	-0.98	-0.92	-0.54	-0.86	-2.24	-1.23	-0.77
10012665910	66037	BOLL	NM_033030	non-public		HSG00213130	0.92	0.2	-0.54	-0.45	0.53	-0.03	2.41	-0.83	-1.36	0.06	0.14	0.08	-0.74	-0.6	-0.21	-0.02	1.25	0.2	-0.82	0.08	-1.5	-0.07	-0.48	1.53	-2.07	0.67	0.4	-0.2	1.94	3.41	3.58	-3.95	2.11	0.37	-0.67	4.44	-0.99	0.4	0.16	0.7	-1.16	1.7
10012672289	2660	GDF8	NM_005259	NM_005259		HSG00213131	-0.06	0.52	3.19	0.51	0.93	0.17	-0.38	0.51	0.33	-0.48	0.31	0.29	0.35	-0.97	-0.23	1.09	2.39	0.85	1.82	-0.36	0.62	-0.17	1.06	0.73	-0.28	0.53	0.29	-1.66	1.25	-2.3	-0.86	3.88	-2.02	-1.22	-0.54	-0.08	0.7	0.65	0.35	1.17	0.39	-0.11
10012680404	83879	CDCA7	NM_031942	non-public		HSG00213132	1.62	4.05	4.05	0.75	-0.85	0.74	-2.3	3.98	1.38	3.94	-0.11	2.78	-0.29	0.02	-5.39	1.02	-1.27	0.64	-0.09	-1.52	-2.64	3.7	-3.7	-1.67	-4.96	-2.19	-1.28	3.62	1.19	0.87	1.79	-1.44	-0.64	0.36	3.35	-0.29	1	-1.31	-0.84	-1.45	-0.28	3.16
10012678222	4144	MAT2A	NM_005911	NM_005911		HSG00213133	1.16	0.82	0.79	-0.13	0.17	1.25	-0.83	0.75	0.35	1.27	-0.32	-0.17	-0.3	0.1	-0.33	-0.25	-0.09	0.23	-0.41	-0.67	-0.1	0.18	-0.18	-0.02	-0.68	-0.51	0.24	1.66	1.15	0.58	0.51	-0.26	-0.79	0.99	0.62	-0.23	-0.51	0.65	-0.13	-0.06	0.09	0.67
10012672877	91543	RSAD2	AF026941	AF026941		HSG00213134	-3.29	-0.1	0.35	-4.18	3.52	-2.81	0.36	0	-1.51	-3.3	-1.99	-3.06	-3.91	-1.06	-0.7	-4.29	4.58	-0.97	-2.13	0.54	-1.11	0.45	2.06	3.24	-1.37	-3.97	2	-3.71	-0.25	3.81	-2.72	-2.87	-0.33	-1.99	-0.09	-0.24	0.69	-2.42	-2.52	-0.67	-0.82	-1.39
10012667093	5000	ORC4L	NM_002552	NM_002552		HSG00213136	-0.25	0.46	0.08	-0.62	-0.17	0.89	0.58	0.07	0.57	0.99	0.53	-0.07	0.01	-0.03	0.08	-0.75	-0.09	-1.07	0.54	-0.31	-0.1	-0.4	-0.12	0.65	0.19	-0.14	-0.1	0.54	0.34	0.65	-0.36	-0.24	-0.1	-0.31	0.72	0.36	-0.55	0.33	-0.22	-0.3	0.05	0.17
10012674948	9486	CHST10	NM_004854	NM_004854		HSG00213138	-0.22	0.62	-0.76	-0.32	1.04	-0.2	1.82	-0.26	-0.04	-0.12	0.51	-0.17	0.49	1.07	-0.57	-0.88	-0.12	-0.3	-0.76	0.48	0.3	0.34	-0.23	-1.11	-0.63	0.06	1.89	-0.32	-0.68	0.64	-0.46	0.26	-0.71	-0.06	-0.22	0.76	0.56	-0.32	-0.62	0.62	-0.61	1.25
10012685571	6819	SULT1C1	NM_001056	NM_001056		HSG00213139	0.06	0.89	0.43	0.36	0.8	0.21	-0.46	-0.09	-0.02	0.21	0.48	0.24	0.42	0.31	0.21	0.55	0.25	0.35	-0.12	0.13	-0.03	0.42	-0.11	-0.48	-0.59	0.21	0.18	-0.6	-0.07	0.2	-0.32	0.23	-0.38	0.04	0.01	0.51	-0.03	-0.08	-0.03	0.41	0.37	0.16
10012678272	9689	BZW1	NM_014670	NM_014670		HSG00213140	2.27	0.38	1.8	0.5	-0.15	2.21	0.24	1.91	1.21	1.02	-0.39	1.48	-0.58	-0.31	-0.94	-0.65	-1.09	0.44	0.75	-1.8	-1.62	-0.15	-1.59	1.09	-1.13	-0.99	-0.92	2.2	0.72	0.23	0.88	-0.87	-0.1	-0.13	1.4	-0.7	-0.4	0	0.64	-0.73	1.57	0.83
10012668836	5610	EIF2AK2	NM_002759	NM_002759		HSG00213141	-1.54	-1.9	-0.51	-1.06	-1.81	-1.05	-1.73	0.76	0.79	-3.56	-2.16	-1.76	0.57	-0.36	0.07	1.59	-0.15	-0.12	-0.5	0.37	3.1	-0.84	0.79	0.21	0.82	2.12	1.41	-1.24	-0.03	0.47	0.36	-0.89	-0.45	-0.44	0.12	-1	-0.09	-0.36	0.48	-0.56	0.82	-1.98
10012680068	23397	BRRN1	D38553	D38553		HSG00213142	0.45	2.07	-0.88	1.45	-0.02	-0.94	-2.91	0.81	-0.83	-0.06	0.15	0.94	-0.8	-0.38	-2.36	-0.12	-0.38	0.24	-0.68	0.09	0.07	-0.03	1.29	0.81	-1.34	-0.89	0.39	-0.61	-0.12	0.2	-1.9	-0.09	-0.98	1.52	-0.76	0.02	0.75	-1.13	-0.39	0.62	-2.02	-1.3
10012682658	51318	MRPL35	NM_016622	NM_016622		HSG00213143	0.2	0.87	-0.18	2.87	0.82	0.18	1.36	0.25	0.07	0.46	0.72	-0.43	0.94	0.67	-2	0.45	-0.42	-0.69	-0.95	-0.42	-0.03	-0.01	-0.76	-0.34	-0.15	-0.63	1.6	0.4	0.27	-0.06	0.43	-0.35	0.22	-0.31	0.17	0.2	0.39	-0.7	-0.91	-0.52	-1.12	0.22
10012675533	26469	PTPN18	NM_014369	NM_014369		HSG00213145	-0.07	-0.58	0.41	-1.13	-0.99	-0.45	-1.14	-0.49	-0.55	-0.29	1.08	-0.31	-0.16	-0.41	0.32	-0.1	-0.25	-0.13	0.21	-0.24	-0.38	-0.44	-0.46	-0.32	1.95	0.67	-0.21	-0.13	-0.11	0.27	-0.51	0.22	0.69	0.33	0.09	0.04	-0.45	-0.06	-0.04	0.05	0.1	-0.52
10012682902	3549	IHH	NM_002181	non-public		HSG00213183	0.04	-0.11	-0.05	0.13	0.44	0.07	0.55	0.16	1.78	-0.07	-0.07	-0.08	-1.39	-0.15	-0.4	0.28	0.49	0.33	-0.82	0.83	0.97	0.56	0.3	0.08	0.19	0.27	0.09	-0.03	0.24	0	0.11	-0.04	0.08	-0.09	0.17	-0.31	0.67	0.66	-0.06	0.37	0.75	0.1
10012686154	130013	ACMSD	NM_138326	non-public		HSG00213286	-1.13	-0.84	2.24	1.89	0.2	-0.22	0.23	0.82	2.63	0.6	0.53	-0.03	0.34	-0.32	-0.08	0.67	0.61	1.16	1.67	-0.95	0.73	0.01	1.43	0.25	0.71	1.53	0.54	-0.72	-0.83	-0.11	1.86	-0.07	0.86	-0.52	-0.03	-0.04	0.16	2.53	0.33	0.14	-0.91	0.35
10012665800	3233	HOXD4	X04706	X04706		HSG00213290	0.21	-0.57	1.45	-0.02	0.58	0.39	2.94	0.48	-1.5	-1.04	0.56	-3.97	0.72	-0.45	0.27	-0.37	-1.44	1.73	0.46	0.78	0.37	-1.55	-1.38	-0.46	1	-1.68	-3.12	4.41	0.79	2.23	4.05	4.94	-1.17	4.07	4.41	-3.96	3.13	4.34	1.41	2.08	1.61	-0.31
10012677940	51011	FAHD2A	NM_016044	NM_016044		HSG00213294	0.47	0.79	-0.09	0.72	-0.21	1.33	-0.18	-1.55	-0.96	0.37	1.06	-0.06	-0.46	3.41	-1.04	-0.35	0.02	0.27	-0.86	0.03	-0.17	1.52	-0.15	-1.53	-0.93	-0.9	1.52	-0.41	-1.2	0.42	-0.8	0.6	-0.42	-0.64	-0.53	2.04	0.8	-1.09	-1.15	2.63	-1.63	1.2
10012668663	5510	PPP1R7	NM_002712	NM_002712		HSG00213297	0.16	0.28	0.07	0.02	-0.14	1.19	-0.67	0.24	0.42	0.9	0.56	-0.38	-1.02	-0.14	-0.17	-0.51	-0.35	-0.56	-0.57	-0.27	-0.75	-0.62	0.07	-0.18	-0.21	-0.4	-0.03	0.28	0.29	0.34	-0.48	-0.15	0.12	0.44	-0.02	0.09	-0.42	0.15	-0.31	-0.25	0.03	0.21
10012665548	72	ACTG2	NM_001615	NM_001615		HSG00213300	0.17	-0.29	0.3	0.16	-0.1	-0.17	-0.01	0.24	-0.09	-0.25	-0.88	0.5	1.36	0.47	0.67	-0.23	0.48	-0.45	1.6	-0.06	1.01	0.04	0.82	1.1	1.13	2.37	-0.82	0.76	0.79	-0.81	2.93	-0.51	-0.08	1.78	0.1	-2.4	1.59	1.58	2.59	0.02	0.45	2.96
10012669621	8440	NCK2	NM_003581	NM_003581		HSG00213306	0.57	-0.25	0.48	-0.48	-0.09	0.36	0.35	-0.51	-0.01	0.14	0.5	-0.07	-0.03	-0.16	0.96	0.19	0.32	-0.01	0.3	0.25	0.02	0.51	-0.23	0.03	0.28	1.52	-0.02	0.05	0.66	0.15	0.17	0.42	0.19	0.38	0.43	-0.1	-0.8	0.77	0.78	-0.24	2.33	0.96
10012677407	10651	MTX2	NM_006554	NM_006554		HSG00213326	0.52	0.81	0.8	1.72	-0.72	0.4	-1.55	0.69	-0.22	-0.2	-0.04	0.18	-0.75	1.41	-1.64	1.21	-0.73	0.29	-0.39	-0.28	-0.45	1.12	0.03	0.07	-0.44	-0.09	0.59	1.2	0.52	0.5	0.04	-0.1	0.14	0.39	0.82	0.09	1.36	-0.35	-0.25	0.08	-0.72	1.77
10012677318	10213	PSMD14	NM_005805	NM_005805		HSG00213329	2.12	1.55	1.23	1.21	0.45	1.64	-0.46	1.38	0.88	1.49	0.36	1.59	-0.67	0.05	-1.62	-0.15	-1.01	0.48	-0.5	-0.53	-0.36	0.28	-0.68	0.59	-1.48	-1.21	-0.28	1.34	0.58	0.71	0.26	-0.22	-0.2	0.78	0.86	-0.41	0.01	-0.48	-0.87	-0.26	-0.28	0.65
10012669140	23498	HAAO	NM_012205	NM_012205		HSG00213332	-0.44	0.37	-0.66	-0.1	-0.2	-0.17	-0.01	-0.12	-0.6	0.76	0.61	-0.53	-0.62	0.85	0.45	-0.57	0.57	0.36	0.36	0.26	-0.2	1.34	-0.33	-0.92	0.34	-0.18	-0.24	-0.8	-0.31	1.45	-0.53	0.14	-0.22	0.27	-0.62	1.21	0.64	0.1	0.73	1.89	-0.14	0.9
10012674032	9419	CRIPT	NM_014171	NM_014171		HSG00213334	-0.02	0.5	0.54	0.53	0.6	1.84	0.63	0.02	0.27	0.77	0.71	0.95	0.8	-0.1	-0.29	-0.22	-1.31	-0.62	-0.26	-1.03	-0.81	-0.44	0.52	0.27	-0.45	0.74	0.03	0.04	0.68	1.19	0.15	-0.09	0.34	0.64	1.02	-0.73	-1.04	-0.39	0	-0.48	0.51	0.02
10012666082	8802	SUCLG1	AF104921	AF104921		HSG00213339	1.28	-0.19	0.07	0.72	-0.26	2.41	1.85	0.37	0.06	0.46	0.93	1.06	0.57	0.07	-1.31	-0.48	-0.83	0.15	-0.53	-0.57	-0.4	-0.48	0.49	-0.23	-0.45	-0.12	-0.19	0.16	0.37	0.31	0.13	-0.06	-0.43	0.12	0.03	-0.06	-0.28	-0.03	-0.71	0.44	0.02	-0.01
10012666483	822	CAPG	NM_001747	NM_001747		HSG00213341	0.39	-1.49	0.45	-0.79	-1.27	3.64	1.9	-0.5	-0.33	0.3	1.51	-0.28	-0.21	0.1	-0.75	-1.58	0.17	0.51	0.11	-0.16	-0.46	-0.44	1.12	0.62	-0.58	0.16	0.2	-0.84	0.22	0.54	-0.57	1.17	-0.61	1.34	-0.64	0.39	-1.31	2.59	-0.33	3.37	1.19	0.55
10012688853	130367	SGPP2	NM_152386	non-public		HSG00213358	-0.8	-1.19	0.03	0.21	-0.27	0.17	2.59	-0.45	-1.01	-1.73	-0.23	-1.37	0.39	0.21	0.17	-0.07	-0.21	0.78	0.62	0.31	-0.3	0.11	0.86	0.77	0.8	0.34	-0.53	1.82	0.73	-0.08	-0.46	0.76	-0.25	0.31	0.09	-1.36	0.47	0.79	0.32	-0.1	0.29	-0.3
10012667342	64080	RBKS	NM_022128	non-public		HSG00213361	0.13	0.97	0.15	0.87	-1.38	1.59	0.94	-0.3	-0.02	0.93	0.5	0.23	-0.31	1.26	-1.06	-0.51	-0.41	0.45	0	0.08	-0.88	0.56	0.21	-0.43	-0.57	-0.11	0.18	-0.33	0.26	-0.25	-0.56	0.23	-0.44	-0.13	-0.47	0.62	0.14	0.4	-0.17	2.75	-0.34	1.04
10012676370	27177	IL1F8	NM_014438	NM_014438		HSG00213369	-0.18	0.65	-0.49	-0.22	0.19	0.21	-0.06	-0.83	0.06	-0.09	-0.2	-0.04	0.42	0.61	0.34	0.18	1.14	-0.12	-0.11	0.17	0.23	0.04	0.68	-0.49	-0.06	0.2	0.18	-0.36	-0.34	-0.11	0.79	1.17	0.17	-0.48	-0.38	0.71	-0.23	0.09	0.04	0.61	-0.24	-0.34
[truncated: 13,512 more rows]

## Sheet: AcceleratedPhase_by_BlastCount
SPOT_ID	ORF	Gene	DataSource1	DataSource2	Note	HSG_ID	GSM95123	GSM95125	GSM95131	GSM95132	GSM95133	GSM95134	GSM95135	GSM95159	GSM95162
[truncated: 14,914 more rows]

## Sheet: AcceleratedPhase_by_CytoGenet
SPOT_ID	ORF	Gene	DataSource1	DataSource2	Note	HSG_ID	GSM95121	GSM95122	GSM95124	GSM95126	GSM95127	GSM95128	GSM95129	GSM95130
[truncated: 14,914 more rows]

[truncated: 2 more sheets: BlastCrisis, ImatinibResistant]
