# Supplementary material for: Comparative Gene Expression Analysis Reveals Similarities and Differences of Chronic Myeloid Leukemia Phases
Source: Cancers (Basel). 2022 Jan 5;14(1):256. doi: 10.3390/cancers14010256 (PMC8750437; doi:10.3390/cancers14010256)
Supplement: Supplementary file 1 [file cancers-14-00256-s001.zip › SupplementaryMaterials/Table_S5_DiffExpression_ImatinibResistant_vs_CMLPhases.xlsx]

## Sheet: ImatinibResist_vs_Chronic
Gene	logFC_ChronicImatinibInsensitive_vs_ChronicPhase	AveExpr_ChronicImatinibInsensitive	AveExpr_ChronicPhase	t_Stat	PValue	QValue_Story
GARP	3.39981	3.38933	-0.0104762	12.0237	1.67429e-17	1.14697e-13
PPP3CC	2.09714	2.12333	0.0261905	11.6308	6.70346e-17	2.29611e-13
ALOX5AP	-3.03029	-3.066	-0.0357143	-10.8548	1.09765e-15	2.09865e-12
MANSC1	-3.46119	-3.61333	-0.152143	-10.7654	1.5222e-15	2.09865e-12
MNDA	-2.998	-3.14133	-0.143333	-10.7637	1.53175e-15	2.09865e-12
LIN7A	-2.27729	-2.37633	-0.0990476	-10.506	3.9476e-15	4.50718e-12
HABP4	2.13057	2.25533	0.124762	10.3919	6.01961e-15	5.89106e-12
OSBPL3	2.75748	2.922	0.164524	10.282	9.04655e-15	7.74668e-12
LOC201191	2.664	2.424	-0.24	10.1313	1.58558e-14	1.20689e-11
HSBP1	-1.60076	-1.45933	0.141429	-9.87896	4.07825e-14	2.79381e-11
ORF1-FL49	-3.07033	-3.07867	-0.00833333	-9.82775	4.94411e-14	3.07906e-11
MMD	3.08748	3.05533	-0.0321429	9.62643	1.05648e-13	6.0312e-11
GPC1	1.90242	2.05267	0.150244	9.60642	1.35437e-13	7.137e-11
STARD9	1.79867	1.98867	0.19	9.53724	1.48086e-13	7.24616e-11
GCL	-1.97662	-1.63733	0.339286	-9.4856	1.80121e-13	8.22616e-11
ABCA3	2.53595	2.46	-0.0759524	9.29144	3.76945e-13	1.61392e-10
HP	-3.6641	-3.626	0.0380952	-9.27343	4.03731e-13	1.62692e-10
OVGP1	2.29976	2.33667	0.0369048	9.22783	4.80455e-13	1.82853e-10
RETN	-3.12057	-2.79533	0.325238	-9.07225	8.70996e-13	3.07555e-10
FLJ22390	-2.65095	-2.63143	0.0195238	-9.10431	8.97905e-13	3.07555e-10
C6orf21	3.00429	2.45667	-0.547619	9.01114	1.10086e-12	3.49105e-10
ENC2	1.99305	2.17067	0.177619	9.00638	1.12113e-12	3.49105e-10
CD5	2.77086	2.63467	-0.13619	8.9939	1.17611e-12	3.50302e-10
GPRASP1	2.52943	2.568	0.0385714	8.93541	1.47218e-12	4.20215e-10
NMT2	2.37257	2.334	-0.0385714	8.91661	1.5824e-12	4.3361e-10
ABCC3	2.12947	1.96133	-0.168135	8.83199	2.19087e-12	5.77254e-10
ETNK2	2.2061	2.22467	0.0185714	8.80095	2.46894e-12	6.26426e-10
MGC45871	-2.57319	-2.51533	0.0578571	-8.76502	2.83537e-12	6.93705e-10
TXN	-1.64257	-1.534	0.108571	-8.63259	4.7255e-12	1.11628e-09
CGI-119	-1.49048	-1.5	-0.00952381	-8.68394	5.11598e-12	1.16824e-09
LOC199675	-2.50257	-2.56067	-0.0580952	-8.59685	5.425e-12	1.19884e-09
ITGB5	3.23495	2.834	-0.400952	8.58129	5.76131e-12	1.23337e-09
TSPAN2	-2.81195	-2.70933	0.102619	-8.56242	6.1971e-12	1.28646e-09
CEBPE	-2.72838	-2.66267	0.0657143	-8.55137	6.46775e-12	1.30316e-09
TMPRSS5	2.17457	2.336	0.161429	8.52021	7.29602e-12	1.42804e-09
RTN3	-2.08552	-1.856	0.229524	-8.45409	9.42365e-12	1.79325e-09
SEPX1	-2.65417	-3.11467	-0.4605	-8.48757	1.07692e-11	1.99391e-09
CD8A	2.58033	2.492	-0.0883333	8.39522	1.18376e-11	2.13405e-09
MGC3020	2.95295	2.94533	-0.00761905	8.33491	1.49555e-11	2.627e-09
BASP1	-2.02745	-2.31867	-0.29122	-8.26789	2.19189e-11	3.7539e-09
JAM3	2.83895	2.77133	-0.067619	8.18219	2.70568e-11	4.5208e-09
LY6G6D	2.98237	2.56067	-0.421707	8.17714	3.10808e-11	5.06951e-09
FLJ10853	1.45733	1.63067	0.173333	8.10732	3.61962e-11	5.76656e-09
MSRB2	-1.49524	-1.55167	-0.0564286	-8.0928	3.83e-11	5.96306e-09
CLIC4	2.29781	2.37733	0.0795238	8.05777	4.38911e-11	6.6817e-09
TBXA2R	1.67781	1.70733	0.0295238	8.01956	5.09254e-11	7.58402e-09
TMEM40	3.6799	2.478	-1.2019	8.00097	5.47471e-11	7.9797e-09
MBTPS1	1.51648	1.71933	0.202857	7.97327	6.09811e-11	8.60374e-09
ARRDC2	2.06862	2.116	0.047381	7.97093	6.15404e-11	8.60374e-09
HPR	-2.95224	-2.77033	0.181905	-7.95652	6.5091e-11	8.76305e-09
IL6R	-2.28581	-2.32533	-0.0395238	-7.95594	6.52383e-11	8.76305e-09
H2AFJ	1.9191	2.016	0.0969048	7.93704	7.02208e-11	9.25093e-09
DACH1	-2.51602	-2.354	0.162024	-7.93091	7.19164e-11	9.29555e-09
MID1IP1	-1.88186	-1.70067	0.18119	-7.88973	8.44301e-11	1.07109e-08
RNASE2	-3.16733	-3.31067	-0.143333	-7.87645	8.89142e-11	1.10747e-08
RALGDS	2.60029	2.91933	0.319048	7.86616	9.25495e-11	1.1149e-08
NGFRAP1L1	2.36124	2.126	-0.235238	7.86138	9.42905e-11	1.1149e-08
GP1BA	4.1389	3.38533	-0.753571	7.8611	9.43936e-11	1.1149e-08
KIAA0284	2.70014	2.91133	0.21119	7.85179	9.78818e-11	1.13651e-08
GNAZ	3.97781	3.344	-0.63381	7.81227	1.14181e-10	1.30366e-08
CFHL1	2.33714	2.58143	0.244286	7.83462	1.16489e-10	1.30576e-08
LAT	1.02881	1.06333	0.0345238	7.80203	1.18831e-10	1.30576e-08
MSRB3	-2.37324	-2.138	0.235238	-7.79857	1.20445e-10	1.30576e-08
CEACAM7	-2.77786	-2.71	0.0678571	-7.7953	1.21989e-10	1.30576e-08
PGM1	-1.919	-1.784	0.135	-7.78007	1.29453e-10	1.36433e-08
RNASE3	-3.83433	-3.996	-0.161667	-7.75385	1.43387e-10	1.48829e-08
ABCB1	1.79919	1.72633	-0.0728571	7.73369	1.55114e-10	1.58598e-08
TARSL2	1.60938	1.742	0.132619	7.72479	1.6059e-10	1.61783e-08
LTF	-3.62261	-3.83467	-0.212059	-7.96686	1.6454e-10	1.6336e-08
INPP4B	2.30676	2.19533	-0.111429	7.69099	1.83217e-10	1.79304e-08
MGAM	-3.22795	-3.11533	0.112619	-7.66383	2.03688e-10	1.96531e-08
TUBG2	1.74	1.68333	-0.0566667	7.64989	2.1507e-10	2.04631e-08
ORAOV1	1.81495	1.914	0.0990476	7.63253	2.30143e-10	2.15972e-08
IMPA2	-1.28062	-1.26467	0.0159524	-7.6232	2.38678e-10	2.19543e-08
BCL11B	3.90538	3.19133	-0.714048	7.6214	2.40357e-10	2.19543e-08
MYLK	2.71495	2.61067	-0.104286	7.61197	2.49363e-10	2.24771e-08
PLAC8	-1.97519	-1.90733	0.0678571	-7.60586	2.55379e-10	2.27205e-08
UCKL1	0.967619	1.10714	0.139524	7.60681	2.81046e-10	2.46835e-08
SPOCD1	2.8679	2.98267	0.114762	7.56931	2.9452e-10	2.55223e-08
SNRPA1	1.86505	2.156	0.290952	7.56434	3.00294e-10	2.55223e-08
SNAPC4	1.53762	1.74667	0.209048	7.56308	3.01774e-10	2.55223e-08
PRKCD	-1.41014	-1.37133	0.0388095	-7.55497	3.11471e-10	2.60212e-08
CAMK4	2.72655	2.51333	-0.213214	7.54279	3.26637e-10	2.69594e-08
PIP5K1A	-1.12976	-1.01667	0.113095	-7.52651	3.48056e-10	2.81851e-08
SLC11A2	1.62121	1.763	0.141786	7.52529	3.49716e-10	2.81851e-08
NET-5	2.90276	2.68133	-0.221429	7.50046	3.85296e-10	3.05576e-08
PPBP	4.76243	2.866	-1.89643	7.49862	3.88075e-10	3.05576e-08
PF4V1	5.04881	3.17667	-1.87214	7.46248	4.46845e-10	3.47855e-08
HSPC009	-1.45229	-1.443	0.00928571	-7.4427	4.82702e-10	3.71545e-08
GZMA	2.95124	2.47267	-0.478571	7.43581	4.9586e-10	3.77433e-08
LOC338799	2.55924	2.72067	0.161429	7.42808	5.11051e-10	3.84721e-08
VNN2	-3.07495	-3.22067	-0.145714	-7.42153	5.24268e-10	3.85316e-08
GP9	3.28043	2.38067	-0.899762	7.41961	5.28214e-10	3.85316e-08
NCALD	1.76433	1.856	0.0916667	7.41515	5.37493e-10	3.85316e-08
DAP3	1.16957	1.18267	0.0130952	7.41361	5.40742e-10	3.85316e-08
EPHX2	3.44014	2.89467	-0.545476	7.41085	5.46599e-10	3.85316e-08
ITPR3	2.0859	2.30067	0.214762	7.40835	5.51941e-10	3.85316e-08
MADD	1.56667	1.54	-0.0266667	7.40649	5.55976e-10	3.85316e-08
MLSTD1	-2.49933	-2.41933	0.08	-7.4058	5.57475e-10	3.85316e-08
PCNT2	2.01333	2.23571	0.222381	7.42751	5.62463e-10	3.85316e-08
F13A1	3.04729	2.38133	-0.665952	7.38942	5.94271e-10	4.03075e-08
RUNX3	2.16795	2.33533	0.167381	7.37715	6.23406e-10	4.18691e-08
NOD9	-1.60352	-1.25067	0.352857	-7.35733	6.73538e-10	4.47969e-08
NAPB	1.17762	1.18667	0.00904762	7.35253	6.86287e-10	4.5206e-08
UBE2G2	1.73471	1.904	0.169286	7.33626	7.31269e-10	4.73662e-08
CD24	-3.10886	-3.18933	-0.0804762	-7.33568	7.32912e-10	4.73662e-08
GCA	-2.51814	-2.65267	-0.134524	-7.32292	7.70323e-10	4.93188e-08
PF4	5.22505	3.00933	-2.21571	7.31948	7.80738e-10	4.95227e-08
FES	-1.13667	-1.05667	0.08	-7.31084	8.07523e-10	5.07015e-08
LTB4R	-1.70438	-1.572	0.132381	-7.30714	8.19261e-10	5.07015e-08
PTCRA	3.78633	2.63133	-1.155	7.30643	8.21525e-10	5.07015e-08
PROS1	2.96052	2.99267	0.0321429	7.28773	8.83692e-10	5.37344e-08
PRCP	-1.31405	-1.09333	0.220714	-7.28679	8.86967e-10	5.37344e-08
MGC42367	-1.788	-1.79467	-0.00666667	-7.2847	8.94199e-10	5.37344e-08
RHBDF1	1.16086	1.298	0.137143	7.28012	9.10321e-10	5.42275e-08
CSNK1E	1.82395	2.07633	0.252381	7.26473	9.66659e-10	5.70871e-08
ACTR2	-1.74224	-1.64867	0.0935714	-7.24507	1.04372e-09	6.10482e-08
PELO	-2.01281	-1.91733	0.0954762	-7.24316	1.05155e-09	6.10482e-08
FLJ00193	2.8091	2.87267	0.0635714	7.23923	1.06779e-09	6.147e-08
BAZ1A	-1.98	-2.03333	-0.0533333	-7.22976	1.10796e-09	6.32505e-08
SC65	1.635	1.79333	0.158333	7.22006	1.15068e-09	6.51464e-08
MTAC2D1	2.81471	2.554	-0.260714	7.21032	1.19523e-09	6.71145e-08
GNG11	4.91367	3.14867	-1.765	7.20362	1.22691e-09	6.83329e-08
GEFT	1.30395	1.39467	0.0907143	7.16763	1.41182e-09	7.79972e-08
TCN1	-3.72005	-3.68267	0.037381	-7.16338	1.43537e-09	7.86641e-08
RGS19IP1	2.33348	2.318	-0.0154762	7.15182	1.5016e-09	8.16406e-08
DEFA4	-3.78022	-4.22467	-0.444444	-7.28085	1.59921e-09	8.58148e-08
ROM1	1.54362	1.726	0.182381	7.13499	1.60343e-09	8.58148e-08
SELP	1.39848	1.308	-0.0904762	7.12949	1.63821e-09	8.65818e-08
ZNF263	0.969095	1.076	0.106905	7.12778	1.64914e-09	8.65818e-08
SH2B	1.90866	1.93818	0.0295238	7.21921	1.65567e-09	8.65818e-08
PVALB	2.03419	1.99133	-0.0428571	7.10598	1.79548e-09	9.31814e-08
ENTPD1	-1.50286	-1.41333	0.0895238	-7.08718	1.93201e-09	9.94357e-08
SEN54L	2.13852	2.154	0.0154762	7.08546	1.94502e-09	9.94357e-08
ICAM3	-1.804	-1.744	0.06	-7.07567	2.02067e-09	1.02538e-07
IL11RA	1.8621	2.08733	0.225238	7.07344	2.03831e-09	1.02673e-07
CD40LG	2.96352	2.67733	-0.28619	7.04388	2.28718e-09	1.14368e-07
HSPA1A	-2.2081	-2.24667	-0.0385714	-7.03431	2.37408e-09	1.17853e-07
SLC35D3	2.16952	2.21643	0.0469048	7.03803	2.53833e-09	1.251e-07
GYS1	-0.99719	-0.819333	0.177857	-7.0122	2.58767e-09	1.2662e-07
RAD51L3	-0.730143	-0.688	0.0421429	-6.99952	2.71878e-09	1.32032e-07
GBA	-1.77943	-1.858	-0.0785714	-6.99782	2.7368e-09	1.32032e-07
FLJ32028	-2.6919	-2.54786	0.144048	-7.00363	2.89942e-09	1.38899e-07
PYGL	-2.07788	-2.033	0.044881	-6.97405	3.00226e-09	1.42677e-07
C20orf3	-1.07062	-0.991333	0.0792857	-6.97027	3.04681e-09	1.42677e-07
MGC24133	-1.29819	-1.26533	0.0328571	-6.96955	3.05535e-09	1.42677e-07
PAK1	-1.30102	-1.29733	0.00369048	-6.9674	3.08104e-09	1.42677e-07
S100A12	-3.2261	-3.588	-0.361905	-6.96729	3.08243e-09	1.42677e-07
DHRS3	1.5509	1.64067	0.0897619	6.96231	3.14272e-09	1.44492e-07
TM4SF14	-1.28929	-1.21667	0.072619	-6.95764	3.20044e-09	1.46164e-07
DNM3	2.40469	2.48433	0.0796429	6.95055	3.29001e-09	1.4926e-07
RAC2	-0.979905	-1.063	-0.0830952	-6.94635	3.34428e-09	1.50724e-07
S100P	-3.35468	-3.54231	-0.187632	-7.07713	3.40116e-09	1.52286e-07
PLCL4	3.07114	3.07333	0.00219512	6.9574	3.46666e-09	1.5421e-07
MT1E	3.72371	3.148	-0.575714	6.92759	3.59772e-09	1.59008e-07
MTCH1	1.43714	1.47	0.0328571	6.9232	3.65969e-09	1.6008e-07
VPS33B	0.926714	0.996	0.0692857	6.92257	3.66872e-09	1.6008e-07
CD3G	2.3781	2.18333	-0.194762	6.90754	3.88985e-09	1.6822e-07
SPINT2	-1.09781	-1.07733	0.0204762	-6.90658	3.90437e-09	1.6822e-07
BMX	-2.98714	-3.15333	-0.16619	-6.89107	4.14733e-09	1.77571e-07
DRG2	1.19338	1.316	0.122619	6.88422	4.25936e-09	1.81235e-07
INPP5E	1.89081	2.01867	0.127857	6.88258	4.2866e-09	1.81268e-07
OLR1	-2.78905	-2.65	0.139048	-6.87694	4.38169e-09	1.83429e-07
DNTTIP1	-1.3011	-1.12467	0.176429	-6.87638	4.39126e-09	1.83429e-07
CLEC1B	3.41543	3.164	-0.251429	6.87012	4.49967e-09	1.86411e-07
SCAP1	2.61219	2.25267	-0.359524	6.86912	4.51707e-09	1.86411e-07
SFRS9	-1.18491	-1.05538	0.129524	-6.90247	4.63917e-09	1.90304e-07
ANXA11	-1.04081	-1.02533	0.0154762	-6.85518	4.76892e-09	1.94462e-07
AZI1	1.42767	1.516	0.0883333	6.8467	4.92891e-09	1.99796e-07
C14orf9	1.21924	1.274	0.0547619	6.82862	5.28794e-09	2.13089e-07
ALDH3B1	-1.251	-1.10267	0.148333	-6.82473	5.36861e-09	2.15074e-07
LAS1L	1.4874	1.758	0.270595	6.80855	5.71729e-09	2.27711e-07
SLCO4C1	-1.74252	-1.618	0.124524	-6.80651	5.76282e-09	2.28198e-07
DDX27	1.43171	1.536	0.104286	6.80341	5.83257e-09	2.29633e-07
ARPC5L	1.70305	1.97067	0.267619	6.79989	5.91305e-09	2.31051e-07
GZMK	3.81376	2.82067	-0.993095	6.79889	5.93605e-09	2.31051e-07
ANXA3	-2.75176	-2.842	-0.0902381	-6.79109	6.11882e-09	2.3554e-07
FBXO32	1.48997	1.42378	-0.0661905	6.79103	6.12013e-09	2.3554e-07
FCAR	-2.118	-2.078	0.04	-6.78892	6.17063e-09	2.36156e-07
CHIC2	-1.96733	-1.88067	0.0866667	-6.78602	6.24051e-09	2.37504e-07
CEACAM8	-2.9629	-2.82933	0.133571	-6.77673	6.46992e-09	2.44874e-07
MSRA	-1.42071	-1.17833	0.242381	-6.76963	6.65103e-09	2.50346e-07
ACTR8	-1.23919	-1.05467	0.184524	-6.76399	6.79851e-09	2.54499e-07
PI4KII	2.45833	2.48429	0.0259524	6.77928	6.89605e-09	2.5599e-07
CCR10	1.9811	2.06467	0.0835714	6.75965	6.91397e-09	2.5599e-07
DKFZp434I1117	-1.80381	-1.75333	0.0504762	-6.7583	6.95046e-09	2.5599e-07
CA4	-3.17567	-3.354	-0.178333	-6.75569	7.0213e-09	2.57217e-07
ABLIM1	1.75507	1.94067	0.185595	6.74655	7.27527e-09	2.65103e-07
ULK2	1.39486	1.44033	0.0454762	6.73896	7.49291e-09	2.71589e-07
C7orf35	-1.38838	-1.45267	-0.0642857	-6.7373	7.54149e-09	2.71911e-07
DKFZp762C1112	1.74138	1.87733	0.135952	6.72982	7.76365e-09	2.78455e-07
MAGEE1	1.71324	1.68467	-0.0285714	6.72216	7.99811e-09	2.85371e-07
C20orf43	-1.26833	-1.20667	0.0616667	-6.71594	8.19361e-09	2.90831e-07
CORO2A	-1.3805	-1.36633	0.0141667	-6.71234	8.30893e-09	2.93404e-07
S100A11	-2.39529	-2.20933	0.185952	-6.69865	8.76257e-09	3.07836e-07
TOR1A	-1.43876	-1.32733	0.111429	-6.67475	9.61464e-09	3.36047e-07
FGF14	-1.98338	-1.93267	0.0507143	-6.65891	1.02241e-08	3.54718e-07
MGC13057	2.60195	1.981	-0.620952	6.6582	1.02524e-08	3.54718e-07
KLRB1	4.35429	2.99667	-1.35762	6.64905	1.06228e-08	3.65687e-07
CEACAM1	-1.35052	-1.266	0.0845238	-6.64623	1.07399e-08	3.67869e-07
CSE-C	1.22929	1.09667	-0.132619	6.63296	1.13072e-08	3.85372e-07
LLGL2	1.42181	1.31133	-0.110476	6.62877	1.14927e-08	3.89755e-07
PGLYRP1	-3.35943	-3.328	0.0314286	-6.62597	1.16179e-08	3.92063e-07
ZNF598	1.44586	1.80133	0.355476	6.62314	1.17462e-08	3.94449e-07
RDH11	1.81143	1.89333	0.0819048	6.6153	1.21086e-08	4.04635e-07
PTPN4	1.61586	1.61467	-0.00119048	6.61012	1.23544e-08	4.10843e-07
HGD	3.37838	2.89267	-0.485714	6.60331	1.2685e-08	4.19799e-07
ARK5	1.21329	1.19733	-0.0159524	6.60181	1.27588e-08	4.20215e-07
IL8RB	-3.41967	-4.00133	-0.581667	-6.58964	1.33752e-08	4.36838e-07
WASF3	-2.62979	-2.504	0.125789	-6.66463	1.33911e-08	4.36838e-07
KIAA1919	-1.38252	-1.41633	-0.0338095	-6.58784	1.34691e-08	4.37301e-07
SORL1	-1.73714	-1.64667	0.0904762	-6.58308	1.37198e-08	4.43337e-07
CEACAM3	-1.75443	-1.748	0.00642857	-6.57804	1.39903e-08	4.49955e-07
DYSF	-1.81129	-2.04533	-0.234048	-6.57372	1.42268e-08	4.55426e-07
SPOCK2	3.98281	3.034	-0.94881	6.5679	1.45513e-08	4.59019e-07
WDR5	1.41319	1.59867	0.185476	6.56786	1.45531e-08	4.59019e-07
LASP1	-1.3741	-1.366	0.00809524	-6.56627	1.46431e-08	4.59019e-07
TNFRSF10C	-2.41836	-2.97133	-0.552976	-6.5659	1.46643e-08	4.59019e-07
ARHGDIB	-1.23517	-1.256	-0.0208333	-6.56573	1.46741e-08	4.59019e-07
PRSS23	1.80476	1.72667	-0.0780952	6.56223	1.48745e-08	4.63172e-07
SPAG1	-1.80867	-1.502	0.306667	-6.55812	1.51128e-08	4.68465e-07
FLJ31978	-1.76676	-1.892	-0.125238	-6.54976	1.56103e-08	4.81705e-07
PRG1	-3.67286	-3.18786	0.485	-7.60698	1.76539e-08	5.42323e-07
MAOB	2.40286	2.65333	0.250476	6.51495	1.78633e-08	5.45699e-07
SLC16A3	-1.81262	-1.82	-0.00738095	-6.54916	1.79231e-08	5.45699e-07
MAP2K5	-1.45	-1.56667	-0.116667	-6.51293	1.80031e-08	5.45711e-07
SLC9A9	2.72005	2.47267	-0.247381	6.5038	1.86508e-08	5.61111e-07
LOC129293	2.72343	2.44867	-0.274762	6.50346	1.8675e-08	5.61111e-07
AMID	1.55374	1.696	0.142262	6.50119	1.884e-08	5.63597e-07
CD28	2.33795	2.21867	-0.119286	6.49132	1.95737e-08	5.83001e-07
CDA	-2.6031	-2.29	0.313095	-6.48392	2.01419e-08	5.96299e-07
MK2S4	-2.74448	-2.75067	-0.00619048	-6.48325	2.01943e-08	5.96299e-07
NOV	-3.285	-2.82333	0.461667	-6.46442	2.172e-08	6.38597e-07
APAF1	-1.75067	-1.62067	0.13	-6.45999	2.2095e-08	6.46847e-07
HAPLN3	1.2261	1.22467	-0.00142857	6.45604	2.24358e-08	6.5403e-07
SDF2	-1.02843	-0.982	0.0464286	-6.45096	2.28802e-08	6.64157e-07
CDW92	-1.52071	-1.43333	0.087381	-6.44736	2.32009e-08	6.70624e-07
ANTXR2	-1.5081	-1.59	-0.0819048	-6.44602	2.3322e-08	6.71292e-07
CRISP3	-2.9839	-3.08867	-0.104762	-6.44482	2.34296e-08	6.71569e-07
AMIGO2	1.52538	1.67133	0.145952	6.43812	2.40446e-08	6.86324e-07
RAB27A	-2.03776	-1.80133	0.236429	-6.43353	2.44753e-08	6.94092e-07
ABLIM3	2.27186	2.17067	-0.10119	6.43306	2.45194e-08	6.94092e-07
AASS	1.02014	1.21133	0.19119	6.42879	2.49277e-08	7.02748e-07
MBNL2	1.01231	1.076	0.0636905	6.42459	2.53354e-08	7.09879e-07
HOOK2	1.4781	1.48429	0.00619048	6.44064	2.5388e-08	7.09879e-07
GATA3	3.8339	3.13867	-0.695238	6.40129	2.77222e-08	7.71996e-07
CKLFSF5	1.58471	1.684	0.0992857	6.38096	2.99857e-08	8.29458e-07
PIK4CA	1.44014	1.47133	0.0311905	6.3806	3.00278e-08	8.29458e-07
ASH2L	-0.89719	-0.751	0.14619	-6.37809	3.03195e-08	8.32119e-07
BAG3	2.54333	2.68333	0.14	6.37768	3.03671e-08	8.32119e-07
PFN2	1.4239	1.402	-0.0219048	6.37379	3.08267e-08	8.41348e-07
SMAD3	1.72862	1.96933	0.240714	6.37275	3.0951e-08	8.41391e-07
NRBF2	-1.57029	-1.536	0.0342857	-6.36765	3.15663e-08	8.54726e-07
C3orf6	1.94319	1.992	0.0488095	6.36449	3.19538e-08	8.60766e-07
MGC16044	1.40286	1.51333	0.110476	6.36326	3.21061e-08	8.60766e-07
ATF1	-1.20471	-1.204	0.000714286	-6.36184	3.22824e-08	8.60766e-07
INM01	1.92167	2.19	0.268333	6.36176	3.2292e-08	8.60766e-07
KIAA0934	1.31443	1.47133	0.156905	6.35417	3.32518e-08	8.82915e-07
KLHDC4	1.22079	1.534	0.313214	6.33152	3.62873e-08	9.59794e-07
SLC39A13	1.1469	1.28	0.133095	6.32899	3.66428e-08	9.65468e-07
DAZAP1	1.53459	1.53167	-0.00292683	6.39418	3.69885e-08	9.68089e-07
SNX9	1.41443	1.46467	0.0502381	6.3263	3.70249e-08	9.68089e-07
NLGN2	2.05742	2.33867	0.28125	6.35444	3.76405e-08	9.80442e-07
SLC25A23	1.74457	1.62267	-0.121905	6.31705	3.8369e-08	9.95633e-07
CRY2	1.42681	1.51133	0.0845238	6.31553	3.85945e-08	9.97706e-07
MTA1	1.89329	2.134	0.240714	6.31343	3.89084e-08	1.00204e-06
CTBP2	-1.07529	-1.05267	0.022619	-6.29971	4.10205e-08	1.05248e-06
ZNF161	-1.19614	-0.984	0.212143	-6.28903	4.2744e-08	1.0926e-06
LOC51149	1.62429	1.68333	0.0590476	6.27899	4.44299e-08	1.12959e-06
FLJ10415	1.67433	1.36267	-0.311667	6.27757	4.46739e-08	1.12959e-06
CD226	2.47267	2.106	-0.366667	6.2775	4.46854e-08	1.12959e-06
GLRX	-1.54143	-1.5	0.0414286	-6.27108	4.58032e-08	1.15359e-06
STX1A	2.31267	2.59267	0.28	6.26362	4.7139e-08	1.18288e-06
RFWD2	-1.14752	-1.088	0.0595238	-6.26077	4.76582e-08	1.19154e-06
MGC16028	1.8739	1.95867	0.0847619	6.25315	4.90776e-08	1.22257e-06
HOP	2.99986	2.40867	-0.59119	6.25184	4.93244e-08	1.22427e-06
UNQ3033	-1.85315	-2.13071	-0.277561	-6.27995	4.99596e-08	1.23556e-06
MAPK14	-1.72881	-1.89	-0.16119	-6.2439	5.08554e-08	1.25318e-06
MYO1F	-1.36662	-1.324	0.042619	-6.24123	5.13808e-08	1.25984e-06
C20orf24	-1.04371	-1.03633	0.00738095	-6.23988	5.16492e-08	1.25984e-06
TRAF1	1.48867	1.362	-0.126667	6.23974	5.16771e-08	1.25984e-06
TNFSF7	1.68629	1.70867	0.022381	6.23669	5.22861e-08	1.27016e-06
BRPF1	1.4031	1.30333	-0.0997619	6.23532	5.25624e-08	1.27237e-06
KIAA1671	2.87352	3.00733	0.13381	6.23007	5.36337e-08	1.29373e-06
MAPK1	-0.833905	-0.863667	-0.0297619	-6.22133	5.54687e-08	1.3333e-06
PGD	-1.70314	-1.55267	0.150476	-6.21666	5.64741e-08	1.34897e-06
LOC285498	1.49595	1.70667	0.210714	6.21593	5.66325e-08	1.34897e-06
EIF3S9	1.26262	1.57167	0.309048	6.21557	5.67115e-08	1.34897e-06
KIAA0564	1.37162	1.40067	0.0290476	6.21056	5.78136e-08	1.37042e-06
PPP1R16B	1.59159	1.79867	0.207073	6.22127	5.88058e-08	1.38914e-06
COX7A2L	-1.60852	-1.37733	0.23119	-6.19672	6.09723e-08	1.43537e-06
CD3D	3.08519	2.514	-0.57119	6.19329	6.1782e-08	1.44462e-06
MME	-3.16325	-3.64556	-0.482302	-6.19327	6.17871e-08	1.44462e-06
ARPC5	-2.485	-2.38333	0.101667	-6.19131	6.22522e-08	1.45054e-06
CTTN	2.80938	2.962	0.152619	6.18866	6.28895e-08	1.45721e-06
TNNC2	1.64795	1.61867	-0.0292857	6.18836	6.29637e-08	1.45721e-06
GYG	-1.86548	-1.74214	0.123333	-6.19587	6.47949e-08	1.49454e-06
G6PD	-1.54176	-1.52867	0.0130952	-6.17772	6.5589e-08	1.50175e-06
SH2D2A	3.82429	2.91	-0.914286	6.17749	6.56475e-08	1.50175e-06
CEACAM6	-2.76567	-2.574	0.191667	-6.17703	6.5765e-08	1.50175e-06
EBSP	1.26747	1.14357	-0.123902	6.20574	6.62104e-08	1.50689e-06
PERLD1	1.38057	1.48867	0.108095	6.17285	6.68292e-08	1.51594e-06
VAMP1	-1.47298	-1.35333	0.119643	-6.17103	6.7297e-08	1.51697e-06
PLEKHA8	1.13838	1.11267	-0.0257143	6.17095	6.73175e-08	1.51697e-06
SARS	1.13571	0.96	-0.175714	6.16633	6.85224e-08	1.53906e-06
C14orf73	1.252	1.272	0.02	6.17245	7.08518e-08	1.58618e-06
ARMC7	-0.831415	-0.788	0.0434146	-6.16821	7.20067e-08	1.60678e-06
SNX11	-1.17367	-1.00867	0.165	-6.14481	7.44232e-08	1.65532e-06
KLF5	-1.83519	-1.714	0.12119	-6.14124	7.54518e-08	1.67276e-06
PRG2	-3.42048	-4.00333	-0.582857	-6.12563	8.01075e-08	1.77025e-06
TRIP10	1.26048	1.32333	0.0628571	6.12434	8.05041e-08	1.77329e-06
LOC112868	4.02525	2.955	-1.07025	6.16737	8.12857e-08	1.78477e-06
ZDHHC8	1.73424	1.704	-0.0302381	6.11836	8.23706e-08	1.80281e-06
BZRP	-1.52955	-1.44633	0.0832143	-6.11648	8.29693e-08	1.81014e-06
ADAMTS10	1.49038	1.60467	0.114286	6.10714	8.59933e-08	1.87015e-06
LZTS1	1.65076	1.73767	0.0869048	6.10289	8.7405e-08	1.89466e-06
ZNF451	1.64719	1.65933	0.0121429	6.10209	8.76734e-08	1.89466e-06
FARP2	1.7867	1.92133	0.134634	6.11324	8.8793e-08	1.90829e-06
YWHAB	-1.12483	-0.942333	0.1825	-6.09858	8.88613e-08	1.90829e-06
RASGRP1	1.66776	1.60467	-0.0630952	6.09586	8.97927e-08	1.92227e-06
MGC16385	-1.15724	-1.18533	-0.0280952	-6.09277	9.08604e-08	1.93907e-06
PRDM2	1.1814	1.05867	-0.122738	6.09035	9.17079e-08	1.95107e-06
KIAA1977	1.15786	1.27429	0.116429	6.09879	9.38148e-08	1.98972e-06
MGC4368	-1.23481	-1.10267	0.132143	-6.07919	9.57141e-08	2.02374e-06
DKFZP434I216	2.34452	2.55929	0.214762	6.08997	9.70183e-08	2.045e-06
LOC113444	-1.05929	-0.951429	0.107857	-6.08075	1.00481e-07	2.11149e-06
CLDN15	1.27048	1.45	0.179524	6.05812	1.03757e-07	2.16864e-06
RGS19	-1.71448	-1.744	-0.0295238	-6.05793	1.03834e-07	2.16864e-06
DLG3	1.13279	1.15089	0.0180952	6.05518	1.04932e-07	2.18187e-06
IGFBP1	2.43524	2.55333	0.118095	6.05475	1.05104e-07	2.18187e-06
PGM2	-1.13338	-1.15267	-0.0192857	-6.04407	1.09488e-07	2.26601e-06
STYK1	2.05624	1.87267	-0.183571	6.03826	1.1195e-07	2.30998e-06
AUTS2	2.24795	2.382	0.134048	6.02843	1.16237e-07	2.38419e-06
STK25	1.53052	1.76933	0.23881	6.02842	1.16242e-07	2.38419e-06
C21orf2	0.96581	1.04867	0.0828571	6.02354	1.18433e-07	2.42188e-06
SDPR	2.94633	2.55133	-0.395	6.02265	1.18838e-07	2.42293e-06
LRRN1	-3.00348	-3.00133	0.00214286	-6.01477	1.22471e-07	2.48232e-06
NR3C2	1.26457	1.10267	-0.161905	6.01402	1.22822e-07	2.48232e-06
APBB1	2.16205	2.32467	0.162619	6.01399	1.22839e-07	2.48232e-06
CCL5	3.37243	2.50933	-0.863095	6.01086	1.24315e-07	2.50477e-06
GLRX2	-1.03314	-0.806	0.227143	-6.01003	1.24713e-07	2.50541e-06
PPP2CZ	2.03869	1.91	-0.12869	6.00823	1.25573e-07	2.51532e-06
KLRC2	1.8161	1.688	-0.128095	6.00099	1.29092e-07	2.57828e-06
CFH	1.85971	1.994	0.134286	5.99895	1.30104e-07	2.59093e-06
CLCNKA	-1.17781	-1.02067	0.157143	-5.99643	1.31364e-07	2.60844e-06
KIAA0888	1.15225	1.31622	0.163968	5.99413	1.32521e-07	2.6238e-06
LOXL2	1.76657	1.96467	0.198095	5.98686	1.36252e-07	2.6899e-06
GHRL	-1.29019	-1.52067	-0.230476	-5.98191	1.38854e-07	2.73339e-06
HOXB2	2.07895	1.78133	-0.297619	5.9766	1.41696e-07	2.78135e-06
APG7L	-1.14671	-0.896	0.250714	-5.97509	1.42516e-07	2.78946e-06
DFNB31	1.35905	1.31333	-0.0457143	5.97298	1.43672e-07	2.80406e-06
SH3BGRL2	1.56124	1.75267	0.191429	5.96811	1.46365e-07	2.8485e-06
NRXN1	-1.27226	-1.125	0.147262	-5.96616	1.47462e-07	2.86172e-06
STAT4	1.9289	1.722	-0.206905	5.96306	1.49214e-07	2.88755e-06
KIAA0830	2.43305	2.29733	-0.135714	5.96133	1.50205e-07	2.89854e-06
C20orf35	2.33471	2.23733	-0.097381	5.95776	1.52263e-07	2.9299e-06
EGFL5	-1.5339	-1.40867	0.125238	-5.95703	1.52686e-07	2.9299e-06
GRASP	4.13305	3.29067	-0.842381	5.95396	1.54487e-07	2.95618e-06
BTBD14A	-1.25376	-1.20733	0.0464286	-5.9437	1.60655e-07	3.06565e-06
MMP23A	1.15433	1.37267	0.218333	5.94143	1.62052e-07	3.08372e-06
NCF4	-2.45602	-2.24733	0.20869	-5.93966	1.63149e-07	3.096e-06
RRAGD	-2.64548	-2.43571	0.209762	-5.94681	1.67105e-07	3.16098e-06
PLA2G4C	1.50867	1.482	-0.0266667	5.93235	1.67756e-07	3.16098e-06
CXCR3	3.91905	2.82571	-1.09333	5.94547	1.67958e-07	3.16098e-06
BAIAP2L2	0.940667	1.09733	0.156667	5.92873	1.70086e-07	3.19227e-06
TCF7	3.99624	3.09267	-0.903571	5.92702	1.712e-07	3.2044e-06
PHLDB2	1.50269	1.75233	0.249643	5.91867	1.76736e-07	3.299e-06
NOLA3	-1.13314	-1.04933	0.0838095	-5.91453	1.79545e-07	3.34233e-06
MGC40042	2.271	2.03267	-0.238333	5.91225	1.81115e-07	3.3624e-06
IL8RA	-2.69538	-3.138	-0.442619	-5.91023	1.82514e-07	3.37922e-06
CEBPA	-1.37805	-1.14733	0.230714	-5.90748	1.84435e-07	3.40223e-06
CIZ1	1.04683	1.10231	0.0554762	5.93397	1.84849e-07	3.40223e-06
FBXO21	0.92669	1.003	0.0763095	5.90568	1.85701e-07	3.40223e-06
FLJ10324	1.65319	1.892	0.23881	5.90562	1.85743e-07	3.40223e-06
PDGFA	2.25629	2.182	-0.0742857	5.90143	1.8873e-07	3.44348e-06
UNQ467	-2.47014	-2.79133	-0.32119	-5.89993	1.89816e-07	3.44348e-06
KRTCAP3	1.27743	1.09267	-0.184762	5.89972	1.89967e-07	3.44348e-06
GPR160	-3.14557	-2.882	0.263571	-5.89967	1.90005e-07	3.44348e-06
TNFRSF14	1.52695	1.48267	-0.0442857	5.89787	1.91307e-07	3.45792e-06
MAF	3.34467	3.06133	-0.283333	5.89656	1.92262e-07	3.46604e-06
VNN3	-2.82219	-2.88267	-0.0604762	-5.88903	1.97859e-07	3.55542e-06
PRDX5	-1.35738	-1.28786	0.0695238	-5.90109	1.98689e-07	3.55542e-06
PKD1-like	-1.03386	-1.04267	-0.00880952	-5.88781	1.98777e-07	3.55542e-06
TBRG4	1.58243	1.67267	0.0902381	5.88167	2.03478e-07	3.63002e-06
CYHR1	0.945738	1.03633	0.0905952	5.8786	2.05868e-07	3.66312e-06
RPIA	-1.51762	-1.29667	0.220952	-5.87693	2.07184e-07	3.67699e-06
MAP3K14	2.74924	2.294	-0.455238	5.87604	2.07883e-07	3.67986e-06
SNPH	2.2391	2.186	-0.0530952	5.87407	2.09446e-07	3.6918e-06
CLU	3.12362	2.14933	-0.974286	5.87336	2.10017e-07	3.6918e-06
SCAMP2	-0.681857	-0.570667	0.11119	-5.87316	2.10174e-07	3.6918e-06
RGS10	2.78233	2.344	-0.438333	5.87091	2.11978e-07	3.71395e-06
ORM2	-2.89052	-2.82267	0.0678571	-5.86575	2.16187e-07	3.77532e-06
TEGT	-0.864333	-0.769333	0.095	-5.86526	2.16582e-07	3.77532e-06
GNB5	1.63095	1.675	0.0440476	5.86072	2.20357e-07	3.83137e-06
AMPD3	-1.93333	-1.92667	0.00666667	-5.85104	2.28616e-07	3.95691e-06
PSMA1	0.866571	1.01467	0.148095	5.85091	2.28733e-07	3.95691e-06
FLJ40142	1.50252	1.85467	0.352143	5.84582	2.33204e-07	4.02404e-06
GPR43	-0.893714	-0.624667	0.269048	-5.84438	2.34476e-07	4.02404e-06
FGF9	1.30819	1.372	0.0638095	5.84436	2.345e-07	4.02404e-06
RPH3AL	-1.688	-1.408	0.28	-5.84384	2.34963e-07	4.02404e-06
NAP1L3	1.88486	1.732	-0.152857	5.8427	2.35984e-07	4.03145e-06
FLJ20481	-1.77976	-1.71444	0.0653175	-5.83877	2.39534e-07	4.08192e-06
OATL1	0.933024	1.06933	0.13631	5.83276	2.45067e-07	4.16584e-06
HSPC049	1.01705	1.16967	0.152619	5.82981	2.47824e-07	4.20177e-06
CD2	1.9529	1.71267	-0.240238	5.82919	2.48407e-07	4.20177e-06
TNFSF13	-1.36162	-1.28067	0.0809524	-5.82546	2.51956e-07	4.24479e-06
SERPINB10	-2.23376	-2.14067	0.0930952	-5.82521	2.5219e-07	4.24479e-06
PIWIL4	-2.29457	-2.16267	0.131905	-5.81516	2.62005e-07	4.39919e-06
SYT7	-0.913405	-0.854	0.0594048	-5.80819	2.69025e-07	4.50602e-06
QPCT	-2.82452	-2.80333	0.0211905	-5.80639	2.70875e-07	4.52594e-06
NFE2L1	1.13048	1.18667	0.0561905	5.80333	2.7403e-07	4.56751e-06
NMI	-1.32395	-1.258	0.0659524	-5.79986	2.77661e-07	4.6168e-06
LOC56920	1.93948	2.22067	0.28119	5.79306	2.84924e-07	4.71719e-06
ZAP70	1.47824	1.44467	-0.0335714	5.79292	2.85076e-07	4.71719e-06
PACSIN1	1.63505	1.816	0.180952	5.79214	2.85917e-07	4.7197e-06
SLC2A5	-2.70586	-2.62467	0.0811905	-5.79035	2.87868e-07	4.74049e-06
KIAA0420	1.72367	1.69533	-0.0283333	5.78612	2.92519e-07	4.79979e-06
LST1	-1.53017	-1.621	-0.0908333	-5.78581	2.9287e-07	4.79979e-06
IGF2R	-2.5041	-2.36267	0.141429	-5.78101	2.98241e-07	4.87614e-06
INO80	0.699571	0.762667	0.0630952	5.77973	2.99694e-07	4.88822e-06
LOC151963	1.35176	1.432	0.0802381	5.77801	3.01658e-07	4.90583e-06
PLSCR3	2.35724	2.292	-0.0652381	5.77673	3.0312e-07	4.90583e-06
CKAP4	-2.23981	-2.19267	0.0471429	-5.77631	3.03602e-07	4.90583e-06
MYBL1	1.96062	1.83467	-0.125952	5.77628	3.03637e-07	4.90583e-06
B3GAT1	1.5589	1.69867	0.139762	5.77513	3.04971e-07	4.91578e-06
CTSG	-3.73143	-3.83333	-0.101905	-5.77238	3.08161e-07	4.95554e-06
MGC5395	2.58329	2.69733	0.114048	5.75763	3.25873e-07	5.22809e-06
RUNDC1	-1.12795	-1.18533	-0.057381	-5.7543	3.3001e-07	5.28209e-06
C14orf109	-1.00862	-0.866	0.142619	-5.75178	3.33174e-07	5.3203e-06
RHOT2	1.34038	1.29133	-0.0490476	5.74951	3.36047e-07	5.3418e-06
C3orf18	1.06533	1.03533	-0.03	5.74949	3.36079e-07	5.3418e-06
FPRL1	-2.50133	-2.94133	-0.44	-5.74855	3.37278e-07	5.34844e-06
ALG3	-0.778857	-0.772667	0.00619048	-5.747	3.39257e-07	5.36288e-06
EGLN1	-2.02633	-1.73133	0.295	-5.74661	3.39755e-07	5.36288e-06
SAMD3	3.09333	2.36	-0.733333	5.74449	3.42494e-07	5.39369e-06
BRI3	-1.34776	-1.29467	0.0530952	-5.74334	3.4399e-07	5.40484e-06
SLPI	-1.56524	-1.68833	-0.123095	-5.74234	3.45297e-07	5.41296e-06
RFP	-1.05	-0.913333	0.136667	-5.74095	3.47124e-07	5.42917e-06
CDIPT	-0.662524	-0.611333	0.0511905	-5.73034	3.61344e-07	5.63364e-06
TAF7	-0.995952	-0.916667	0.0792857	-5.72997	3.61842e-07	5.63364e-06
RAB31	-1.80776	-1.568	0.239762	-5.7205	3.75049e-07	5.82603e-06
NR1D2	1.575	1.92667	0.351667	5.71762	3.79153e-07	5.87645e-06
SERPINE1	1.11117	1.46367	0.3525	5.71451	3.83643e-07	5.93261e-06
PRPF4	-0.942	-0.815333	0.126667	-5.71158	3.87904e-07	5.985e-06
KIAA0831	1.23543	1.454	0.218571	5.70723	3.94346e-07	6.06651e-06
F2R	1.4815	1.72467	0.243171	5.71893	3.94958e-07	6.06651e-06
DC-UbP	-1.09224	-0.945333	0.146905	-5.70453	3.9838e-07	6.10538e-06
GPI	-1.6491	-1.34933	0.299762	-5.7026	4.01301e-07	6.1267e-06
OAZIN	-1.802	-1.54867	0.253333	-5.70243	4.01559e-07	6.1267e-06
CTAG1B	1.39837	1.468	0.0696341	5.71363	4.029e-07	6.13349e-06
FLJ20584	0.980619	1.25133	0.270714	5.69458	4.13651e-07	6.2832e-06
CLEC10A	3.64386	2.59267	-1.05119	5.69354	4.1528e-07	6.29398e-06
BPI	-3.31964	-3.54214	-0.2225	-5.92438	4.37116e-07	6.6103e-06
CFHL1P	1.26619	1.38333	0.117143	5.67278	4.49137e-07	6.77714e-06
UBASH3A	2.20981	2.046	-0.16381	5.67172	4.50939e-07	6.78938e-06
C6orf105	2.24562	2.04467	-0.200952	5.66902	4.55563e-07	6.83785e-06
SCAP2	-1.39983	-1.33733	0.0625	-5.66868	4.56155e-07	6.83785e-06
FRAT1	-1.62871	-1.538	0.0907143	-5.66344	4.65254e-07	6.95901e-06
FLJ11280	-1.40395	-1.488	-0.0840476	-5.66169	4.68336e-07	6.98985e-06
TCAP	1.16905	1.33667	0.167619	5.66063	4.70209e-07	7.00255e-06
TNFRSF25	2.60838	2.49933	-0.109048	5.65952	4.72182e-07	7.01667e-06
PLA2G6	1.08695	1.176	0.0890476	5.65765	4.75524e-07	7.05105e-06
CAPN2	2.12852	2.254	0.125476	5.65446	4.81297e-07	7.10777e-06
NF2	1.18143	1.33222	0.150794	5.65399	4.8215e-07	7.10777e-06
MGC39325	-2.09905	-2.21667	-0.117619	-5.65381	4.82462e-07	7.10777e-06
GP1BB	1.97138	1.60067	-0.370714	5.65003	4.8939e-07	7.19436e-06
PPP1R16A	1.47586	1.758	0.282143	5.64718	4.94685e-07	7.25663e-06
MGC29649	-0.942571	-0.960667	-0.0180952	-5.64538	4.98058e-07	7.29049e-06
MYH9	-1.41762	-1.34667	0.0709524	-5.6428	5.02928e-07	7.34608e-06
ATP1A1	1.40119	1.42143	0.0202381	5.648	5.15436e-07	7.51276e-06
CRTAM	2.47405	2.18	-0.294048	5.62342	5.41019e-07	7.8689e-06
NIPA1	1.47352	1.52067	0.0471429	5.62236	5.4319e-07	7.88375e-06
MTA3	1.73414	1.63867	-0.0954762	5.61899	5.50115e-07	7.96738e-06
OSBPL2	-1.41467	-1.31467	0.1	-5.61358	5.61438e-07	8.11421e-06
DMN	1.57705	1.70467	0.127619	5.611	5.66931e-07	8.17635e-06
GIMAP7	3.55138	1.564	-1.98738	5.60929	5.70584e-07	8.20701e-06
GNLY	2.12655	1.93667	-0.189881	5.60889	5.71453e-07	8.20701e-06
LOC148898	1.68414	1.99867	0.314524	5.60491	5.80063e-07	8.31324e-06
C21orf18	0.81881	0.79	-0.0288095	5.59934	5.92355e-07	8.47168e-06
NEU1	-0.52	-0.523333	-0.00333333	-5.59833	5.94603e-07	8.48611e-06
S100A8	-2.49038	-2.43538	0.055	-7.04664	5.97624e-07	8.5115e-06
ZNF532	2.28957	2.01267	-0.276905	5.59424	6.03832e-07	8.58207e-06
KIAA0947	0.849111	0.946429	0.0973171	5.61325	6.13814e-07	8.70588e-06
PRG3	-3.36329	-4.01067	-0.647381	-5.57904	6.3936e-07	9.04947e-06
BFSP1	1.114	1.20067	0.0866667	5.5779	6.42103e-07	9.06956e-06
CKLF	-1.33662	-1.369	-0.032381	-5.57693	6.44436e-07	9.08029e-06
CST7	-2.4771	-2.374	0.103095	-5.57649	6.45514e-07	9.08029e-06
PRTN3	-3.17438	-2.77867	0.395714	-5.57547	6.47977e-07	9.09626e-06
ITM2C	-2.2681	-2.09333	0.174762	-5.56549	6.72737e-07	9.42452e-06
BCL2L13	-1.21843	-1.10533	0.113095	-5.56199	6.81645e-07	9.52983e-06
EDG8	3.9599	2.77467	-1.18524	5.55517	6.99323e-07	9.75707e-06
IGSF2	-1.11576	-1.14267	-0.0269048	-5.55081	7.10869e-07	9.89799e-06
VPS18	-1.22471	-0.857333	0.367381	-5.54423	7.28642e-07	1.01249e-05
SLC17A5	-2.17057	-2.39533	-0.224762	-5.54164	7.35764e-07	1.01999e-05
XRCC5	-1.24957	-1.15433	0.0952381	-5.54119	7.37022e-07	1.01999e-05
BC-2	-1.029	-0.950667	0.0783333	-5.53966	7.41247e-07	1.02207e-05
OSTF1	-1.7278	-1.50923	0.218571	-5.56238	7.41506e-07	1.02207e-05
PBX1	1.36433	1.50267	0.138333	5.53037	7.67541e-07	1.05583e-05
FLJ21827	-0.614286	-0.593333	0.0209524	-5.52884	7.71969e-07	1.05844e-05
TCFL1	-0.821333	-0.741333	0.08	-5.52864	7.7253e-07	1.05844e-05
CROCC	1.72605	1.78867	0.062619	5.5261	7.7993e-07	1.06645e-05
CMYA1	-0.683952	-0.558	0.125952	-5.52463	7.8424e-07	1.07021e-05
TDRD7	-1.10076	-1.016	0.0847619	-5.52255	7.90398e-07	1.07647e-05
SEMA4C	2.48548	2.61357	0.128095	5.53032	8.00246e-07	1.08772e-05
RORA	1.34012	1.415	0.074881	5.51493	8.13274e-07	1.10324e-05
EPIM	1.11698	1.209	0.0920238	5.51427	8.15292e-07	1.10379e-05
KLRD1	2.86738	2.19833	-0.669048	5.51105	8.25185e-07	1.11498e-05
IL23A	1.46514	1.62133	0.15619	5.50886	8.32004e-07	1.12198e-05
LPGAT1	-1.54643	-1.45333	0.0930952	-5.50823	8.33956e-07	1.1224e-05
F8A1	-0.971381	-0.710667	0.260714	-5.50701	8.37781e-07	1.12534e-05
FLJ27365	1.85962	2.30867	0.449048	5.50259	8.51782e-07	1.14191e-05
CLIC1	-1.04543	-0.890667	0.154762	-5.50007	8.59849e-07	1.14594e-05
KIAA1049	1.146	1.036	-0.11	5.49988	8.6046e-07	1.14594e-05
DPP4	1.6833	1.75867	0.0753659	5.51082	8.60555e-07	1.14594e-05
XPMC2H	1.00862	1.146	0.137381	5.49956	8.61478e-07	1.14594e-05
TOX	1.16848	1.40133	0.232857	5.49186	8.86679e-07	1.17717e-05
PIP3-E	-1.74386	-1.876	-0.132143	-5.49001	8.92861e-07	1.18309e-05
MGC29898	0.88431	1.088	0.20369	5.48425	9.12323e-07	1.20473e-05
FHL1	2.00176	2.24533	0.243571	5.48413	9.12714e-07	1.20473e-05
SRP46	1.38448	1.544	0.159524	5.48264	9.17826e-07	1.20915e-05
DAB2	2.02364	2.27733	0.25369	5.47583	9.41514e-07	1.23798e-05
LIG3	-0.607929	-0.574	0.0339286	-5.47385	9.48499e-07	1.24255e-05
PQLC2	-0.847357	-0.798667	0.0486905	-5.47382	9.48623e-07	1.24255e-05
ARHGAP6	1.16811	1.27644	0.108333	5.46956	9.63845e-07	1.26008e-05
TAOK1	-1.26205	-1.178	0.0840476	-5.46818	9.68847e-07	1.26421e-05
DHX38	0.951714	1.12933	0.177619	5.4663	9.75668e-07	1.27069e-05
KIAA0082	0.793333	0.87	0.0766667	5.46502	9.80358e-07	1.27437e-05
HIST3H2A	2.839	2.25733	-0.581667	5.46433	9.82882e-07	1.27524e-05
KIAA0980	1.28152	1.41867	0.137143	5.46306	9.87565e-07	1.27716e-05
AZU1	-3.15219	-2.98267	0.169524	-5.46292	9.88091e-07	1.27716e-05
NPDC1	2.8891	2.80433	-0.0847619	5.45757	1.00801e-06	1.30045e-05
KLRK1	2.32438	2.00533	-0.319048	5.44963	1.0384e-06	1.33714e-05
CENTD3	-1.22129	-1.16533	0.0559524	-5.44016	1.07578e-06	1.38267e-05
UGCG	-2.04667	-1.99667	0.05	-5.43856	1.0822e-06	1.38832e-05
CAMK2D	2.2244	2.23	0.00559524	5.42996	1.11753e-06	1.43096e-05
DUSP4	2.16352	2.164	0.00047619	5.42693	1.13025e-06	1.44455e-05
DOCK8	-1.27024	-1.22167	0.0485714	-5.42169	1.15253e-06	1.47028e-05
BANP	1.15002	1.32633	0.17631	5.41981	1.16066e-06	1.47791e-05
GNG5	-0.91881	-0.83	0.0888095	-5.41843	1.16663e-06	1.48275e-05
FBXW11	-1.13952	-0.876667	0.262857	-5.41577	1.17829e-06	1.49265e-05
PCSK6	1.55314	1.556	0.00285714	5.41522	1.18072e-06	1.49265e-05
RBM22	-0.832667	-0.582667	0.25	-5.41516	1.18096e-06	1.49265e-05
ARHGAP15	-1.06148	-0.936	0.125476	-5.41169	1.19635e-06	1.50932e-05
GMRP-1	-1.743	-1.758	-0.015	-5.40921	1.20746e-06	1.52054e-05
TNIK	1.36643	1.28667	-0.0797619	5.40759	1.21477e-06	1.52694e-05
HIS1	1.62252	1.71133	0.0888095	5.40317	1.23496e-06	1.54947e-05
PPP1R3B	-2.11186	-2.42733	-0.315476	-5.39826	1.25776e-06	1.57407e-05
LOC202134	1.619	1.514	-0.105	5.39796	1.25916e-06	1.57407e-05
SF3B2	0.680857	0.638	-0.0428571	5.3956	1.27026e-06	1.5834e-05
ZBTB5	1.46929	1.69	0.220714	5.3954	1.27125e-06	1.5834e-05
STK35	0.544222	0.683111	0.138889	5.38784	1.3075e-06	1.6256e-05
SYTL2	1.1904	1.00267	-0.187738	5.38386	1.32705e-06	1.64691e-05
ZZANK1	1.49167	1.60667	0.115	5.38225	1.33502e-06	1.65381e-05
SELPLG	-1.41771	-1.402	0.0157143	-5.37902	1.3512e-06	1.66872e-05
ELA2	-3.38886	-3.386	0.00285714	-5.37887	1.35193e-06	1.66872e-05
DHRSX	-0.934762	-0.678333	0.256429	-5.37717	1.3605e-06	1.67472e-05
CYFIP2	-1.26062	-1.098	0.162619	-5.37694	1.36168e-06	1.67472e-05
PTGS2	-3.11171	-3.206	-0.0942857	-5.35887	1.45635e-06	1.78737e-05
ARHGEF6	-1.21557	-0.972	0.243571	-5.35824	1.45977e-06	1.78737e-05
PRPF39	1.36412	1.51567	0.151548	5.35793	1.46144e-06	1.78737e-05
CCR7	3.79248	2.352	-1.44048	5.35752	1.46371e-06	1.78737e-05
PLEKHA5	1.82938	1.99533	0.165952	5.35545	1.47501e-06	1.79796e-05
CLEC5A	-2.09919	-1.908	0.19119	-5.35475	1.47882e-06	1.79941e-05
DDX19L	0.748524	0.717333	-0.0311905	5.34824	1.51509e-06	1.84027e-05
PHLDB3	1.67781	1.774	0.0961905	5.34041	1.5598e-06	1.89122e-05
FLJ22662	-2.15538	-2.07467	0.0807143	-5.33328	1.60161e-06	1.93849e-05
APOL3	2.07738	1.69333	-0.384048	5.32915	1.62639e-06	1.96501e-05
FLJ20626	0.987778	0.991111	0.00333333	5.43263	1.64583e-06	1.985e-05
TGFA	-1.93362	-1.986	-0.052381	-5.32372	1.65952e-06	1.99799e-05
LIPL3	-2.31381	-2.24	0.0738095	-5.32295	1.66424e-06	2.00016e-05
RRAS2	1.44095	1.66714	0.22619	5.32971	1.68459e-06	2.02107e-05
CR1	-1.70556	-1.60778	0.0977778	-5.31182	1.73437e-06	2.07715e-05
VWF	1.29938	1.36533	0.0659524	5.31099	1.73975e-06	2.07996e-05
FAM50A	0.740429	0.664	-0.0764286	5.3104	1.74354e-06	2.08086e-05
ACTR5	1.25152	1.312	0.0604762	5.30987	1.74702e-06	2.08138e-05
SLC26A11	2.96738	2.81	-0.157381	5.30477	1.78032e-06	2.11738e-05
IL7R	3.16667	1.79	-1.37667	5.29941	1.81608e-06	2.15617e-05
KLF9	1.742	2.05867	0.316667	5.2987	1.82087e-06	2.15812e-05
C1GALT1C1	-1.09886	-0.982667	0.11619	-5.29798	1.82571e-06	2.16011e-05
BIK	-1.89905	-1.84333	0.0557143	-5.2964	1.83643e-06	2.16904e-05
MRCL3	-1.06405	-1.15	-0.0859524	-5.29619	1.9063e-06	2.2477e-05
ABCC2	-1.10581	-1.032	0.0738095	-5.28576	1.9103e-06	2.24854e-05
TETRAN	-1.25686	-1.00733	0.249524	-5.28325	1.92812e-06	2.26563e-05
NESG1	2.82067	1.69733	-1.12333	5.28001	1.9514e-06	2.28905e-05
GPR77	-1.01814	-1.056	-0.0378571	-5.27369	1.99753e-06	2.33916e-05
SMOX	1.93195	1.806	-0.125952	5.2729	2.00343e-06	2.34207e-05
LTBP3	1.23371	1.248	0.0142857	5.2707	2.01981e-06	2.35719e-05
LOC441150	1.46976	1.67	0.200238	5.26989	2.02587e-06	2.36024e-05
MRVI1	-0.832651	-0.809556	0.0230952	-5.26704	2.04734e-06	2.37752e-05
P2RX5	2.51005	2.38267	-0.127381	5.267	2.04764e-06	2.37752e-05
FUT7	-1.63643	-1.85643	-0.22	-5.26901	2.10695e-06	2.44225e-05
ACTN4	-0.508095	-0.516667	-0.00857143	-5.25857	2.11249e-06	2.44453e-05
AMACR	-0.853429	-0.822	0.0314286	-5.25552	2.13647e-06	2.46811e-05
PDXK	-1.25567	-1.19067	0.065	-5.25258	2.1598e-06	2.49086e-05
FLOT2	-1.77005	-1.396	0.374048	-5.2513	2.17003e-06	2.49845e-05
MGC26694	1.28629	1.482	0.195714	5.24545	2.21743e-06	2.54874e-05
HRB	-1.50862	-1.34933	0.159286	-5.24407	2.22879e-06	2.55751e-05
CAPN10	1.086	1.11267	0.0266667	5.243	2.23764e-06	2.56337e-05
PTX3	-2.17343	-1.96533	0.208095	-5.24118	2.25272e-06	2.57634e-05
LOC150166	-1.89343	-1.862	0.0314286	-5.24045	2.25881e-06	2.579e-05
LGR6	2.61829	2.35733	-0.260952	5.23911	2.27001e-06	2.58748e-05
FLJ14466	-1.03224	-0.775333	0.256905	-5.23748	2.28366e-06	2.59871e-05
MGC17330	2.71029	2.39933	-0.310952	5.23215	2.32907e-06	2.64599e-05
SUSD3	-1.74171	-1.85933	-0.117619	-5.22837	2.36185e-06	2.67441e-05
PPP1R11	-0.717429	-0.536	0.181429	-5.22836	2.3619e-06	2.67441e-05
STK17A	-0.67181	-0.528	0.14381	-5.22709	2.37297e-06	2.68252e-05
TUSC4	0.72981	0.759333	0.0295238	5.22219	2.41634e-06	2.72704e-05
PLEKHA2	-1.51348	-1.28467	0.22881	-5.22094	2.42748e-06	2.73511e-05
ARS2	1.03705	1.08467	0.047619	5.21615	2.47075e-06	2.7793e-05
VNN1	-2.65448	-2.76067	-0.10619	-5.21448	2.48598e-06	2.79184e-05
C5R1	-1.72452	-1.73667	-0.0121429	-5.20923	2.53463e-06	2.84182e-05
NRBP2	1.69267	1.956	0.263333	5.20569	2.56792e-06	2.86817e-05
DSCR1L2	1.02705	1.04356	0.0165079	5.2056	2.56873e-06	2.86817e-05
EIF4EBP2	-0.899381	-0.720333	0.179048	-5.2054	2.5707e-06	2.86817e-05
NRM	-0.672952	-0.452	0.220952	-5.20347	2.58905e-06	2.88395e-05
FAM49B	-1.15686	-1.064	0.0928571	-5.19352	2.68574e-06	2.9868e-05
MYH3	1.06838	1.13933	0.0709524	5.18527	2.76858e-06	3.07394e-05
TGFBR1	-1.62938	-1.56533	0.0640476	-5.18215	2.80051e-06	3.10435e-05
LOC154761	1.38429	1.49333	0.109048	5.17956	2.8274e-06	3.1291e-05
PLK3	2.29986	2.01533	-0.284524	5.17404	2.88535e-06	3.18808e-05
CD3Z	4.11136	2.70231	-1.40905	5.19246	2.89131e-06	3.18952e-05
TM9SF1	-0.639143	-0.652	-0.0128571	-5.17148	2.91268e-06	3.20442e-05
PPP4C	-0.837857	-0.663333	0.174524	-5.17134	2.91416e-06	3.20442e-05
S100A9	-2.63759	-2.78462	-0.147027	-5.24362	2.92529e-06	3.21149e-05
S100A10	3.29129	2.47867	-0.812619	5.1682	2.94805e-06	3.23131e-05
PRKCH	1.23714	1.35	0.112857	5.16367	2.99752e-06	3.28027e-05
KIF1B	-1.2614	-1.33044	-0.0690476	-5.1611	3.026e-06	3.30617e-05
C9orf52	1.08559	1.10267	0.0170732	5.16788	3.05344e-06	3.33083e-05
ROPN1L	-1.59664	-1.25533	0.34131	-5.15783	3.06256e-06	3.33378e-05
LOC132241	1.19162	1.374	0.182381	5.15754	3.06588e-06	3.33378e-05
ELMOD1	1.25138	1.404	0.152619	5.15596	3.08368e-06	3.34705e-05
LCN2	-3.13676	-3.212	-0.0752381	-5.1556	3.08785e-06	3.34705e-05
MMP23B	0.883714	1.128	0.244286	5.15332	3.11374e-06	3.36978e-05
PCCA	1.31638	1.42567	0.109286	5.14948	3.15808e-06	3.41237e-05
ZDHHC16	-0.914667	-0.761333	0.153333	-5.14883	3.16564e-06	3.41516e-05
FLJ14490	1.93514	2.20133	0.26619	5.14736	3.18268e-06	3.42815e-05
DDX47	1.12226	1.435	0.312738	5.14666	3.19097e-06	3.43167e-05
LOC284422	-2.12429	-1.98	0.144286	-5.14611	3.19741e-06	3.43321e-05
RBM4	-0.505476	-0.523333	-0.0178571	-5.1437	3.22585e-06	3.45833e-05
KIF21A	2.00795	1.58644	-0.421508	5.14284	3.23602e-06	3.46382e-05
BLOC1S1	-0.784381	-0.652	0.132381	-5.14078	3.26062e-06	3.4847e-05
PFN1	-1.54067	-1.30733	0.233333	-5.14001	3.26979e-06	3.48595e-05
NCOA3	-1.27605	-1.04533	0.230714	-5.13983	3.27197e-06	3.48595e-05
C20orf31	-0.774333	-0.732667	0.0416667	-5.1357	3.32201e-06	3.53377e-05
DDX24	1.09048	1.20667	0.11619	5.13501	3.33038e-06	3.53718e-05
SLC27A2	-1.79819	-1.61867	0.179524	-5.12816	3.41511e-06	3.62155e-05
GPR84	-1.9551	-2.092	-0.136905	-5.12725	3.42657e-06	3.6281e-05
TP53I11	-0.8615	-0.694	0.1675	-5.12589	3.44377e-06	3.64068e-05
MGC5391	-0.457262	-0.333333	0.123929	-5.12483	3.45713e-06	3.64917e-05
HIRA	-1.75376	-1.57733	0.176429	-5.12286	3.48227e-06	3.66571e-05
C21orf25	1.448	1.628	0.18	5.12276	3.48351e-06	3.66571e-05
TLE4	-0.767016	-0.691778	0.0752381	-5.11979	3.52165e-06	3.70017e-05
DKFZP434C171	2.52119	1.77333	-0.747857	5.11908	3.53077e-06	3.70407e-05
GNGT2	1.48652	1.36867	-0.117857	5.11831	3.54074e-06	3.70885e-05
PROCR	1.61752	1.64133	0.0238095	5.11747	3.55177e-06	3.71066e-05
LSM6	-1.11271	-0.968667	0.144048	-5.11735	3.55331e-06	3.71066e-05
EVL	1.79838	1.63267	-0.165714	5.11669	3.56186e-06	3.71394e-05
PRPF31	0.919545	1.07467	0.155122	5.1248	3.57393e-06	3.72086e-05
CBL	-0.899369	-0.7705	0.128869	-5.114	3.59724e-06	3.73944e-05
SYNGR3	1.14524	1.57	0.424762	5.11017	3.64804e-06	3.7865e-05
MGC15523	-0.859667	-0.541333	0.318333	-5.10886	3.66564e-06	3.79902e-05
SNX14	-1.32648	-1.12933	0.197143	-5.10702	3.69034e-06	3.81488e-05
BBC3	2.2091	2.03933	-0.169762	5.10661	3.69589e-06	3.81488e-05
FBXO41	1.90186	2.15733	0.255476	5.10648	3.69765e-06	3.81488e-05
CG018	0.776984	1.01222	0.235238	5.1054	3.71239e-06	3.82432e-05
LOC130355	-1.12429	-0.87	0.254286	-5.10431	3.7272e-06	3.83381e-05
HTR1F	1.29962	1.15867	-0.140952	5.10274	3.74867e-06	3.8421e-05
RP4-622L5	-0.465095	-0.292	0.173095	-5.10266	3.74989e-06	3.8421e-05
CYYR1	-1.45252	-1.498	-0.0454762	-5.1025	3.75208e-06	3.8421e-05
TEX27	1.35167	1.31667	-0.035	5.10058	3.77847e-06	3.86335e-05
GBE1	-2.03438	-1.752	0.282381	-5.09721	3.8254e-06	3.9055e-05
ADIPOR2	-0.720595	-0.82	-0.0994048	-5.09293	3.88586e-06	3.96133e-05
ARID5B	1.27383	1.39967	0.125833	5.09216	3.89677e-06	3.96655e-05
PECR	-1.7109	-1.60733	0.103571	-5.09141	3.90749e-06	3.97156e-05
PSTPIP1	-1.28933	-1.066	0.223333	-5.0884	3.95075e-06	4.00958e-05
PIGK	-0.678048	-0.620667	0.057381	-5.0817	4.04878e-06	4.10299e-05
HSPC163	-0.95	-1.01667	-0.0666667	-5.08072	4.06343e-06	4.11175e-05
HPS5	-1.16886	-0.899333	0.269524	-5.07964	4.07947e-06	4.12189e-05
PDGFB	1.65642	1.47467	-0.18175	5.09727	4.08589e-06	4.1223e-05
FKBP9	-0.851381	-0.867333	-0.0159524	-5.07569	4.13891e-06	4.16965e-05
ELOVL7	1.85495	1.67733	-0.177619	5.07512	4.14754e-06	4.17222e-05
CKLFSF2	-2.13033	-2.37533	-0.245	-5.07394	4.16534e-06	4.18398e-05
MGC10744	-1.20976	-1.08667	0.123095	-5.07105	4.20972e-06	4.22236e-05
SCFD2	1.33026	1.62633	0.296071	5.06903	4.2409e-06	4.24202e-05
PL6	-0.559619	-0.408667	0.150952	-5.06898	4.2417e-06	4.24202e-05
LRRC4	-2.37748	-2.57867	-0.20119	-5.06699	4.27264e-06	4.26673e-05
TNFAIP8	-1.7431	-1.74929	-0.00619048	-5.07344	4.30934e-06	4.29712e-05
DNCLI1	-0.909048	-0.706667	0.202381	-5.06363	4.32535e-06	4.30681e-05
DOK1	-1.35082	-1.39556	-0.0447368	-5.16847	4.33764e-06	4.31005e-05
ANXA1	-1.42943	-1.31133	0.118095	-5.06263	4.34118e-06	4.31005e-05
ERBB2	1.26486	1.23533	-0.0295238	5.06005	4.38236e-06	4.34463e-05
TPM2	1.19233	1.35567	0.163333	5.05894	4.40007e-06	4.35589e-05
STRA6	-2.70814	-2.516	0.192143	-5.05811	4.41354e-06	4.36291e-05
FLN29	-0.842286	-0.791333	0.0509524	-5.0554	4.45734e-06	4.39986e-05
GIT2	-0.910833	-0.971667	-0.0608333	-5.05383	4.48305e-06	4.41887e-05
CIB2	1.16095	1.26667	0.105714	5.05226	4.50884e-06	4.43248e-05
FAM11B	-1.062	-0.872	0.19	-5.05214	4.51082e-06	4.43248e-05
FKBP1A	-1.132	-1.14533	-0.0133333	-5.05181	4.51626e-06	4.43248e-05
LOC90693	-1.44414	-1.45533	-0.0111905	-5.049	4.56276e-06	4.46923e-05
KIAA0339	1.51238	1.78667	0.274286	5.04876	4.56676e-06	4.46923e-05
CYB561D2	-0.815524	-0.626	0.189524	-5.04763	4.58573e-06	4.48139e-05
FCGR3A	-2.98095	-3.46333	-0.482381	-5.04607	4.61189e-06	4.50054e-05
SORT1	-0.850476	-0.811667	0.0388095	-5.04413	4.64466e-06	4.52608e-05
C1QDC1	1.65248	1.872	0.219524	5.04363	4.65311e-06	4.52787e-05
BCAS4	0.869952	0.970667	0.100714	5.04174	4.68521e-06	4.55264e-05
C14orf173	0.982333	0.987333	0.005	5.03939	4.72556e-06	4.58534e-05
LYAR	1.33662	1.424	0.087381	5.0381	4.7479e-06	4.6005e-05
MS4A3	-3.67248	-3.69867	-0.0261905	-5.03554	4.79237e-06	4.63703e-05
C21orf30	-1.75233	-1.86733	-0.115	-5.03273	4.84184e-06	4.67741e-05
SCN1B	1.504	1.67067	0.166667	5.03239	4.84776e-06	4.67741e-05
CCL26	1.3839	1.39533	0.0114286	5.03123	4.86831e-06	4.68435e-05
DDX39	1.08229	1.218	0.135714	5.03122	4.86862e-06	4.68435e-05
BCORL1	-1.30086	-1.32133	-0.0204762	-5.02969	4.89579e-06	4.70388e-05
ACOX1	-1.438	-1.26967	0.168333	-5.02221	5.03102e-06	4.82704e-05
C21orf7	2.4791	2.18267	-0.296429	5.02121	5.04939e-06	4.83789e-05
ANXA6	-1.01752	-0.803	0.214524	-5.01737	5.12052e-06	4.89378e-05
PCNX	-0.98369	-0.885833	0.0978571	-5.01729	5.12202e-06	4.89378e-05
HOXB4	2.071	2.23933	0.168333	5.01611	5.1441e-06	4.90804e-05
TNNI3	1.11231	1.08133	-0.0309756	5.0211	5.21128e-06	4.96522e-05
ZNF251	1.41701	1.76067	0.343659	5.02059	5.22094e-06	4.96751e-05
KSP37	3.93167	2.78333	-1.14833	5.01166	5.22819e-06	4.96751e-05
HCK	-1.25321	-1.2375	0.0157143	-5.03773	5.23879e-06	4.97069e-05
FLI1	-1.0371	-1.034	0.00309524	-5.00818	5.29485e-06	5.01693e-05
C9orf116	1.30762	1.44667	0.139048	5.00041	5.44677e-06	5.15375e-05
FADS3	1.9341	2.026	0.0919048	4.99922	5.47028e-06	5.16886e-05
DUSP24	-0.776095	-0.794667	-0.0185714	-4.99473	5.56056e-06	5.24692e-05
POGK	-0.714024	-0.475333	0.23869	-4.99064	5.64386e-06	5.30738e-05
NAT8	0.952762	1.16133	0.208571	4.99053	5.64599e-06	5.30738e-05
PEPD	1.68062	1.868	0.187381	4.99044	5.64787e-06	5.30738e-05
OPRL1	-1.04919	-0.863	0.18619	-4.98947	5.6678e-06	5.308e-05
LOC51255	-0.872	-0.628667	0.243333	-4.98944	5.66856e-06	5.308e-05
NELL2	1.54719	1.53267	-0.0145238	4.98928	5.67178e-06	5.308e-05
APBA2	1.64124	0.842667	-0.798571	4.98324	5.79769e-06	5.41843e-05
SEPW1	1.44762	1.18643	-0.26119	4.98987	5.83517e-06	5.44603e-05
OSBPL7	2.09348	1.27467	-0.81881	4.98058	5.85403e-06	5.45621e-05
SS18L2	-0.815524	-0.587667	0.227857	-4.97498	5.97423e-06	5.56067e-05
NSFL1C	-0.616595	-0.552667	0.0639286	-4.97305	6.01635e-06	5.59228e-05
ELL3	1.00481	1.10267	0.0978571	4.97105	6.06027e-06	5.62547e-05
RELB	2.67045	2.10167	-0.56878	5.00279	6.14028e-06	5.69202e-05
AP1B1	1.1409	1.31067	0.169762	4.96416	6.21368e-06	5.75228e-05
E4F1	1.0481	1.04	-0.00809524	4.9883	6.25415e-06	5.77984e-05
BRF1	1.18405	1.20667	0.022619	4.9621	6.26033e-06	5.77984e-05
PPAP2B	-1.67976	-1.68	-0.000238095	-4.96146	6.27483e-06	5.78544e-05
OLFM1	1.54981	1.38933	-0.160476	4.9599	6.3106e-06	5.80705e-05
LOC147808	-0.847048	-0.631333	0.215714	-4.95935	6.32308e-06	5.80705e-05
DHX30	0.882	1.11533	0.233333	4.95932	6.3237e-06	5.80705e-05
SLC12A7	2.49557	2.352	-0.143571	4.95841	6.34475e-06	5.81857e-05
KCNJ2	-1.637	-1.712	-0.075	-4.95146	6.50675e-06	5.95916e-05
TM9SF2	-1.46867	-1.39867	0.07	-4.94977	6.54674e-06	5.98778e-05
ARG2	1.89667	2.37667	0.48	4.94846	6.57781e-06	6.00818e-05
FLJ13105	0.830714	1.155	0.324286	4.94805	6.58762e-06	6.00913e-05
ZNF398	-0.609905	-0.614667	-0.0047619	-4.94487	6.66398e-06	6.0707e-05
SLC29A1	-1.25686	-1.07067	0.18619	-4.94285	6.7129e-06	6.10714e-05
ACTN1	1.2221	1.354	0.131905	4.94119	6.75352e-06	6.13595e-05
SFRS16	1.43833	1.37333	-0.065	4.94006	6.78119e-06	6.15293e-05
FLJ20647	2.10181	2.128	0.0261905	4.93908	6.80541e-06	6.16673e-05
CILP2	-1.25024	-0.833333	0.416905	-4.93766	6.84046e-06	6.19031e-05
DKFZP586P0123	0.983452	1.15	0.166548	4.93726	6.85042e-06	6.19114e-05
FKBP11	1.0469	1.45	0.403095	4.93627	6.87486e-06	6.20505e-05
IFI35	-1.0681	-1.01333	0.0547619	-4.93514	6.90322e-06	6.22243e-05
RHOBTB1	1.42981	1.58267	0.152857	4.93477	6.91229e-06	6.22243e-05
LEF1	1.73057	1.61533	-0.115238	4.93411	6.92897e-06	6.22927e-05
THAP1	-1.19095	-1.06667	0.124286	-4.93238	6.97258e-06	6.26025e-05
SPG21	-0.957571	-0.800667	0.156905	-4.93011	7.03001e-06	6.30356e-05
SMAP-5	-1.9391	-1.93933	-0.000238095	-4.92948	7.04598e-06	6.30933e-05
RSAD1	1.13005	1.28933	0.159286	4.92914	7.05487e-06	6.30933e-05
TTF2	-0.953429	-0.788667	0.164762	-4.92772	7.09123e-06	6.33358e-05
E2F5	1.40414	1.432	0.0278571	4.92218	7.23474e-06	6.45334e-05
TRIF	1.38724	1.43867	0.0514286	4.91889	7.32153e-06	6.52227e-05
PLXNB3	1.21464	1.315	0.100357	4.91778	7.35086e-06	6.53989e-05
UBE2I	-0.593	-0.494667	0.0983333	-4.91287	7.4826e-06	6.64846e-05
EEIG1	2.28557	2.23867	-0.0469048	4.91237	7.49611e-06	6.64961e-05
ETV6	-0.744595	-0.645667	0.0989286	-4.91211	7.5033e-06	6.64961e-05
KIAA1393	-1.21317	-1.18067	0.0325	-4.92737	7.53647e-06	6.67037e-05
MGC3036	-1.13367	-1.01533	0.118333	-4.90942	7.57655e-06	6.69209e-05
DUSP2	2.55976	2.53	-0.0297619	4.90896	7.5892e-06	6.69209e-05
DAPK2	-1.64986	-1.78533	-0.135476	-4.90892	7.59031e-06	6.69209e-05
VSIG4	1.40586	1.378	-0.0278571	4.90538	7.68804e-06	6.76954e-05
GPAA1	-0.801381	-0.620667	0.180714	-4.8996	7.85028e-06	6.8991e-05
C6orf35	1.2111	1.41467	0.203571	4.89942	7.85532e-06	6.8991e-05
ProSAPiP1	1.68754	1.91267	0.225122	4.90622	7.89033e-06	6.91395e-05
SUMO2	-0.644238	-0.627333	0.0169048	-4.89768	7.90486e-06	6.91395e-05
FLJ20433	-1.39819	-1.57867	-0.180476	-4.89744	7.91184e-06	6.91395e-05
C20orf177	-1.26681	-1.19467	0.0721429	-4.89741	7.9126e-06	6.91395e-05
TBX21	2.53938	1.77533	-0.764048	4.89359	8.02253e-06	6.99389e-05
GRN	-1.20052	-0.992667	0.207857	-4.89352	8.0245e-06	6.99389e-05
PER1	3.0647	3.1425	0.0778049	4.92572	8.0742e-06	7.02826e-05
DHRS9	-1.61481	-1.866	-0.25119	-4.89101	8.09759e-06	7.03968e-05
FLJ20321	1.32	1.44143	0.121429	4.88765	8.4351e-06	7.32379e-05
CPSF2	-0.861857	-0.777333	0.0845238	-4.87795	8.48856e-06	7.36088e-05
IL17R	-1.07448	-1.08733	-0.0128571	-4.87359	8.62305e-06	7.46806e-05
EPSTI1	1.86819	1.78367	-0.0845238	4.87248	8.65774e-06	7.48863e-05
DUSP13	-2.12867	-2.28533	-0.156667	-4.86976	8.74301e-06	7.55285e-05
SSH1	-0.719381	-0.533667	0.185714	-4.86564	8.87381e-06	7.65619e-05
APBB1IP	-0.917548	-0.934333	-0.0167857	-4.86448	8.911e-06	7.6786e-05
KIF5B	-0.851714	-0.869333	-0.017619	-4.86358	8.9398e-06	7.69374e-05
SLC19A1	-1.234	-1.274	-0.04	-4.86025	9.04765e-06	7.77679e-05
TK1	-1.81357	-1.90333	-0.0897619	-4.85691	9.15728e-06	7.86116e-05
CAMP	-2.98687	-3.94	-0.953125	-5.23772	9.17831e-06	7.86935e-05
RGS14	-1.2219	-1.01	0.211905	-4.85562	9.19978e-06	7.8779e-05
GENX-3414	-0.914071	-0.848	0.0660714	-4.85519	9.21406e-06	7.88028e-05
MGC33584	-0.694952	-0.480667	0.214286	-4.84881	9.4282e-06	8.05337e-05
CLSTN3	1.27033	1.33867	0.0683333	4.84375	9.60172e-06	8.19137e-05
ZNF622	-0.694238	-0.647333	0.0469048	-4.8432	9.62053e-06	8.19721e-05
PLEKHF1	1.56805	1.4	-0.168049	4.84996	9.65617e-06	8.21692e-05
CTSL	2.45919	2.68467	0.225476	4.84165	9.67431e-06	8.21692e-05
USP36	2.0661	2.348	0.281905	4.8415	9.67965e-06	8.21692e-05
JMJD2B	-0.893476	-0.758	0.135476	-4.84062	9.71019e-06	8.23265e-05
RAB33B	-2.07319	-2.092	-0.0188095	-4.8387	9.7776e-06	8.27955e-05
TP53I5	0.910238	1.13333	0.223095	4.83761	9.81594e-06	8.30175e-05
KIF3A	1.56921	2.02933	0.460119	4.83695	9.83939e-06	8.31132e-05
RAMP1	2.36476	2.33	-0.0347619	4.83271	9.99053e-06	8.4286e-05
FLJ13912	-1.2229	-1.11933	0.103571	-4.82875	1.01338e-05	8.53898e-05
RAB10	-1.03714	-0.987857	0.0492857	-4.83523	1.01792e-05	8.56669e-05
IL6ST	0.897429	1.02933	0.131905	4.82622	1.02264e-05	8.58786e-05
TRD@	1.84324	1.40467	-0.438571	4.82613	1.02294e-05	8.58786e-05
SEC31L2	1.83881	1.76	-0.0788095	4.82308	1.03425e-05	8.6721e-05
ITK	2.08129	1.842	-0.239286	4.82093	1.04226e-05	8.72859e-05
IRF2	-0.653286	-0.530667	0.122619	-4.81919	1.0488e-05	8.7673e-05
INPPL1	1.1981	1.20214	0.00404762	4.82641	1.05052e-05	8.7673e-05
KCNH3	-1.02705	-1.078	-0.0509524	-4.81868	1.05072e-05	8.7673e-05
DNAJC7	-1.18238	-1.09	0.092381	-4.81778	1.05411e-05	8.78494e-05
MED12	-0.609095	-0.516	0.0930952	-4.81441	1.06695e-05	8.8811e-05
MGC15763	1.21781	1.074	-0.14381	4.81398	1.06859e-05	8.88393e-05
ZNF282	-0.919905	-0.811333	0.108571	-4.81155	1.07797e-05	8.95111e-05
MEF2D	1.13952	1.39667	0.257143	4.81081	1.08082e-05	8.96391e-05
DJ159A19.3	1.50043	1.66067	0.160238	4.80961	1.08548e-05	8.99165e-05
MAN2C1	1.45181	1.64133	0.189524	4.80864	1.08927e-05	9.01216e-05
PPL	-1.31462	-1.157	0.157619	-4.80719	1.09496e-05	9.04826e-05
LOC137886	-0.885238	-0.9	-0.0147619	-4.81287	1.10262e-05	9.1006e-05
SNRP70	1.11929	1.25333	0.134048	4.80436	1.10612e-05	9.11854e-05
HMGN2	-1.38459	-1.34	0.0445946	-4.84333	1.11471e-05	9.17828e-05
PSMB4	0.657571	0.767333	0.109762	4.80125	1.11855e-05	9.19888e-05
GRIPAP1	-0.766905	-0.583333	0.183571	-4.79945	1.1258e-05	9.24427e-05
THSD1	1.19943	1.40467	0.205238	4.79921	1.12677e-05	9.24427e-05
AGPS	-1.21148	-1.026	0.185476	-4.79571	1.141e-05	9.34977e-05
PTAFR	-0.965952	-0.91	0.0559524	-4.79209	1.15588e-05	9.46042e-05
ADAR	-0.945905	-0.814	0.131905	-4.79084	1.16108e-05	9.49164e-05
CNDP2	1.07267	1.14267	0.07	4.78781	1.17376e-05	9.57981e-05
SIGLECP3	1.7879	1.766	-0.0219048	4.78759	1.17466e-05	9.57981e-05
NCOA2	-1.16967	-0.878	0.291667	-4.78692	1.17751e-05	9.59129e-05
SMARCD2	-1.79714	-1.44333	0.35381	-4.7866	1.17887e-05	9.59129e-05
LRRC16	1.17986	1.242	0.0621429	4.78612	1.18088e-05	9.59625e-05
CHCHD6	1.53005	1.466	-0.0640476	4.78546	1.18366e-05	9.60746e-05
DELGEF	0.946	0.942667	-0.00333333	4.78361	1.19156e-05	9.66015e-05
PPP2R5A	-1.16048	-1.06667	0.0938095	-4.78169	1.19975e-05	9.71503e-05
NT5M	2.0051	2.06533	0.0602381	4.78089	1.20323e-05	9.73168e-05
RREB1	1.18167	1.355	0.173333	4.78785	1.20563e-05	9.73559e-05
DRIM	1.10657	1.108	0.00142857	4.78012	1.20656e-05	9.73559e-05
NFYC	-0.963905	-1.06867	-0.104762	-4.77959	1.20884e-05	9.74256e-05
LASS5	-0.62481	-0.432667	0.192143	-4.77764	1.21729e-05	9.7991e-05
SLC25A11	-0.691333	-0.598	0.0933333	-4.77616	1.22377e-05	9.83976e-05
IL16	-1.24383	-1.413	-0.169167	-4.77458	1.2307e-05	9.88382e-05
PSG6	-0.810143	-0.674667	0.135476	-4.77368	1.23467e-05	9.90409e-05
NXPH4	-1.03114	-1.08067	-0.0495238	-4.77283	1.23846e-05	9.92287e-05
GPSM2	-1.82519	-1.864	-0.0388095	-4.77161	1.24383e-05	9.95431e-05
SNX19	-0.550714	-0.48	0.0707143	-4.77103	1.24642e-05	9.96339e-05
NEXN	2.06795	1.99533	-0.072619	4.77024	1.24997e-05	9.97201e-05
FLJ20516	-1.4259	-1.17733	0.248571	-4.76982	1.25186e-05	9.97201e-05
ITGB7	1.32324	1.428	0.104762	4.76982	1.25187e-05	9.97201e-05
SLC12A4	1.169	1.27067	0.101667	4.76811	1.25952e-05	0.000100214
PLCG2	-1.08876	-1.19733	-0.108571	-4.76722	1.26354e-05	0.000100314
GCN5L2	1.50776	1.67133	0.163571	4.76718	1.26371e-05	0.000100314
SH2D1A	1.74552	1.59933	-0.14619	4.76677	1.26558e-05	0.000100346
ITGA2B	1.60376	1.494	-0.109762	4.76567	1.27057e-05	0.000100625
CLC	-2.50333	-3.30333	-0.8	-4.76481	1.27447e-05	0.000100818
HSPC148	1.31405	1.35643	0.042381	4.76964	1.28644e-05	0.000101646
RRAGA	-0.766571	-0.598	0.168571	-4.76146	1.28984e-05	0.000101798
NEDD8	-0.69181	-0.551333	0.140476	-4.76014	1.29595e-05	0.000102163
KIAA1875	1.27395	1.482	0.208049	4.76564	1.30492e-05	0.000102751
ANAPC11	-0.943762	-0.717333	0.226429	-4.75788	1.30648e-05	0.000102756
C6orf33	-1.29443	-1.05467	0.239762	-4.75732	1.30909e-05	0.000102844
C16orf33	-0.772286	-0.761333	0.0109524	-4.7555	1.31763e-05	0.000103396
GLB1	-1.12795	-0.880333	0.247619	-4.75285	1.33018e-05	0.000104178
C19orf29	0.685952	0.810714	0.124762	4.76015	1.33064e-05	0.000104178
FLJ25078	-1.0209	-0.750667	0.270238	-4.75181	1.33512e-05	0.000104409
MGC42174	0.739524	0.831667	0.0921429	4.7492	1.34762e-05	0.000105267
LAP1B	-1.43881	-1.31333	0.125476	-4.74697	1.35837e-05	0.000105986
CSNK1D	1.11633	1.058	-0.0583333	4.746	1.36311e-05	0.000106234
LZTR1	1.1191	1.13933	0.0202381	4.74366	1.37454e-05	0.000107003
PTPN18	0.938238	0.831333	-0.106905	4.74275	1.37901e-05	0.00010723
TXNL5	-0.88581	-0.768667	0.117143	-4.74196	1.38291e-05	0.000107394
FLJ20580	-0.537952	-0.475333	0.062619	-4.74141	1.38565e-05	0.000107394
KCNJ15	-2.47279	-2.88933	-0.416548	-4.74137	1.38583e-05	0.000107394
FCRH3	2.60519	1.95067	-0.654524	4.74092	1.38807e-05	0.000107446
FLJ20625	-1.14881	-0.948571	0.200238	-4.74746	1.39208e-05	0.000107635
NUT	1.50467	1.68467	0.18	4.73943	1.39547e-05	0.000107776
QSCN6	-0.867286	-0.654667	0.212619	-4.73882	1.39849e-05	0.000107887
SEC23B	-0.855667	-0.754	0.101667	-4.73803	1.40245e-05	0.000108071
RBM10	0.675595	0.768333	0.0927381	4.73262	1.42978e-05	0.000110053
TRIB2	1.66886	1.91267	0.24381	4.72871	1.44988e-05	0.000111475
MFHAS1	1.05171	1.10267	0.0509524	4.72714	1.45803e-05	0.000111976
PKN2	-1.07576	-0.862667	0.213095	-4.72593	1.46434e-05	0.000112335
TULP4	1.605	1.65333	0.0483333	4.72201	1.48493e-05	0.000113787
PLS3	1.97195	2.166	0.194048	4.72049	1.493e-05	0.000114277
ERG	-1.51463	-1.70956	-0.194921	-4.71944	1.49861e-05	0.000114579
C20orf82	1.69662	1.62733	-0.0692857	4.71349	1.53068e-05	0.000116862
FOXJ3	0.926	1.18267	0.256667	4.71327	1.53189e-05	0.000116862
FLJ10375	-0.947524	-1.188	-0.240476	-4.71101	1.54426e-05	0.000117675
ST6GALNAC6	1.07852	1.04733	-0.0311905	4.70901	1.55532e-05	0.000118386
GZMB	3.27524	2.05667	-1.21857	4.70659	1.56879e-05	0.000119279
MGC13379	-1.349	-1.01067	0.338333	-4.70155	1.59718e-05	0.000121277
ZNF189	-1.04769	-0.899	0.14869	-4.7013	1.59861e-05	0.000121277
UBE3C	-0.744095	-0.646	0.0980952	-4.69844	1.61498e-05	0.000122329
RAB6IP1	-1.04783	-1.06308	-0.01525	-4.72864	1.61604e-05	0.000122329
EDG5	-0.463238	-0.404667	0.0585714	-4.69777	1.6188e-05	0.000122402
LILRA2	-1.03786	-1.04333	-0.00547619	-4.69628	1.62742e-05	0.000122918
MLX	-0.736	-0.726	0.01	-4.69593	1.62943e-05	0.000122934
AFG3L1	1.72814	2.05267	0.324524	4.69553	1.63173e-05	0.000122973
DJ467N11.1	0.840048	1.03933	0.199286	4.69319	1.64536e-05	0.000123864
MGC25181	1.70919	1.72133	0.0121429	4.69159	1.65479e-05	0.000124436
FADD	-1.33619	-1.57333	-0.237143	-4.69097	1.65845e-05	0.000124575
CD86	2.57931	1.99133	-0.587976	4.69002	1.66404e-05	0.000124858
ST6GALNAC2	-1.26405	-1.15333	0.110714	-4.68967	1.66612e-05	0.000124877
REPS2	-1.24438	-1.27867	-0.0342857	-4.68309	1.70553e-05	0.000127691
HAL	-1.53395	-1.67467	-0.140714	-4.6825	1.70915e-05	0.000127822
TNFRSF1A	-1.1581	-1.36333	-0.205238	-4.68207	1.71172e-05	0.000127875
GTPBP4	1.16471	1.544	0.379286	4.67987	1.72518e-05	0.00012874
KLHL6	-1.39467	-1.408	-0.0133333	-4.67911	1.7298e-05	0.000128944
IL32	1.57683	1.46333	-0.1135	4.69286	1.73417e-05	0.00012913
FLJ20184	-2.17157	-2.53467	-0.363095	-4.67544	1.75253e-05	0.000130356
ABCB4	1.18617	1.32533	0.139167	4.67406	1.76115e-05	0.000130803
IL2RB	2.60076	1.98933	-0.611429	4.67386	1.76237e-05	0.000130803
CA13	1.2961	1.48133	0.185238	4.67339	1.7653e-05	0.000130879
PLEKHG2	1.75319	1.68533	-0.0678571	4.67254	1.77067e-05	0.000131135
C9orf54	1.1891	1.52933	0.340238	4.67007	1.78627e-05	0.000132147
FLJ11795	-1.94648	-1.83933	0.107143	-4.66845	1.79658e-05	0.000132767
IRX3	1.6249	1.52133	-0.103571	4.66784	1.80046e-05	0.00013291
ARL7	1.79638	1.67067	-0.125714	4.66691	1.80642e-05	0.000133206
VEGFB	0.656857	0.774	0.117143	4.66455	1.82158e-05	0.000134147
RASIP1	1.15986	0.885333	-0.274524	4.66432	1.82309e-05	0.000134147
MGC20460	1.80052	2.06933	0.26881	4.66283	1.83274e-05	0.000134713
LOC283738	1.23781	1.46067	0.222857	4.66109	1.84409e-05	0.000135402
PRDM1	1.80738	1.69333	-0.114048	4.66015	1.85022e-05	0.000135706
AUP1	1.07943	0.894667	-0.184762	4.6593	1.85584e-05	0.000135972
FLJ31204	0.769667	0.821333	0.0516667	4.65728	1.86917e-05	0.000136803
EXOSC3	-0.891071	-0.925	-0.0339286	-4.65587	1.87851e-05	0.00013734
EMP1	2.07026	2.25467	0.184405	4.65351	1.89432e-05	0.000138348
CCNJ	1.53657	1.73467	0.198095	4.65305	1.89741e-05	0.000138393
TGM1	1.016	0.979333	-0.0366667	4.65282	1.89898e-05	0.000138393
FLJ22170	2.00871	2.368	0.359286	4.65188	1.90532e-05	0.000138708
PSD4	-0.686	-0.636	0.05	-4.65009	1.91744e-05	0.000139442
UBE2D1	-1.07476	-1.13	-0.0552381	-4.64967	1.92029e-05	0.000139501
Gup1	1.40005	1.58933	0.189286	4.64899	1.92492e-05	0.000139689
LIMS2	1.17367	1.202	0.0283333	4.64675	1.94023e-05	0.000140652
BDNF	1.6111	1.77133	0.160238	4.64559	1.94822e-05	0.00014094
GCNT1	-1.36971	-1.319	0.0507143	-4.64558	1.94833e-05	0.00014094
NR4A1	2.95943	2.618	-0.341429	4.64517	1.95114e-05	0.000140995
CTSD	-1.35929	-1.05667	0.302619	-4.64389	1.95998e-05	0.000141485
ABCF1	0.776905	0.918333	0.141429	4.63979	1.9887e-05	0.000143406
CFLAR	-0.88319	-0.525333	0.357857	-4.63793	2.00181e-05	0.0001442
PSMD3	1.25619	1.29545	0.0392683	4.67314	2.01709e-05	0.000145148
C3orf17	0.942048	0.961333	0.0192857	4.63138	2.04877e-05	0.000147273
RPS6KA2	-0.812746	-0.636	0.176746	-4.63089	2.05232e-05	0.000147374
PLEKHM2	0.96119	1.01643	0.0552381	4.63089	2.1028e-05	0.00015084
PTP4A2	0.912619	0.86	-0.052619	4.62951	2.11307e-05	0.000151418
MBD4	-0.728095	-0.743333	-0.0152381	-4.62165	2.12048e-05	0.000151791
BID	-0.96281	-0.944	0.0188095	-4.62056	2.12865e-05	0.00015217
RAM2	-1.61619	-1.45071	0.165476	-4.62721	2.13023e-05	0.00015217
ORMDL2	-0.792381	-0.876667	-0.0842857	-4.61787	2.14903e-05	0.000153222
ADCY7	1.15517	1.39433	0.239167	4.61754	2.15152e-05	0.000153222
PLK2	-2.03267	-1.736	0.296667	-4.61752	2.15166e-05	0.000153222
NDUFAF1	-0.973429	-1.052	-0.0785714	-4.61634	2.16066e-05	0.000153703
PSG3	-0.612048	-0.498	0.114048	-4.61577	2.16505e-05	0.000153856
FCGR3B	-2.31629	-3.08867	-0.772381	-4.61538	2.168e-05	0.000153906
GAPD	-1.26476	-1.17	0.0947619	-4.61173	2.19616e-05	0.000155744
ANKRD23	0.735048	0.882667	0.147619	4.61068	2.20427e-05	0.000156027
LCP1	-1.29071	-1.17667	0.114048	-4.61063	2.20471e-05	0.000156027
ANXA4	-1.43957	-1.36933	0.0702381	-4.60862	2.22036e-05	0.000156855
FLJ20014	-0.520095	-0.317	0.203095	-4.60854	2.22099e-05	0.000156855
STAT3	-0.681524	-0.695333	-0.0138095	-4.60738	2.23009e-05	0.000157335
UNQ470	1.12319	1.18867	0.0654762	4.60517	2.24759e-05	0.000158407
HSPA1L	-1.17371	-0.938	0.235714	-4.6014	2.27772e-05	0.000160366
HOMER2	1.82748	2.18533	0.357857	4.59941	2.29374e-05	0.000161328
SLC5A4	1.92538	2.05538	0.13	4.61954	2.30151e-05	0.000161708
CNKSR1	1.42252	1.38467	-0.0378571	4.59793	2.30577e-05	0.000161841
PRKCI	-0.639429	-0.414667	0.224762	-4.59632	2.31889e-05	0.000162595
GTP	0.685476	0.768889	0.0834127	4.59586	2.32267e-05	0.000162694
GSR	-1.4525	-1.51167	-0.0591667	-4.59551	2.32557e-05	0.000162731
TFPI	1.40862	1.65933	0.250714	4.59511	2.32878e-05	0.000162789
ATP6V0E	-0.914738	-0.725333	0.189405	-4.59462	2.33281e-05	0.000162792
FLJ46419	-1.74381	-1.84667	-0.102857	-4.59453	2.33358e-05	0.000162792
ITGAM	-1.37133	-1.46133	-0.09	-4.59405	2.33752e-05	0.000162902
FLJ10514	-0.989429	-0.721333	0.268095	-4.59186	2.35569e-05	0.000164001
PCYOX1	-1.07043	-0.930667	0.139762	-4.58868	2.38219e-05	0.000165677
RHOT1	-0.901881	-0.770333	0.131548	-4.58706	2.39586e-05	0.000166459
SLC39A11	-0.956714	-0.684333	0.272381	-4.58668	2.39903e-05	0.000166511
C1RL	-1.32529	-1.346	-0.0207143	-4.57914	2.46367e-05	0.000170702
F11R	-1.04467	-0.988	0.0566667	-4.57905	2.4644e-05	0.000170702
C11orf10	-0.985095	-0.872	0.113095	-4.57816	2.47221e-05	0.00017107
ACRC	1.42957	1.506	0.0764286	4.5772	2.48053e-05	0.000171472
C6orf162	-0.599659	-0.580333	0.0193254	-4.57615	2.48972e-05	0.000171934
ENO1	-0.868821	-0.714833	0.153988	-4.57288	2.51856e-05	0.00017375
AHR	2.08038	2.158	0.077619	4.57082	2.53693e-05	0.000174841
BIN1	2.2099	2.078	-0.131905	4.56959	2.5479e-05	0.000175421
TADA3L	-0.896667	-0.46	0.436667	-4.5689	2.55409e-05	0.000175671
STAR	-2.65519	-2.58067	0.0745238	-4.56697	2.57155e-05	0.000176694
MTR	0.830524	0.886	0.0554762	4.56529	2.58676e-05	0.000177561
LOC285958	1.2941	1.566	0.271905	4.5621	2.61593e-05	0.000179384
FZD9	-1.91433	-1.86933	0.045	-4.56174	2.61924e-05	0.000179431
ABTB2	-1.25129	-1.14533	0.105952	-4.55954	2.6396e-05	0.000180645
FLJ42117	0.812	0.740333	-0.0716667	4.55864	2.64798e-05	0.000181038
PSEN1	-0.939524	-0.856667	0.0828571	-4.55664	2.66663e-05	0.000182131
RAB3D	-0.542667	-0.426	0.116667	-4.55484	2.68355e-05	0.000183105
TIP120B	1.39114	1.84067	0.449524	4.55394	2.6921e-05	0.000183505
ARID3A	-1.19117	-1.35867	-0.1675	-4.56497	2.71468e-05	0.00018486
PTGS1	1.2621	1.45067	0.188571	4.55029	2.72681e-05	0.000185502
NIPA2	-0.873905	-0.822	0.0519048	-4.54951	2.73433e-05	0.000185829
FAD158	1.88886	1.64933	-0.239524	4.54918	2.7375e-05	0.00018586
HRASLS3	2.86148	2.59933	-0.262143	4.54779	2.75092e-05	0.000186586
RFFL	-0.746857	-0.397333	0.349524	-4.54526	2.77539e-05	0.00018793
KDELR1	-1.00257	-0.800667	0.201905	-4.54518	2.77622e-05	0.00018793
GLT25D1	-0.76281	-0.457333	0.305476	-4.5445	2.78286e-05	0.00018808
SQRDL	-1.19367	-0.982	0.211667	-4.54424	2.78537e-05	0.00018808
EAF2	-1.86257	-1.61067	0.251905	-4.54411	2.78667e-05	0.00018808
CDKL3	0.753571	0.881667	0.128095	4.54197	2.80771e-05	0.000189313
RAB27B	1.67686	1.62067	-0.0561905	4.54151	2.8122e-05	0.00018943
FLJ10404	1.6419	1.585	-0.0569048	4.5477	2.81566e-05	0.000189477
UBE2A	-0.604381	-0.432	0.172381	-4.53808	2.84629e-05	0.000191124
SLC22A15	-1.62681	-1.43467	0.192143	-4.53792	2.84785e-05	0.000191124
DHX9	0.954	1.07733	0.123333	4.53786	2.84851e-05	0.000191124
CYBA	-1.5741	-1.416	0.158095	-4.5375	2.85209e-05	0.000191177
TAGLN3	-0.968	-1.143	-0.175	-4.53457	2.88159e-05	0.000192958
MKLN1	-0.562952	-0.552	0.0109524	-4.5343	2.88429e-05	0.000192958
KLHL18	-0.980476	-0.846667	0.13381	-4.53244	2.90321e-05	0.000194034
LOC126208	-0.985048	-0.846	0.139048	-4.52994	2.92876e-05	0.000195551
OFD1	1.2481	1.32333	0.0752381	4.52865	2.94199e-05	0.000196243
PDZK10	-1.53452	-1.54333	-0.00880952	-4.52435	2.98673e-05	0.000199033
LOC283663	2.1671	2.02067	-0.146429	4.52255	3.00563e-05	0.000200024
ARRDC1	-0.678571	-0.63	0.0485714	-4.52238	3.00744e-05	0.000200024
RRP22	1.09633	1.15467	0.0583333	4.52183	3.01324e-05	0.000200216
KNDC1	2.04762	1.64333	-0.404286	4.52085	3.02358e-05	0.000200708
SEC8L1	-0.837095	-0.514	0.323095	-4.52021	3.03036e-05	0.000200964
CITED2	-1.37243	-0.952667	0.419762	-4.51924	3.04064e-05	0.00020145
DUSP6	-1.33729	-1.06467	0.272619	-4.5181	3.05286e-05	0.000201924
JAGN1	-0.704619	-0.605333	0.0992857	-4.51802	3.05369e-05	0.000201924
CD160	1.42043	1.47067	0.0502381	4.51552	3.08051e-05	0.000203501
TJP1	1.30724	1.36867	0.0614286	4.51504	3.0857e-05	0.000203501
SAP130	0.675333	0.698667	0.0233333	4.51497	3.08644e-05	0.000203501
LAMB2	-0.564714	-0.480667	0.0840476	-4.51196	3.11916e-05	0.00020546
LOC150271	1.37105	1.477	0.105952	4.51043	3.13596e-05	0.000206057
C10orf35	0.842667	0.959333	0.116667	4.51041	3.13613e-05	0.000206057
FBXO25	0.619476	0.860667	0.24119	4.51031	3.13725e-05	0.000206057
ALDH4A1	-1.2539	-0.985333	0.268571	-4.50795	3.16324e-05	0.000207565
DEF6	-0.718286	-0.727333	-0.00904762	-4.50731	3.17038e-05	0.000207702
NR6A1	-1.02881	-0.826667	0.202143	-4.50722	3.17139e-05	0.000207702
DDX31	1.22695	1.59267	0.365714	4.50631	3.18154e-05	0.000208168
KDELR2	-0.751857	-0.630667	0.12119	-4.50285	3.2202e-05	0.000210497
NCF1	-1.9189	-1.92533	-0.00642857	-4.49408	3.32055e-05	0.000216849
FOXK2	-0.583095	-0.428333	0.154762	-4.493	3.33308e-05	0.00021746
AGGF1	-0.796524	-0.677	0.119524	-4.4911	3.35528e-05	0.0002187
CD52	1.88452	1.41333	-0.47119	4.48473	3.43079e-05	0.000223409
AOF2	0.716357	0.872667	0.15631	4.48306	3.45084e-05	0.000224502
CHI3L1	-2.07976	-2.02333	0.0564286	-4.4824	3.45882e-05	0.000224807
LOC93082	1.45533	1.71867	0.263333	4.48138	3.47116e-05	0.000225395
NAP5	1.13533	1.192	0.0566667	4.47591	3.53814e-05	0.000229435
OCIAD2	1.34548	1.51333	0.167857	4.47575	3.54006e-05	0.000229435
BMF	1.37957	1.50933	0.129762	4.47543	3.54401e-05	0.000229473
APH1A	1.58557	1.07867	-0.506905	4.47482	3.55163e-05	0.000229749
FLJ35801	0.858524	0.920667	0.0621429	4.47358	3.56693e-05	0.000230521
EPX	-2.42895	-2.71467	-0.285714	-4.47234	3.58243e-05	0.000231302
MOBKL1A	2.00786	2.17	0.162143	4.47207	3.58576e-05	0.000231302
FLJ10587	-0.73781	-0.600667	0.137143	-4.46959	3.617e-05	0.000233098
DIA1	0.965143	1.138	0.172857	4.46732	3.64571e-05	0.000234727
EXOSC4	-0.856143	-0.630667	0.225476	-4.46411	3.6867e-05	0.000237143
ALS2CR12	1.65648	1.166	-0.490476	4.46287	3.70276e-05	0.000237953
SELS	-0.913238	-0.714667	0.198571	-4.46163	3.71876e-05	0.000238757
LPHN1	1.43767	1.83433	0.396667	4.46116	3.72481e-05	0.000238922
KLRC4	0.931381	1.074	0.142619	4.45919	3.7505e-05	0.000240345
CXorf12	-0.714286	-0.576667	0.137619	-4.4552	3.80295e-05	0.000243478
PADI2	-1.80733	-1.974	-0.166667	-4.45463	3.81053e-05	0.000243736
TGFB3	0.920714	1.20333	0.282619	4.45374	3.82238e-05	0.000244265
MAPK8IP3	1.85971	1.71067	-0.149048	4.45222	3.84266e-05	0.000245333
PCF11	1.10481	1.22433	0.119524	4.45124	3.85578e-05	0.000245941
PXMP4	-0.715333	-0.652	0.0633333	-4.4505	3.86571e-05	0.000246345
MGC50844	1.42652	1.41867	-0.00785714	4.44949	3.87943e-05	0.000246989
SLC39A1	-0.494048	-0.55	-0.0559524	-4.44855	3.89216e-05	0.00024757
PTD012	-1.05724	-0.915333	0.141905	-4.44571	3.93073e-05	0.000249732
ATP5S	1.11367	1.282	0.168333	4.44551	3.93345e-05	0.000249732
ZFP67	1.08019	1.164	0.0838095	4.4448	3.94318e-05	0.000250119
CD63	-1.25529	-1.146	0.109286	-4.44318	3.9655e-05	0.000251111
SPATA4	-1.41895	-1.48467	-0.0657143	-4.44313	3.96617e-05	0.000251111
DHRS7	-1.58019	-1.294	0.28619	-4.44251	3.97479e-05	0.000251289
YTHDF1	0.761095	1.05467	0.293571	4.4424	3.9763e-05	0.000251289
NR1D1	1.5789	1.64533	0.0664286	4.44181	3.98447e-05	0.000251573
THSD1P	1.21557	1.312	0.0964286	4.44136	3.99068e-05	0.000251733
FLJ13848	0.75781	1.01067	0.252857	4.44088	3.99743e-05	0.000251837
ZNF331	1.50617	1.46578	-0.0403968	4.44071	3.99968e-05	0.000251837
CTRL	1.58095	1.46667	-0.114286	4.44033	4.00506e-05	0.000251944
FLJ10099	1.20933	1.45267	0.243333	4.43992	4.01073e-05	0.000252069
F5	-1.62114	-1.62733	-0.00619048	-4.43706	4.05087e-05	0.000254358
SPON2	3.44938	2.31867	-1.13071	4.43629	4.06163e-05	0.000254801
ORM1	-2.46375	-3.34	-0.87625	-4.44773	4.07668e-05	0.000255511
IL1R1	-1.03	-1.01667	0.0133333	-4.43399	4.09431e-05	0.000256381
LOC51035	0.849952	0.727333	-0.122619	4.43324	4.10493e-05	0.000256811
PPP1R2	-0.996429	-0.826667	0.169762	-4.43181	4.12542e-05	0.000257732
IFRD1	-2.01481	-1.88267	0.132143	-4.43169	4.12716e-05	0.000257732
CNNM4	0.736571	0.911333	0.174762	4.43055	4.14348e-05	0.000258515
NT5C	1.132	1.152	0.02	4.42714	4.19288e-05	0.000261359
RGS2	-1.93857	-2.37	-0.431429	-4.42531	4.21964e-05	0.000262788
KIAA0513	-1.75452	-1.77071	-0.0161905	-4.43101	4.22551e-05	0.000262885
SLC2A13	-0.61819	-0.505333	0.112857	-4.42468	4.22887e-05	0.000262885
CCNA1	-1.1649	-0.971333	0.193571	-4.42267	4.25854e-05	0.000264489
PSMC5	0.698952	0.728	0.0290476	4.42122	4.2801e-05	0.000265587
PLDN	0.853357	0.886333	0.0329762	4.41982	4.30084e-05	0.000266633
B4GALT5	-1.34438	-1.742	-0.397619	-4.41911	4.31146e-05	0.00026705
FEZ1	1.09538	1.10467	0.00928571	4.41597	4.35879e-05	0.000269707
BST1	-1.81524	-1.73333	0.0819048	-4.41574	4.36224e-05	0.000269707
DUSP8	1.83924	2.44067	0.601429	4.41494	4.37435e-05	0.000270212
GORASP2	1.24614	1.45067	0.204524	4.41371	4.39305e-05	0.000271035
C10orf26	-0.988738	-0.944333	0.0444048	-4.41354	4.39559e-05	0.000271035
RBM19	0.776857	1.00567	0.22881	4.41243	4.41258e-05	0.000271813
AIPL1	-0.924	-0.924	8.26059e-19	-4.4122	4.41614e-05	0.000271813
DLST	1.9581	1.85	-0.108095	4.41128	4.43027e-05	0.000272438
ELOVL5	-1.01962	-0.762	0.257619	-4.41095	4.43538e-05	0.000272508
DKFZp547C195	0.844143	0.942	0.0978571	4.41033	4.44489e-05	0.000272848
IMPA1	-1.28643	-1.19	0.0964286	-4.40866	4.47075e-05	0.000274189
HPS6	-0.729619	-0.598667	0.130952	-4.40617	4.50938e-05	0.000276311
CAPZB	-0.984571	-0.906	0.0785714	-4.40262	4.56535e-05	0.00027949
PAQR3	0.806143	0.927333	0.12119	4.40086	4.59327e-05	0.000280949
ME1	1.78224	1.80867	0.0264286	4.39944	4.61587e-05	0.000282079
ZNF265	-1.00024	-1.04	-0.0397619	-4.39836	4.63321e-05	0.000282886
TMEPAI	1.67912	1.609	-0.070119	4.39755	4.64612e-05	0.000283422
SGCE	1.28095	1.07333	-0.207619	4.39616	4.66857e-05	0.000284538
S100A2	-0.651714	-0.466	0.185714	-4.39569	4.67614e-05	0.000284746
CXXC1	0.580476	0.557857	-0.022619	4.40032	4.69817e-05	0.000285834
ATP5H	-0.707476	-0.578667	0.12881	-4.39397	4.70408e-05	0.000285939
DAD1	-0.721905	-0.603333	0.118571	-4.39304	4.71937e-05	0.000286614
FLJ14624	0.692929	0.732333	0.0394048	4.39105	4.75204e-05	0.000288343
C14orf114	-0.551214	-0.423	0.128214	-4.39062	4.75902e-05	0.000288511
C20orf174	1.13105	1.31867	0.187619	4.38462	4.85882e-05	0.000294153
RBM23	-1.16952	-0.76	0.409524	-4.38451	4.86068e-05	0.000294153
AGMAT	1.55638	1.804	0.247619	4.38177	4.90698e-05	0.000296579
IRF4	1.57814	2.12267	0.544524	4.38163	4.90942e-05	0.000296579
NAP1L2	1.24181	1.34467	0.102857	4.38108	4.9188e-05	0.000296884
KIAA0194	1.06371	1.26133	0.197619	4.3801	4.93539e-05	0.000297622
ASF1B	-1.45052	-1.09267	0.357857	-4.37965	4.94322e-05	0.000297833
CAPZA1	-1.24395	-1.128	0.115952	-4.37793	4.97263e-05	0.000299266
ALAS1	-1.41981	-1.48267	-0.0628571	-4.37775	4.97575e-05	0.000299266
TNFAIP9	-2.00448	-2.03733	-0.0328571	-4.37728	4.98388e-05	0.000299492
CUTC	-0.903381	-0.666	0.237381	-4.37689	4.99056e-05	0.000299631
GADD45G	-1.92805	-2.07067	-0.142619	-4.3733	5.05285e-05	0.000303105
CKLFSF7	-0.718762	-0.590667	0.128095	-4.37169	5.08103e-05	0.000304269
NOC4	-0.549381	-0.442	0.107381	-4.37168	5.08113e-05	0.000304269
PRKDC	-1.115	-0.923333	0.191667	-4.36714	5.1616e-05	0.000308817
LOC81691	1.33527	0.989333	-0.345938	4.43532	5.20119e-05	0.000310674
TENS1	1.72733	1.83067	0.103333	4.3649	5.2017e-05	0.000310674
HLA-DMB	2.64048	2.04667	-0.59381	4.36447	5.20931e-05	0.000310857
DPAGT1	-0.611762	-0.428667	0.183095	-4.36387	5.22018e-05	0.000311235
FLJ16686	-1.95324	-1.92133	0.0319048	-4.36222	5.25006e-05	0.000312745
LCE2B	-0.740619	-0.828	-0.087381	-4.3596	5.29758e-05	0.000315301
CAV2	1.14119	1.12333	-0.0178571	4.35816	5.32398e-05	0.000316597
ME2	-1.54252	-1.468	0.0745238	-4.35678	5.3494e-05	0.00031781
FLJ20487	-1.01548	-0.77	0.245476	-4.35655	5.35366e-05	0.00031781
FLJ21919	-0.801619	-0.707333	0.0942857	-4.35561	5.37105e-05	0.000318566
ARG1	-2.04214	-2.25333	-0.21119	-4.35374	5.40594e-05	0.000320359
FCGBP	1.64481	1.82267	0.177857	4.35166	5.44477e-05	0.000322106
LRP1	2.90167	2.1	-0.801667	4.35166	5.44483e-05	0.000322106
ASAH3L	1.25295	1.332	0.0790476	4.34947	5.48609e-05	0.000324267
ATP5J2	-1.00786	-0.882143	0.125714	-4.3545	5.50095e-05	0.000324865
C21orf5	-0.926333	-0.701333	0.225	-4.34781	5.5176e-05	0.000325567
KIAA1107	-0.947667	-1.04933	-0.101667	-4.34665	5.53957e-05	0.000326327
TAF6	0.91219	1.016	0.10381	4.34651	5.54232e-05	0.000326327
MYD88	-0.943143	-0.792667	0.150476	-4.34638	5.54477e-05	0.000326327
UNC84A	1.47376	1.73067	0.256905	4.34574	5.55701e-05	0.000326767
ARVCF	1.9261	2.07133	0.145238	4.34547	5.56223e-05	0.000326793
MTHFS	-1.1039	-0.933667	0.170238	-4.34461	5.57881e-05	0.000327487
KRT15	-1.11443	-1.138	-0.0235714	-4.34317	5.60646e-05	0.000328828
LOC146853	-0.738286	-0.680667	0.057619	-4.34234	5.62258e-05	0.000329492
ST3GAL6	-1.04748	-0.912	0.135476	-4.34137	5.64137e-05	0.00033031
PIK3CB	-1.48714	-1.32667	0.160476	-4.33978	5.67231e-05	0.000331838
RPL4	1.68121	1.50071	-0.1805	4.35717	5.6843e-05	0.000332256
CYBB	-1.5371	-1.474	0.0630952	-4.3388	5.69149e-05	0.000332392
KIAA0329	-1.11795	-1.17533	-0.057381	-4.33699	5.72716e-05	0.000333933
SMAD4	-1.12571	-0.95	0.175714	-4.33696	5.72762e-05	0.000333933
FLJ12649	1.5541	1.81267	0.258571	4.33639	5.73897e-05	0.00033431
PTGIR	1.09933	1.22267	0.123333	4.33596	5.74738e-05	0.000334516
C20orf121	-1.08157	-0.884667	0.196905	-4.33421	5.78214e-05	0.000336128
HSPA8	0.591762	0.642	0.0502381	4.33407	5.7849e-05	0.000336128
HK2	-1.593	-1.188	0.405	-4.33324	5.80163e-05	0.000336815
LOC338620	0.958238	1.22133	0.263095	4.33052	5.8561e-05	0.000339689
CGRRF1	0.86869	1.12286	0.254167	4.33565	5.86845e-05	0.000340118
MYBPC3	1.51695	1.266	-0.250952	4.32946	5.87744e-05	0.000340351
CSTA	-1.32567	-1.52067	-0.195	-4.32636	5.94044e-05	0.000343708
DUSP16	-1.34074	-1.288	0.0527381	-4.32595	5.94892e-05	0.000343908
L3MBTL3	0.76296	0.829667	0.0667063	4.32521	5.96412e-05	0.000344496
C16orf30	2.99595	1.95333	-1.04262	4.32333	6.00272e-05	0.00034638
ZNF32	1.15143	1.19667	0.0452381	4.32313	6.00685e-05	0.00034638
ACTA1	-1.59062	-1.21133	0.379286	-4.31918	6.08903e-05	0.000350824
MMP14	1.29733	1.17733	-0.12	4.31763	6.1215e-05	0.000352399
FPR1	-2.00638	-2.03067	-0.0242857	-4.31548	6.16693e-05	0.000354716
SIRT5	-0.560333	-0.478667	0.0816667	-4.31434	6.19105e-05	0.000355804
BAI1	0.798684	0.74	-0.0586842	4.35784	6.2173e-05	0.000357013
MT-ND1	1.87286	1.53667	-0.33619	4.31263	6.22769e-05	0.00035731
TBC1D5	-0.446238	-0.349333	0.0969048	-4.31123	6.25755e-05	0.000358723
SCD	-1.26829	-1.47067	-0.202381	-4.3109	6.26476e-05	0.000358836
DMD	0.832052	1.03128	0.199226	4.30993	6.28575e-05	0.000359737
POLDIP3	0.587952	0.568667	-0.0192857	4.30824	6.3223e-05	0.000361378
FLJ39441	-1.21905	-0.7	0.519048	-4.30811	6.32496e-05	0.000361378
HT008	-1.15505	-0.899333	0.255714	-4.3072	6.34495e-05	0.000362101
MOBKL2A	-1.05707	-0.942667	0.114405	-4.30699	6.34947e-05	0.000362101
PLSCR1	-1.00538	-0.881333	0.124048	-4.3068	6.35347e-05	0.000362101
PILRB	-0.509333	-0.446	0.0633333	-4.30575	6.37647e-05	0.000363109
SUV39H1	-0.64581	-0.462	0.18381	-4.30451	6.40362e-05	0.000364353
SCAMP1	-0.961	-0.769333	0.191667	-4.30361	6.42353e-05	0.000365182
CPNE3	-2.27048	-2.12333	0.147143	-4.30279	6.4417e-05	0.000365912
SPAG8	1.69019	1.904	0.21381	4.30223	6.45403e-05	0.000366308
CIC	1.06652	1.212	0.145476	4.30155	6.46909e-05	0.000366859
RAB32	-1.65371	-1.268	0.385714	-4.30114	6.4783e-05	0.000367078
ANKRD6	-0.907476	-0.875333	0.0321429	-4.29745	6.56063e-05	0.000371435
FLJ13646	-1.52576	-1.566	-0.0402381	-4.2969	6.57303e-05	0.00037183
GALNT3	-1.17124	-1.32267	-0.151429	-4.29396	6.63966e-05	0.000375041
BACH2	0.934143	0.972167	0.0380238	4.29391	6.64075e-05	0.000375041
WBSCR5	-1.02656	-1.00846	0.0180952	-4.3015	6.72849e-05	0.000379435
DDAH2	1.04405	0.848571	-0.195476	4.29564	6.72962e-05	0.000379435
LOC283755	-0.873857	-0.572667	0.30119	-4.28764	6.78503e-05	0.000382245
ARPC3	-1.07667	-0.986667	0.09	-4.28632	6.81587e-05	0.000383667
MGC13125	-0.750571	-0.735333	0.0152381	-4.28455	6.85741e-05	0.000385688
SCUBE2	1.76381	1.94333	0.179524	4.2826	6.90336e-05	0.000387953
MAN1B1	0.822238	0.820333	-0.00190476	4.28131	6.93385e-05	0.000389348
OLFM4	-3.07633	-3.67467	-0.598333	-4.27987	6.96819e-05	0.00039077
NAT1	-0.833041	-0.881333	-0.0482927	-4.28533	6.97059e-05	0.00039077
MCFP	-1.04445	-0.801	0.243452	-4.27863	6.99766e-05	0.000391967
LCK	2.14005	2.00267	-0.137381	4.27691	7.03907e-05	0.000393964
ATP6V1C1	-1.43933	-1.36267	0.0766667	-4.27535	7.07678e-05	0.000395751
POMT2	1.01981	1.30267	0.282857	4.27417	7.10543e-05	0.000396923
KIAA0152	-0.738619	-0.496	0.242619	-4.27401	7.10932e-05	0.000396923
GOLGA3	0.766643	0.978667	0.212024	4.27272	7.1408e-05	0.000398356
ABCC4	1.05054	1.29578	0.245238	4.27209	7.15611e-05	0.000398885
BANF1	-0.774524	-0.39	0.384524	-4.27039	7.19788e-05	0.000400888
C20orf142	1.31629	1.418	0.101707	4.27557	7.20643e-05	0.000401038
ARH	0.992333	1.24067	0.248333	4.26876	7.23816e-05	0.000402476
HPD	1.51152	1.39533	-0.11619	4.26608	7.30484e-05	0.000405855
TRIM21	-0.663095	-0.673333	-0.0102381	-4.26582	7.31131e-05	0.000405865
KUB3	-1.163	-1.04133	0.121667	-4.26552	7.31868e-05	0.000405865
USP18	1.75552	1.396	-0.359524	4.26536	7.3228e-05	0.000405865
C9orf90	-0.642048	-0.584667	0.057381	-4.26493	7.33342e-05	0.000406125
SLA/LP	0.863643	0.980111	0.116468	4.26452	7.34383e-05	0.000406373
MGC13170	-0.990714	-0.73	0.260714	-4.26414	7.35327e-05	0.000406567
PRPSAP1	-0.876524	-0.798667	0.0778571	-4.26366	7.36547e-05	0.000406771
SIT	1.59081	1.30867	-0.282143	4.26352	7.36883e-05	0.000406771
ETHE1	-1.29762	-1.21	0.087619	-4.26092	7.43473e-05	0.000410078
ARPC4	-1.42262	-1.01	0.412619	-4.25676	7.54117e-05	0.000415614
FLJ10490	0.948762	1.00067	0.0519048	4.25644	7.54928e-05	0.000415727
UBN1	-1.279	-1.054	0.225	-4.25606	7.55926e-05	0.000415942
KIFC2	0.750857	0.848	0.0971429	4.25545	7.57499e-05	0.000416473
DHTKD1	-0.845571	-0.708667	0.136905	-4.2526	7.64888e-05	0.000420199
GLE1L	-0.608762	-0.527333	0.0814286	-4.25147	7.67864e-05	0.000421495
TERF2	-0.649524	-0.586667	0.0628571	-4.24801	7.76975e-05	0.00042569
PDLIM1	1.16048	1.41	0.249524	4.24787	7.77344e-05	0.00042569
PPP1R10	-0.785571	-0.898667	-0.113095	-4.24786	7.7737e-05	0.00042569
PEF	-0.777381	-0.76	0.017381	-4.24751	7.78317e-05	0.000425868
A1BG	1.27686	1.064	-0.212857	4.2427	7.91178e-05	0.00043256
KIAA0352	0.853381	0.959333	0.105952	4.24191	7.93322e-05	0.000433197
LGALS12	-1.04781	-1.27733	-0.229524	-4.2418	7.93608e-05	0.000433197
GAS6	2.20438	1.98867	-0.215714	4.24096	7.95888e-05	0.000434096
INPP5F	0.983762	1.124	0.140238	4.24028	7.9775e-05	0.000434765
TMEM33	-0.695905	-0.680667	0.0152381	-4.2397	7.99314e-05	0.00043515
LIPA	0.932476	1.00367	0.0711905	4.23943	8.00064e-05	0.00043515
MGAT2	-1.88224	-1.762	0.120238	-4.23932	8.00363e-05	0.00043515
RABIF	-0.762952	-0.588667	0.174286	-4.23823	8.03345e-05	0.000436425
DKFZP434K028	1.05352	1.34067	0.287143	4.23522	8.11604e-05	0.000440487
GDF11	0.671	0.762667	0.0916667	4.23504	8.12107e-05	0.000440487
ChGn	-1.74229	-1.828	-0.0857143	-4.23481	8.12762e-05	0.000440493
PTPRO	1.74571	1.61429	-0.131429	4.23868	8.17005e-05	0.000442443
PTPRN	1.38771	1.57533	0.187619	4.22981	8.26725e-05	0.000447353
LRRC8	1.06314	1.18933	0.12619	4.22738	8.33595e-05	0.000450714
FLJ20507	-0.809333	-0.616	0.193333	-4.22655	8.35929e-05	0.00045162
GIMAP5	1.74026	1.39467	-0.345595	4.22492	8.40588e-05	0.000453779
SIGIRR	0.853857	0.816	-0.0378571	4.22334	8.45135e-05	0.000455875
ZNF509	1.26733	1.16067	-0.106667	4.22265	8.47103e-05	0.000456416
ZW10	-0.609476	-0.494	0.115476	-4.22253	8.47472e-05	0.000456416
CDH26	-0.620524	-0.492667	0.127857	-4.222	8.49003e-05	0.000456882
CCNL2	0.878429	1.022	0.143571	4.22172	8.49796e-05	0.00045695
TRIM7	1.178	1.348	0.17	4.22107	8.51683e-05	0.000457605
MRRF	0.643095	0.75	0.106905	4.22066	8.52868e-05	0.000457883
FLJ12788	-0.388857	-0.219333	0.169524	-4.21852	8.59088e-05	0.000460861
MYL9	-1.32814	-1.096	0.232143	-4.21637	8.65408e-05	0.00046355
ZNF469	1.54771	1.65533	0.107619	4.21635	8.65454e-05	0.00046355
DOK3	-1.115	-1	0.115	-4.21519	8.68876e-05	0.000465019
PTGES	-1.75186	-1.714	0.0378571	-4.21447	8.71008e-05	0.000465796
ZKSCAN1	-1.06557	-0.948667	0.116905	-4.21373	8.7322e-05	0.000466615
CCPG1	-1.485	-1.405	0.08	-4.21312	8.75036e-05	0.000467221
BIRC3	1.91962	1.88533	-0.0342857	4.21219	8.77804e-05	0.000468271
C6orf134	0.66181	0.464667	-0.197143	4.212	8.7837e-05	0.000468271
NUCB2	-1.58562	-1.69467	-0.109048	-4.21167	8.79346e-05	0.000468427
VPS35	-0.585476	-0.516667	0.0688095	-4.21102	8.81308e-05	0.000469107
RALB	-0.705667	-0.820667	-0.115	-4.20929	8.86477e-05	0.000471493
RARRES3	1.5851	1.44867	-0.136429	4.20771	8.9126e-05	0.000473669
DHCR7	-1.20619	-1.12	0.0861905	-4.20701	8.93387e-05	0.000474431
TRAPPC3	-0.807905	-0.566	0.241905	-4.2055	8.97975e-05	0.000476498
AP3D1	0.844286	1.02667	0.182381	4.20495	8.99662e-05	0.000476918
LAMP2	-1.42195	-1.34822	0.0737302	-4.20479	9.0016e-05	0.000476918
CCR5	1.67419	1.328	-0.34619	4.20425	9.01816e-05	0.000477427
HA-1	0.867301	0.892667	0.0253659	4.20826	9.05746e-05	0.000479137
DEGS1	-1.68462	-1.612	0.072619	-4.2006	9.13057e-05	0.000482632
C6orf72	1.27967	1.278	-0.00166667	4.19969	9.15877e-05	0.000483749
RRAGC	-0.702571	-0.510667	0.191905	-4.19719	9.23679e-05	0.000487494
PACS2	0.611381	0.744	0.132619	4.19641	9.26128e-05	0.00048841
HSD17B12	-1.30324	-0.961333	0.341905	-4.19527	9.29716e-05	0.000489925
NDNL2	1.24762	1.27571	0.0280952	4.19751	9.39279e-05	0.000494585
RANGAP1	-0.482952	-0.418667	0.0642857	-4.19121	9.42626e-05	0.000495966
H2AFX	-1.47395	-1.398	0.0759524	-4.19086	9.43725e-05	0.000496163
EBI2	2.38986	2.18867	-0.20119	4.1881	9.5262e-05	0.000500373
ABCG1	-0.855833	-0.756667	0.0991667	-4.18792	9.53194e-05	0.000500373
KLRC1	1.11821	1.02833	-0.089881	4.18649	9.57826e-05	0.00050242
UBL5	-1.0181	-0.82	0.198095	-4.18609	9.5912e-05	0.000502713
GALK2	-0.779762	-0.613333	0.166429	-4.18563	9.60622e-05	0.000503116
SIPA1L2	-1.78662	-1.51067	0.275952	-4.18539	9.61409e-05	0.000503143
PLEKHA1	2.01362	1.91267	-0.100952	4.18411	9.65586e-05	0.000504943
C20orf44	0.48969	0.571	0.0813095	4.18287	9.69634e-05	0.000506673
RASGRF2	1.43757	1.46067	0.0230952	4.18135	9.74645e-05	0.000508904
NUP214	-0.770381	-0.933556	-0.163175	-4.18104	9.75674e-05	0.000509053
PLOD1	-0.495524	-0.422667	0.0728571	-4.17975	9.79955e-05	0.000510897
HDAC1	-0.491476	-0.489333	0.00214286	-4.17765	9.86959e-05	0.000514157
LOC151162	-0.959286	-1.06	-0.100714	-4.17692	9.89405e-05	0.00051504
ERO1L	-0.962452	-0.867333	0.095119	-4.17574	9.9334e-05	0.000516696
PPAP2C	1.333	1.51133	0.178333	4.17401	9.99198e-05	0.000519349
TACC3	-1.01033	-0.908667	0.101667	-4.17366	0.000100037	0.000519562
KIAA0703	-1.45095	-1.29667	0.154286	-4.1718	0.000100668	0.000522447
KIAA0746	1.14502	1.20133	0.0563095	4.17133	0.000100829	0.000522882
CASP9	-0.933762	-0.614	0.319762	-4.17085	0.000100993	0.000523338
SARM1	1.18629	1.28533	0.0990476	4.17052	0.000101107	0.000523535
SNX2	0.811762	0.932	0.120238	4.17026	0.000101196	0.000523598
DBNL	-1.139	-0.867333	0.271667	-4.16932	0.000101516	0.000524489
HN1	-0.896048	-0.755333	0.140714	-4.16912	0.000101587	0.000524489
DLX6	1.28976	0.87	-0.419762	4.16909	0.000101598	0.000524489
POLR3K	-0.926714	-0.812667	0.114048	-4.16859	0.000101767	0.000524966
LAG3	0.801429	1.02	0.218571	4.16752	0.000102137	0.000526481
SPRED2	-0.584524	-0.31	0.274524	-4.16704	0.000102304	0.000526941
POU2AF1	3.01033	2.062	-0.948333	4.16576	0.000102746	0.000528823
ERAL1	-0.418943	-0.243333	0.17561	-4.16993	0.000103096	0.000530223
MPO	-2.44813	-2.4275	0.020625	-4.47162	0.000103317	0.000530961
PYGB	0.814905	0.854667	0.0397619	4.16364	0.000103487	0.000531437
MAP4K1	0.907288	0.681538	-0.22575	4.18482	0.000103719	0.00053223
PAM	-0.797048	-0.821333	-0.0242857	-4.16258	0.000103859	0.000532551
FLJ11127	-0.933738	-0.852667	0.0810714	-4.16209	0.00010403	0.000533029
TCEA3	1.36625	1.436	0.06975	4.17099	0.000104595	0.000535522
C14orf119	-1.03976	-1.03	0.0097619	-4.16013	0.000104721	0.000535769
SPIN3	1.00005	1.216	0.215952	4.15621	0.000106118	0.000542509
SLC1A4	-1.15929	-0.89	0.269286	-4.1554	0.000106409	0.000543591
TULP3	0.665	0.730556	0.0655556	4.15413	0.000106868	0.00054553
DPF3	1.04232	1.16533	0.123016	4.15057	0.000108162	0.000551454
EIF3S7	1.02271	1.05533	0.032619	4.15049	0.00010819	0.000551454
KIAA0355	0.766238	1.046	0.279762	4.14917	0.000108672	0.000553501
MICB	-0.732905	-0.659333	0.0735714	-4.14772	0.000109205	0.000555802
MAFG	1.33243	1.19267	-0.139762	4.1446	0.000110361	0.000561269
FLJ10036	-0.843333	-0.756667	0.0866667	-4.14424	0.000110496	0.000561539
ABTB1	-1.36636	-1.37267	-0.00630952	-4.14357	0.000110744	0.000562383
CHMP1.5	-0.878905	-0.672	0.206905	-4.14181	0.000111404	0.000565313
SGSH	1.0931	1.37	0.276905	4.14125	0.000111617	0.000565978
VIL2	1.27895	1.04467	-0.234286	4.14101	0.000111708	0.00056602
SNX1	-0.670381	-0.674667	-0.00428571	-4.14042	0.00011193	0.000566724
CNOT2	0.663357	0.683	0.0196429	4.1397	0.0001122	0.000567671
BMP2	-1.52757	-1.15233	0.375238	-4.13698	0.000113235	0.000572485
RPS6KA1	-0.963238	-0.794667	0.168571	-4.13633	0.000113482	0.000573313
BCL10	-0.903	-0.814667	0.0883333	-4.13326	0.000114664	0.000578857
GRK6	-1.02667	-1.37667	-0.35	-4.13233	0.000115023	0.000580239
DSCR1L1	1.397	1.71867	0.321667	4.13078	0.000115625	0.000582847
KIAA2002	-0.646786	-0.45	0.196786	-4.13044	0.000115759	0.000582913
MRPL2	1.18649	1.396	0.209512	4.13518	0.000115881	0.000582913
POLE4	-0.986762	-0.828667	0.158095	-4.13008	0.000115898	0.000582913
CENTB1	-1.01257	-0.857333	0.155238	-4.12988	0.000115978	0.000582913
MGC52282	1.91429	1.86	-0.0542857	4.12892	0.000116353	0.000584182
KIAA0685	1.07626	1.07067	-0.00559524	4.1288	0.000116401	0.000584182
IGKC	1.1358	0.672156	-0.463643	4.12767	0.000116844	0.000585975
CDKN3	-1.28038	-0.921333	0.359048	-4.12668	0.000117233	0.000587495
CXCL9	0.742905	0.792667	0.0497619	4.12563	0.00011765	0.000588729
LOC400657	-1.6731	-1.43667	0.236429	-4.12563	0.000117651	0.000588729
IPO8	-0.644786	-0.483	0.161786	-4.12485	0.000117959	0.000589838
MGC10334	-0.890381	-0.834667	0.0557143	-4.12346	0.000118513	0.000592176
PKIA	1.18852	1.28733	0.0988095	4.1222	0.000119015	0.000594251
MAP2K6	-0.721889	-0.662444	0.0594444	-4.12176	0.000119194	0.00059471
ATP6V1B2	-1.27029	-1.326	-0.0557143	-4.12124	0.000119401	0.00059505
HLA-DRA	2.36567	1.67733	-0.688333	4.12116	0.000119435	0.00059505
DOCK9	1.66348	1.738	0.0745238	4.11871	0.000120424	0.000599542
TALDO1	-1.15615	-1.05167	0.104483	-4.22902	0.000120521	0.000599586
PNMA1	1.1781	1.64667	0.468571	4.11624	0.000121426	0.000603648
KIAA0241	-1.17162	-0.894	0.277619	-4.1156	0.000121689	0.000604521
TBC1D1	-1.00505	-0.759333	0.245714	-4.11042	0.000123829	0.000614704
RCHY1	-1.16448	-1.00567	0.15881	-4.11004	0.000123988	0.000615046
OPTN	2.56419	1.51467	-1.04952	4.10954	0.000124195	0.00061563
PHYHD1	1.18314	1.426	0.242857	4.10924	0.00012432	0.000615805
CLDN5	1.00314	1.28933	0.28619	4.10898	0.000124428	0.000615895
C4B	0.983286	1.08733	0.104048	4.10706	0.000125234	0.000619436
MGC29463	-0.681333	-0.428	0.253333	-4.10567	0.000125821	0.000621818
GADD45A	-1.71476	-1.66429	0.0504762	-4.11046	0.000125897	0.000621818
CENTG2	0.971571	1.17133	0.199762	4.10453	0.000126301	0.000623363
CA11	1.38205	1.31467	-0.067381	4.1042	0.000126442	0.00062361
FLJ10408	0.716762	0.742	0.0252381	4.10385	0.000126591	0.000623894
PGAM1	-0.729312	-0.866154	-0.136842	-4.13466	0.000127414	0.000627499
RABGEF1	-0.976905	-0.846429	0.130476	-4.10607	0.00012776	0.000628753
FLJ21106	0.984143	1.092	0.107857	4.10049	0.000128026	0.000629398
PKP4	-0.885619	-0.563	0.322619	-4.10038	0.000128075	0.000629398
SNN	1.72648	1.396	-0.330476	4.09958	0.00012842	0.000630443
MGC11061	-1.26329	-1.17067	0.092619	-4.09946	0.000128472	0.000630443
GPD2	-1.11676	-0.933667	0.183095	-4.09812	0.00012905	0.000632828
C9orf88	1.31562	1.21467	-0.100952	4.09756	0.000129292	0.000633561
SVIL	-1.26186	-1.08733	0.174524	-4.09412	0.000130798	0.000640032
ANKH	1.30043	1.384	0.0835714	4.09411	0.0001308	0.000640032
HCLS1	-1.16981	-1.03933	0.130476	-4.09121	0.000132078	0.000645826
MAL	1.858	1.89133	0.0333333	4.08646	0.000134197	0.000655167
FLT1	1.07714	1.01	-0.0671429	4.08613	0.00013435	0.000655167
LTA4H	-1.14436	-1.22846	-0.0841026	-4.11256	0.000134363	0.000655167
SDCBP	-1.22719	-1.30267	-0.0754762	-4.08602	0.000134399	0.000655167
HNRPF	-0.626714	-0.526	0.100714	-4.08587	0.000134467	0.000655167
PEA15	1.30319	1.02867	-0.274524	4.08565	0.000134563	0.000655169
ZNF586	-0.782048	-0.624667	0.157381	-4.08523	0.000134752	0.000655627
ARHGEF2	-0.75919	-0.518	0.24119	-4.08298	0.000135776	0.000660137
DOM3Z	-0.644571	-0.746	-0.101429	-4.08236	0.000136056	0.000661029
PSMD2	0.642857	0.786667	0.14381	4.08214	0.000136156	0.00066105
GNAI2	-1.62671	-1.19267	0.434048	-4.08072	0.000136805	0.000663727
HRASLS2	0.916619	0.967333	0.0507143	4.08001	0.000137134	0.00066475
INPP1	-1.02514	-0.908	0.117143	-4.07984	0.00013721	0.00066475
LAMA5	2.04476	2.51667	0.471905	4.07847	0.00013784	0.00066733
ACN9	-1.22871	-1.09133	0.137381	-4.07818	0.000137976	0.000667521
LZTS2	0.961095	1.07133	0.110238	4.0776	0.000138244	0.000668341
GOLPH3	-1.11257	-0.857333	0.255238	-4.07729	0.000138385	0.000668554
PDZK2	-0.459857	-0.318667	0.14119	-4.07638	0.000138811	0.000670137
SLC22A16	-1.00052	-0.636	0.364524	-4.07528	0.000139322	0.000672131
GPATC3	-0.459143	-0.308667	0.150476	-4.07488	0.00013951	0.000672566
RGS5	0.854762	1.18667	0.331905	4.07265	0.000140552	0.000677113
MARCO	1.556	1.47267	-0.0833333	4.07196	0.000140879	0.000677963
WWP2	-0.536905	-0.501667	0.0352381	-4.07186	0.000140927	0.000677963
LRCH2	-0.473762	-0.290667	0.183095	-4.07077	0.00014144	0.000679956
RASSF2	-1.15667	-1.27333	-0.116667	-4.07022	0.000141701	0.000680734
C2orf25	-1.47162	-1.13733	0.334286	-4.06887	0.000142344	0.000682896
DKFZp761B107	1.50481	1.39267	-0.112143	4.06885	0.000142351	0.000682896
AGTRAP	-0.852952	-0.525333	0.327619	-4.06555	0.000143933	0.000690001
AIM1	-0.981476	-1.01267	-0.0311905	-4.06464	0.00014437	0.000691203
PIGL	1.11552	1.53933	0.42381	4.06461	0.000144385	0.000691203
BCL2	0.975381	1.043	0.067619	4.06438	0.000144498	0.000691263
SF3B4	-0.568857	-0.402667	0.16619	-4.06372	0.000144816	0.000692252
FLJ10350	1.27543	1.044	-0.231429	4.06353	0.000144907	0.000692252
SPG3A	1.07786	1.26	0.182143	4.06283	0.00014525	0.000693404
MGC16207	-0.853381	-0.656	0.197381	-4.06242	0.000145445	0.000693778
CAPN3	-1.10224	-0.815333	0.286905	-4.06225	0.000145531	0.000693778
FLJ20582	-0.723476	-0.718	0.00547619	-4.06195	0.000145676	0.000693988
BENE	1.14848	1.18133	0.0328571	4.06056	0.000146352	0.000696725
PIGS	-0.631524	-0.342	0.289524	-4.06003	0.000146613	0.000697484
ZNF651	-0.67581	-0.662	0.0138095	-4.05966	0.000146796	0.000697868
KIR2DS2	0.686143	0.650667	-0.0354762	4.05885	0.000147193	0.00069927
LOC196264	-1.47648	-1.67267	-0.19619	-4.05764	0.000147789	0.000701614
MUTYH	0.585476	0.623333	0.0378571	4.05574	0.000148732	0.000705604
PSD3	1.13912	1.24067	0.101548	4.05546	0.000148872	0.00070578
PDRG1	0.959952	0.920667	-0.0392857	4.0542	0.000149499	0.000708259
DTX4	-1.57538	-1.54467	0.0307143	-4.05322	0.000149989	0.000710091
C10orf11	-1.13171	-0.936	0.195714	-4.05079	0.00015121	0.000714834
PEX11B	-0.535762	-0.529333	0.00642857	-4.05072	0.000151246	0.000714834
NCR2	1.63452	1.55	-0.0845238	4.0506	0.000151304	0.000714834
RTEL1	0.767167	0.966333	0.199167	4.04937	0.000151927	0.000717284
CTSC	-1.31529	-1.316	-0.000714286	-4.04838	0.00015243	0.000719163
ALOX15	-2.70433	-3.03267	-0.328333	-4.047	0.000153135	0.00072199
LGP2	0.919762	0.663333	-0.256429	4.04568	0.000153812	0.000724683
GSN	-0.847143	-0.811667	0.0354762	-4.04538	0.000153963	0.000724898
ELAVL4	1.42112	1.586	0.164881	4.04434	0.000154502	0.000726934
HERC3	-1.12386	-1.096	0.0278571	-4.04279	0.000155301	0.000730194
THBS1	1.76286	1.75833	-0.00452381	4.04225	0.00015558	0.00073069
GPR27	-0.706714	-0.532667	0.174048	-4.04218	0.00015562	0.00073069
CROC4	0.971952	1.01933	0.047381	4.04063	0.000156425	0.000733964
PWP2H	0.786619	0.830667	0.0440476	4.03943	0.000157054	0.000736414
MGC10433	-0.872333	-0.434	0.438333	-4.03874	0.000157414	0.000737571
KLP1	1.06571	1.15667	0.0909524	4.03854	0.000157516	0.000737571
TCFL5	-1.17871	-0.848	0.330714	-4.03733	0.000158158	0.000740069
C14orf46	-0.788238	-0.641333	0.146905	-4.03672	0.00015848	0.000741069
SLC4A1AP	-0.795238	-0.787857	0.00738095	-4.04102	0.000158714	0.000741658
SDHB	-1.13533	-0.888667	0.246667	-4.03591	0.000158907	0.000742056
FLJ10300	0.787238	1.07867	0.291429	4.03404	0.000159896	0.000746166
MGC11324	-1.85781	-1.844	0.0138095	-4.03371	0.000160075	0.000746489
CSF3R	-1.01595	-1.07667	-0.0607143	-4.03279	0.000160569	0.000748285
TUBA8	0.717952	0.708667	-0.00928571	4.03014	0.00016199	0.000754395
ZDHHC3	-0.881333	-0.721333	0.16	-4.02905	0.00016258	0.000756628
MYST1	-0.474571	-0.362667	0.111905	-4.02812	0.000163084	0.000758459
COL6A3	1.59157	1.82467	0.233095	4.02744	0.000163454	0.000759665
FKBP1B	1.11948	1.034	-0.0854762	4.02378	0.00016546	0.000768463
POU2F2	2.05213	1.42622	-0.625913	4.0226	0.000166107	0.000770948
LASS2	-0.512762	-0.471333	0.0414286	-4.02094	0.000167026	0.000774689
ACSL1	-1.45145	-1.543	-0.0915476	-4.01676	0.000169365	0.000785006
PLP2	-1.14119	-1.11	0.0311905	-4.01436	0.000170725	0.000790772
SLC10A1	-0.853905	-0.472	0.381905	-4.01339	0.000171273	0.000792776
PTPN7	-0.760476	-0.66	0.100476	-4.01202	0.000172057	0.000795866
LMO1	0.767048	0.794667	0.027619	4.00718	0.000174845	0.000807435
CDK10	1.02033	1.14533	0.125	4.00714	0.000174872	0.000807435
ATP6V0D1	-0.653476	-0.538	0.115476	-4.00707	0.000174912	0.000807435
SEMA4A	-1.01643	-0.85	0.166429	-4.00573	0.000175693	0.000810315
HSPC047	1.66157	1.928	0.266429	4.00559	0.000175772	0.000810315
PPIL5	-1.07467	-0.801333	0.273333	-4.00424	0.000176561	0.000813217
PLA2G4B	1.40212	1.23571	-0.16641	4.02375	0.000176639	0.000813217
C7orf2	-0.857095	-0.700667	0.156429	-4.00342	0.000177045	0.000814539
FGR	-1.1276	-1.13545	-0.00785714	-4.02093	0.000178276	0.000819654
CHCHD1	-0.625714	-0.593333	0.032381	-3.9987	0.000179837	0.000826275
WDR1	-0.738143	-0.676	0.0621429	-3.9962	0.000181335	0.0008326
VAV1	-0.744048	-0.633333	0.110714	-3.99363	0.000182891	0.000839181
ACTB	-1.13714	-0.986667	0.150476	-3.99248	0.000183591	0.00084145
ACTR3	-0.95619	-0.886667	0.0695238	-3.99241	0.000183631	0.00084145
WBSCR22	0.700286	0.946	0.245714	3.99102	0.00018448	0.000844774
C10orf84	1.08424	1.104	0.0197619	3.99067	0.000184692	0.000845181
ECE1	-0.741762	-0.368667	0.373095	-3.99029	0.000184926	0.000845688
RER1	-0.733	-0.698	0.035	-3.98659	0.000187211	0.000855563
HSDL2	-0.802667	-0.586	0.216667	-3.98529	0.000188015	0.000858665
DDX11	1.18098	1.15467	-0.0263095	3.98294	0.000189487	0.000864453
GPR89	0.546571	0.533	-0.0135714	3.98286	0.000189535	0.000864453
FLJ10276	0.706143	0.800667	0.0945238	3.98167	0.000190284	0.000866775
ACP5	2.02219	1.79267	-0.229524	3.98151	0.000190383	0.000866775
GNL2	0.89581	0.948667	0.0528571	3.98145	0.000190423	0.000866775
NUDT11	0.859238	1.08067	0.221429	3.98071	0.000190888	0.000868313
LOC339287	-0.968429	-0.732	0.236429	-3.97931	0.000191778	0.000871783
ATP11B	-0.975952	-0.843333	0.132619	-3.97575	0.000194053	0.000881085
C1S	1.21757	1.09067	-0.126905	3.97559	0.000194152	0.000881085
EMD	1.281	1.166	-0.115	3.97548	0.000194224	0.000881085
TTC17	-0.540381	-0.464667	0.0757143	-3.97519	0.000194413	0.000881085
MRPL51	-0.909333	-0.819333	0.09	-3.9751	0.000194467	0.000881085
TUBB2	-1.08362	-0.872667	0.210952	-3.97465	0.000194756	0.000881811
C5orf4	2.58019	1.66067	-0.919524	3.9736	0.000195434	0.000884297
CPSF5	-0.763048	-0.557333	0.205714	-3.9728	0.000195953	0.00088606
ABHD2	-0.806952	-0.629333	0.177619	-3.97159	0.000196741	0.000889036
SRPK1	-1.39005	-1.18933	0.200714	-3.96977	0.000197927	0.000893804
PRRG4	-1.09695	-0.932667	0.164286	-3.96776	0.000199245	0.000899164
ZNF552	-0.686762	-0.498667	0.188095	-3.96674	0.000199917	0.000901603
PLEKHJ1	-0.556952	-0.412667	0.144286	-3.96602	0.000200396	0.000903169
PCSK9	-2.03233	-2.01067	0.0216667	-3.96579	0.000200547	0.000903253
KLF8	0.977238	1.11867	0.141429	3.96465	0.000201303	0.000906063
SERPINF2	0.890667	1.224	0.333333	3.96413	0.000201651	0.000907035
ANK3	0.787762	0.809667	0.0219048	3.96362	0.000201995	0.000907986
LOC56757	-1.15124	-0.862667	0.288571	-3.96247	0.000202763	0.000910838
AHSA1	-0.738	-0.538	0.2	-3.96132	0.000203531	0.000913692
C2F	-0.888	-0.671333	0.216667	-3.96071	0.000203943	0.000914941
BCL2L11	0.882619	1.19167	0.309048	3.95894	0.000205139	0.000919702
PTP4A1	-1.0379	-0.922667	0.115238	-3.95386	0.000208608	0.000934525
DDX54	0.916333	1.228	0.311667	3.9537	0.000208718	0.000934525
PRKAB1	-0.922667	-0.476	0.446667	-3.95345	0.000208891	0.00093469
CLIC6	1.12311	0.970667	-0.152439	3.95554	0.000210545	0.000941476
LRRTM2	-0.70719	-0.456	0.25119	-3.94701	0.000213375	0.000953508
CLMN	1.59848	1.223	-0.375476	3.94474	0.000214979	0.00096005
FBXO28	-0.776905	-0.613333	0.163571	-3.94413	0.000215416	0.000961374
HIST1H3H	1.15048	0.866667	-0.28381	3.94133	0.000217412	0.000969649
OR10H1	-0.611286	-0.482	0.129286	-3.94102	0.000217629	0.000969989
XAGE1	1.54081	2.162	0.62119	3.94032	0.000218132	0.000971596
ITPA	0.920571	0.985333	0.0647619	3.93913	0.000218991	0.000974788
PHF15	0.850048	0.982667	0.132619	3.93862	0.000219359	0.000975791
SPFH2	-0.522667	-0.276	0.246667	-3.93705	0.000220497	0.000980219
TLR1	-1.41643	-1.43333	-0.0169048	-3.93479	0.000222144	0.000986899
KIAA0274	-0.762857	-0.635714	0.127143	-3.9382	0.000222887	0.00098956
SEC13L1	-0.730619	-0.438	0.292619	-3.93346	0.00022312	0.000989605
CD74	2.10788	1.56967	-0.538214	3.93337	0.000223186	0.000989605
POMT1	0.834048	0.963333	0.129286	3.93294	0.0002235	0.000990356
MT-ND4	1.53381	1.27	-0.26381	3.93164	0.000224463	0.000993979
KIAA1441	1.26367	1.05867	-0.205	3.93024	0.000225497	0.000997913
ATP2A3	-0.744238	-0.530667	0.213571	-3.92939	0.000226131	0.00100007
SFRS5	-0.916905	-0.67	0.246905	-3.92913	0.000226325	0.00100028
PGBD2	-0.947667	-0.866	0.0816667	-3.92752	0.000227524	0.00100494
CLEC2D	0.663762	0.774	0.110238	3.92663	0.000228189	0.00100722
DHRS8	-1.46329	-1.25733	0.205952	-3.92618	0.000228528	0.00100807
CARD8	-0.701286	-0.582	0.119286	-3.92561	0.000228957	0.00100931
CDH4	1.28262	1.18857	-0.0940476	3.92962	0.000229246	0.00100994
CDK5RAP1	0.525357	0.751667	0.22631	3.92274	0.00023113	0.00101758
MGC5508	1.04733	1.33067	0.283333	3.92174	0.000231891	0.00102028
KIAA0478	1.00119	1.04	0.0388095	3.92084	0.000232581	0.00102265
FLJ35821	1.30152	1.19867	-0.102857	3.9203	0.000232994	0.00102382
GABRA1	1.08652	1.09533	0.00880952	3.91872	0.000234205	0.00102848
PPP4R1	-0.765	-0.683333	0.0816667	-3.91559	0.000236622	0.00103842
TFF3	-2.50905	-3.42	-0.910952	-3.91516	0.000236957	0.00103923
PRKAG1	-0.64781	-0.452333	0.195476	-3.91265	0.00023892	0.00104717
SLC2A6	1.82271	1.42533	-0.397381	3.91245	0.000239076	0.00104718
SUPT4H1	-0.629952	-0.410667	0.219286	-3.91201	0.000239423	0.00104803
OGG1	-0.390283	-0.291508	0.0987755	-3.91018	0.000240865	0.00105367
CLCN6	1.2199	1.528	0.308095	3.90962	0.000241313	0.00105496
AOC3	-1.25295	-0.882	0.370952	-3.90724	0.000243199	0.00106252
AXIN2	0.986881	1.08033	0.0934524	3.90697	0.000243415	0.00106279
CLN3	0.507429	0.564333	0.0569048	3.90497	0.000245021	0.00106877
ZNRD1	-0.87719	-0.702667	0.174524	-3.90487	0.000245097	0.00106877
AKR1B1	1.58805	1.594	0.00595238	3.90403	0.000245773	0.00107104
RHOB	-0.738381	-0.636	0.102381	-3.90252	0.000247	0.0010757
SELL	-1.62595	-1.71333	-0.087381	-3.90218	0.000247276	0.00107622
SH3KBP1	-0.663429	-0.573667	0.0897619	-3.90122	0.000248052	0.00107891
DPH2L1	0.993095	1.24333	0.250238	3.90068	0.000248491	0.00108013
FCHSD1	0.727952	0.748667	0.0207143	3.89813	0.000250579	0.00108852
GOLGA5	-0.846619	-0.734	0.112619	-3.89628	0.000252104	0.00109386
MLL4	1.0171	1.064	0.0469048	3.89612	0.000252237	0.00109386
TFIP11	-0.576333	-0.551333	0.025	-3.89605	0.000252288	0.00109386
KIAA1598	1.89381	1.66333	-0.230476	3.89495	0.000253205	0.00109655
ZCCHC9	-0.930238	-0.693333	0.236905	-3.89487	0.000253265	0.00109655
ZC3HAV1	0.758595	0.968	0.209405	3.89473	0.000253388	0.00109655
TMCC3	-1.47269	-1.43733	0.0353571	-3.89323	0.000254631	0.00110123
LOC150159	0.825952	0.823333	-0.00261905	3.89225	0.000255451	0.00110408
GRB14	1.41952	1.42	0.00047619	3.89181	0.000255823	0.00110499
FLJ10871	-0.460619	-0.424667	0.0359524	-3.89123	0.000256308	0.00110639
RCE1	0.641095	0.851333	0.210238	3.88976	0.000257543	0.00111102
NDRG2	0.683619	0.877667	0.194048	3.88922	0.000257996	0.00111173
Ufm1	1.43738	1.50333	0.0659524	3.88914	0.000258066	0.00111173
RSU1	0.953762	1.004	0.0502381	3.88899	0.000258195	0.00111173
DUSP7	1.21948	1.11733	-0.102143	3.88811	0.000258938	0.00111423
PTPRJ	-0.995381	-0.818	0.177381	-3.8874	0.000259545	0.00111555
KIR2DS1	-0.442619	-0.25	0.192619	-3.88737	0.00025957	0.00111555
SIRPB2	1.97117	1.758	-0.213171	3.89074	0.000260342	0.00111817
TINF2	-0.626952	-0.596	0.0309524	-3.88574	0.000260958	0.00112011
C20orf18	0.715762	0.546	-0.169762	3.884	0.000262449	0.00112581
GLT8D1	-0.77619	-0.58	0.19619	-3.8822	0.000263993	0.00113172
LOC340351	1.72481	2.00933	0.284524	3.88156	0.000264548	0.00113297
RAD23A	1.72007	1.42545	-0.294615	3.91499	0.000264616	0.00113297
SH3MD1	0.755079	0.822222	0.0671429	3.88096	0.000265071	0.00113421
HLA-DPA1	2.39733	1.78733	-0.61	3.87855	0.000267162	0.00114166
FLJ16478	0.974286	0.876667	-0.097619	3.87838	0.000267311	0.00114166
ARHGEF9	-0.595095	-0.275333	0.319762	-3.87838	0.000267313	0.00114166
CNN2	-1.2121	-1.27867	-0.0665714	-3.9115	0.000267578	0.00114205
GAPDS	-1.1211	-0.871333	0.249762	-3.8779	0.000267737	0.00114205
RBMS1	-0.663536	-0.569667	0.093869	-3.87685	0.000268656	0.00114526
FNDC3A	-0.698079	-0.504667	0.193413	-3.8765	0.000268965	0.00114586
CHP	-0.825619	-0.591333	0.234286	-3.87628	0.000269156	0.00114597
EIF2C4	-0.981262	-0.667333	0.313929	-3.87564	0.000269719	0.00114765
GCC1	-0.670429	-0.527333	0.143095	-3.87528	0.000270033	0.00114827
TOLLIP	-0.709833	-0.487333	0.2225	-3.87448	0.000270741	0.00115057
ACRBP	1.07781	1.19067	0.112857	3.87372	0.000271415	0.00115272
SAFB	0.646905	0.743333	0.0964286	3.87294	0.000272113	0.00115496
PIP3AP	0.760524	0.921	0.160476	3.87207	0.00027288	0.0011575
ACVR2	1.00502	1.34467	0.339643	3.87003	0.000274705	0.00116452
CCR6	1.41343	1.33867	-0.0747619	3.86776	0.000276753	0.00117248
IGFBP4	0.576571	0.598	0.0214286	3.86696	0.000277474	0.00117421
TRAF4	1.57038	1.548	-0.022381	3.86693	0.000277504	0.00117421
LOC55565	1.04429	1.26	0.215714	3.86627	0.000278098	0.00117567
EIF4E3	-1.35214	-1.29333	0.0588095	-3.86604	0.000278309	0.00117567
PRH1	0.552095	0.627333	0.0752381	3.86582	0.000278513	0.00117567
AGPAT2	-0.648143	-0.516	0.132143	-3.86579	0.000278535	0.00117567
CA5A	1.55143	1.71714	0.165714	3.8687	0.000279729	0.00117998
FLJ21156	0.565952	0.788571	0.222619	3.86696	0.000281314	0.00118594
HIST1H4B	-1.94262	-1.70333	0.239286	-3.86158	0.000282393	0.00118975
MGC5987	-0.690429	-0.534	0.156429	-3.86102	0.000282905	0.00119118
ATP1B1	0.977476	1.23867	0.26119	3.86036	0.000283514	0.00119301
CUL4B	-0.81519	-0.597333	0.217857	-3.85574	0.000287825	0.00120992
RNF157	0.766	1.08267	0.316667	3.85567	0.000287887	0.00120992
STX10	-0.844714	-0.607333	0.237381	-3.85319	0.000290222	0.00121896
LBH	2.33605	1.54867	-0.787381	3.85296	0.000290441	0.00121896
EPHA10	-0.771286	-0.755333	0.0159524	-3.85282	0.000290571	0.00121896
DKFZp761C169	-1.05371	-0.994667	0.0590476	-3.85024	0.000293031	0.00122795
FLJ43663	0.724476	0.842333	0.117857	3.84996	0.000293291	0.00122795
DSCR9	1.39081	1.69867	0.307857	3.84984	0.000293408	0.00122795
SLC1A7	0.698365	0.812889	0.114524	3.84964	0.000293599	0.00122795
MGC61550	1.17662	1.414	0.237381	3.84963	0.000293611	0.00122795
UBXD3	0.969714	0.960667	-0.00904762	3.8464	0.000296715	0.00124018
FLJ25323	1.264	1.44733	0.183333	3.84582	0.00029728	0.00124178
GTF2H2	-1.29186	-0.994	0.297857	-3.84377	0.000299268	0.00124932
ARIH2	0.515165	0.652308	0.137143	3.84963	0.000301792	0.00125909
SEPHS2	-1.01386	-0.999333	0.0145238	-3.84056	0.000302412	0.00126091
KIAA1377	0.626667	0.678333	0.0516667	3.84018	0.000302786	0.0012617
HMOX1	2.30376	1.67067	-0.633095	3.83928	0.000303668	0.00126461
QSCN6L1	1.1219	1.42167	0.299762	3.83806	0.000304883	0.0012689
ZNF214	0.856163	0.549333	-0.306829	3.8418	0.000305264	0.00126971
TRPC6	0.998143	0.959333	-0.0388095	3.83681	0.000306125	0.00127252
IL1R2	-2.03814	-2.32267	-0.284524	-3.83627	0.000306659	0.00127327
MGC52022	-0.787095	-0.770667	0.0164286	-3.83625	0.000306677	0.00127327
FRAG1	-0.465571	-0.392	0.0735714	-3.83599	0.000306938	0.00127358
SLC30A2	-0.60281	-0.520667	0.0821429	-3.83567	0.000307259	0.00127414
EFNB3	-1.79838	-2.156	-0.357619	-3.83496	0.000307966	0.0012763
CREBL1	1.46871	1.05133	-0.417381	3.83248	0.000310457	0.00128585
HIST1H3G	-0.842905	-0.826	0.0169048	-3.83137	0.000311579	0.00128917
HPCAL1	-0.934333	-0.616	0.318333	-3.8312	0.000311754	0.00128917
FLJ10803	-1.45305	-1.374	0.0790476	-3.83113	0.000311823	0.00128917
MGC33692	0.736143	0.824	0.0878571	3.83037	0.000312599	0.00129115
IQGAP1	-1.33705	-1.138	0.199048	-3.83029	0.000312681	0.00129115
DHX34	-1.32133	-0.868	0.453333	-3.82986	0.000313117	0.00129217
LHFP	1.57557	1.682	0.106429	3.82667	0.00031638	0.00130486
BCL2A1	-1.66619	-1.79333	-0.127143	-3.82584	0.000317232	0.00130709
HGS	-0.442762	-0.328	0.114762	-3.82577	0.000317304	0.00130709
LOC92973	1.34371	1.234	-0.109714	3.85617	0.000319126	0.00131381
MGC39372	1.03171	0.886	-0.145714	3.82308	0.000320088	0.00131698
LOC145842	-0.916905	-0.753333	0.163571	-3.82278	0.000320399	0.00131746
ZNF287	0.787881	0.823	0.035119	3.82211	0.000321094	0.00131953
DCLRE1B	-0.827929	-0.910667	-0.0827381	-3.82167	0.000321557	0.00132064
CD59	-0.947016	-1.004	-0.0569841	-3.8214	0.00032184	0.00132101
CABIN1	-0.383571	-0.243333	0.140238	-3.81963	0.000323689	0.00132722
CD1C	0.975714	1.05	0.0742857	3.81958	0.000323739	0.00132722
LYST	-1.0479	-0.968222	0.0796825	-3.81651	0.000326982	0.00133971
MYCBP	-0.896238	-0.896	0.000238095	-3.81493	0.000328664	0.0013458
MGC2477	-0.593	-0.534667	0.0583333	-3.81419	0.000329457	0.00134824
RAB11FIP5	0.60419	0.741333	0.137143	3.81389	0.000329775	0.00134873
OR6A2	-0.712619	-0.626667	0.0859524	-3.81289	0.000330843	0.00135155
NARF	0.929008	0.948333	0.0193254	3.81288	0.000330858	0.00135155
HCCA2	0.77519	0.650667	-0.124524	3.81227	0.000331511	0.00135341
NUDT3	-0.845286	-0.826	0.0192857	-3.81107	0.000332807	0.00135759
RAB13	-1.21124	-1.266	-0.0547619	-3.81085	0.000333042	0.00135759
RUTBC1	1.0656	1.14083	0.0752381	3.82339	0.00033313	0.00135759
CYP4F12	-0.516143	-0.410667	0.105476	-3.8089	0.00033515	0.00136435
C14orf94	-1.12843	-0.792	0.336429	-3.80887	0.000335188	0.00136435
GALNT1	-1.019	-0.864	0.155	-3.80791	0.000336226	0.00136704
BCL9L	1.25286	1.27333	0.0204762	3.80789	0.000336247	0.00136704
ZC3HDC5	0.721476	0.976	0.254524	3.80664	0.000337612	0.00137144
FGF11	-0.493667	-0.468667	0.025	-3.80654	0.000337729	0.00137144
SURF2	0.946476	0.856	-0.0904762	3.80626	0.000338035	0.00137187
LITAF	-1.2859	-1.61067	-0.324762	-3.80503	0.00033938	0.00137651
DTNBP1	0.629048	0.668333	0.0392857	3.80353	0.000341036	0.00138222
FLJ32731	-0.851429	-0.65	0.201429	-3.80742	0.000341191	0.00138222
PML	-0.728238	-0.621333	0.106905	-3.80137	0.000343426	0.00139045
TP53INP2	-1.26195	-0.956	0.305952	-3.80024	0.000344688	0.00139396
PTPRCAP	1.97167	1.305	-0.666667	3.80423	0.000344726	0.00139396
HOXC4	1.06438	1.19867	0.134286	3.80004	0.000344902	0.00139396
GA17	0.567873	0.799778	0.231905	3.79853	0.000346601	0.00139985
COPZ2	0.844524	0.93	0.0854762	3.79838	0.000346768	0.00139985
ATP6AP2	-1.0479	-0.799333	0.248571	-3.79819	0.000346979	0.00139987
DNAJC10	0.83431	0.989667	0.155357	3.79709	0.000348218	0.00140404
AGPAT4	1.13629	1.312	0.175714	3.79574	0.000349736	0.00140934
ITM1	-0.72919	-0.511333	0.217857	-3.79401	0.000351702	0.00141642
TBL2	-0.534167	-0.288333	0.245833	-3.79268	0.000353214	0.00142158
COL5A3	2.23122	2.9	0.66878	3.80068	0.000353396	0.00142158
MGC40499	0.724857	0.762	0.0371429	3.79196	0.000354045	0.00142335
NT5C2	-1.0134	-1.04067	-0.0272619	-3.79158	0.000354476	0.00142425
C9orf119	0.736143	0.650667	-0.0854762	3.79048	0.000355741	0.00142833
BCHE	1.33624	1.57933	0.243095	3.79033	0.000355909	0.00142833
SAMD6	0.915667	1.28178	0.366111	3.78947	0.000356899	0.00143146
FLJ14451	-0.931333	-0.864667	0.0666667	-3.78906	0.000357381	0.00143205
LRRC1	-1.28262	-1.16333	0.119286	-3.78883	0.000357647	0.00143205
PFKP	1.37	1.44333	0.0733333	3.7888	0.000357673	0.00143205
ITGB3	1.29952	1.18667	-0.112857	3.7862	0.000360689	0.00144328
DUSP10	1.38448	1.75733	0.372857	3.7852	0.000361861	0.00144713
GTF2F1	-0.667238	-0.422	0.245238	-3.78279	0.000364687	0.00145758
MMP8	-2.77119	-3.35	-0.57881	-3.78252	0.000365007	0.00145801
TDP1	-0.630095	-0.495333	0.134762	-3.78126	0.000366493	0.00146309
Kua	0.803476	0.964667	0.16119	3.78108	0.000366712	0.00146311
MGC10471	0.823143	0.672667	-0.150476	3.78052	0.00036737	0.00146488
SOD1	1.09733	1.26067	0.163333	3.77984	0.000368179	0.00146726
TOR1B	-1.29	-1.17333	0.116667	-3.77903	0.000369139	0.00147013
BLOC1S3	-0.789143	-0.528667	0.260476	-3.77887	0.000369328	0.00147013
CTAG2	1.66542	1.54067	-0.12475	3.78661	0.000369721	0.00147073
CDKAL1	0.638	0.791333	0.153333	3.77823	0.0003701	0.00147073
CTBS	-1.0641	-0.789333	0.274762	-3.77821	0.000370123	0.00147073
HBEGF	1.97776	1.988	0.0102381	3.77631	0.000372402	0.00147892
CGI-90	-0.81419	-0.568	0.24619	-3.77521	0.00037372	0.0014833
BCL3	2.13229	1.228	-0.904286	3.77361	0.000375652	0.00149011
FLJ31951	-1.08481	-1.08267	0.00214286	-3.7733	0.000376034	0.00149029
Pfs2	-1.325	-1.11	0.215	-3.77321	0.000376135	0.00149029
PADI4	-1.82463	-2.442	-0.617368	-3.92361	0.000377021	0.00149294
NIN	-1.0234	-0.992333	0.0310714	-3.76999	0.00038007	0.0015028
C1QA	2.5751	1.262	-1.3131	3.76992	0.000380155	0.0015028
KLHL3	1.27943	1.598	0.318571	3.7699	0.00038017	0.0015028
DNAJA1	-1.00324	-0.771333	0.231905	-3.76873	0.000381615	0.00150764
SDCCAG8	-0.731857	-0.527333	0.204524	-3.76849	0.000381909	0.00150794
LILRB4	2.43238	1.90333	-0.529048	3.76727	0.000383411	0.00151261
OSBPL8	-0.85769	-0.724	0.13369	-3.76707	0.000383654	0.00151261
ELMO3	0.974762	0.953333	-0.0214286	3.76699	0.000383755	0.00151261
IKIP	-1.10752	-1.05689	0.0506349	-3.76601	0.00038497	0.00151653
ZNF80	0.890714	0.966667	0.0759524	3.76506	0.000386147	0.00151973
PSEN2	1.0545	1.11533	0.0608333	3.765	0.000386227	0.00151973
RAB38	0.635286	0.432667	-0.202619	3.76477	0.000386514	0.00151999
LOC90321	0.609429	0.664667	0.0552381	3.76304	0.000388677	0.00152762
FLJ13150	-0.661119	-0.396	0.265119	-3.76137	0.000390762	0.00153464
MAP2K4	-0.905905	-0.757333	0.148571	-3.76125	0.000390912	0.00153464
NUP153	0.574095	0.602667	0.0285714	3.76097	0.000391274	0.00153471
PHACTR2	-1.0559	-1.04733	0.00857143	-3.76089	0.000391378	0.00153471
ALPK1	-0.978571	-0.88	0.0985714	-3.76055	0.000391805	0.00153551
TUBGCP6	0.622571	0.714	0.0914286	3.76008	0.000392397	0.00153582
ARSI	-0.595286	-0.406	0.189286	-3.76005	0.000392435	0.00153582
CGI-116	-0.795238	-0.585714	0.209524	-3.76386	0.000392559	0.00153582
FAM13A1	0.978714	1.038	0.0592857	3.75908	0.000393655	0.00153923
PRDX1	1.12386	1.24933	0.125476	3.75849	0.000394411	0.00154131
LOC138948	1.43205	1.708	0.275952	3.75438	0.000399658	0.00156092
C6orf107	0.839929	0.839333	-0.000595238	3.75401	0.000400131	0.00156188
APG3L	0.518429	0.392	-0.126429	3.75111	0.000403879	0.00157561
MED18	-1.28405	-1.15333	0.130714	-3.74933	0.000406198	0.00158376
SALL2	0.888286	1.17067	0.282381	3.74893	0.000406727	0.00158492
GMIP	-0.776429	-0.753333	0.0230952	-3.7472	0.000408992	0.00159284
ABI2	1.04029	1.46267	0.422381	3.7452	0.000411626	0.00160219
AKAP10	-0.878619	-0.946	-0.067381	-3.74443	0.000412651	0.00160475
IFNAR1	-0.764762	-0.72	0.0447619	-3.74417	0.000412989	0.00160475
HIST3H3	-0.850714	-0.796667	0.0540476	-3.74391	0.00041334	0.00160475
TAF5L	-0.809857	-0.628667	0.18119	-3.74376	0.000413536	0.00160475
AP3S1	-0.804714	-0.807333	-0.00261905	-3.7437	0.000413616	0.00160475
KIAA1522	1.30652	1.382	0.0754762	3.74364	0.00041369	0.00160475
TUBB1	1.26219	1.10267	-0.159524	3.74243	0.000415307	0.00161011
DNAJC13	-1.19357	-1.16667	0.0269048	-3.74209	0.000415762	0.00161096
GPR6	-0.472429	-0.442667	0.0297619	-3.74043	0.000417989	0.00161868
MRPL27	-0.858095	-0.626667	0.231429	-3.73978	0.000418862	0.00162114
FLJ10700	0.6115	0.665667	0.0541667	3.7386	0.000420444	0.00162635
NSF	-1.19186	-1.00733	0.184524	-3.73788	0.00042142	0.00162897
SLC25A6	1.30602	1.29364	-0.012381	3.75402	0.000421597	0.00162897
RASSF5	-1.11081	-0.988667	0.122143	-3.73567	0.000424416	0.00163893
TGM3	-1.2899	-1.39133	-0.101429	-3.73517	0.000425105	0.00164067
TNK1	0.607714	0.818667	0.210952	3.73413	0.000426518	0.0016452
HIRIP5	-1.10314	-0.832667	0.270476	-3.73372	0.000427082	0.00164573
ZNF295	1.19662	1.71733	0.520714	3.73368	0.000427137	0.00164573
C6orf142	-0.471619	-0.304	0.167619	-3.73277	0.000428382	0.00164936
C14orf130	-0.854714	-0.694	0.160714	-3.73264	0.00042856	0.00164936
TAF12	-0.580952	-0.58	0.000952381	-3.73196	0.000429498	0.00165204
NFKBIE	1.25224	1.172	-0.0802381	3.73178	0.000429746	0.00165207
UTRN	0.783238	0.546333	-0.236905	3.73088	0.000430995	0.00165576
FLJ21103	-0.985048	-0.716	0.269048	-3.73074	0.000431189	0.00165576
VBP1	-1.02633	-0.894667	0.131667	-3.73015	0.000432002	0.00165748
LOC56181	-0.572929	-0.350667	0.222262	-3.73006	0.000432123	0.00165748
TNFRSF13B	0.924429	1.00133	0.0769048	3.72647	0.000437119	0.00167571
HOOK1	1.16367	1.26867	0.105	3.72592	0.000437897	0.00167751
SPATC1	-0.495381	-0.328	0.167381	-3.72579	0.000438078	0.00167751
SIGLEC5	-1.34733	-1.43067	-0.0833333	-3.72537	0.000438669	0.00167883
COX15	-0.722857	-0.43	0.292857	-3.72503	0.000439144	0.00167971
C21orf62	-0.898381	-0.639333	0.259048	-3.72365	0.000441097	0.00168624
SLC37A3	-1.45348	-1.43467	0.0188095	-3.72321	0.00044172	0.00168768
PCSK4	2.588	1.628	-0.96	3.72195	0.000443503	0.00169318
KIAA1238	0.869905	0.939667	0.0697619	3.72184	0.000443654	0.00169318
CXorf37	-0.768905	-0.438667	0.330238	-3.71916	0.000447477	0.00170682
LDHA	-1.12019	-0.804	0.31619	-3.71865	0.000448215	0.00170868
MAFK	0.934	0.947333	0.0133333	3.71713	0.000450392	0.00171603
CORO1C	-0.847238	-0.808667	0.0385714	-3.71665	0.000451094	0.00171774
PP1665	0.648667	0.745333	0.0966667	3.7158	0.000452319	0.00172132
DKFZp761A052	0.874	0.794	-0.08	3.71565	0.000452534	0.00172132
LOC152217	0.724524	0.97	0.245476	3.71494	0.000453562	0.00172427
GPR18	1.44943	1.40133	-0.0480952	3.71472	0.000453885	0.00172454
DKFZp762O076	-1.66262	-1.35	0.312619	-3.71341	0.000455791	0.00173082
RHBDL1	2.133	1.51467	-0.618333	3.71232	0.00045739	0.00173577
XYLT1	0.896286	0.965333	0.0690476	3.71217	0.000457602	0.00173577
KBTBD3	-0.67519	-0.437333	0.237857	-3.71084	0.000459555	0.00174132
C10orf82	-0.508167	-0.397333	0.110833	-3.71083	0.000459573	0.00174132
TM7SF1	0.913	0.908	-0.005	3.71037	0.000460242	0.00174289
MGC4268	-0.84619	-0.673333	0.172857	-3.70642	0.000466085	0.00176404
ARHGAP25	-1.04638	-1.054	-0.00761905	-3.7061	0.000466565	0.00176488
SSTR3	-0.454429	-0.478	-0.0235714	-3.70563	0.000467277	0.0017666
MCTS1	-0.648714	-0.414667	0.234048	-3.70515	0.000467989	0.00176832
ZBTB2	1.15743	1.326	0.168571	3.70425	0.000469337	0.00177243
MRPS33	-1.03514	-0.794667	0.240476	-3.70387	0.000469905	0.00177275
PARP6	0.524381	0.670333	0.145952	3.70385	0.000469938	0.00177275
TAB3	0.815833	1.01667	0.200833	3.70367	0.000470199	0.00177276
LISCH7	0.705714	0.66	-0.0457143	3.7015	0.000473475	0.00178413
SULT1B1	-1.5699	-1.57133	-0.00142857	-3.70092	0.000474355	0.00178646
LOC119710	-1.06395	-0.834667	0.229286	-3.70068	0.000474719	0.00178685
GPR34	-0.75081	-0.458667	0.292143	-3.69999	0.000475769	0.00178982
PDE4A	0.817095	0.900667	0.0835714	3.69959	0.000476374	0.00179028
LOC284058	-0.924857	-0.655333	0.269524	-3.69956	0.000476413	0.00179028
SNURF	1.46862	1.196	-0.272619	3.6991	0.000477122	0.00179157
ANAPC10	-0.788667	-0.535333	0.253333	-3.69888	0.000477454	0.00179157
STAB1	1.90574	1.31867	-0.587073	3.70256	0.000477542	0.00179157
ZNF473	-0.43219	-0.339333	0.0928571	-3.69799	0.000478818	0.00179537
CYSLTR1	-1.22331	-1.042	0.18131	-3.69629	0.000481409	0.0018041
ANG	1.15567	1.26067	0.105	3.69494	0.000483496	0.00181093
GSTO1	-1.0151	-0.785333	0.229762	-3.69384	0.000485195	0.0018163
CBX6	1.22631	1.29667	0.0703571	3.69305	0.000486424	0.00181856
MGC12981	-0.646857	-0.457333	0.189524	-3.69302	0.00048647	0.00181856
FLJ10925	-1.28533	-1.672	-0.386667	-3.69294	0.000486595	0.00181856
FLJ20530	-0.97281	-0.754	0.21881	-3.69185	0.000488286	0.00182389
FBXO31	0.997929	1.28233	0.284405	3.6913	0.000489136	0.00182536
LRRK1	-0.825095	-0.662	0.163095	-3.69125	0.000489214	0.00182536
SPATA6	0.898429	1.08867	0.190238	3.69042	0.000490515	0.00182922
GDF15	1.81905	1.02286	-0.79619	3.69277	0.000492651	0.00183498
SEC14L2	1.82414	1.87533	0.0511905	3.68895	0.000492815	0.00183498
FLJ23467	-1.28314	-1.206	0.0771429	-3.68892	0.000492863	0.00183498
MGC11266	-0.628857	-0.716	-0.0871429	-3.68556	0.000498177	0.00185335
CDC91L1	-0.460524	-0.279333	0.18119	-3.68546	0.000498338	0.00185335
E2-230K	2.16905	1.73	-0.439048	3.68277	0.000502627	0.00186829
RNF126P1	0.826333	1.42467	0.598333	3.68219	0.000503556	0.00187073
WIPI49	-0.730071	-0.604	0.126071	-3.6795	0.000507883	0.00188577
MTCP1	0.78181	0.874667	0.0928571	3.67893	0.000508812	0.0018882
ZNF443	-1.22957	-1.17933	0.0502381	-3.67802	0.000510281	0.00189263
HSF4	0.556857	0.574	0.0171429	3.67761	0.000510953	0.0018941
HAN11	-0.675714	-0.445	0.230714	-3.67654	0.000512697	0.00189953
BDKRB2	1.6834	1.91267	0.229268	3.67971	0.000513522	0.00190156
FLJ20245	-0.926381	-0.814	0.112381	-3.67513	0.000514991	0.00190507
ARHGEF11	-0.384952	-0.347333	0.037619	-3.67511	0.000515025	0.00190507
SDC4	1.22614	1.48733	0.26119	3.67326	0.000518065	0.00191496
CML2	0.917714	1.01867	0.100952	3.67306	0.000518402	0.00191496
C19orf12	0.514333	0.671	0.156667	3.67298	0.000518537	0.00191496
ST14	1.31005	1.16933	-0.140714	3.67247	0.000519377	0.00191634
APCDD1	1.59519	1.45067	-0.144524	3.67241	0.000519471	0.00191634
WIRE	-0.644238	-0.552333	0.0919048	-3.67022	0.000523103	0.00192725
C1orf22	-1.43626	-1.30733	0.128929	-3.67018	0.000523171	0.00192725
MYCPBP	0.904524	1.04667	0.142143	3.67012	0.000523272	0.00192725
VCX3A	1.09859	1.082	-0.0165854	3.6731	0.000524395	0.00193034
SLC22A17	1.29195	1.57767	0.285714	3.66884	0.000525394	0.00193299
KIAA1295	1.17586	1.11633	-0.0595238	3.66808	0.000526668	0.00193568
PCDHA6	1.02267	1.086	0.0633333	3.66807	0.000526691	0.00193568
PLAC2	1.1766	1.68733	0.510732	3.67137	0.000527273	0.00193678
LOC54499	-0.947571	-0.874	0.0735714	-3.66614	0.000529933	0.00194451
SYTL4	1.26733	1.17733	-0.09	3.66611	0.000529982	0.00194451
CACNA2D2	1.01471	0.807333	-0.207381	3.66596	0.00053023	0.00194451
TBC1D4	0.944048	1.19333	0.249286	3.66513	0.000531641	0.00194848
GLTSCR2	1.14767	1.15267	0.005	3.66498	0.000531881	0.00194848
RALBP1	-0.688	-0.701333	-0.0133333	-3.66383	0.000533837	0.00195427
PARVB	1.16495	1.37733	0.212381	3.66371	0.000534032	0.00195427
PLXNB2	1.53757	1.41067	-0.126905	3.66346	0.000534466	0.00195481
PRO1073	2.07224	0.928667	-1.14357	3.663	0.000535251	0.00195576
TYMS	-1.47283	-1.32533	0.1475	-3.66297	0.000535297	0.00195576
MAPKAPK5	0.603	0.698	0.095	3.66123	0.000538265	0.00196453
GBP5	2.16186	1.13067	-1.03119	3.66123	0.000538269	0.00196453
FZD8	0.669762	0.733333	0.0635714	3.66094	0.000538754	0.00196525
HLA-DPB1	2.88014	1.57467	-1.30548	3.65961	0.000541029	0.0019725
HCN3	0.83819	0.965333	0.127143	3.6583	0.000543295	0.00197971
SRRM2	0.73069	0.908667	0.177976	3.65803	0.000543757	0.00198034
SMARCD1	-0.541905	-0.393333	0.148571	-3.65548	0.000548183	0.0019954
ADSS	-1.76443	-1.71133	0.0530952	-3.65455	0.000549791	0.00199988
VCP	0.587857	0.593571	0.00571429	3.65805	0.000549999	0.00199988
CHD4	0.931429	0.996429	0.065	3.6566	0.000552518	0.00200798
APS	2.28462	1.32533	-0.959286	3.65272	0.000552988	0.00200862
RAB6B	1.75783	1.43867	-0.319167	3.65103	0.000555973	0.00201839
IHPK2	0.811429	1.07667	0.265238	3.6505	0.000556902	0.00201993
LOC219854	-0.793857	-0.616	0.177857	-3.65045	0.000556987	0.00201993
KIAA1536	0.754857	0.575333	-0.179524	3.64731	0.000562565	0.00203908
IPMK	-0.663595	-0.573	0.0905952	-3.64573	0.000565387	0.00204822
MR1	-0.634667	-0.571333	0.0633333	-3.6438	0.000568863	0.00205973
LASS4	0.706952	0.626	-0.0809524	3.64348	0.000569428	0.00206068
CLK3	0.453603	0.470667	0.0170635	3.64249	0.00057122	0.00206608
PPP3CA	-0.772857	-0.611429	0.161429	-3.64566	0.000571965	0.00206768
POLD3	-0.882619	-0.783333	0.0992857	-3.64032	0.000575157	0.00207763
SAP30L	0.641524	0.788667	0.147143	3.64023	0.000575325	0.00207763
ZYX	-0.444619	-0.420333	0.0242857	-3.63876	0.000578015	0.00208523
PUM2	-0.487429	-0.439333	0.0480952	-3.63865	0.0005782	0.00208523
SNRPN	1.44995	1.19733	-0.252619	3.63858	0.000578343	0.00208523
CCNG2	-1.48695	-1.336	0.150952	-3.63836	0.000578733	0.00208554
ARHGAP8	0.938286	1.00733	0.0690476	3.63783	0.000579715	0.00208798
MTSS1	0.76681	0.919667	0.152857	3.63722	0.000580828	0.00209089
ARFGEF1	-1.13333	-1.08357	0.0497619	-3.64024	0.000581835	0.00209342
SLC26A8	-1.0521	-1.23733	-0.185238	-3.63392	0.000586924	0.00211062
TMEM29	1.15776	1.078	-0.0797619	3.63298	0.000588665	0.00211577
PLXND1	1.1871	1.47067	0.283571	3.63229	0.000589959	0.00211931
GGCX	-0.353714	-0.274667	0.0790476	-3.63134	0.000591735	0.00212457
KRTHA6	0.782	0.818667	0.0366667	3.63091	0.000592542	0.00212636
MAST3	-1.25852	-0.897333	0.36119	-3.63053	0.000593249	0.00212778
THY28	-0.541762	-0.478667	0.0630952	-3.62983	0.000594565	0.00213138
LRP10	-1.11571	-1.17286	-0.0571429	-3.63003	0.000600885	0.00215267
HSU79303	0.96626	0.913333	-0.0529268	3.6298	0.00060132	0.00215267
MAPKAPK3	-0.824286	-0.486667	0.337619	-3.62619	0.000601446	0.00215267
KIFC1	-1.37119	-1.33333	0.0378571	-3.62534	0.000603058	0.00215634
SPEN	0.84531	0.779	-0.0663095	3.62532	0.000603101	0.00215634
LOC51321	0.528881	0.674	0.145119	3.62321	0.000607126	0.00216857
DEFA1	-2.70714	-3.62714	-0.92	-3.92158	0.000607154	0.00216857
ROCK1	-1.01795	-0.982	0.0359524	-3.62302	0.000607499	0.00216867
MGC5576	-1.36533	-1.492	-0.126667	-3.62275	0.000608014	0.00216938
PPP1R3D	-0.972238	-0.855333	0.116905	-3.6218	0.00060985	0.0021748
CT120	-1.25648	-1.06267	0.19381	-3.62038	0.000612585	0.00218341
LOC257106	-1.14521	-1.147	-0.00178571	-3.62021	0.000612919	0.00218347
LOC56901	0.817738	0.956667	0.138929	3.61991	0.000613501	0.0021844
GAS7	-0.505571	-0.353667	0.151905	-3.61823	0.000616752	0.00219484
PRV1	-2.43319	-3.032	-0.59881	-3.6165	0.000620125	0.0022057
RNF40	0.675286	0.799333	0.124048	3.61607	0.000620981	0.0022076
LOC120376	1.04276	0.936333	-0.106429	3.61459	0.000623889	0.00221573
Spc25	-1.45376	-1.384	0.0697619	-3.61457	0.000623915	0.00221573
POLR2K	-0.864714	-0.674	0.190714	-3.61438	0.000624296	0.00221593
GALT	-0.449381	-0.278667	0.170714	-3.61389	0.000625269	0.00221727
SMUG1	-0.863667	-0.658667	0.205	-3.61386	0.000625321	0.00221727
D4ST1	-0.581238	-0.376	0.205238	-3.61195	0.000629098	0.00222864
PSMB3	-0.909762	-0.713333	0.196429	-3.61191	0.000629178	0.00222864
TENC1	1.2989	1.192	-0.106905	3.61115	0.00063068	0.00223233
TCF12	-0.766571	-0.498	0.268571	-3.61106	0.000630872	0.00223233
LOC155435	1.45214	1.61667	0.164524	3.61071	0.000631569	0.00223364
TZFP	0.90819	0.885333	-0.0228571	3.60987	0.000633243	0.00223841
PLA2G12A	0.886881	1.032	0.145119	3.60874	0.000635489	0.00224519
DKFZp434I099	-0.841762	-0.852	-0.0102381	-3.60821	0.000636556	0.0022478
AGTPBP1	-0.806857	-0.767333	0.0395238	-3.60748	0.000638019	0.0022518
MID1	0.747286	0.774667	0.027381	3.60684	0.000639318	0.00225523
PLRG1	-0.725143	-0.514667	0.210476	-3.60632	0.000640368	0.00225679
CKS1B	-1.41571	-1.29667	0.119048	-3.60629	0.000640418	0.00225679
ICOS	1.09829	1.50067	0.402381	3.60558	0.00064186	0.0022607
ZNFN1A1	-0.790397	-0.746667	0.0437302	-3.60434	0.00064437	0.00226838
DSCR1	-0.591357	-0.407667	0.18369	-3.60337	0.000646338	0.00227414
SNTB2	-0.863214	-0.715	0.148214	-3.59972	0.000653817	0.00229927
MCM3	-0.731524	-0.605333	0.12619	-3.59898	0.000655336	0.00230343
ICA1	-1.02071	-0.935	0.0857143	-3.59806	0.000657233	0.00230891
KIAA0125	1.05081	1.442	0.39119	3.59713	0.000659158	0.00231449
HIST1H3B	-0.774286	-0.626667	0.147619	-3.59661	0.000660228	0.00231693
KIAA1434	-0.613429	-0.472	0.141429	-3.59647	0.000660531	0.00231693
FCER1G	-1.06605	-0.805333	0.260714	-3.59603	0.00066144	0.00231894
ARNT	-0.553381	-0.326	0.227381	-3.5956	0.000662332	0.00232088
JPH2	-0.385952	-0.2	0.185952	-3.5951	0.000663373	0.00232333
ENO2	0.655429	0.634	-0.0214286	3.59155	0.000670829	0.00234825
DALRD3	-0.451238	-0.399333	0.0519048	-3.59136	0.000671222	0.00234842
DKFZP434P1750	-1.19505	-1.08933	0.105714	-3.58782	0.00067874	0.00237235
MRPL18	-0.726429	-0.627857	0.0985714	-3.59125	0.000678754	0.00237235
WRNIP1	-0.935619	-1.05133	-0.115714	-3.58736	0.000679723	0.00237357
KIAA1571	-0.686762	-0.472	0.214762	-3.58733	0.000679795	0.00237357
MGC35521	0.542952	0.664222	0.12127	3.58708	0.000680313	0.00237417
SEC23A	-1.17374	-0.991	0.182738	-3.58616	0.000682288	0.00237985
FAM3C	0.971738	1.27233	0.300595	3.58381	0.000687338	0.00239624
SLC35A5	-1.42576	-1.06267	0.363095	-3.58317	0.000688729	0.00239987
SLC35D2	0.998667	1.07533	0.0766667	3.58137	0.000692624	0.00241221
DNMBP	-0.559857	-0.382	0.177857	-3.57879	0.000698249	0.00243057
IL10RB	-0.976	-0.932667	0.0433333	-3.57638	0.000703562	0.00244782
ARHGAP19	-0.747095	-0.684	0.0630952	-3.57534	0.000705849	0.00245453
MEIS4	1.5569	1.51667	-0.0402381	3.57409	0.000708618	0.00246291
CETN2	-0.847619	-0.74	0.107619	-3.57362	0.000709671	0.00246532
MTL5	-0.638905	-0.467	0.171905	-3.5726	0.000711951	0.00247198
P2RXL1	-0.501333	-0.261333	0.24	-3.57243	0.00071233	0.00247205
MEFV	-1.00114	-0.694	0.307143	-3.57135	0.000714735	0.00247896
RFXANK	-0.64719	-0.596	0.0511905	-3.57121	0.000715045	0.00247896
MGC20741	-0.526405	-0.372	0.154405	-3.57088	0.000715802	0.00248033
THOC2	0.767786	0.914333	0.146548	3.57012	0.000717512	0.002485
KIAA0657	-1.12676	-1.292	-0.165238	-3.56979	0.000718247	0.00248629
ADFP	1.21752	1.46467	0.247143	3.56792	0.000722469	0.00249964
DDHD2	0.409976	0.393111	-0.0168651	3.56709	0.000724347	0.00250487
ZNF406	0.510095	0.558667	0.0485714	3.56559	0.000727751	0.00251429
RABEP2	0.863667	0.872	0.00833333	3.56557	0.000727805	0.00251429
ZNF410	-0.688929	-0.488333	0.200595	-3.5643	0.000730693	0.00252092
CLEC11A	-2.31405	-2.34667	-0.032619	-3.56424	0.000730846	0.00252092
NXT2	-1.3449	-0.984667	0.360238	-3.56415	0.000731038	0.00252092
RIPK3	-0.677143	-0.356667	0.320476	-3.56408	0.000731196	0.00252092
RPUSD2	0.56031	0.725667	0.165357	3.56349	0.000732554	0.00252433
CHRNB1	-0.412524	-0.264667	0.147857	-3.56266	0.000734473	0.00252967
REC14	1.17357	1.37667	0.203095	3.56204	0.000735886	0.00253326
UPK3A	1.38025	1.26	-0.12025	3.5718	0.000737577	0.00253781
MYH7B	-0.466143	-0.204	0.262143	-3.55928	0.000742276	0.00255215
NQO2	-1.66081	-1.53867	0.122143	-3.55919	0.00074249	0.00255215
TAOK3	-0.709286	-0.64	0.0692857	-3.55796	0.000745346	0.00256068
C9orf127	0.878	1.16133	0.283333	3.55698	0.000747637	0.00256727
B3GNT6	0.905667	1.26067	0.355	3.55663	0.000748444	0.00256875
HIP1R	1.58981	1.676	0.0861905	3.55647	0.000748827	0.00256878
CLTCL1	-1.06112	-1.301	-0.239881	-3.555	0.00075229	0.00257886
PRSS15	-1.08833	-0.843333	0.245	-3.5549	0.000752521	0.00257886
[truncated: 12,915 more rows]

## Sheet: ImatinibResist_vs_Accelerated
Gene	logFC_ChronicImatinibInsensitive_vs_AcceleratedPhase	AveExpr_ChronicImatinibInsensitive	AveExpr_AcceleratedPhase	t_Stat	PValue	QValue_Story
PTGS2	-3.64424	-3.206	0.438235	-11.0925	1.04286e-12	7.02105e-09
CHIC2	-1.80379	-1.88067	-0.076875	-10.7788	3.23093e-12	1.08761e-08
B4GALT5	-2.08575	-1.742	0.34375	-10.1993	1.29489e-11	2.72137e-08
LOC338799	2.85254	2.72067	-0.131875	10.1083	1.61685e-11	2.72137e-08
MANSC1	-2.98098	-3.61333	-0.632353	-9.59612	4.21287e-11	5.67264e-08
TGFBR1	-1.64386	-1.56533	0.0785294	-9.40909	6.82763e-11	7.41009e-08
HABP4	2.18408	2.25533	0.07125	9.48021	7.70451e-11	7.41009e-08
ARHGAP15	-1.27424	-0.936	0.338235	-9.11128	1.4868e-10	1.05355e-07
PELO	-1.78733	-1.91733	-0.13	-9.04552	1.76832e-10	1.05355e-07
CTBP2	-1.39678	-1.05267	0.344118	-9.0203	1.8902e-10	1.05355e-07
MID1IP1	-1.76273	-1.70067	0.0620588	-9.0186	1.8987e-10	1.05355e-07
RFWD2	-1.21624	-1.088	0.128235	-9.01806	1.90142e-10	1.05355e-07
ACTG1	-1.87429	-1.32867	0.545625	-9.09975	2.03432e-10	1.05355e-07
LRRN1	-2.61008	-3.00133	-0.39125	-9.06176	2.24375e-10	1.079e-07
PCNT2	2.01571	2.23571	0.22	8.91053	3.32047e-10	1.49034e-07
C7orf35	-1.52737	-1.45267	0.0747059	-8.5354	6.91779e-10	2.91088e-07
GCL	-1.31969	-1.63733	-0.317647	-8.49109	7.8001e-10	3.08907e-07
BAIAP2L2	1.1738	1.09733	-0.0764706	8.2481	1.51326e-09	5.37498e-07
HSPA1A	-2.38667	-2.24667	0.14	-8.4108	1.59289e-09	5.37498e-07
HSPC009	-1.15388	-1.443	-0.289118	-8.22584	1.60857e-09	5.37498e-07
GPR160	-2.89729	-2.882	0.0152941	-8.21077	1.67656e-09	5.37498e-07
RRAGD	-2.51101	-2.43571	0.0752941	-8.21852	2.07234e-09	6.34184e-07
DACH1	-2.15871	-2.354	-0.195294	-7.97772	3.19058e-09	9.2447e-07
LIPL3	-1.78875	-2.24	-0.45125	-8.04675	3.29554e-09	9.2447e-07
TNFAIP6	-2.34737	-2.68267	-0.335294	-7.94012	3.54181e-09	9.44347e-07
TNFRSF10C	-2.56251	-2.97133	-0.408824	-7.9296	3.64694e-09	9.44347e-07
RABIF	-1.36573	-0.588667	0.777059	-7.91546	3.79326e-09	9.45858e-07
TXNRD1	-1.12608	-0.226667	0.899412	-7.89176	4.05199e-09	9.74287e-07
IL8RB	-3.32486	-4.00133	-0.676471	-7.86681	4.34369e-09	9.80741e-07
PRG2	-3.42216	-4.00333	-0.581176	-7.86463	4.37017e-09	9.80741e-07
MGC11324	-2.02459	-1.844	0.180588	-7.84473	4.61962e-09	1.00328e-06
TUBGCP6	1.00929	0.714	-0.295294	7.80681	5.13584e-09	1.08053e-06
TPM2	1.84008	1.35567	-0.484412	7.78262	5.49525e-09	1.12112e-06
RTN3	-1.58894	-1.856	-0.267059	-7.76869	5.7137e-09	1.1314e-06
VNN2	-2.58596	-3.22067	-0.634706	-7.70254	6.87801e-09	1.32304e-06
ZNF200	-1.94439	-0.807333	1.13706	-7.65834	7.78736e-09	1.45635e-06
FAM11B	-1.19082	-0.872	0.318824	-7.64559	8.07172e-09	1.46873e-06
UCKL1	1.06244	1.10714	0.0447059	7.66697	9.30818e-09	1.59797e-06
GLRX2	-0.985375	-0.806	0.179375	-7.6618	9.44179e-09	1.59797e-06
FLJ46419	-1.99604	-1.84667	0.149375	-7.65612	9.59076e-09	1.59797e-06
NCF4	-1.86675	-2.24733	-0.380588	-7.57922	9.73141e-09	1.59797e-06
CLEC10A	3.96325	2.59267	-1.37059	7.52751	1.12614e-08	1.79237e-06
RNASE2	-2.4189	-3.31067	-0.891765	-7.52127	1.14619e-08	1.79237e-06
FLJ39441	-1.33471	-0.7	0.634706	-7.51357	1.17139e-08	1.79237e-06
TGFA	-2.63482	-1.986	0.648824	-7.49615	1.23059e-08	1.8411e-06
PPP1R3B	-2.25586	-2.42733	-0.171471	-7.47867	1.29302e-08	1.89245e-06
OSBPL3	1.77818	2.922	1.14382	7.4425	1.4326e-08	2.05212e-06
HSBP1	-1.08051	-1.45933	-0.378824	-7.43179	1.47676e-08	2.05537e-06
MED18	-1.80392	-1.15333	0.650588	-7.42725	1.49592e-08	2.05537e-06
CLC	-2.98922	-3.30333	-0.314118	-7.37199	1.75016e-08	2.35659e-06
PPP1R16B	2.13102	1.79867	-0.332353	7.35243	1.85031e-08	2.43058e-06
DSCR9	2.20161	1.69867	-0.502941	7.34734	1.87731e-08	2.43058e-06
HPR	-2.36298	-2.77033	-0.407353	-7.31008	2.08744e-08	2.65164e-06
NOV	-2.26863	-2.82333	-0.554706	-7.27931	2.27887e-08	2.8412e-06
PLK2	-2.13247	-1.736	0.396471	-7.27191	2.32754e-08	2.84912e-06
HP	-2.87776	-3.626	-0.748235	-7.24566	2.5087e-08	2.98261e-06
CLIC1	-0.831843	-0.890667	-0.0588235	-7.24336	2.52519e-08	2.98261e-06
SMAP-5	-2.14933	-1.93933	0.21	-7.23332	2.59872e-08	3.01654e-06
RGS2	-1.95059	-2.37	-0.419412	-7.21966	2.70221e-08	3.0835e-06
EPX	-2.5182	-2.71467	-0.196471	-7.20426	2.82385e-08	3.1686e-06
MSRB3	-2.09741	-2.138	-0.0405882	-7.1894	2.9465e-08	3.25202e-06
MGC4268	-1.08021	-0.673333	0.406875	-7.20068	3.4069e-08	3.61816e-06
NOD9	-0.99302	-1.25067	-0.257647	-7.13391	3.45423e-08	3.61816e-06
GCA	-2.19443	-2.65267	-0.458235	-7.13341	3.45917e-08	3.61816e-06
DEGS1	-1.69494	-1.612	0.0829412	-7.13	3.4932e-08	3.61816e-06
NELL2	1.99031	1.53267	-0.457647	7.11008	3.69866e-08	3.77292e-06
GZMK	3.25714	2.82067	-0.436471	7.10011	3.80603e-08	3.8245e-06
MS4A3	-3.33867	-3.69867	-0.36	-7.07169	4.12983e-08	4.0583e-06
SPOCK2	3.12518	3.034	-0.0911765	7.06921	4.15926e-08	4.0583e-06
FCGR3A	-2.62771	-3.46333	-0.835625	-7.08899	4.66493e-08	4.46437e-06
PLAC8	-1.66027	-1.90733	-0.247059	-7.02467	4.72783e-08	4.46437e-06
GNAI3	-1.38922	-1.30333	0.0858824	-7.01899	4.80566e-08	4.46437e-06
PGM1	-1.34224	-1.784	-0.441765	-7.01282	4.89184e-08	4.46437e-06
CDW92	-1.54627	-1.43333	0.112941	-7.01051	4.92454e-08	4.46437e-06
SEC22L1	-1.29874	-0.342857	0.955882	-7.062	5.03386e-08	4.46437e-06
TSPAN2	-2.37551	-2.70933	-0.333824	-7.00249	5.0396e-08	4.46437e-06
BASP1	-1.88295	-2.31867	-0.435714	-7.18781	5.12823e-08	4.48387e-06
TP53I5	1.36745	1.13333	-0.234118	6.98861	5.24507e-08	4.52724e-06
FLJ27365	2.15337	2.30867	0.155294	6.98239	5.33995e-08	4.55079e-06
ITGB7	1.46153	1.428	-0.0335294	6.95397	5.79613e-08	4.87781e-06
ADAMTS10	1.9182	1.60467	-0.313529	6.94383	5.96821e-08	4.93245e-06
COX7A2L	-1.17145	-1.37733	-0.205882	-6.94155	6.00758e-08	4.93245e-06
MGAM	-2.46063	-3.11533	-0.654706	-6.93226	6.17081e-08	4.95738e-06
MAN2C1	1.47486	1.64133	0.166471	6.92787	6.24947e-08	4.95738e-06
SMAD4	-1.32765	-0.95	0.377647	-6.92735	6.25884e-08	4.95738e-06
CTSG	-2.94958	-3.83333	-0.88375	-6.97349	6.46477e-08	5.06094e-06
FKBP11	1.37	1.45	0.08	6.96827	6.56102e-08	5.07725e-06
HNRPC	-0.843417	-0.404667	0.43875	-6.96262	6.66676e-08	5.10046e-06
BDKRB2	2.09267	1.91267	-0.18	6.85601	7.69232e-08	5.81894e-06
QPCT	-1.87922	-2.80333	-0.924118	-6.84724	7.8899e-08	5.86906e-06
CEACAM6	-2.14753	-2.574	-0.426471	-6.84537	7.93292e-08	5.86906e-06
CAPZA1	-1.25859	-1.128	0.130588	-6.82619	8.38583e-08	6.11013e-06
CYYR1	-1.37565	-1.498	-0.122353	-6.82396	8.44027e-08	6.11013e-06
C21orf18	0.964118	0.79	-0.174118	6.78168	9.54039e-08	6.83306e-06
SLC1A4	-1.10176	-0.89	0.211765	-6.7471	1.05475e-07	7.47484e-06
SIRPB2	2.33918	1.758	-0.581176	6.74106	1.0734e-07	7.50158e-06
MME	-2.81967	-3.64556	-0.825882	-6.73588	1.08967e-07	7.50158e-06
NUDT3	-1.14071	-0.826	0.314706	-6.73516	1.09195e-07	7.50158e-06
CSE-C	1.08196	1.09667	0.0147059	6.72965	1.10957e-07	7.54562e-06
LOC284422	-1.72353	-1.98	-0.256471	-6.71328	1.16362e-07	7.83405e-06
FLJ36445	0.94051	0.359333	-0.581176	6.70608	1.18819e-07	7.92029e-06
FLJ20647	1.65212	2.128	0.475882	6.69943	1.21139e-07	7.99581e-06
GZMA	2.52384	2.47267	-0.0511765	6.69054	1.24312e-07	8.12553e-06
MGC13379	-1.14754	-1.01067	0.136875	-6.73897	1.2589e-07	8.14959e-06
ITM2C	-1.62745	-2.09333	-0.465882	-6.67734	1.29178e-07	8.15738e-06
HSF4	0.994	0.574	-0.42	6.67647	1.29504e-07	8.15738e-06
ABCC3	1.77976	1.96133	0.181569	6.67609	1.29646e-07	8.15738e-06
FLJ22390	-1.54672	-2.63143	-1.08471	-6.71344	1.35401e-07	8.31674e-06
BAI1	1.23235	0.74	-0.492353	6.829	1.36006e-07	8.31674e-06
SDF2	-0.799647	-0.982	-0.182353	-6.65876	1.36352e-07	8.31674e-06
HSPC157	-0.806824	-0.468	0.338824	-6.65683	1.3712e-07	8.31674e-06
EBSP	1.14534	1.14357	-0.00176471	6.70371	1.39216e-07	8.3685e-06
RRAGA	-0.875059	-0.598	0.277059	-6.64165	1.43316e-07	8.53872e-06
TCN1	-3.10031	-3.68267	-0.582353	-6.62959	1.48435e-07	8.76617e-06
SPOCD1	2.2362	2.98267	0.746471	6.61757	1.53726e-07	8.97942e-06
PTPRN2	-2.33796	-1.79267	0.545294	-6.61537	1.54714e-07	8.97942e-06
ARL7	2.2742	1.67067	-0.603529	6.60352	1.6015e-07	9.13626e-06
LOC202134	1.87047	1.514	-0.356471	6.60151	1.61091e-07	9.13626e-06
ACTR8	-1.01643	-1.05467	-0.0382353	-6.60067	1.61487e-07	9.13626e-06
CAMK4	2.07245	2.51333	0.440882	6.58046	1.71289e-07	9.52661e-06
RNASE3	-2.92718	-3.996	-1.06882	-6.57884	1.721e-07	9.52661e-06
HK2	-1.13976	-1.188	-0.0482353	-6.57778	1.72632e-07	9.52661e-06
ELA2	-2.26288	-3.386	-1.12312	-6.60556	1.84325e-07	1.00892e-05
C3AR1	-1.79317	-2.16067	-0.3675	-6.57958	1.98571e-07	1.06868e-05
NCOA2	-1.27624	-0.878	0.398235	-6.52781	1.99737e-07	1.06868e-05
TAF12	-0.801765	-0.58	0.221765	-6.52735	2.00006e-07	1.06868e-05
BCL2A1	-1.90804	-1.79333	0.114706	-6.51617	2.0664e-07	1.09544e-05
STAR	-2.2989	-2.58067	-0.281765	-6.5097	2.10587e-07	1.10764e-05
TORC3	1.02839	0.901333	-0.127059	6.4954	2.19573e-07	1.14595e-05
TOR1A	-1.01046	-1.32733	-0.316875	-6.51499	2.3899e-07	1.22843e-05
SLC19A1	-1.10753	-1.274	-0.166471	-6.46636	2.39026e-07	1.22843e-05
MGC42367	-1.43349	-1.79467	-0.361176	-6.46043	2.43211e-07	1.24047e-05
PGD	-1.50531	-1.55267	-0.0473529	-6.44906	2.51436e-07	1.26543e-05
MGC3020	2.07298	2.94533	0.872353	6.44848	2.51864e-07	1.26543e-05
AGPS	-1.02394	-1.026	-0.00205882	-6.44034	2.57936e-07	1.28634e-05
MYH3	1.16683	1.13933	-0.0275	6.48504	2.60455e-07	1.28741e-05
UBASH3A	1.96776	2.046	0.0782353	6.43503	2.61975e-07	1.28741e-05
LOC138948	1.93741	1.708	-0.229412	6.42132	2.727e-07	1.3304e-05
ORF1-FL49	-2.42631	-3.07867	-0.652353	-6.408	2.8355e-07	1.37339e-05
TCF7	3.07443	3.09267	0.0182353	6.40414	2.86772e-07	1.37907e-05
PCOLCE2	-2.54729	-2.262	0.285294	-6.39983	2.90419e-07	1.3867e-05
CST7	-1.90576	-2.374	-0.468235	-6.3963	2.93435e-07	1.39123e-05
LOC199675	-1.78243	-2.56067	-0.778235	-6.38046	3.07375e-07	1.44714e-05
KIAA0831	1.61047	1.454	-0.156471	6.37488	3.12445e-07	1.46079e-05
ASH2L	-0.824824	-0.751	0.0738235	-6.36227	3.24202e-07	1.50531e-05
SULT1B1	-1.91545	-1.57133	0.344118	-6.3455	3.40547e-07	1.57037e-05
BMX	-2.58039	-3.15333	-0.572941	-6.33581	3.5037e-07	1.59683e-05
SYMPK	0.760745	0.431333	-0.329412	6.33372	3.52519e-07	1.59683e-05
KLRB1	3.11608	2.99667	-0.119412	6.33287	3.53402e-07	1.59683e-05
CRTAM	2.19353	2.18	-0.0135294	6.32721	3.59313e-07	1.60793e-05
SEC31L2	1.61882	1.76	0.141176	6.32585	3.60752e-07	1.60793e-05
CEACAM7	-2.48	-2.71	-0.23	-6.32371	3.63023e-07	1.60793e-05
STX4A	0.910882	0.575	-0.335882	6.3184	3.68728e-07	1.62253e-05
NDUFB3	-0.724588	-0.734	-0.00941176	-6.30872	3.79352e-07	1.65844e-05
NMT2	1.50694	2.334	0.827059	6.3062	3.82171e-07	1.65998e-05
VNN3	-2.35267	-2.88267	-0.53	-6.30018	3.88986e-07	1.67875e-05
C10orf45	-1.69573	-1.01867	0.677059	-6.29284	3.97458e-07	1.70439e-05
HRASLS3	2.5558	2.59933	0.0435294	6.27865	4.14366e-07	1.76565e-05
ZNF161	-0.849294	-0.984	-0.134706	-6.27598	4.1763e-07	1.76836e-05
PGAM1	-0.976154	-0.866154	0.11	-6.52843	4.30993e-07	1.81354e-05
COG1	0.815882	0.61	-0.205882	6.29733	4.47245e-07	1.87024e-05
GNG13	2.00984	1.42867	-0.581176	6.24504	4.57373e-07	1.89636e-05
STRA6	-1.95287	-2.516	-0.563125	-6.28626	4.61777e-07	1.89636e-05
FARP2	1.58427	1.92133	0.337059	6.24166	4.61942e-07	1.89636e-05
LYAR	1.56694	1.424	-0.142941	6.2293	4.79035e-07	1.95461e-05
KIAA1977	1.06723	1.27429	0.207059	6.27076	4.82914e-07	1.95857e-05
PDZK4	1.02133	0.611333	-0.41	6.21629	4.9771e-07	2.00649e-05
EGLN1	-1.73486	-1.73133	0.00352941	-6.18796	5.40965e-07	2.15828e-05
GHRL	-1.24714	-1.52067	-0.273529	-6.18583	5.44354e-07	2.15828e-05
DHRS3	1.49714	1.64067	0.143529	6.18424	5.46918e-07	2.15828e-05
EVER1	1.02471	0.55	-0.474706	6.18345	5.48184e-07	2.15828e-05
FYN	1.30729	0.526667	-0.780625	6.21803	5.62419e-07	2.18845e-05
ALS2CR7	-1.60059	-0.72	0.880588	-6.17156	5.67701e-07	2.18845e-05
SLC16A3	-1.6125	-1.82	-0.2075	-6.31122	5.68201e-07	2.18845e-05
PI4KII	2.20429	2.48429	0.28	6.21249	5.71497e-07	2.18845e-05
GLRX	-1.23882	-1.5	-0.261176	-6.16766	5.74259e-07	2.18845e-05
ICAM3	-1.29212	-1.744	-0.451875	-6.21017	5.7535e-07	2.18845e-05
ARPC5L	1.76184	1.97067	0.208824	6.16481	5.79094e-07	2.19031e-05
IL6R	-1.66563	-2.32533	-0.659706	-6.1624	5.83228e-07	2.19362e-05
MK2S4	-1.86773	-2.75067	-0.882941	-6.14432	6.15101e-07	2.30065e-05
TRIM7	1.75741	1.348	-0.409412	6.14228	6.18806e-07	2.30172e-05
DHRS7	-1.12988	-1.294	-0.164118	-6.13159	6.38596e-07	2.36228e-05
NEK4	-1.11008	-1.20067	-0.0905882	-6.1288	6.43864e-07	2.36698e-05
EXOSC3	-0.968529	-0.925	0.0435294	-6.12721	6.46897e-07	2.36698e-05
S100A10	2.71808	2.47867	-0.239412	6.12447	6.52132e-07	2.37324e-05
IMPA1	-1.42882	-1.19	0.238824	-6.1186	6.63515e-07	2.40168e-05
FLJ10490	1.20478	1.00067	-0.204118	6.11311	6.74333e-07	2.4257e-05
CD3D	2.72753	2.514	-0.213529	6.11159	6.77356e-07	2.4257e-05
DUSP24	-0.744667	-0.794667	-0.05	-6.08915	7.23665e-07	2.57782e-05
LRRC1	-1.9251	-1.16333	0.761765	-6.08602	7.30362e-07	2.58798e-05
GZMB	2.76373	2.05667	-0.707059	6.08129	7.40628e-07	2.61062e-05
DUSP11	-0.970627	-0.525333	0.445294	-6.07825	7.47288e-07	2.62038e-05
HOXC4	1.68514	1.19867	-0.486471	6.07542	7.53539e-07	2.62861e-05
EAF2	-1.59125	-1.61067	-0.0194118	-6.0699	7.659e-07	2.65795e-05
LEF1	2.05033	1.61533	-0.435	6.06425	7.78767e-07	2.68875e-05
DHRS8	-1.20439	-1.25733	-0.0529412	-6.05995	7.88717e-07	2.70921e-05
GATA3	2.64337	3.13867	0.495294	6.05593	7.9811e-07	2.72143e-05
TOR1B	-1.24745	-1.17333	0.0741176	-6.05498	8.00359e-07	2.72143e-05
EXOSC9	1.00717	0.784667	-0.2225	6.09135	8.11674e-07	2.74603e-05
PTCRA	2.68369	2.63133	-0.0523529	6.04468	8.25036e-07	2.77728e-05
RAB33B	-1.74965	-2.092	-0.342353	-6.04012	8.36221e-07	2.79628e-05
KLRK1	2.25592	2.00533	-0.250588	6.039	8.38987e-07	2.79628e-05
CCR7	2.88729	2.352	-0.535294	6.03407	8.51272e-07	2.82325e-05
CPD	-1.632	-0.512	1.12	-6.02774	8.67324e-07	2.86239e-05
DKFZp434M0331	1.04767	0.662667	-0.385	6.06076	8.86986e-07	2.89695e-05
ARK5	1.39675	1.19733	-0.199412	6.01955	8.8852e-07	2.89695e-05
PLCL4	2.46098	3.07333	0.612353	6.01872	8.90707e-07	2.89695e-05
GBE1	-1.66847	-1.752	-0.0835294	-6.00692	9.22258e-07	2.98199e-05
PLS1	-1.12459	-0.564	0.560588	-6.00566	9.25711e-07	2.98199e-05
SEPX1	-1.82279	-3.11467	-1.29188	-6.03513	9.55475e-07	3.06321e-05
PIGV	-1.06949	-0.450667	0.618824	-5.9925	9.62375e-07	3.07071e-05
KRT23	-2.5782	-3.46467	-0.886471	-5.98582	9.81534e-07	3.11446e-05
SF3B14	-0.844275	-0.161333	0.682941	-5.98298	9.89804e-07	3.11446e-05
CD74	2.16496	1.56967	-0.595294	5.98292	9.89964e-07	3.11446e-05
LOXL2	1.90525	1.96467	0.0594118	5.97834	1.00344e-06	3.14216e-05
PCSK9	-2.09596	-2.01067	0.0852941	-5.97672	1.00825e-06	3.14261e-05
C5orf5	-1.11158	-0.325333	0.78625	-5.99927	1.06031e-06	3.28965e-05
OVGP1	1.80196	2.33667	0.534706	5.95516	1.07454e-06	3.29345e-05
SUSD3	-1.81404	-1.85933	-0.0452941	-5.95498	1.07508e-06	3.29345e-05
TTBK2	-1.37039	-0.483333	0.887059	-5.95463	1.07621e-06	3.29345e-05
C13orf17	0.831958	0.841333	0.009375	5.99209	1.08267e-06	3.29701e-05
APBA2	1.57737	0.842667	-0.734706	5.9512	1.08717e-06	3.29701e-05
MYCBP	-1.03718	-0.896	0.141176	-5.94825	1.09669e-06	3.30472e-05
RHBDL1	2.42173	1.51467	-0.907059	5.94616	1.10346e-06	3.30472e-05
C7orf29	-0.965255	-0.614667	0.350588	-5.94405	1.11036e-06	3.30472e-05
ACTR2	-1.19514	-1.64867	-0.453529	-5.94332	1.11275e-06	3.30472e-05
MAN1C1	1.10055	0.484667	-0.615882	5.94287	1.11425e-06	3.30472e-05
DKFZP434C171	2.03275	1.77333	-0.259412	5.93709	1.13344e-06	3.34689e-05
LAMP2	-1.30058	-1.34822	-0.0476471	-5.93487	1.14088e-06	3.35414e-05
VprBP	1.53821	1.74133	0.203125	5.96933	1.15666e-06	3.38575e-05
RTN4R	-1.66992	-1.22933	0.440588	-5.92488	1.17508e-06	3.42478e-05
GLTSCR1	0.980235	0.412	-0.568235	5.9211	1.18824e-06	3.44523e-05
LILRA2	-1.1651	-1.04333	0.121765	-5.91994	1.19233e-06	3.44523e-05
NCALD	1.90247	1.856	-0.0464706	5.91579	1.20705e-06	3.47284e-05
GCC1	-0.79498	-0.527333	0.267647	-5.91419	1.21278e-06	3.47449e-05
CEBPE	-1.71767	-2.66267	-0.945	-5.94964	1.2248e-06	3.47779e-05
LOC51035	1.03439	0.727333	-0.307059	5.90974	1.22884e-06	3.47779e-05
SPP1	-2.11675	-1.72733	0.389412	-5.90957	1.22943e-06	3.47779e-05
ZNF42	0.759255	0.398667	-0.360588	5.89945	1.26676e-06	3.56679e-05
SH3MD4	-2.14937	-1.79467	0.354706	-5.89713	1.27548e-06	3.56679e-05
MMP23B	1.21094	1.128	-0.0829412	5.89678	1.27678e-06	3.56679e-05
LOC124220	-1.69322	-1.85733	-0.164118	-5.89438	1.2859e-06	3.57741e-05
MGC5987	-0.735176	-0.534	0.201176	-5.8808	1.33855e-06	3.70856e-05
KIR2DL1	1.17847	0.862	-0.316471	5.86761	1.39178e-06	3.84022e-05
DHCR7	-1.39059	-1.12	0.270588	-5.85897	1.42779e-06	3.92067e-05
KIR2DS2	0.995961	0.650667	-0.345294	5.85784	1.43258e-06	3.92067e-05
MAPK4	0.862627	0.537333	-0.325294	5.85387	1.44949e-06	3.9509e-05
TCAP	1.40667	1.33667	-0.07	5.84773	1.47602e-06	3.9997e-05
OSBPL10	2.30286	1.66933	-0.633529	5.84699	1.47928e-06	3.9997e-05
KIF1B	-1.14064	-1.33044	-0.189804	-5.84312	1.49632e-06	4.02497e-05
C1GALT1C1	-1.1462	-0.982667	0.163529	-5.84055	1.50774e-06	4.02497e-05
MGAT2	-1.64082	-1.762	-0.121176	-5.8372	1.52273e-06	4.02497e-05
GABRA1	1.56122	1.09533	-0.465882	5.83686	1.52426e-06	4.02497e-05
C20orf43	-0.891373	-1.20667	-0.315294	-5.83657	1.52557e-06	4.02497e-05
RBM22	-0.807373	-0.582667	0.224706	-5.83553	1.53027e-06	4.02497e-05
CRADD	-1.1591	-0.177333	0.981765	-5.83548	1.53047e-06	4.02497e-05
CTAG1B	1.50771	1.468	-0.0397059	5.83246	1.5442e-06	4.04527e-05
EDEM1	-1.1202	-0.516667	0.603529	-5.82929	1.55877e-06	4.06762e-05
APOL3	1.67098	1.69333	0.0223529	5.82464	1.58035e-06	4.10173e-05
RAB32	-1.51565	-1.268	0.247647	-5.82385	1.58403e-06	4.10173e-05
FLJ20516	-1.27616	-1.17733	0.0988235	-5.81601	1.62122e-06	4.17022e-05
MGC23908	-0.871961	-0.296667	0.575294	-5.81567	1.62287e-06	4.17022e-05
NUCB2	-1.56779	-1.69467	-0.126875	-5.85028	1.63527e-06	4.18611e-05
GLTSCR2	1.39267	1.15267	-0.24	5.84528	1.65922e-06	4.22177e-05
MNDA	-2.01016	-3.14133	-1.13118	-5.80745	1.66277e-06	4.22177e-05
NAP5	1.40024	1.192	-0.208235	5.80639	1.66801e-06	4.22177e-05
FLJ20481	-1.46582	-1.71444	-0.248627	-5.7999	1.70033e-06	4.25857e-05
LOC196264	-1.43208	-1.67267	-0.240588	-5.79957	1.702e-06	4.25857e-05
GPR109B	-2.58318	-2.202	0.381176	-5.79886	1.70561e-06	4.25857e-05
DNTTIP1	-0.837792	-1.12467	-0.286875	-5.83536	1.70786e-06	4.25857e-05
GGH	-1.85678	-1.68267	0.174118	-5.79287	1.73606e-06	4.29848e-05
PCQAP	0.706784	0.492667	-0.214118	5.79276	1.73663e-06	4.29848e-05
KIAA0409	0.896083	0.537333	-0.35875	5.82758	1.74698e-06	4.30827e-05
RGS19	-1.42282	-1.744	-0.321176	-5.78733	1.76477e-06	4.33607e-05
VPS45A	0.691706	0.397	-0.294706	5.78612	1.77114e-06	4.33607e-05
CD8A	2.27847	2.492	0.213529	5.78185	1.79363e-06	4.34514e-05
ZRF1	1.48663	1.39133	-0.0952941	5.78109	1.79769e-06	4.34514e-05
FLJ10853	1.1489	1.63067	0.481765	5.78105	1.79787e-06	4.34514e-05
ARHGEF6	-1.05906	-0.972	0.0870588	-5.78053	1.80066e-06	4.34514e-05
LOC129293	2.10808	2.44867	0.340588	5.77593	1.82533e-06	4.38895e-05
BANP	0.937216	1.32633	0.389118	5.76713	1.8735e-06	4.48875e-05
MGC35118	1.85662	1.566	-0.290625	5.80179	1.88325e-06	4.49609e-05
LOC148418	-1.45388	-0.398	1.05588	-5.76349	1.89379e-06	4.50106e-05
ATP6V0E	-0.937392	-0.725333	0.212059	-5.76261	1.8987e-06	4.50106e-05
FLJ10587	-0.92302	-0.600667	0.322353	-5.76103	1.90762e-06	4.50634e-05
CD5	2.10025	2.63467	0.534412	5.75833	1.92295e-06	4.51487e-05
MGC25181	1.3378	1.72133	0.383529	5.75803	1.92464e-06	4.51487e-05
PTGDS	0.919961	0.584667	-0.335294	5.75338	1.95129e-06	4.56148e-05
GNLY	2.39137	1.93667	-0.454706	5.74845	1.97996e-06	4.60149e-05
F8	-1.16459	-0.184	0.980588	-5.74809	1.98207e-06	4.60149e-05
LOC285498	1.71314	1.70667	-0.00647059	5.73947	2.03331e-06	4.70422e-05
HMGN2	-1.24647	-1.34	-0.0935294	-5.72509	2.12172e-06	4.89195e-05
EDG8	2.96937	2.77467	-0.194706	5.72392	2.1291e-06	4.89221e-05
GOLGA7	-1.06021	-0.963333	0.096875	-5.75744	2.14307e-06	4.90756e-05
APOD	1.12125	0.400667	-0.720588	5.71966	2.15615e-06	4.92078e-05
FGF14	-1.48855	-1.93267	-0.444118	-5.71833	2.16461e-06	4.9234e-05
ASF1B	-1.04325	-1.09267	-0.0494118	-5.71599	2.17966e-06	4.93262e-05
ACOX1	-0.97849	-1.26967	-0.291176	-5.71543	2.18332e-06	4.93262e-05
NTN1	1.47267	0.812667	-0.66	5.7475	2.20605e-06	4.96117e-05
ZAP70	1.51996	1.44467	-0.0752941	5.7104	2.21605e-06	4.96117e-05
TMCC3	-1.65851	-1.43733	0.221176	-5.70961	2.22125e-06	4.96117e-05
ORM2	-1.66642	-2.82267	-1.15625	-5.7445	2.22543e-06	4.96117e-05
CDK5RAP3	1.00492	0.738667	-0.26625	5.7359	2.28187e-06	5.03205e-05
TAF7	-0.856667	-0.916667	-0.06	-5.69922	2.29061e-06	5.03205e-05
BID	-0.982824	-0.944	0.0388235	-5.6992	2.29077e-06	5.03205e-05
CD160	1.68478	1.47067	-0.214118	5.699	2.29211e-06	5.03205e-05
PADI2	-1.77988	-1.974	-0.194118	-5.69864	2.2946e-06	5.03205e-05
MAL	2.12369	1.89133	-0.232353	5.69074	2.34888e-06	5.1221e-05
MYCNOS	0.991412	0.252	-0.739412	5.69046	2.35087e-06	5.1221e-05
LISCH7	1.23118	0.66	-0.571176	5.67837	2.43656e-06	5.28245e-05
CENTD3	-1.1918	-1.16533	0.0264706	-5.67787	2.44016e-06	5.28245e-05
SLC11A2	1.40065	1.763	0.362353	5.67648	2.45023e-06	5.28725e-05
C6orf166	-0.769922	-0.439333	0.330588	-5.67357	2.47139e-06	5.30176e-05
BAG3	1.97627	2.68333	0.707059	5.67229	2.48081e-06	5.30176e-05
ARFRP2	-1.25114	-0.0346667	1.21647	-5.67138	2.48749e-06	5.30176e-05
U2AF1L2	0.876275	0.353333	-0.522941	5.67125	2.48846e-06	5.30176e-05
ABHD2	-0.711686	-0.629333	0.0823529	-5.66716	2.51881e-06	5.34951e-05
FCGBP	1.69678	1.82267	0.125882	5.66419	2.54107e-06	5.37361e-05
AGER	1.03329	0.193	-0.840294	5.66351	2.54612e-06	5.37361e-05
PRTN3	-1.72867	-2.77867	-1.05	-5.65947	2.57684e-06	5.42143e-05
RORA	1.50412	1.415	-0.0891176	5.65721	2.59412e-06	5.4408e-05
OLR1	-2.32471	-2.65	-0.325294	-5.65609	2.60273e-06	5.4419e-05
F13A1	2.15545	2.38133	0.225882	5.64994	2.6506e-06	5.50577e-05
OSBPL7	1.86231	1.27467	-0.587647	5.64848	2.66206e-06	5.50577e-05
EIF3S9	1.27343	1.57167	0.298235	5.6475	2.66981e-06	5.50577e-05
CLCN6	1.21976	1.528	0.308235	5.64699	2.67385e-06	5.50577e-05
PYGL	-1.528	-2.033	-0.505	-5.64695	2.67417e-06	5.50577e-05
FARP1	-1.64757	-1.03933	0.608235	-5.64518	2.68823e-06	5.51371e-05
BIK	-1.34098	-1.84333	-0.502353	-5.6444	2.6944e-06	5.51371e-05
FLJ32028	-2.01845	-2.54786	-0.529412	-5.67584	2.7187e-06	5.53774e-05
PPP2CZ	1.725	1.91	0.185	5.64089	2.7226e-06	5.53774e-05
IPMK	-1.10359	-0.573	0.530588	-5.63796	2.74636e-06	5.56925e-05
TMEM29	1.01153	1.078	0.0664706	5.63205	2.79482e-06	5.65049e-05
PCMT1	-1.22631	-0.808667	0.417647	-5.63076	2.80549e-06	5.65509e-05
IL2RB	2.29286	1.98933	-0.303529	5.62733	2.83419e-06	5.69588e-05
PPP3CC	1.33275	2.12333	0.790588	5.62002	2.89621e-06	5.8032e-05
RNF141	-0.988431	-0.686667	0.301765	-5.61863	2.9082e-06	5.80993e-05
FLJ31204	0.851333	0.821333	-0.03	5.61446	2.94432e-06	5.86469e-05
MGC3036	-0.801216	-1.01533	-0.214118	-5.6077	3.00388e-06	5.94573e-05
FPRL1	-1.95196	-2.94133	-0.989375	-5.64111	3.00858e-06	5.94573e-05
ZNF282	-0.657804	-0.811333	-0.153529	-5.60551	3.02346e-06	5.94573e-05
TNNT3	2.16906	1.212	-0.957059	5.60529	3.02541e-06	5.94573e-05
EHBP1L1	1.10212	0.518	-0.584118	5.60392	3.03771e-06	5.94573e-05
CBX8	1.03967	0.499667	-0.54	5.60369	3.0398e-06	5.94573e-05
CD3G	2.3098	2.18333	-0.126471	5.60291	3.04682e-06	5.94573e-05
THAP1	-1.13902	-1.06667	0.0723529	-5.60177	3.0571e-06	5.94854e-05
GPR157	-1.69247	-0.516	1.17647	-5.59974	3.07558e-06	5.96726e-05
IL32	1.79098	1.46333	-0.327647	5.59869	3.08513e-06	5.96858e-05
ZNRD1	-0.783549	-0.702667	0.0808824	-5.59464	3.12243e-06	6.00895e-05
Ufm1	1.45275	1.50333	0.0505882	5.59448	3.12385e-06	6.00895e-05
OAZIN	-1.2569	-1.54867	-0.291765	-5.59346	3.1333e-06	6.00995e-05
MGC5576	-1.292	-1.492	-0.2	-5.59061	3.15992e-06	6.0438e-05
SPINT2	-0.804098	-1.07733	-0.273235	-5.58389	3.22346e-06	6.14787e-05
TRAF1	1.57763	1.362	-0.215625	5.61274	3.26819e-06	6.21558e-05
C9orf90	-0.829373	-0.584667	0.244706	-5.57677	3.29215e-06	6.24349e-05
PLA2G7	1.974	1.464	-0.51	5.57447	3.31466e-06	6.25796e-05
ZZANK1	1.31431	1.60667	0.292353	5.57392	3.3201e-06	6.25796e-05
C15orf29	-1.35561	-0.502667	0.852941	-5.57147	3.34432e-06	6.25796e-05
RUNDC1	-0.977098	-1.18533	-0.208235	-5.57143	3.34471e-06	6.25796e-05
PRB4	0.757922	0.487333	-0.270588	5.57099	3.34904e-06	6.25796e-05
OSTF1	-1.23923	-1.50923	-0.27	-5.63923	3.3587e-06	6.25796e-05
DHCR24	-1.43117	-0.698667	0.7325	-5.60188	3.37346e-06	6.25796e-05
MGC39325	-1.36902	-2.21667	-0.847647	-5.56829	3.37592e-06	6.25796e-05
C20orf26	-1.93048	-0.167667	1.76281	-5.60087	3.38343e-06	6.25796e-05
LILRB4	2.7898	1.90333	-0.886471	5.56414	3.41769e-06	6.29276e-05
KIAA1393	-1.16933	-1.18067	-0.0113333	-5.6321	3.4282e-06	6.29276e-05
FLJ10647	-1.02921	-0.887333	0.141875	-5.59616	3.43029e-06	6.29276e-05
ERCC3	0.875961	0.570667	-0.305294	5.5558	3.50328e-06	6.4092e-05
MCPH1	1.69263	1.07733	-0.615294	5.55455	3.51626e-06	6.41552e-05
CXCL1	-2.33425	-1.488	0.84625	-5.58167	3.5784e-06	6.51125e-05
IL8	-2.71463	-2.49933	0.215294	-5.53866	3.68573e-06	6.68846e-05
TMEM40	2.28094	2.478	0.197059	5.53438	3.73278e-06	6.7406e-05
MLSTD1	-1.66904	-2.41933	-0.750294	-5.53206	3.75857e-06	6.7406e-05
PIK3AP1	-1.37239	-0.825333	0.547059	-5.53164	3.76325e-06	6.7406e-05
NRBF2	-1.276	-1.536	-0.26	-5.53134	3.7666e-06	6.7406e-05
SCUBE2	2.27451	1.94333	-0.331176	5.53111	3.76913e-06	6.7406e-05
CLCNKA	-0.824196	-1.02067	-0.196471	-5.53041	3.77696e-06	6.7406e-05
SLPI	-1.39657	-1.68833	-0.291765	-5.52973	3.78455e-06	6.7406e-05
CLEC11A	-1.93902	-2.34667	-0.407647	-5.52354	3.85467e-06	6.84738e-05
CD3Z	2.55054	2.70231	0.151765	5.58834	3.88742e-06	6.8874e-05
ADAM6	1.13251	-0.0286667	-1.16118	5.51699	3.93018e-06	6.94488e-05
PHF17	-0.722471	-0.406	0.316471	-5.51587	3.94331e-06	6.94983e-05
PNN	1.38796	0.882667	-0.505294	5.51494	3.9542e-06	6.95083e-05
CHST11	-0.66951	-0.428333	0.241176	-5.51127	3.99743e-06	6.99416e-05
TNFRSF6B	1.482	0.382	-1.1	5.51108	3.99962e-06	6.99416e-05
C6orf110	2.47765	1.19	-1.28765	5.50814	4.03463e-06	7.0232e-05
PEX1	0.932902	0.594667	-0.338235	5.50725	4.04532e-06	7.0232e-05
ARPC4	-0.91	-1.01	-0.1	-5.50707	4.04753e-06	7.0232e-05
PQLC2	-0.921608	-0.798667	0.122941	-5.50299	4.09671e-06	7.09027e-05
ATP6V1C1	-1.21208	-1.36267	-0.150588	-5.50112	4.1195e-06	7.09644e-05
IL8RA	-2.10113	-3.138	-1.03687	-5.53328	4.12136e-06	7.09644e-05
LOC90693	-1.18298	-1.45533	-0.272353	-5.49806	4.15695e-06	7.13947e-05
TOMM34	-1.14625	-0.33	0.81625	-5.52692	4.19863e-06	7.18229e-05
MGC17330	2.01051	2.39933	0.388824	5.49433	4.20322e-06	7.18229e-05
C14orf10	-0.813608	-0.410667	0.402941	-5.49133	4.24076e-06	7.22808e-05
ARPC5	-1.57804	-2.38333	-0.805294	-5.49038	4.2527e-06	7.23014e-05
RAB13	-1.47482	-1.266	0.208824	-5.48513	4.31943e-06	7.32508e-05
ENTPD1	-1.07627	-1.41333	-0.337059	-5.4731	4.47623e-06	7.57192e-05
EXOSC4	-0.610667	-0.630667	-0.02	-5.47099	4.5043e-06	7.60031e-05
IL1F9	2.23204	1.22267	-1.00937	5.50171	4.51947e-06	7.60684e-05
FLOT2	-0.901882	-1.396	-0.494118	-5.46749	4.55119e-06	7.64114e-05
ADCY7	0.83698	1.39433	0.557353	5.46649	4.56469e-06	7.64473e-05
EN2	1.55404	0.949333	-0.604706	5.4637	4.60255e-06	7.68901e-05
MAP2K6	-0.769699	-0.662444	0.107255	-5.45504	4.72232e-06	7.86957e-05
ERO1L	-0.841157	-0.867333	-0.0261765	-5.4527	4.75516e-06	7.89098e-05
KIAA1875	1.64494	1.482	-0.162941	5.45245	4.75861e-06	7.89098e-05
HPS5	-1.18286	-0.899333	0.283529	-5.44869	4.81204e-06	7.94482e-05
CEACAM8	-1.7611	-2.82933	-1.06824	-5.44824	4.81846e-06	7.94482e-05
MGC11061	-1.07537	-1.17067	-0.0952941	-5.44768	4.82648e-06	7.94482e-05
C3orf6	1.41847	1.992	0.573529	5.44247	4.90146e-06	8.04856e-05
ADAR	-0.811647	-0.814	-0.00235294	-5.43935	4.94708e-06	8.10371e-05
SH2D3A	1.04154	0.694667	-0.346875	5.46115	5.08771e-06	8.31385e-05
PRG3	-2.74008	-4.01067	-1.27059	-5.42652	5.13872e-06	8.33859e-05
ZNF443	-1.1258	-1.17933	-0.0535294	-5.42479	5.16518e-06	8.33859e-05
MAP2K4	-1.18733	-0.757333	0.43	-5.45549	5.17262e-06	8.33859e-05
ZDHHC1	1.21714	0.470667	-0.746471	5.42421	5.17411e-06	8.33859e-05
UPK3A	2.11375	1.26	-0.85375	5.48865	5.17746e-06	8.33859e-05
CAPN2	1.50518	2.254	0.748824	5.42355	5.18419e-06	8.33859e-05
TARSL2	1.24553	1.742	0.496471	5.4232	5.18955e-06	8.33859e-05
C10orf7	-0.706157	-0.467333	0.238824	-5.4216	5.2143e-06	8.35842e-05
DKFZp564J157	-0.93125	-0.23	0.70125	-5.45075	5.24465e-06	8.38709e-05
FBXO25	0.710373	0.860667	0.150294	5.41848	5.26267e-06	8.39191e-05
ZNF622	-0.737922	-0.647333	0.0905882	-5.41713	5.28377e-06	8.39191e-05
MARCO	2.03031	1.47267	-0.557647	5.41705	5.28506e-06	8.39191e-05
DT1P1A10	0.611765	0.54	-0.0717647	5.41476	5.32105e-06	8.41498e-05
NMI	-0.938	-1.258	-0.32	-5.41454	5.32458e-06	8.41498e-05
FLJ35258	1.46329	0.758	-0.705294	5.4118	5.36797e-06	8.46368e-05
ZNF516	-1.31055	-0.734667	0.575882	-5.40856	5.41966e-06	8.52521e-05
SNX6	-1.0267	-0.233571	0.793125	-5.4668	5.51338e-06	8.65242e-05
FLJ32731	-1.01412	-0.65	0.364118	-5.432	5.53982e-06	8.6737e-05
USP19	1.29404	0.959333	-0.334706	5.39927	5.57098e-06	8.70224e-05
SRRM1	0.952863	0.419333	-0.533529	5.39348	5.66747e-06	8.83248e-05
TINF2	-0.813059	-0.596	0.217059	-5.39005	5.72541e-06	8.90216e-05
DKFZp761I2123	0.777882	0.445333	-0.332549	5.38648	5.78621e-06	8.97598e-05
BCHE	1.78522	1.57933	-0.205882	5.38082	5.88415e-06	9.10691e-05
C17orf32	-0.814941	-0.222	0.592941	-5.37852	5.92438e-06	9.14816e-05
MUTED	-0.915059	-1.018	-0.102941	-5.37342	6.01462e-06	9.26625e-05
MGC45871	-1.53445	-2.51533	-0.980882	-5.35883	6.28022e-06	9.63863e-05
IFNA16	2.15142	1.44267	-0.70875	5.3888	6.28496e-06	9.63863e-05
C16orf44	1.02349	0.738	-0.28549	5.35211	6.40657e-06	9.7885e-05
F11R	-0.695647	-0.988	-0.292353	-5.35184	6.41177e-06	9.7885e-05
GPATC4	1.83027	1.54733	-0.282941	5.3479	6.48707e-06	9.88007e-05
PRPSAP1	-1.05554	-0.798667	0.256875	-5.37723	6.5011e-06	9.88007e-05
DLG3	1.01589	1.15089	0.135	5.34418	6.5589e-06	9.94546e-05
FRAT1	-1.21487	-1.538	-0.323125	-5.37286	6.58452e-06	9.96187e-05
CAPS	0.949471	0.618	-0.331471	5.34124	6.61628e-06	9.98748e-05
WDR35	-2.52071	0.12	2.64071	-5.43665	6.6429e-06	9.99465e-05
TDE1	-0.758118	-0.404	0.354118	-5.33897	6.66093e-06	9.99465e-05
PRDM1	1.90833	1.69333	-0.215	5.36864	6.66621e-06	9.99465e-05
ZNF341	-0.786784	-0.622667	0.164118	-5.33799	6.68041e-06	9.99465e-05
MGC35555	-1.59235	-1.16	0.432353	-5.33617	6.71644e-06	0.000100263
FLJ20487	-0.7	-0.77	-0.07	-5.33343	6.77131e-06	0.000100858
WASF3	-1.60694	-2.504	-0.897059	-5.33011	6.83811e-06	0.000101515
CCPG1	-1.35618	-1.405	-0.0488235	-5.32975	6.84554e-06	0.000101515
FCGR3B	-2.55867	-3.08867	-0.53	-5.38961	6.88414e-06	0.000101778
LOH12CR1	-0.993725	-0.206667	0.787059	-5.32739	6.89352e-06	0.000101778
GMRP-1	-1.23624	-1.758	-0.521765	-5.32592	6.92368e-06	0.000101999
UGP2	-1.23358	-0.977333	0.25625	-5.35401	6.95733e-06	0.000102271
NQO2	-1.14278	-1.53867	-0.395882	-5.32153	7.0143e-06	0.000102884
FAD158	1.49808	1.64933	0.15125	5.35002	7.03889e-06	0.00010302
NT5E	1.35569	1.27333	-0.0823529	5.31787	7.09064e-06	0.000103233
HNRPLL	-1.8162	-1.51267	0.303529	-5.31753	7.09797e-06	0.000103233
CNO	-1.10667	-0.326667	0.78	-5.31696	7.10984e-06	0.000103233
KIFC2	1.12447	0.848	-0.276471	5.31624	7.12501e-06	0.000103233
CA4	-1.99753	-3.354	-1.35647	-5.316	7.13009e-06	0.000103233
PHLDA3	-1.73192	-1.22133	0.510588	-5.30983	7.26161e-06	0.000104912
S100P	-2.4414	-3.54231	-1.10091	-5.6231	7.28536e-06	0.00010503
AMID	1.28865	1.696	0.407353	5.30736	7.31493e-06	0.00010523
SLC40A1	-1.67639	-1.78933	-0.112941	-5.30248	7.42157e-06	0.000106537
GOLGA3	0.979549	0.978667	-0.000882353	5.30016	7.47268e-06	0.000107042
SNX11	-0.68749	-1.00867	-0.321176	-5.29714	7.53977e-06	0.000107774
ZNF319	-0.822667	-0.572667	0.25	-5.29588	7.56814e-06	0.00010795
HEY1	-2.19231	-2.34467	-0.152353	-5.29452	7.59862e-06	0.000108156
PLEKHA3	-0.900157	-0.201333	0.698824	-5.29151	7.66667e-06	0.000108894
STK17A	-0.740353	-0.528	0.212353	-5.28935	7.71591e-06	0.000109363
CKLFSF2	-1.8418	-2.37533	-0.533529	-5.28852	7.73497e-06	0.000109403
TMPRSS5	1.70659	2.336	0.629412	5.28529	7.80928e-06	0.000110222
FLJ21865	1.49008	1.35067	-0.139412	5.28267	7.87003e-06	0.000110847
ZNF184	-1.34863	-0.553333	0.795294	-5.2747	8.05807e-06	0.000113259
SMARCD2	-0.998039	-1.44333	-0.445294	-5.27307	8.09703e-06	0.000113569
PPM1H	-1.33937	-0.79	0.549375	-5.29745	8.20727e-06	0.000114876
SLC25A24	-0.835039	-0.535333	0.299706	-5.26131	8.38423e-06	0.00011711
C6orf188	0.977176	0.506	-0.471176	5.25563	8.52635e-06	0.000118799
CGI-90	-0.905647	-0.568	0.337647	-5.25507	8.54047e-06	0.000118799
CHSY1	-1.29412	-0.86	0.434118	-5.25393	8.56942e-06	0.000118956
EBI2	1.69102	2.18867	0.497647	5.25119	8.63927e-06	0.000119679
F5	-1.16675	-1.62733	-0.460588	-5.24752	8.73378e-06	0.00012074
LOC130576	1.30031	0.652667	-0.647647	5.24515	8.79513e-06	0.000121167
PMS2L3	0.532039	0.407333	-0.124706	5.24494	8.80071e-06	0.000121167
P2RX4	0.970275	0.597333	-0.372941	5.2422	8.87251e-06	0.000121907
LTBP3	1.13182	1.248	0.116176	5.24019	8.92532e-06	0.000122382
WNT10B	1.96875	1.30933	-0.659412	5.23714	9.00639e-06	0.000123139
CACNA2D2	1.3038	0.807333	-0.496471	5.23674	9.01706e-06	0.000123139
DR1	-0.736542	-0.546444	0.190098	-5.23604	9.03568e-06	0.000123143
HSPA8	0.657294	0.642	-0.0152941	5.23421	9.08485e-06	0.000123563
CCNG2	-1.27482	-1.336	-0.0611765	-5.23246	9.13214e-06	0.000123654
UBE4A	-1.02067	-0.330667	0.69	-5.23209	9.14198e-06	0.000123654
IGFBP7	-1.35027	-0.947333	0.402941	-5.23192	9.14665e-06	0.000123654
INM01	1.72824	2.19	0.461765	5.22917	9.22161e-06	0.000124418
GPSM2	-1.38871	-1.864	-0.475294	-5.22834	9.24419e-06	0.000124473
MRPL2	1.57776	1.396	-0.181765	5.22631	9.29982e-06	0.000124948
GAK	0.645922	-0.0846667	-0.730588	5.22571	9.31659e-06	0.000124948
P2RX5	1.72267	2.38267	0.66	5.22383	9.36833e-06	0.000125179
ARHGEF17	-1.74424	-0.736	1.00824	-5.22374	9.37095e-06	0.000125179
RHOT2	1.17898	1.29133	0.112353	5.21818	9.52647e-06	0.000127004
RBM19	0.725078	1.00567	0.280588	5.21726	9.55253e-06	0.000127046
C10orf3	-1.42175	-1.718	-0.29625	-5.24495	9.56736e-06	0.000127046
SFTPA1	1.22851	0.306154	-0.922353	5.27385	9.60557e-06	0.000127137
NFKBIB	1.62851	1.02733	-0.601176	5.21495	9.61811e-06	0.000127137
ITM1	-0.679863	-0.511333	0.168529	-5.2145	9.63084e-06	0.000127137
GJB2	1.90698	0.879333	-1.02765	5.21362	9.65616e-06	0.000127222
GNG10	-0.974235	-0.926	0.0482353	-5.21275	9.68108e-06	0.000127301
SEC23A	-1.13718	-0.991	0.146176	-5.21192	9.70483e-06	0.000127364
KIAA0947	0.808304	0.946429	0.138125	5.2648	9.8591e-06	0.000129126
LOC155036	0.668373	0.408667	-0.259706	5.20596	9.87742e-06	0.000129126
C20orf158	-1.67094	-1.198	0.472941	-5.20446	9.92154e-06	0.000129451
DOCK4	-1.35204	-0.162667	1.18938	-5.23128	9.95686e-06	0.000129633
MT1E	2.40271	3.148	0.745294	5.20225	9.98657e-06	0.000129633
DEFA4	-2.95633	-4.22467	-1.26833	-5.36503	9.99853e-06	0.000129633
DLK1	1.59251	0.661333	-0.931176	5.20138	1.00125e-05	0.000129633
FUT7	-1.34878	-1.85643	-0.507647	-5.22829	1.00443e-05	0.000129795
HOXD10	1.70106	0.914	-0.787059	5.19737	1.0132e-05	0.000130678
SYPL	-1.31392	-0.953333	0.360588	-5.19431	1.02243e-05	0.000131616
TLOC1	-1.09012	-1.136	-0.0458824	-5.18817	1.04116e-05	0.000133676
GBA	-1.06737	-1.858	-0.790625	-5.21558	1.0424e-05	0.000133676
ELOVL5	-0.738471	-0.762	-0.0235294	-5.18005	1.06652e-05	0.000136509
CNOT6L	-0.805431	-0.343667	0.461765	-5.1789	1.07015e-05	0.000136714
CKAP4	-1.28796	-2.19267	-0.904706	-5.17809	1.07272e-05	0.000136782
E4F1	0.961765	1.04	0.0782353	5.26352	1.08474e-05	0.000138054
MGC42174	0.67049	0.831667	0.161176	5.17257	1.09039e-05	0.000138339
TRERF1	-0.913216	-0.427333	0.485882	-5.17223	1.09147e-05	0.000138339
MYH1	1.81888	-0.478	-2.29688	5.19895	1.09427e-05	0.000138339
SCD	-1.40537	-1.47067	-0.0652941	-5.16992	1.09899e-05	0.000138339
MGC14560	-1.09227	-0.659333	0.432941	-5.16981	1.09933e-05	0.000138339
PPP1R10	-0.863373	-0.898667	-0.0352941	-5.16946	1.10046e-05	0.000138339
HAPLN3	1.14937	1.22467	0.0752941	5.16918	1.10137e-05	0.000138339
JTB	0.679549	0.423667	-0.255882	5.16123	1.12762e-05	0.000141372
ASGR2	1.88017	1.00267	-0.8775	5.18626	1.1356e-05	0.000142108
LOC112868	2.52029	2.955	0.434706	5.18067	1.15426e-05	0.000144175
RUNX3	1.5818	2.33533	0.753529	5.15183	1.15941e-05	0.000144207
PVALB	2.04251	1.99133	-0.0511765	5.15149	1.16058e-05	0.000144207
ASGR1	2.4722	1.17867	-1.29353	5.15139	1.16094e-05	0.000144207
CCR10	1.56408	2.06467	0.500588	5.14772	1.1736e-05	0.000145511
SPTBN2	1.54206	1.315	-0.227059	5.17326	1.1795e-05	0.000145974
MTAC2D1	1.98341	2.554	0.570588	5.1432	1.1894e-05	0.000146142
CAMK2D	1.98265	2.23	0.247353	5.14316	1.18955e-05	0.000146142
GTF2A1	-0.997042	-0.692667	0.304375	-5.17019	1.19013e-05	0.000146142
C2orf25	-1.04263	-1.13733	-0.0947059	-5.1428	1.19081e-05	0.000146142
EXOSC10	0.687725	0.490667	-0.197059	5.1419	1.19398e-05	0.000146142
TAOK1	-0.888	-1.178	-0.29	-5.14141	1.19573e-05	0.000146142
SLC27A2	-1.50043	-1.61867	-0.118235	-5.14132	1.19605e-05	0.000146142
BCORL1	-1.08192	-1.32133	-0.239412	-5.13917	1.20367e-05	0.000146806
MGC29463	-1.02035	-0.428	0.592353	-5.13599	1.21507e-05	0.000147384
KLRC2	1.66447	1.688	0.0235294	5.13533	1.21743e-05	0.000147384
CRNKL1	-1.18514	-0.778667	0.406471	-5.13523	1.21778e-05	0.000147384
NDST2	0.968353	0.701	-0.267353	5.13428	1.22123e-05	0.000147384
ANKRD23	0.732078	0.882667	0.150588	5.13427	1.22125e-05	0.000147384
GALNT14	-1.52988	-1.208	0.321875	-5.16127	1.22154e-05	0.000147384
PPP4R1	-0.816458	-0.683333	0.133125	-5.1605	1.22427e-05	0.00014745
RAD51	-1.31678	-1.46267	-0.145882	-5.13016	1.23619e-05	0.000148494
FLJ10036	-0.77549	-0.756667	0.0188235	-5.12984	1.23735e-05	0.000148494
RDH11	1.19922	1.89333	0.694118	5.12851	1.24226e-05	0.000148817
GOLPH3	-0.96498	-0.857333	0.107647	-5.12103	1.27006e-05	0.000151878
GNL2	0.953373	0.948667	-0.00470588	5.11853	1.27946e-05	0.00015273
GRB14	2.17313	1.42	-0.753125	5.14289	1.28885e-05	0.000153578
MAP4K1	0.993303	0.681538	-0.311765	5.16981	1.29585e-05	0.000154141
JPH4	1.15694	0.114	-1.04294	5.11144	1.30658e-05	0.000155142
RNF126	0.610863	0.467333	-0.143529	5.11053	1.31013e-05	0.00015529
C14orf94	-0.934941	-0.792	0.142941	-5.10894	1.31629e-05	0.000155745
GOLGA5	-0.788706	-0.734	0.0547059	-5.10713	1.32334e-05	0.000156306
SERPINB10	-1.35361	-2.14067	-0.787059	-5.1055	1.32978e-05	0.00015679
CORO2A	-1.23633	-1.36633	-0.13	-5.10076	1.34852e-05	0.000158558
MFAP1	-0.990275	-0.887333	0.102941	-5.10052	1.34948e-05	0.000158558
HSPC268	-0.895	-0.66	0.235	-5.12506	1.35769e-05	0.000159245
RPN1	-0.687647	-0.48	0.207647	-5.09712	1.36313e-05	0.000159605
LOC286257	0.733583	0.327333	-0.40625	5.11913	1.38142e-05	0.000161466
HPRP8BP	-0.799843	-0.688667	0.111176	-5.08889	1.39674e-05	0.000162973
UNQ470	1.44925	1.18867	-0.260588	5.08655	1.40642e-05	0.000163393
FLJ22875	-0.836667	-0.0966667	0.74	-5.08643	1.4069e-05	0.000163393
BST1	-1.40271	-1.73333	-0.330625	-5.11269	1.40761e-05	0.000163393
SLC2A4RG	0.800392	0.243333	-0.557059	5.08231	1.42417e-05	0.00016472
TNNC2	1.68242	1.61867	-0.06375	5.10862	1.42443e-05	0.00016472
CPNE3	-1.75216	-2.12333	-0.371176	-5.08178	1.42638e-05	0.00016472
ELMO3	1.24569	0.953333	-0.292353	5.07809	1.44204e-05	0.000166243
BCL11B	2.43722	3.19133	0.754118	5.07595	1.45121e-05	0.000167013
BAT1	0.824917	0.288667	-0.53625	5.10142	1.45467e-05	0.000167126
KIAA1536	0.820039	0.575333	-0.244706	5.07425	1.4585e-05	0.00016728
MAF	1.9731	3.06133	1.08824	5.07349	1.46181e-05	0.000167375
WDR47	-0.741686	-0.439333	0.302353	-5.06726	1.48897e-05	0.000170194
SGSH	1.21412	1.37	0.155882	5.06669	1.49149e-05	0.000170194
ALOX5AP	-1.626	-3.066	-1.44	-5.06276	1.50892e-05	0.000171892
ZNF451	1.29558	1.65933	0.36375	5.08806	1.51252e-05	0.000172012
MMP8	-2.28941	-3.35	-1.06059	-5.05941	1.52391e-05	0.000173015
KIAA1833	0.783529	0.45	-0.333529	5.05674	1.53602e-05	0.000174096
FLJ20850	0.894118	0.69	-0.204118	5.05615	1.53869e-05	0.000174105
MAP3K8	-1.25816	-1.00933	0.248824	-5.05208	1.55734e-05	0.000175919
SAMD10	0.819294	0.704	-0.115294	5.04829	1.57484e-05	0.000177599
LSAMP	1.93647	1.33	-0.606471	5.04727	1.57961e-05	0.000177838
SIT	1.7269	1.30867	-0.418235	5.04233	1.60287e-05	0.000180156
KIAA1115	0.817983	0.638571	-0.179412	5.06738	1.60655e-05	0.000180268
MMP23A	1.24208	1.37267	0.130588	5.04072	1.61051e-05	0.000180412
TXNDC9	-0.974235	-0.776	0.198235	-5.03908	1.61833e-05	0.000180849
PPP3CA	-0.776134	-0.611429	0.164706	-5.06457	1.61978e-05	0.000180849
POU3F4	1.0129	0.104667	-0.908235	5.03566	1.63478e-05	0.000182221
FOXN1	0.722784	0.298667	-0.424118	5.03505	1.6377e-05	0.000182246
SLC35A5	-1.23855	-1.06267	0.175882	-5.03296	1.64787e-05	0.000183075
MT-ND1	2.5949	1.53667	-1.05824	5.03169	1.65406e-05	0.00018346
CYSLTR1	-1.20435	-1.042	0.162353	-5.03	1.66235e-05	0.000183944
STARD3NL	-0.790863	-0.597333	0.193529	-5.02962	1.6642e-05	0.000183944
DJ971N18.2	-0.938196	-0.0646667	0.873529	-5.02913	1.66663e-05	0.000183944
FLJ25078	-1.596	-0.750667	0.845333	-5.08096	1.67329e-05	0.000184231
AANAT	1.14259	0.632	-0.510588	5.02749	1.6747e-05	0.000184231
PPIL5	-0.886627	-0.801333	0.0852941	-5.0262	1.6811e-05	0.000184633
USP10	-0.982706	-1.208	-0.225294	-5.02158	1.70422e-05	0.000186868
PLA2G4B	1.35277	1.23571	-0.117059	5.04616	1.70912e-05	0.000187101
KCNQ4	1.2398	0.703333	-0.536471	5.01871	1.71874e-05	0.000187848
CLN3	0.585216	0.564333	-0.0208824	5.01792	1.72276e-05	0.000187982
INO80	0.65502	0.762667	0.107647	5.01475	1.73897e-05	0.000189443
TTRAP	-1.08208	-1.04267	0.0394118	-5.01234	1.75138e-05	0.000190454
CD163	2.37078	1.35667	-1.01412	5.01186	1.7539e-05	0.000190454
KLHL2	-1.11337	-1.17867	-0.0652941	-5.00984	1.76435e-05	0.000191281
CHCHD1	-0.774583	-0.593333	0.18125	-5.03339	1.77397e-05	0.000192014
NR0B2	-2.13533	0.466667	2.602	-5.05546	1.80059e-05	0.000194583
KCNJ15	-2.10433	-2.88933	-0.785	-4.99626	1.83658e-05	0.000198153
LEMD3	-0.695961	-0.375667	0.320294	-4.9924	1.85766e-05	0.000200108
KLRD1	2.01069	2.19833	0.187647	4.98995	1.87115e-05	0.000201161
CNOT2	0.775647	0.683	-0.0926471	4.98954	1.87341e-05	0.000201161
RIT2	1.92486	0.971333	-0.953529	4.98893	1.8768e-05	0.000201204
ANTXR2	-1.14375	-1.59	-0.44625	-5.0099	1.89974e-05	0.000203339
H2AFZ	-0.8825	-0.425	0.4575	-5.03075	1.93317e-05	0.000206486
ITPR3	1.57831	2.30067	0.722353	4.97854	1.93527e-05	0.000206486
DGKA	1.1598	0.513333	-0.646471	4.97425	1.95993e-05	0.000208785
IL1R2	-1.9562	-2.32267	-0.366471	-4.97219	1.97188e-05	0.000209419
ATXN2L	0.545869	0.323222	-0.222647	4.97215	1.97209e-05	0.000209419
SEC14L2	1.89416	1.87533	-0.0188235	4.97098	1.97895e-05	0.000209815
SMURF1	1.00444	0.841111	-0.163333	4.96815	1.99553e-05	0.000211241
MGC62100	-1.17118	-0.68	0.491176	-4.96662	2.00456e-05	0.000211864
TM4SF14	-0.788431	-1.21667	-0.428235	-4.96609	2.00773e-05	0.000211866
CD7	0.823608	0.670667	-0.152941	4.96401	2.02012e-05	0.00021284
KIAA1919	-1.50104	-1.41633	0.0847059	-4.95281	2.08801e-05	0.000219649
SMOX	1.76306	1.806	0.0429412	4.94454	2.1396e-05	0.000224681
CD52	1.74216	1.41333	-0.328824	4.94408	2.14252e-05	0.000224681
LOC90321	0.792314	0.664667	-0.127647	4.92941	2.23729e-05	0.000233764
CKLF	-0.900765	-1.369	-0.468235	-4.92936	2.23759e-05	0.000233764
CTTN	2.24082	2.962	0.721176	4.92907	2.23954e-05	0.000233764
VPS18	-0.710863	-0.857333	-0.146471	-4.92646	2.25681e-05	0.000235201
TM7SF3	-0.982157	-0.858333	0.123824	-4.92475	2.26827e-05	0.00023603
PPP1CA	-0.825765	-1.064	-0.238235	-4.92292	2.2805e-05	0.000236256
C7orf2	-0.700667	-0.700667	3.06128e-18	-4.92271	2.28191e-05	0.000236256
LOC286367	-1.57545	0.198667	1.77412	-4.92251	2.2833e-05	0.000236256
CD86	2.59045	1.99133	-0.599118	4.92233	2.28448e-05	0.000236256
INPP5E	1.27278	2.01867	0.745882	4.91869	2.30914e-05	0.000238117
SLC12A7	1.60638	2.352	0.745625	4.94272	2.31053e-05	0.000238117
PCGF3	0.874627	0.559333	-0.315294	4.91811	2.31308e-05	0.000238117
RCV1	1.19475	-0.144667	-1.33941	4.91654	2.32383e-05	0.000238858
PRG1	-2.93452	-3.18786	-0.253333	-5.62753	2.33405e-05	0.000239543
NAT1	-0.723098	-0.881333	-0.158235	-4.91167	2.3575e-05	0.000241581
UQCRFS1	-0.776933	-0.699286	0.0776471	-4.93362	2.37256e-05	0.000242755
DTX4	-1.48779	-1.54467	-0.056875	-4.93005	2.39735e-05	0.0002447
KIAA1166	0.935098	0.693333	-0.241765	4.90577	2.39884e-05	0.0002447
TMEFF1	-1.57629	0.024	1.60029	-4.90485	2.40539e-05	0.000244997
DKFZp434I1117	-1.20275	-1.75333	-0.550588	-4.9039	2.4121e-05	0.000245169
CDS2	-0.793647	-0.336	0.457647	-4.90348	2.41513e-05	0.000245169
POU2AF1	2.38965	2.062	-0.327647	4.90307	2.418e-05	0.000245169
TRIP10	1.21569	1.32333	0.107647	4.90165	2.42818e-05	0.000245757
MMD	1.75158	3.05533	1.30375	4.92525	2.4311e-05	0.000245757
C14orf124	0.641255	0.360667	-0.280588	4.89821	2.4529e-05	0.000247589
PGBD2	-0.924235	-0.866	0.0582353	-4.89766	2.45692e-05	0.000247623
DJ467N11.1	0.775216	1.03933	0.264118	4.89692	2.46232e-05	0.000247796
CASP9	-0.732235	-0.614	0.118235	-4.89385	2.48465e-05	0.000249431
HIRIP5	-0.86149	-0.832667	0.0288235	-4.89367	2.48597e-05	0.000249431
ZNF189	-1.04635	-0.899	0.147353	-4.89189	2.49906e-05	0.000250371
CYB5-M	-1.37569	-1.11333	0.262353	-4.88909	2.51977e-05	0.000252071
LPGAT1	-1.05804	-1.45333	-0.395294	-4.88662	2.53824e-05	0.000253283
NAV1	-1.51991	-0.664615	0.855294	-4.93584	2.53941e-05	0.000253283
BAZ1A	-1.30922	-2.03333	-0.724118	-4.88287	2.5664e-05	0.000255596
CILP2	-0.827451	-0.833333	-0.00588235	-4.87949	2.59209e-05	0.000257571
MGC15677	0.780179	0.376429	-0.40375	4.92845	2.59388e-05	0.000257571
SLC26A11	2.11353	2.81	0.696471	4.87864	2.59861e-05	0.000257661
KIF3C	-0.745583	-0.689333	0.05625	-4.90173	2.60346e-05	0.000257762
PRDM2	1.04073	1.05867	0.0179412	4.87692	2.61182e-05	0.00025821
CG018	0.797418	1.01222	0.214804	4.87618	2.61751e-05	0.000258393
HMGCR	-1.34929	-1.004	0.345294	-4.87361	2.63741e-05	0.000259976
ACN9	-0.923098	-1.09133	-0.168235	-4.87223	2.64817e-05	0.000260655
AMACR	-1.07435	-0.822	0.252353	-4.86557	2.70068e-05	0.000265436
ACTR3	-0.889608	-0.886667	0.00294118	-4.86202	2.72909e-05	0.000267837
WNT2B	3.08659	1.336	-1.75059	4.85954	2.74911e-05	0.000269292
RRS1	0.871922	0.721333	-0.150588	4.85888	2.75444e-05	0.000269292
OSBPL8	-0.710765	-0.724	-0.0132353	-4.8587	2.75591e-05	0.000269292
MGC23270	0.484784	0.200667	-0.284118	4.85778	2.76339e-05	0.000269631
STRN4	0.836275	0.703333	-0.132941	4.93272	2.76938e-05	0.000269824
VAMP1	-1.13627	-1.35333	-0.217059	-4.8546	2.78937e-05	0.00027138
MRPL51	-0.795804	-0.819333	-0.0235294	-4.85208	2.81021e-05	0.000273012
GYG	-1.36214	-1.74214	-0.38	-4.87121	2.84521e-05	0.000276015
SBNO1	-0.773745	-0.399333	0.374412	-4.84728	2.85022e-05	0.000276102
C14orf106	0.732708	0.293333	-0.439375	4.86988	2.85625e-05	0.000276289
UTRN	0.770745	0.546333	-0.224412	4.84564	2.86399e-05	0.000276641
PRKAR1A	-1.39514	-1.49867	-0.103529	-4.84474	2.87157e-05	0.000276926
DYSF	-1.16827	-2.04533	-0.877059	-4.84432	2.87517e-05	0.000276926
NAT8	1.13016	1.16133	0.0311765	4.84322	2.88445e-05	0.000277109
CD24	-2.47227	-3.18933	-0.717059	-4.84295	2.88682e-05	0.000277109
LOC90288	1.38243	0.590667	-0.791765	4.84264	2.88942e-05	0.000277109
CCND3	-0.623804	-0.617333	0.00647059	-4.84047	2.90793e-05	0.000278488
SHREW1	1.86216	1.21333	-0.648824	4.83878	2.92248e-05	0.000279483
SORL1	-1.32314	-1.64667	-0.323529	-4.83752	2.93332e-05	0.000279691
ACO2	0.46851	0.142333	-0.326176	4.83751	2.93337e-05	0.000279691
TM7SF1	1.19624	0.908	-0.288235	4.83708	2.93711e-05	0.000279691
ZNF658	-0.538275	-0.395333	0.142941	-4.83561	2.94983e-05	0.000280321
PTPN23	0.834784	0.670667	-0.164118	4.83536	2.95205e-05	0.000280321
PIGK	-0.764784	-0.620667	0.144118	-4.8321	2.98054e-05	0.000282449
EIF4ENIF1	-0.761292	-0.300667	0.460625	-4.85497	2.98286e-05	0.000282449
GDF5	0.669294	0.404	-0.265294	4.8312	2.98839e-05	0.000282576
PISD	-0.872549	-0.406667	0.465882	-4.83061	2.99365e-05	0.000282676
C6orf55	-1.12569	-0.463333	0.662353	-4.82975	3.0012e-05	0.000282991
H2AFJ	1.24012	2.016	0.775882	4.8288	3.00959e-05	0.000283386
PACS1	0.751569	0.343333	-0.408235	4.82743	3.02176e-05	0.000284135
PAFAH1B2	-0.675569	-0.117333	0.558235	-4.82614	3.03331e-05	0.000284822
DKFZP564C186	0.636549	0.370667	-0.265882	4.82481	3.04523e-05	0.000285543
HAL	-1.51761	-1.67467	-0.157059	-4.824	3.0525e-05	0.000285827
GTPBP6	0.916833	0.969333	0.0525	4.84483	3.07216e-05	0.000287268
SNX26	0.684667	0.254667	-0.43	4.84245	3.09347e-05	0.000288579
FLJ20457	-0.651686	-0.439333	0.212353	-4.81933	3.09474e-05	0.000288579
OFD1	1.08157	1.32333	0.241765	4.81612	3.12407e-05	0.000290587
MT2A	1.12212	0.758	-0.364118	4.81585	3.12662e-05	0.000290587
FBXL11	0.784902	0.546667	-0.238235	4.81556	3.12923e-05	0.000290587
FLJ13912	-0.918157	-1.11933	-0.201176	-4.81312	3.15181e-05	0.000292281
BTBD14A	-0.927333	-1.20733	-0.28	-4.80976	3.18316e-05	0.000294657
CST4	1.57207	0.787692	-0.784375	4.88306	3.18736e-05	0.000294657
PTPRO	2.16741	1.61429	-0.553125	4.85634	3.19057e-05	0.000294657
ITGB5	2.13282	2.834	0.701176	4.80592	3.21934e-05	0.000296477
KIAA0564	1.31714	1.40067	0.0835294	4.80549	3.22334e-05	0.000296477
DHRSX	-0.81451	-0.678333	0.136176	-4.80548	3.22348e-05	0.000296477
FLJ22729	-1.33043	-0.678667	0.651765	-4.80164	3.26007e-05	0.000299352
LSM6	-0.648667	-0.968667	-0.32	-4.80088	3.26742e-05	0.000299352
SDCCAG8	-0.649098	-0.527333	0.121765	-4.80081	3.26808e-05	0.000299352
KIAA1946	-1.49149	0.187333	1.67882	-4.79934	3.28222e-05	0.000300239
IDH3G	0.831333	0.121333	-0.71	4.79774	3.29771e-05	0.000301247
EVL	1.44796	1.63267	0.184706	4.79555	3.31901e-05	0.000302782
C21orf30	-1.2491	-1.86733	-0.618235	-4.79454	3.32895e-05	0.000303277
ZNF180	-0.984708	-0.575333	0.409375	-4.81622	3.33856e-05	0.000303742
YME1L1	0.746627	0.431333	-0.315294	4.79255	3.34847e-05	0.000304232
VLDLR	-1.12718	-0.816	0.311176	-4.79155	3.35839e-05	0.000304722
XPMC2H	0.901882	1.146	0.244118	4.79067	3.36708e-05	0.000305099
MLLT6	1.54439	1.11733	-0.427059	4.78999	3.37382e-05	0.000305299
KBTBD7	-1.4065	-1.28022	0.126275	-4.78837	3.3899e-05	0.000306343
KUB3	-0.854458	-1.04133	-0.186875	-4.80821	3.41725e-05	0.00030809
SLC35F5	-1.52976	-1.318	0.211765	-4.78553	3.41839e-05	0.00030809
MGC12982	1.60262	0.962	-0.640625	4.80611	3.43819e-05	0.00030946
CST3	1.27171	0.347333	-0.924375	4.80389	3.46042e-05	0.000311046
PFDN1	0.871255	0.650667	-0.220588	4.78028	3.47155e-05	0.00031163
TPD52L1	-1.27737	-0.222667	1.05471	-4.77936	3.48095e-05	0.000312058
CD63	-0.960118	-1.146	-0.185882	-4.77879	3.48683e-05	0.000312169
CD28	2.00631	2.21867	0.212353	4.77832	3.49164e-05	0.000312185
TUBA2	0.769255	0.378667	-0.390588	4.77549	3.52085e-05	0.000313993
TUBA3	-0.951569	-1.39333	-0.441765	-4.77528	3.52297e-05	0.000313993
TRIM4	-0.749451	-0.185333	0.564118	-4.775	3.52586e-05	0.000313993
LOC348094	0.857863	0.294333	-0.563529	4.77394	3.53688e-05	0.000314558
MGC16385	-1.09592	-1.18533	-0.0894118	-4.77315	3.5451e-05	0.000314874
SGPP2	0.849608	0.366667	-0.482941	4.7685	3.59392e-05	0.000318789
TNK2	0.868667	0.548667	-0.32	4.76625	3.61782e-05	0.000320214
RABGEF1	-0.778193	-0.846429	-0.0682353	-4.78812	3.62264e-05	0.000320214
ZNF651	-0.545529	-0.662	-0.116471	-4.76519	3.6291e-05	0.000320214
CYB561	-1.54267	-1.01267	0.53	-4.76502	3.63093e-05	0.000320214
IGHG1	1.10606	0.464074	-0.641985	4.76475	3.63376e-05	0.000320214
IGKC	1.06274	0.672156	-0.390588	4.7582	3.70438e-05	0.00032601
DNAJB8	0.653176	0.162	-0.491176	4.75546	3.73435e-05	0.000328219
MGC5395	1.85439	2.69733	0.842941	4.7542	3.74822e-05	0.000329009
SFRS16	1.20863	1.37333	0.164706	4.75289	3.76264e-05	0.000329844
KIAA0329	-1.29592	-1.17533	0.120588	-4.75241	3.76796e-05	0.000329881
ACADVL	0.723686	0.121333	-0.602353	4.75133	3.77996e-05	0.00033012
PRPF39	0.905961	1.51567	0.609706	4.75128	3.7805e-05	0.00033012
WDR45L	-0.817255	-0.146667	0.670588	-4.74953	3.80008e-05	0.0003314
PDGFB	1.87996	1.47467	-0.405294	4.7485	3.81159e-05	0.000331524
ROCK1	-1.04671	-0.982	0.0647059	-4.74807	3.81636e-05	0.000331524
PPIG	1.03553	0.806154	-0.229375	4.81893	3.82129e-05	0.000331524
GTF2H2	-0.929294	-0.994	-0.0647059	-4.74745	3.82334e-05	0.000331524
GRASP	2.32831	3.29067	0.962353	4.74714	3.82679e-05	0.000331524
C7orf25	-1.02792	-1.31733	-0.289412	-4.74676	3.83105e-05	0.000331524
BEX1	-2.30169	-1.85933	0.442353	-4.74609	3.8387e-05	0.000331759
NR1I2	-0.950235	-0.442	0.508235	-4.74166	3.88893e-05	0.00033567
SCAP1	1.70267	2.25267	0.55	4.74041	3.9032e-05	0.000336189
UBL5	-0.67375	-0.82	-0.14625	-4.76228	3.90493e-05	0.000336189
KIAA1043	-0.982784	0.0413333	1.02412	-4.73886	3.92107e-05	0.000337147
C1orf48	-0.910588	-0.7	0.210588	-4.73786	3.93264e-05	0.000337232
C6orf72	1.07447	1.278	0.203529	4.7375	3.93676e-05	0.000337232
HSPC163	-0.841961	-1.01667	-0.174706	-4.73747	3.93708e-05	0.000337232
SLC25A23	1.52502	1.62267	0.0976471	4.73288	3.99052e-05	0.000341375
FGG	-1.01792	-0.397333	0.620588	-4.73095	4.01328e-05	0.000342886
OSRF	-1.42243	-0.890667	0.531765	-4.73011	4.02313e-05	0.000343292
ALPL	1.2702	0.786667	-0.483529	4.72873	4.03949e-05	0.000344252
COX15	-0.78	-0.43	0.35	-4.72571	4.07554e-05	0.000346348
LOC90379	0.563569	0.415333	-0.148235	4.72566	4.07613e-05	0.000346348
LOC51149	1.26021	1.68333	0.423125	4.74721	4.07952e-05	0.000346348
SDFR1	-0.898863	-0.705333	0.193529	-4.72441	4.09115e-05	0.000346898
ERG	-1.46465	-1.70956	-0.244902	-4.72289	4.10937e-05	0.000347848
ANAPC7	-0.934	-0.394	0.54	-4.72262	4.11268e-05	0.000347848
SPAG1	-1.47082	-1.502	-0.0311765	-4.7217	4.12376e-05	0.000348347
ADRM1	0.689748	0.188571	-0.501176	4.74298	4.12989e-05	0.000348428
GP9	2.01302	2.38067	0.367647	4.72016	4.1425e-05	0.000348937
FLJ20184	-1.6329	-2.53467	-0.901765	-4.71985	4.1463e-05	0.000348937
SMARCB1	-0.633922	-1.04333	-0.409412	-4.71412	4.21664e-05	0.000354299
RSAD1	0.869922	1.28933	0.419412	4.71293	4.23132e-05	0.000354299
GARP	2.23816	3.38933	1.15118	4.71291	4.23157e-05	0.000354299
CRY2	1.14369	1.51133	0.367647	4.71228	4.23945e-05	0.000354299
C19orf29	0.68542	0.810714	0.125294	4.73355	4.24444e-05	0.000354299
NIPA2	-0.720235	-0.822	-0.101765	-4.71167	4.24709e-05	0.000354299
C17orf28	0.707569	0.519333	-0.188235	4.71132	4.25137e-05	0.000354299
APP	-1.45769	-0.975333	0.482353	-4.71126	4.25221e-05	0.000354299
FLJ31951	-0.98149	-1.08267	-0.101176	-4.71084	4.25737e-05	0.000354299
C10orf75	-0.954667	-0.354667	0.6	-4.70961	4.2728e-05	0.000355144
C10orf10	0.951451	-0.0226667	-0.974118	4.70794	4.29382e-05	0.000356451
MGC23401	0.978216	0.877333	-0.100882	4.70727	4.30222e-05	0.000356709
SFRS8	0.733686	0.221333	-0.512353	4.70528	4.32748e-05	0.000358362
ORM1	-1.94353	-3.34	-1.39647	-4.70197	4.36977e-05	0.000361419
LYPLA1	-0.983458	-0.755333	0.228125	-4.72286	4.37817e-05	0.00036167
C2F	-0.843686	-0.671333	0.172353	-4.69922	4.40517e-05	0.000363454
GPD2	-1.16896	-0.933667	0.235294	-4.69861	4.41309e-05	0.000363662
FLJ13646	-1.52424	-1.566	-0.0417647	-4.69776	4.42411e-05	0.000364124
TMEM25	0.972875	0.716	-0.256875	4.71868	4.43164e-05	0.000364299
CUBN	1.34412	0.76	-0.584118	4.69585	4.44889e-05	0.000365271
C14orf114	-0.593	-0.423	0.17	-4.69156	4.50528e-05	0.00036933
FZD6	-1.40333	-1.02833	0.375	-4.69115	4.51071e-05	0.00036933
RETN	-1.54533	-2.79533	-1.25	-4.69084	4.51479e-05	0.00036933
VRK1	-1.14239	-0.705333	0.437059	-4.68848	4.54616e-05	0.000371191
MAGEB1	2.37996	1.01467	-1.36529	4.6883	4.54857e-05	0.000371191
VENTX2	0.944235	0.256	-0.688235	4.68584	4.58148e-05	0.000373425
AFG3L1	1.45149	2.05267	0.601176	4.68368	4.61071e-05	0.000375353
PICALM	-1.00184	-1.19067	-0.188824	-4.68261	4.62515e-05	0.000376006
FLJ14753	-1.15437	-1.28467	-0.130294	-4.68226	4.62991e-05	0.000376006
IMPA2	-0.698784	-1.26467	-0.565882	-4.67978	4.6637e-05	0.000378034
RCHY1	-1.1242	-1.00567	0.118529	-4.67961	4.66611e-05	0.000378034
RRAGC	-0.629196	-0.510667	0.118529	-4.67802	4.68784e-05	0.000379333
FLJ31978	-1.42435	-1.892	-0.467647	-4.67762	4.69341e-05	0.000379333
MYBPC3	2.30835	1.266	-1.04235	4.67625	4.71226e-05	0.0003804
SP2	0.554375	0.36	-0.194375	4.69701	4.71903e-05	0.00038049
C10orf116	0.852275	0.459333	-0.392941	4.67384	4.7457e-05	0.000382183
PCDHB12	1.44314	1.27667	-0.166471	4.67337	4.75226e-05	0.000382254
MT-ND4	2.11176	1.27	-0.841765	4.67195	4.77213e-05	0.000383394
USP36	1.86212	2.348	0.485882	4.66999	4.79963e-05	0.000385144
MGC15730	0.853882	0.548	-0.305882	4.66535	4.86529e-05	0.000389948
Cep192	-0.91502	-0.312667	0.602353	-4.6635	4.89182e-05	0.00039152
NEDD4	-1.39102	-0.718667	0.672353	-4.66281	4.90175e-05	0.00039152
LOC254531	2.23708	0.973333	-1.26375	4.68386	4.90236e-05	0.00039152
RAB27A	-1.27663	-1.80133	-0.524706	-4.65996	4.94288e-05	0.000394289
HAN11	-0.648824	-0.445	0.203824	-4.65852	4.96378e-05	0.000395488
LPHN1	1.46639	1.83433	0.367941	4.65693	4.98694e-05	0.000396863
PPAP2A	1.50204	1.02733	-0.474706	4.65468	5.0199e-05	0.000399015
EFEMP1	0.664157	-0.0746667	-0.738824	4.65327	5.04076e-05	0.0004002
POU2F2	1.91407	1.42622	-0.487843	4.64549	5.15701e-05	0.000408452
STGC3	-1.38663	-0.281333	1.10529	-4.64533	5.15938e-05	0.000408452
PPP3CB	-1.246	-0.406	0.84	-4.6451	5.1629e-05	0.000408452
IHPK2	0.738235	1.07667	0.338431	4.64429	5.17514e-05	0.000408594
PRCP	-0.786863	-1.09333	-0.306471	-4.64418	5.17683e-05	0.000408594
LHX6	-1.13337	-0.188667	0.944706	-4.64339	5.18876e-05	0.000409056
ELF1	-1.16078	-0.866667	0.294118	-4.64202	5.2097e-05	0.000410163
STATIP1	0.852471	1.076	0.223529	4.64167	5.21499e-05	0.000410163
SPG7	0.644379	0.725556	0.0811765	4.64096	5.2259e-05	0.000410542
KIAA1107	-1.04345	-1.04933	-0.00588235	-4.63973	5.24474e-05	0.000410886
GCK	0.632458	0.249333	-0.383125	4.66053	5.24509e-05	0.000410886
CBX1	-0.794353	-0.392	0.402353	-4.63948	5.24859e-05	0.000410886
LMNB1	-1.2622	-1.21867	0.0435294	-4.63625	5.29859e-05	0.000414319
CCL5	2.21227	2.50933	0.297059	4.63528	5.31367e-05	0.000414935
C1orf22	-1.36322	-1.30733	0.0558824	-4.63495	5.3188e-05	0.000414935
KIAA1666	-1.56212	-1.498	0.0641176	-4.63343	5.34254e-05	0.000416305
TIMM17A	-0.94298	0.214667	1.15765	-4.6323	5.36019e-05	0.000417197
PARP6	0.674451	0.670333	-0.00411765	4.63187	5.36702e-05	0.000417246
PLCG2	-0.989208	-1.19733	-0.208125	-4.65149	5.38413e-05	0.000418094
CRIPT	-0.729412	-0.28	0.449412	-4.62414	5.48992e-05	0.000425818
NDUFB6	-0.575647	-0.338	0.237647	-4.62193	5.52545e-05	0.000427881
CHODL	1.52329	1.168	-0.355294	4.6217	5.52923e-05	0.000427881
DLX6	1.55824	0.87	-0.688235	4.61449	5.64715e-05	0.000436504
DKFZp762O076	-1.49706	-1.35	0.147059	-4.61351	5.6635e-05	0.000437266
AP3S1	-0.776083	-0.807333	-0.03125	-4.63327	5.67586e-05	0.000437311
GNGT2	1.36749	1.36867	0.00117647	4.61269	5.67708e-05	0.000437311
APTX	-0.949176	-0.498	0.451176	-4.61182	5.69157e-05	0.000437926
FRMD3	-1.49863	-1.32833	0.170294	-4.61088	5.70721e-05	0.000438628
CDA	-1.27176	-2.29	-1.01824	-4.61008	5.72063e-05	0.000438803
OSBPL2	-0.899373	-1.31467	-0.415294	-4.6097	5.72689e-05	0.000438803
SFRS14	0.858039	0.563333	-0.294706	4.60957	5.72904e-05	0.000438803
PDE4A	1.00773	0.900667	-0.107059	4.60845	5.74794e-05	0.000439481
RPL22	1.03341	1.304	0.270588	4.60827	5.75094e-05	0.000439481
C14orf100	-1.00184	-0.800667	0.201176	-4.60666	5.77819e-05	0.000441063
CRHBP	-1.5882	-0.0246667	1.56353	-4.60564	5.79534e-05	0.000441871
POLS	1.03902	1.13667	0.0976471	4.60479	5.80981e-05	0.000442473
MGC35194	1.21157	0.673333	-0.538235	4.60261	5.84699e-05	0.000444801
MGC15763	1.15576	1.074	-0.0817647	4.60124	5.87046e-05	0.000446082
ESAM	1.81133	1.40133	-0.41	4.60005	5.89099e-05	0.000447138
LOC150297	1.59976	0.908	-0.691765	4.59954	5.89974e-05	0.000447298
HLA-DRA	2.01358	1.67733	-0.33625	4.61912	5.91291e-05	0.000447672
TNFSF7	1.51102	1.70867	0.197647	4.59849	5.91798e-05	0.000447672
BRPF1	0.966863	1.30333	0.336471	4.59749	5.93529e-05	0.000448478
LMAN2L	-1.09373	-0.306667	0.787059	-4.59475	5.98308e-05	0.000451582
LOC81691	1.54433	0.989333	-0.555	4.61447	5.99301e-05	0.000451825
NDNL2	0.978067	1.27571	0.297647	4.6063	6.13642e-05	0.00046212
AOC2	-1.3698	-0.823333	0.546471	-4.58531	6.1506e-05	0.00046267
DHRS9	-0.961882	-1.866	-0.904118	-4.58431	6.1687e-05	0.000463513
MAPK14	-1.12588	-1.89	-0.764118	-4.58137	6.22181e-05	0.000466983
ZNF385	0.793176	0.272	-0.521176	4.57781	6.28702e-05	0.000471352
LGALS2	2.18506	1.558	-0.627059	4.57633	6.31435e-05	0.000472874
PPBP	2.29659	2.866	0.569412	4.57538	6.33193e-05	0.000473664
DNAJB9	-0.962784	-0.718667	0.244118	-4.57437	6.35051e-05	0.000474087
LOC93081	-1.31773	-0.600667	0.717059	-4.57431	6.35167e-05	0.000474087
RAB11A	-1.05702	-0.464667	0.592353	-4.57363	6.36442e-05	0.00047422
BLR1	1.24278	0.818667	-0.424118	4.57346	6.36753e-05	0.00047422
C9orf88	1.70408	1.21467	-0.489412	4.57153	6.40358e-05	0.000476234
GAS6	2.1222	1.98867	-0.133529	4.57125	6.40872e-05	0.000476234
ABCA2	0.781098	0.659333	-0.121765	4.56973	6.4373e-05	0.00047783
SEC24C	0.630118	0.536	-0.0941176	4.56879	6.45499e-05	0.000478516
ZNF140	-0.633373	-0.518667	0.114706	-4.56849	6.46076e-05	0.000478516
SART1	0.582863	0.239333	-0.343529	4.56721	6.4849e-05	0.000479776
EIF4A1	0.628843	0.512667	-0.116176	4.5652	6.52312e-05	0.000481866
POU2F1	2.13675	0.877333	-1.25941	4.56497	6.52746e-05	0.000481866
GRIK5	-0.669608	-0.296667	0.372941	-4.56353	6.55511e-05	0.000482317
TNFRSF13B	1.1478	1.00133	-0.146471	4.56328	6.55991e-05	0.000482317
CHASM	0.658627	0.573333	-0.0852941	4.56319	6.56163e-05	0.000482317
NACA	0.773373	0.538667	-0.234706	4.56316	6.56223e-05	0.000482317
WDFY3	-1.48635	-1.064	0.422353	-4.56237	6.57735e-05	0.000482607
GPC1	1.32031	2.05267	0.732353	4.5622	6.58051e-05	0.000482607
PGLYRP1	-1.67859	-3.328	-1.64941	-4.56111	6.60164e-05	0.00048316
USP21	0.554275	0.461333	-0.0929412	4.56071	6.60931e-05	0.00048316
LAMC1	-0.743608	-0.350667	0.392941	-4.56051	6.61325e-05	0.00048316
CIP29	-0.550667	-0.510667	0.04	-4.58023	6.61675e-05	0.00048316
CTSK	0.831137	0.994667	0.163529	4.55981	6.62668e-05	0.00048336
WNK4	0.499294	-0.046	-0.545294	4.5589	6.64443e-05	0.000484131
DDX39	1.16329	1.218	0.0547059	4.55773	6.66712e-05	0.00048488
PPP1R12C	0.957451	0.633333	-0.324118	4.62137	6.67515e-05	0.00048488
NRG1	0.956375	0.708476	-0.247899	4.55726	6.67631e-05	0.00048488
C21orf7	2.01914	2.18267	0.163529	4.55628	6.69537e-05	0.00048574
DHPS	0.668686	0.101333	-0.567353	4.55567	6.70737e-05	0.000486086
BBS1	0.482882	0.217	-0.265882	4.55423	6.73567e-05	0.00048698
DISP2	-0.689882	-0.484	0.205882	-4.55413	6.7377e-05	0.00048698
FBN2	-1.42463	-1.264	0.160625	-4.57377	6.74139e-05	0.00048698
MGC16044	1.21863	1.51333	0.294706	4.55292	6.76157e-05	0.000487427
AOF1	-0.717333	-0.477333	0.24	-4.55289	6.76206e-05	0.000487427
SIPA1L2	-1.3442	-1.51067	-0.166471	-4.55076	6.80429e-05	0.000489946
C21orf4	-0.831275	-0.733333	0.0979412	-4.55	6.81938e-05	0.000490431
FRMPD1	0.623412	0.034	-0.589412	4.54969	6.82559e-05	0.000490431
FOLR1	0.560471	0.359	-0.201471	4.54895	6.84027e-05	0.000490962
IKIP	-1.02003	-1.05689	-0.0368627	-4.54857	6.84794e-05	0.000490988
CD40LG	1.5938	2.67733	1.08353	4.54605	6.89864e-05	0.000494098
GNAZ	2.12341	3.344	1.22059	4.54554	6.90885e-05	0.000494303
MGC5309	0.791765	0.56	-0.231765	4.54456	6.92873e-05	0.000495199
RAD51L3	-0.530941	-0.688	-0.157059	-4.54278	6.96476e-05	0.000497246
FAM19A2	-1.02104	-0.956667	0.064375	-4.56158	6.98287e-05	0.000498011
STARD3	2.09745	0.363333	-1.73412	4.54136	6.99366e-05	0.000498253
TNKS1BP1	2.152	1.032	-1.12	4.53966	7.0285e-05	0.000499842
LOC56901	1.29961	0.956667	-0.342941	4.53955	7.03082e-05	0.000499842
CRISP3	-1.77514	-3.08867	-1.31353	-4.538	7.06279e-05	0.000501585
XRCC5	-0.681686	-1.15433	-0.472647	-4.53744	7.07415e-05	0.000501742
RFC5	-0.920392	-0.583333	0.337059	-4.53717	7.07989e-05	0.000501742
DSCR3	-0.701373	-0.546667	0.154706	-4.53617	7.10047e-05	0.000502575
CUTC	-0.690412	-0.666	0.0244118	-4.53584	7.10748e-05	0.000502575
ITGAL	1.502	0.372	-1.13	4.53552	7.11405e-05	0.000502575
MAPK8IP3	1.47243	1.71067	0.238235	4.53512	7.12229e-05	0.00050263
DAB1	0.554961	0.239667	-0.315294	4.53387	7.14837e-05	0.000503942
NT5C	0.959059	1.152	0.192941	4.53242	7.17869e-05	0.00050519
PERQ1	0.70949	0.450667	-0.258824	4.53231	7.18108e-05	0.00050519
CDKAL1	0.74251	0.791333	0.0488235	4.53151	7.1978e-05	0.000505838
MGC10744	-0.821961	-1.08667	-0.264706	-4.53069	7.21496e-05	0.000506515
LOC375035	-0.799255	-0.238667	0.560588	-4.5295	7.24011e-05	0.000507529
RHEB	-0.745941	-0.518	0.227941	-4.5293	7.24448e-05	0.000507529
ANXA2	1.68529	1.43	-0.255294	4.52799	7.2722e-05	0.000508588
TYMS	-1.64092	-1.32533	0.315588	-4.52764	7.27968e-05	0.000508588
HT008	-1.02404	-0.899333	0.124706	-4.52751	7.28226e-05	0.000508588
MTHFD1L	-1.14361	-0.400667	0.742941	-4.5271	7.29098e-05	0.000508669
HLA-DQB1	1.47745	1.22333	-0.254118	4.52476	7.34114e-05	0.000511639
HLA-DMB	1.95314	2.04667	0.0935294	4.52295	7.37993e-05	0.00051381
PGM2	-0.797961	-1.15267	-0.354706	-4.52144	7.41249e-05	0.000515544
C1GALT1	-0.839804	-0.773333	0.0664706	-4.521	7.42215e-05	0.000515683
STAMBP	-0.705125	-0.452	0.253125	-4.53586	7.52121e-05	0.000522027
SPIN3	0.944235	1.216	0.271765	4.51369	7.58199e-05	0.000525703
IL20	1.37671	0.972	-0.404706	4.51255	7.60728e-05	0.000526675
C14orf109	-0.684824	-0.866	-0.181176	-4.51236	7.61165e-05	0.000526675
CDCA7	-1.95322	-0.677333	1.27588	-4.50997	7.66472e-05	0.000529803
GPS2	0.78949	0.170667	-0.618824	4.50632	7.74682e-05	0.000534929
SLC2A5	-2.00349	-2.62467	-0.621176	-4.50301	7.82197e-05	0.000539176
SIRT3	0.628235	0.32	-0.308235	4.50291	7.82434e-05	0.000539176
WBSCR22	0.867176	0.946	0.0788235	4.50245	7.83483e-05	0.000539346
KLHL6	-1.12447	-1.408	-0.283529	-4.50182	7.84915e-05	0.000539476
MGC3121	0.617412	0.178	-0.439412	4.50161	7.85405e-05	0.000539476
HP1-BP74	0.737417	0.338667	-0.39875	4.52055	7.86075e-05	0.000539476
LOC51233	0.800765	0.474	-0.326765	4.50095	7.86914e-05	0.000539501
LOC56757	-1.10561	-0.862667	0.242941	-4.49921	7.90926e-05	0.000541545
UNQ3033	-1.65143	-2.13071	-0.479286	-4.58471	7.91504e-05	0.000541545
RPL36	1.02788	0.252	-0.775882	4.49652	7.97152e-05	0.000544856
MED28	-1.01349	-0.644667	0.368824	-4.49243	8.06712e-05	0.000549958
CLSTN3	1.22749	1.33867	0.111176	4.49226	8.07107e-05	0.000549958
FLJ10579	0.856542	0.794667	-0.061875	4.5114	8.07107e-05	0.000549958
GCNT1	-0.837824	-1.319	-0.481176	-4.49178	8.0825e-05	0.000549958
HESX1	-0.769412	-0.67	0.0994118	-4.49145	8.09014e-05	0.000549958
AQP9	-1.77229	-2.187	-0.414706	-4.49124	8.09518e-05	0.000549958
HIST1H4H	-1.51635	-0.644	0.872353	-4.48912	8.14526e-05	0.000552102
STX1A	1.68267	2.59267	0.91	4.48897	8.14886e-05	0.000552102
PPP2CB	-1.35721	-0.325333	1.03188	-4.50797	8.15133e-05	0.000552102
B3GNT1	-0.881745	-0.182333	0.699412	-4.48849	8.16039e-05	0.00055216
LOC388335	-1.15992	-0.268667	0.89125	-4.50701	8.17382e-05	0.000552513
DOK4	-0.970902	-0.232667	0.738235	-4.48748	8.18438e-05	0.000552672
CXorf12	-0.614902	-0.576667	0.0382353	-4.48626	8.21345e-05	0.00055408
C20orf142	1.09212	1.418	0.325882	4.48533	8.23581e-05	0.000555032
ABLIM3	2.08879	2.17067	0.081875	4.50402	8.24458e-05	0.000555067
GNG11	2.25679	3.14867	0.891875	4.50197	8.29338e-05	0.000557795
ANAPC13	-0.662863	-0.469333	0.193529	-4.48215	8.31265e-05	0.000558002
CPAMD8	0.674353	0.222	-0.452353	4.48213	8.31303e-05	0.000558002
CDC25B	1.2611	1.41933	0.158235	4.47968	8.37248e-05	0.000561433
LENG5	-0.833208	-0.941333	-0.108125	-4.49591	8.43968e-05	0.000565375
EIF2AK1	-0.839255	-0.138667	0.700588	-4.4748	8.49248e-05	0.000568347
LCP1	-0.936667	-1.17667	-0.24	-4.4702	8.60703e-05	0.000575441
FLJ14146	0.701137	0.404667	-0.296471	4.46984	8.61599e-05	0.000575469
IGF2	0.928216	0.407333	-0.520882	4.46891	8.63955e-05	0.00057647
PKIG	1.06737	0.632667	-0.434706	4.46839	8.65256e-05	0.000576767
MGC8974	-0.688314	-0.380667	0.307647	-4.46776	8.66856e-05	0.000577262
DNAJC3	-0.824667	-0.278	0.546667	-4.46723	8.68199e-05	0.000577585
FLJ11286	0.529882	0.134	-0.395882	4.46642	8.70244e-05	0.000578374
CEACAM3	-0.943625	-1.748	-0.804375	-4.48429	8.72685e-05	0.000579424
CETN3	-1.10537	-0.870667	0.234706	-4.46261	8.79938e-05	0.000583664
FAM43A	-0.976303	-0.525714	0.450588	-4.47898	8.86142e-05	0.000586672
NEK6	-0.843333	-0.633333	0.21	-4.46017	8.86216e-05	0.000586672
SUV39H2	-1.12792	-0.547333	0.580588	-4.45882	8.89722e-05	0.000588415
MAP3K14	1.64341	2.294	0.650588	4.45832	8.91007e-05	0.000588686
IGF2AS	1.88525	1.444	-0.44125	4.47582	8.94252e-05	0.000590251
LOC128439	0.625569	0.547333	-0.0782353	4.45625	8.96403e-05	0.000590534
RAB11FIP5	0.865451	0.741333	-0.124118	4.45624	8.96435e-05	0.000590534
KIR2DS5	0.520431	0.228667	-0.291765	4.45259	9.05988e-05	0.000596065
TPST1	-1.51898	-1.05133	0.467647	-4.45236	9.06601e-05	0.000596065
PCSK4	2.76624	1.628	-1.13824	4.44816	9.1777e-05	0.000602819
KIAA0423	-0.755098	-0.953333	-0.198235	-4.44779	9.18737e-05	0.000602866
TXN	-0.896647	-1.534	-0.637353	-4.44721	9.20298e-05	0.000603303
SIRT5	-0.546167	-0.478667	0.0675	-4.46544	9.21377e-05	0.000603422
ZNF297B	1.25562	1.1	-0.155625	4.46465	9.2348e-05	0.000604211
LTK	0.647765	0.276	-0.371765	4.44467	9.27136e-05	0.000606015
DUSP2	1.67294	2.53	0.857059	4.44426	9.28222e-05	0.000606136
PEX6	0.57502	0.152667	-0.422353	4.44283	9.32111e-05	0.000608086
NDRG2	0.680608	0.877667	0.197059	4.4424	9.33273e-05	0.000608254
CDKN3	-1.11604	-0.921333	0.194706	-4.44091	9.37321e-05	0.000610302
ORMDL3	0.979244	0.515714	-0.463529	4.45848	9.40035e-05	0.000611173
TAF5	-0.786667	-0.136667	0.65	-4.43976	9.40475e-05	0.000611173
LOC119710	-0.957167	-0.834667	0.1225	-4.45727	9.43312e-05	0.000612426
CPSF1	0.550784	-0.0233333	-0.574118	4.43834	9.44374e-05	0.000612525
PHLDB2	1.2491	1.75233	0.503235	4.43723	9.47412e-05	0.000613074
KIAA1972	-0.671451	-0.527333	0.144118	-4.43723	9.47417e-05	0.000613074
RPL24	0.884118	0.27	-0.614118	4.43704	9.47953e-05	0.000613074
SPIRE1	-1.28573	0.161333	1.44706	-4.43663	9.49061e-05	0.000613202
CCR3	-1.72141	-1.902	-0.180588	-4.43514	9.53196e-05	0.000614894
SPOCK	1.69206	0.905	-0.787059	4.45353	9.53507e-05	0.000614894
FLJ22170	1.64613	2.368	0.721875	4.45246	9.56456e-05	0.000616206
S100G	1.32996	0.424667	-0.905294	4.43216	9.61507e-05	0.000618464
BRI3BP	-1.39294	-0.59	0.802941	-4.43197	9.62039e-05	0.000618464
ZNF384	-0.730588	0.06	0.790588	-4.43172	9.62717e-05	0.000618464
C14orf119	-1.04471	-1.03	0.0147059	-4.42969	9.6843e-05	0.000621045
SORT1	-0.727255	-0.811667	-0.0844118	-4.42964	9.6858e-05	0.000621045
NIPSNAP3A	-1.1022	-0.508667	0.593529	-4.42881	9.70924e-05	0.000621956
MN1	0.680176	0.379	-0.301176	4.42827	9.7244e-05	0.000622335
FBXO32	1.05103	1.42378	0.372745	4.42702	9.7598e-05	0.000624007
MAPK3	1.82247	0.846	-0.976471	4.42623	9.78236e-05	0.000624856
NLGN2	1.51925	2.33867	0.819412	4.42483	9.82208e-05	0.000626599
RRAGB	-1.26463	0.320667	1.58529	-4.42462	9.82826e-05	0.000626599
NDUFA6	0.793304	0.726429	-0.066875	4.4619	9.85087e-05	0.000627446
PSMA7	-0.498196	-0.414667	0.0835294	-4.42128	9.92416e-05	0.000631517
CDH26	-0.759137	-0.492667	0.266471	-4.41989	9.96437e-05	0.000633477
ATF1	-0.68775	-1.204	-0.51625	-4.43738	9.98855e-05	0.000634239
GGTA1	-1.81678	-2.27267	-0.455882	-4.41882	9.99519e-05	0.000634239
NRXN1	-0.975	-1.125	-0.15	-4.41847	0.000100056	0.000634299
EPHX2	1.6282	2.89467	1.26647	4.41803	0.000100182	0.000634503
HLA-DPA1	1.91608	1.78733	-0.12875	4.43111	0.000101704	0.000642808
DDX26	-0.852706	-0.288	0.564706	-4.41275	0.000101732	0.000642808
MGC13125	-0.721804	-0.735333	-0.0135294	-4.41247	0.000101814	0.000642808
C7orf30	-0.601647	-0.194	0.407647	-4.41221	0.000101893	0.000642808
SNF7DC2	-0.752039	-0.492333	0.259706	-4.41194	0.000101971	0.000642808
VPS37C	-0.789922	-0.139333	0.650588	-4.41049	0.000102401	0.000644919
KIR3DL2	1.26212	1.058	-0.204118	4.40888	0.000102882	0.000647019
KIAA1045	1.68725	0.886667	-0.800588	4.40873	0.000102927	0.000647019
LHX3	1.48412	1.14	-0.344118	4.40807	0.000103126	0.000647663
H2AFX	-1.06624	-1.398	-0.331765	-4.40678	0.000103513	0.00064949
SCN1B	1.57184	1.67067	0.0988235	4.40513	0.00010401	0.000651999
OSM	-0.80049	-0.851667	-0.0511765	-4.40137	0.000105152	0.000658547
RSL1D1	0.853569	0.475333	-0.378235	4.39787	0.000106229	0.00066467
CAMK2A	0.846902	0.608667	-0.238235	4.39631	0.000106709	0.000667036
ST6GALNAC2	-0.953333	-1.15333	-0.2	-4.396	0.000106805	0.000667036
MRRF	0.705294	0.75	0.0447059	4.39549	0.000106963	0.000667405
CTSC	-0.938941	-1.316	-0.377059	-4.39412	0.000107392	0.000669459
C14orf122	-0.766235	-0.368	0.398235	-4.39358	0.000107558	0.000669873
EGFL5	-1.15278	-1.40867	-0.255882	-4.38967	0.000108786	0.000676899
EIF2C4	-1.05969	-0.667333	0.392353	-4.38737	0.000109517	0.000680461
GCN5L2	1.09722	1.67133	0.574118	4.38709	0.000109607	0.000680461
TNFRSF14	1.14502	1.48267	0.337647	4.38691	0.000109662	0.000680461
ADAMTS2	2.25416	1.03533	-1.21882	4.38558	0.000110086	0.00068246
NEUROD2	1.29404	0.729333	-0.564706	4.38378	0.000110663	0.000684768
IGFBP2	-1.53461	-1.58667	-0.0520588	-4.38357	0.00011073	0.000684768
CDK5RAP1	0.538137	0.751667	0.213529	4.38347	0.000110763	0.000684768
LOC112869	0.685843	0.294667	-0.391176	4.38063	0.000111681	0.000689809
RPL23	1.28109	0.904167	-0.376923	4.53737	0.000112099	0.000690772
ALOX12B	0.946784	0.182667	-0.764118	4.3792	0.000112145	0.000690772
FAM50A	0.643412	0.664	0.0205882	4.37917	0.000112155	0.000690772
LOC132241	0.820765	1.374	0.553235	4.37889	0.000112247	0.000690772
MAOB	1.84863	2.65333	0.804706	4.37732	0.000112759	0.000693286
BZRP	-1.0531	-1.44633	-0.393235	-4.37565	0.000113307	0.000696024
GADD45A	-1.4237	-1.66429	-0.240588	-4.39266	0.000113582	0.000697075
SCAP2	-0.915569	-1.33733	-0.421765	-4.3731	0.000114149	0.000699915
CD36	1.59051	1.60933	0.0188235	4.36978	0.000115252	0.000705913
LRRC4	-1.36867	-2.57867	-1.21	-4.36953	0.000115337	0.000705913
PRH1	0.559686	0.627333	0.0676471	4.3687	0.000115613	0.000706965
NMBR	1.95976	1.118	-0.841765	4.36776	0.000115931	0.000707874
TNFAIP8	-1.0787	-1.74929	-0.670588	-4.38541	0.000115972	0.000707874
TMEM45B	-1.68614	-1.32467	0.361471	-4.36652	0.000116348	0.000708605
GK001	-0.856784	-0.412667	0.444118	-4.36637	0.000116397	0.000708605
CXorf37	-0.535725	-0.438667	0.0970588	-4.36634	0.000116408	0.000708605
CLPTM1	1.18835	-0.024	-1.21235	4.36335	0.000117422	0.000714134
TRD@	1.63937	1.40467	-0.234706	4.36159	0.000118023	0.00071714
C1orf43	-0.529412	0.01	0.539412	-4.35955	0.000118723	0.000720741
ZIM2	0.771125	0.188	-0.583125	4.37665	0.000118925	0.000721317
AOC3	-1.06376	-0.882	0.181765	-4.35839	0.000119122	0.000721865
GUCY2C	-1.35875	-0.48	0.87875	-4.37216	0.000120466	0.000729352
ARS2	0.938196	1.08467	0.146471	4.35356	0.000120802	0.000730731
CHUK	-0.485412	-0.306	0.179412	-4.35129	0.000121601	0.000734904
TBC1D1	-0.735216	-0.759333	-0.0241176	-4.35068	0.000121816	0.000735543
DYX1C1	-1.6129	0.135333	1.74824	-4.34851	0.000122587	0.000739533
C20orf67	0.96951	0.638333	-0.331176	4.3469	0.000123159	0.000742316
TLE4	-0.638248	-0.691778	-0.0535294	-4.34637	0.000123348	0.000742793
FLJ13456	-0.758471	-0.622	0.136471	-4.34546	0.000123673	0.000744084
TK1	-1.27771	-1.90333	-0.625625	-4.36268	0.000123788	0.000744109
PRKDC	-1.19521	-0.923333	0.271875	-4.36236	0.0001239	0.000744119
RPS16	0.692431	0.260667	-0.431765	4.34427	0.000124101	0.000744665
PRDX5	-0.936681	-1.28786	-0.351176	-4.36057	0.000124537	0.000746335
MTA2	0.713059	0.206	-0.507059	4.34287	0.000124606	0.000746335
KIF21A	1.10292	1.58644	0.483529	4.34257	0.000124712	0.000746335
TCEAL1	-0.838941	-0.636	0.202941	-4.34067	0.000125402	0.000749793
COL9A3	-1.75718	-1.816	-0.0588235	-4.34034	0.000125523	0.000749851
FBXO3	0.781229	0.903778	0.122549	4.33925	0.00012592	0.00075084
FLJ10307	-1.14688	-0.949231	0.197647	-4.37508	0.00012605	0.00075084
GSTK1	0.740294	0.005	-0.735294	4.35615	0.000126126	0.00075084
STAT4	1.34024	1.722	0.381765	4.33866	0.000126134	0.00075084
ZZZ3	-0.861137	-0.249667	0.611471	-4.33737	0.000126608	0.000751773
KIAA0152	-0.407176	-0.496	-0.0888235	-4.33733	0.00012662	0.000751773
KSP37	2.24216	2.78333	0.541176	4.33705	0.000126723	0.000751773
PHLDB3	1.15224	1.774	0.621765	4.337	0.000126742	0.000751773
SWAP70	-1.07459	-0.474	0.600588	-4.33671	0.000126849	0.000751773
CHMP1.5	-0.607882	-0.672	-0.0641176	-4.33354	0.000128021	0.00075771
VDAC2	-0.985059	0.182	1.16706	-4.33339	0.000128076	0.00075771
PLSCR3	1.43141	2.292	0.860588	4.33225	0.000128499	0.000759542
TTLL3	1.20426	0.4325	-0.771765	4.38672	0.000129073	0.000762267
SPON2	2.10984	2.31867	0.208824	4.32946	0.000129541	0.000764361
DC-UbP	-1.00475	-0.945333	0.0594118	-4.3285	0.000129903	0.000765827
NFIL3	-1.32427	-1.24133	0.0829412	-4.32685	0.000130524	0.000768648
RPS15	0.925686	0.0533333	-0.872353	4.32662	0.00013061	0.000768648
EIF4G1	0.663083	0.299333	-0.36375	4.34349	0.000130788	0.000769022
PMM2	-0.972667	-0.722667	0.25	-4.32412	0.000131561	0.0007728
LMO2	0.602392	0.505333	-0.0970588	4.32386	0.00013166	0.0007728
MGC10993	-0.980314	-0.442667	0.537647	-4.3235	0.000131798	0.000772937
CDC42EP2	-1.22237	-0.918	0.304375	-4.33984	0.000132161	0.000774374
C9orf76	-1.17816	-1.18933	-0.0111765	-4.32225	0.000132273	0.000774374
LOC51058	0.744471	0.358	-0.386471	4.31998	0.000133147	0.000778812
CPLX2	0.880471	-0.056	-0.936471	4.31872	0.000133633	0.000780977
MAP2K5	-0.790784	-1.56667	-0.775882	-4.31683	0.000134365	0.000783279
CXCL6	-0.844471	-0.648	0.196471	-4.31662	0.000134449	0.000783279
ZGPAT	0.711417	0.322667	-0.38875	4.33379	0.000134474	0.000783279
CHRD	0.501412	0.232	-0.269412	4.31651	0.000134492	0.000783279
C13orf3	-1.41988	-1.094	0.325882	-4.31477	0.000135169	0.000786263
FLJ10415	1.14737	1.36267	0.215294	4.31458	0.000135245	0.000786263
ECEL1	1.45983	0.567333	-0.8925	4.33151	0.000135355	0.000786263
LOC124512	-0.843608	-0.380667	0.462941	-4.31165	0.000136396	0.000791627
RPL34	0.781569	0.643333	-0.138235	4.31131	0.000136529	0.000791717
PSMA1	0.657608	1.01467	0.357059	4.31082	0.000136726	0.000792174
MYB	-1.65604	-1.45667	0.199375	-4.32746	0.000136931	0.000792683
STAT3	-0.628275	-0.695333	-0.0670588	-4.30989	0.000137092	0.00079293
SLA	-1.14517	-1.01929	0.125882	-4.32468	0.000138029	0.000797667
BLK	1.34808	0.598667	-0.749412	4.30716	0.000138179	0.00079785
CHP	-0.644569	-0.591333	0.0532353	-4.30677	0.000138335	0.000798066
THAP8	-0.672667	-0.412667	0.26	-4.30412	0.000139399	0.000802954
RAB10	-1.05903	-0.987857	0.0711765	-4.32117	0.000139421	0.000802954
LOC51315	-1.25176	-0.88	0.371765	-4.30357	0.000139623	0.000803428
CT120	-1.4109	-1.06267	0.348235	-4.30304	0.000139838	0.000803921
CXCR3	2.13924	2.82571	0.686471	4.31986	0.000139947	0.000803921
MTCH1	1.06353	1.47	0.406471	4.30019	0.000140992	0.000809232
ANXA1	-0.961333	-1.31133	-0.35	-4.31636	0.000141352	0.000810611
ARL10C	-0.770167	-0.412667	0.3575	-4.31554	0.000141685	0.000811461
DOCK5	-1.27639	-0.469333	0.807059	-4.29836	0.000141742	0.000811461
ZCCHC9	-0.775098	-0.693333	0.0817647	-4.29796	0.000141905	0.000811704
USP24	0.751765	0.88	0.128235	4.29764	0.000142037	0.000811772
FLJ12650	0.803922	0.253333	-0.550588	4.297	0.000142301	0.000812588
MADD	1.01294	1.54	0.527059	4.29566	0.000142855	0.000815061
CA7	0.550083	0.161333	-0.38875	4.30911	0.000144317	0.000822706
NUMB	-0.812392	-0.595333	0.217059	-4.29155	0.000144561	0.000822834
HRB	-0.889333	-1.34933	-0.46	-4.29136	0.00014464	0.000822834
EIF2B2	-0.727294	-0.202	0.525294	-4.2912	0.000144706	0.000822834
PRDM11	-0.600294	-0.205	0.395294	-4.28902	0.000145623	0.000826976
ULK2	1.0271	1.44033	0.413235	4.28888	0.00014568	0.000826976
SELS	-0.711725	-0.714667	-0.00294118	-4.28772	0.000146168	0.000829048
LOC197322	0.590706	-0.204	-0.794706	4.28686	0.000146535	0.000830427
LOC283663	1.52361	2.02067	0.497059	4.28626	0.000146787	0.000831154
SEPHS2	-0.585583	-0.999333	-0.41375	-4.30247	0.000147086	0.000831588
EPHB3	0.574	0.154	-0.42	4.2855	0.00014711	0.000831588
NXF2	0.926941	0.694	-0.232941	4.28312	0.000148124	0.000836618
OPTC	0.498971	0.0025	-0.496471	4.3364	0.00014859	0.000838545
DFNB31	1.06392	1.31333	0.249412	4.27976	0.000149573	0.000842556
SDHB	-0.826314	-0.888667	-0.0623529	-4.27959	0.000149645	0.000842556
PPP1R9B	0.586784	0.212667	-0.374118	4.27952	0.000149676	0.000842556
MAGEB4	1.39376	0.762	-0.631765	4.27858	0.000150084	0.000844143
NAPB	0.93549	1.18667	0.251176	4.27749	0.000150556	0.000846094
MGC33584	-0.534784	-0.480667	0.0541176	-4.27351	0.000152297	0.000854872
NGFRAP1L1	1.67365	2.126	0.452353	4.27334	0.000152372	0.000854872
SPATA9	-1.18024	-0.432	0.748235	-4.27186	0.000153024	0.000857813
13CDNA73	-0.966235	-0.378	0.588235	-4.26902	0.000154283	0.000864155
SNX14	-0.828745	-1.12933	-0.300588	-4.26826	0.000154623	0.000865198
RNP24	-0.744471	-0.708	0.0364706	-4.26779	0.000154832	0.000865198
TAF1C	0.823882	0.918	0.0941176	4.26774	0.000154857	0.000865198
UPK1B	0.685569	0.387333	-0.298235	4.26746	0.000154984	0.000865198
UBL3	-1.03846	-0.125333	0.913125	-4.28291	0.000155546	0.000867568
ARHGEF1	0.911569	0.563333	-0.348235	4.26593	0.000155666	0.000867568
PPP1R2	-0.874314	-0.826667	0.0476471	-4.26496	0.000156105	0.000869296
BAT4	-0.644167	-0.396667	0.2475	-4.28094	0.000156424	0.000869792
KLK4	0.912118	0.618	-0.294118	4.26419	0.000156453	0.000869792
TRIF	0.951167	1.43867	0.4875	4.2795	0.000157072	0.000872515
MGC20983	1.3585	0.846	-0.5125	4.27611	0.000158596	0.000880257
COBLL1	0.729614	0.710889	-0.0187255	4.25842	0.000159079	0.000882207
TAF4B	1.0078	0.961333	-0.0464706	4.25799	0.000159276	0.000882576
DBT	-1.55942	0.129333	1.68875	-4.27359	0.000159744	0.000884067
KCNJ2	-1.40082	-1.712	-0.311176	-4.25684	0.000159808	0.000884067
HHLA3	0.919059	0.632	-0.287059	4.2542	0.000161028	0.000890082
MS4A8B	1.53169	0.939333	-0.592353	4.2536	0.000161306	0.000890888
DKFZP586P0123	0.820294	1.15	0.329706	4.25209	0.000162012	0.000894057
PLEKHA8	0.733292	1.11267	0.379375	4.26641	0.000163053	0.000898607
ANXA3	-2.16259	-2.842	-0.679412	-4.24976	0.000163104	0.000898607
SFXN3	0.599458	0.101333	-0.498125	4.26535	0.000163549	0.000900322
NCOA7	-0.969843	-0.728667	0.241176	-4.2478	0.000164029	0.000901914
ELA3B	1.06569	0.493333	-0.572353	4.24764	0.000164106	0.000901914
GPR44	-0.750625	-0.53	0.220625	-4.26346	0.000164433	0.000902975
C6orf128	-1.00212	-0.738	0.264118	-4.24562	0.000165066	0.000905713
MGC39372	1.04129	0.886	-0.155294	4.24449	0.000165606	0.000907935
PF4	2.27757	3.00933	0.731765	4.24279	0.00016642	0.000911654
LOC283680	1.00431	0.556667	-0.447647	4.24145	0.00016706	0.000914419
HIST1H4B	-1.00745	-1.70333	-0.695882	-4.23997	0.000167777	0.000917594
GALNT7	-1.1191	-0.857333	0.261765	-4.23827	0.000168601	0.000921352
DDX24	0.822549	1.20667	0.384118	4.23763	0.000168911	0.000922091
CHPT1	-0.94098	-0.883333	0.0576471	-4.23743	0.00016901	0.000922091
GSTO1	-0.680627	-0.785333	-0.104706	-4.23662	0.000169406	0.000923506
FEZ1	1.33231	1.10467	-0.227647	4.23588	0.000169767	0.000924723
PRDM5	-1.74922	-2.23333	-0.484118	-4.23426	0.00017056	0.00092829
SH2D2A	1.71824	2.91	1.19176	4.23324	0.000171064	0.000930282
XAGE1	1.90494	2.162	0.257059	4.23292	0.000171221	0.000930388
DMPK	0.808667	0.118667	-0.69	4.23163	0.000171862	0.000933117
CDH23	0.869706	0.345	-0.524706	4.22629	0.000174526	0.000946815
MRPS21	0.59675	0.308	-0.28875	4.24221	0.000174718	0.000947092
GSTA2	1.60522	1.31933	-0.285882	4.22445	0.000175454	0.000950319
SYAP1	-0.650375	-0.556	0.094375	-4.23962	0.000176012	0.000952325
FLJ23191	2.11914	0.882667	-1.23647	4.22316	0.000176107	0.000952325
TBL1XR1	-0.63702	-0.534667	0.102353	-4.22189	0.000176751	0.000954757
MLC1	-1.30498	-0.507333	0.797647	-4.22172	0.000176841	0.000954757
IL27RA	1.09208	1.06267	-0.0294118	4.21942	0.000178013	0.000960315
RARRES1	1.59867	0.858667	-0.74	4.21618	0.000179685	0.000968292
C6orf134	0.582314	0.464667	-0.117647	4.21586	0.00017985	0.000968292
SGCA	0.908471	0.592	-0.316471	4.21572	0.000179923	0.000968292
IRAK1	0.663804	0.497333	-0.166471	4.21488	0.000180359	0.000969866
SPCS2	-0.903608	-0.730667	0.172941	-4.21114	0.00018231	0.000979244
PF4V1	2.12137	3.17667	1.05529	4.21098	0.000182394	0.000979244
HIST1H2BC	-0.861059	-0.609	0.252059	-4.21003	0.000182893	0.000981136
CML2	1.22867	1.01867	-0.21	4.20889	0.000183495	0.000982946
ARHGEF5	-1.12235	-0.71	0.412353	-4.20884	0.000183522	0.000982946
GDF2	0.870588	0.09	-0.780588	4.20813	0.000183896	0.000984166
XBP1	-0.896431	-0.754667	0.141765	-4.20729	0.000184343	0.000985395
RABGGTA	0.643292	0.372667	-0.270625	4.22326	0.000184418	0.000985395
NIN	-0.754392	-0.992333	-0.237941	-4.20542	0.000185338	0.000989526
TJP3	0.720231	0.294643	-0.425588	4.22112	0.000185544	0.000989837
ENPP4	-1.41216	-1.77333	-0.361176	-4.2046	0.000185778	0.00098985
MAGEE1	1.11231	1.68467	0.572353	4.20448	0.00018584	0.00098985
COX11	-1.09075	0.258	1.34875	-4.22012	0.000186075	0.00099032
EVER2	0.64498	-0.0426667	-0.687647	4.20244	0.000186937	0.000994118
WBSCR19	-0.815647	-0.318	0.497647	-4.20132	0.000187541	0.000996542
ADRB2	-1.13145	-0.787333	0.344118	-4.20046	0.000188005	0.000998223
MEP50	0.427529	0.264	-0.163529	4.19917	0.000188702	0.00100113
BRF2	-0.809098	-0.267333	0.541765	-4.19846	0.000189086	0.00100238
ABLIM1	1.00478	1.94067	0.935882	4.19728	0.00018973	0.001005
FAM14A	0.936314	0.748667	-0.187647	4.19557	0.00019067	0.00100866
GBF1	0.710157	0.341333	-0.368824	4.19548	0.000190719	0.00100866
TNFAIP9	-1.59851	-2.03733	-0.438824	-4.19451	0.000191248	0.00101066
FLJ13725	0.778	0.058	-0.72	4.19055	0.000193442	0.00102141
SSH1	-0.504255	-0.533667	-0.0294118	-4.19029	0.000193586	0.00102141
AUP1	0.796431	0.894667	0.0982353	4.18984	0.000193835	0.00102192
C14orf142	-0.878784	-0.694667	0.184118	-4.18923	0.000194176	0.00102292
NDUFAF1	-0.93575	-1.052	-0.11625	-4.20322	0.000195251	0.00102778
NAPSB	1.95616	0.957333	-0.998824	4.1841	0.000197061	0.0010365
ACTA1	-0.721333	-1.21133	-0.49	-4.18323	0.000197555	0.00103828
FPR1	-1.42949	-2.03067	-0.601176	-4.18278	0.000197812	0.00103875
DCHS1	0.814471	0.588	-0.226471	4.18243	0.000198012	0.00103875
C1orf50	-0.491843	0.0293333	0.521176	-4.18215	0.000198172	0.00103875
LIN7A	-1.48104	-2.37633	-0.895294	-4.1819	0.000198314	0.00103875
MAP2K1IP1	-0.880941	-1.028	-0.147059	-4.18171	0.000198425	0.00103875
BG1	0.944039	0.529333	-0.414706	4.18145	0.00019857	0.00103875
BIRC3	1.41298	1.88533	0.472353	4.17773	0.000200707	0.00104912
FLJ33008	0.67102	0.708667	0.0376471	4.17569	0.000201887	0.00105359
ALDH4A1	-0.613569	-0.985333	-0.371765	-4.17541	0.00020205	0.00105359
RARRES3	1.35337	1.44867	0.0952941	4.17535	0.000202084	0.00105359
KIAA1862	0.623843	0.692667	0.0688235	4.1749	0.000202346	0.00105359
FLJ30294	-1.89663	-0.481333	1.41529	-4.17481	0.0002024	0.00105359
PTD015	-1.77076	0.0506667	1.82143	-4.22547	0.000202502	0.00105359
CR1	-0.970033	-1.60778	-0.637745	-4.1736	0.000203104	0.00105591
PRB3	0.529042	0.00466667	-0.524375	4.18735	0.000204272	0.00106099
GPR132	-1.7478	-0.601333	1.14647	-4.17139	0.000204397	0.00106099
C15orf25	-0.817255	-0.216667	0.600588	-4.16944	0.000205544	0.00106612
KIAA0513	-1.20884	-1.77071	-0.561875	-4.20155	0.000205818	0.00106672
SUV420H1	-0.93551	-0.882667	0.0528431	-4.16798	0.000206408	0.00106896
PROS1	2.03149	2.99267	0.961176	4.16752	0.000206685	0.00106909
AD023	-0.522431	-0.490667	0.0317647	-4.16724	0.000206846	0.00106909
TOPORS	-0.490255	-0.184667	0.305588	-4.16714	0.000206909	0.00106909
SNRP70	0.828627	1.25333	0.424706	4.1636	0.000209023	0.00107918
LDHA	-0.72275	-0.804	-0.08125	-4.17852	0.000209468	0.00108065
PAK2	-0.555314	-0.274333	0.28098	-4.1601	0.000211132	0.0010884
DSCR1L2	0.996105	1.04356	0.047451	4.15948	0.000211509	0.00108951
HNRNPG-T	0.809958	0.506429	-0.303529	4.17465	0.000211788	0.00108972
KL	-1.08733	-1.07733	0.01	-4.15888	0.000211874	0.00108972
LGALS1	1.10553	0.382	-0.723529	4.15824	0.000212264	0.00109089
CCR5	1.65271	1.328	-0.324706	4.15722	0.000212886	0.00109298
HIP1R	1.37012	1.676	0.305882	4.15685	0.000213114	0.00109298
PECR	-0.82498	-1.60733	-0.782353	-4.15678	0.000213156	0.00109298
PEX16	0.568745	0.329333	-0.239412	4.15561	0.000213873	0.00109582
PAK1	-0.803804	-1.29733	-0.493529	-4.15499	0.000214252	0.00109692
SLC22A15	-1.25349	-1.43467	-0.181176	-4.15074	0.000216886	0.00110956
TBX21	1.9071	1.77533	-0.131765	4.15016	0.000217244	0.00111055
NET-5	2.08192	2.68133	0.599412	4.1491	0.000217908	0.0011131
LOC55565	1.05235	1.26	0.207647	4.14816	0.000218497	0.00111527
SURF2	0.857176	0.856	-0.00117647	4.14663	0.000219458	0.00111932
IGF2R	-1.31443	-2.36267	-1.04824	-4.14544	0.000220212	0.00112231
MMP14	1.09733	1.17733	0.08	4.14515	0.000220394	0.00112239
PIGF	-0.826235	-0.518	0.308235	-4.14342	0.00022149	0.00112712
EPIM	0.795765	1.209	0.413235	4.14154	0.000222685	0.00113229
DOCK10	0.959146	0.911333	-0.0478125	4.15655	0.000222966	0.00113229
DC12	0.558863	0.565333	0.00647059	4.14103	0.00022301	0.00113229
HPS3	1.05722	0.691333	-0.365882	4.13992	0.000223724	0.00113424
PSMA6	-0.790275	-0.177333	0.612941	-4.13991	0.000223731	0.00113424
Pfs2	-1.17294	-1.11	0.0629412	-4.13839	0.000224706	0.00113833
CAP1	-0.745922	-1.08533	-0.339412	-4.13673	0.000225778	0.0011429
ADSS	-1.31604	-1.71133	-0.395294	-4.13471	0.00022709	0.00114844
CNOT7	-0.680625	-0.32	0.360625	-4.14991	0.000227215	0.00114844
RABGGTB	0.814118	1.07	0.255882	4.13321	0.000228074	0.00115159
RNF144	-1.20918	0.302	1.51118	-4.13304	0.00022818	0.00115159
DYRK1A	-0.628863	-0.405333	0.223529	-4.1311	0.000229455	0.00115716
PEX11A	-1.88333	0.15	2.03333	-4.16112	0.0002306	0.001162
SAMD3	1.91471	2.36	0.445294	4.12912	0.000230761	0.001162
FNDC3B	-0.721425	-0.680444	0.0409804	-4.12884	0.000230945	0.00116206
LOC441150	0.99	1.67	0.68	4.14185	0.000232472	0.00116887
SRRM2	0.665431	0.908667	0.243235	4.12494	0.000233545	0.00117339
FLJ20626	0.760523	0.991111	0.230588	4.23492	0.000233998	0.00117479
CYP17A1	0.55851	0.292333	-0.266176	4.12324	0.000234684	0.00117603
OBP2A	0.915608	0.912667	-0.00294118	4.1232	0.000234708	0.00117603
MAGEA5	0.495294	-0.07	-0.565294	4.12293	0.000234893	0.00117603
GRIN3A	0.648118	0.504	-0.144118	4.12285	0.000234944	0.00117603
DNAJA1	-0.728392	-0.771333	-0.0429412	-4.1218	0.000235654	0.00117832
RQCD1	-0.821961	-0.0266667	0.795294	-4.12166	0.000235752	0.00117832
MAD2L1	-1.33675	-1.28733	0.0494118	-4.12115	0.000236095	0.00117916
FLJ14451	-0.828784	-0.864667	-0.0358824	-4.12051	0.000236526	0.00118008
S100A12	-1.65094	-3.588	-1.93706	-4.12036	0.00023663	0.00118008
MAPKAPK5	0.597412	0.698	0.100588	4.11991	0.000236931	0.00118071
AGXT2	0.656392	-0.0106667	-0.667059	4.11948	0.000237228	0.00118132
SPG20	-1.15404	-1.33933	-0.185294	-4.1185	0.000237892	0.00118298
PDCD6IP	-0.519725	-0.422667	0.0970588	-4.11847	0.000237914	0.00118298
MGC2610	-1.2502	-0.226667	1.02353	-4.11456	0.000240592	0.00119542
GYLTL1B	1.15059	0.79	-0.360588	4.11286	0.000241766	0.00120036
RAMP	-1.24694	-0.914	0.332941	-4.11226	0.000242186	0.00120156
HS3ST1	1.07471	0.16	-0.914706	4.11046	0.000243439	0.00120655
CTBP1	0.679765	0.633	-0.0467647	4.1103	0.000243551	0.00120655
FLJ12644	-0.887375	-0.628	0.259375	-4.12498	0.000243872	0.00120726
LOC389458	0.759255	-0.00133333	-0.760588	4.1094	0.000244177	0.00120788
LOC339903	0.68098	0.273333	-0.407647	4.10894	0.000244496	0.00120822
BIN1	1.6355	2.078	0.4425	4.12392	0.000244606	0.00120822
SYT7	-0.586941	-0.854	-0.267059	-4.10842	0.000244861	0.0012086
MAPRE2	0.557529	0.399	-0.158529	4.10769	0.000245376	0.00121026
PARVB	1.22145	1.37733	0.155882	4.10736	0.000245609	0.00121051
SORD	-0.799059	0.138	0.937059	-4.10481	0.000247407	0.00121849
SCN9A	-1.19769	-0.385333	0.812353	-4.10383	0.000248101	0.00122101
GIMAP7	2.28224	1.564	-0.718235	4.10281	0.000248824	0.00122364
ARFGAP1	0.577176	0.466	-0.111176	4.10257	0.000248998	0.00122364
RNF39	0.483208	0.221333	-0.261875	4.11636	0.000249907	0.00122635
C6orf84	0.946353	0.724	-0.222353	4.10129	0.000249914	0.00122635
MGC29649	-0.734196	-0.960667	-0.226471	-4.10059	0.000250416	0.00122791
ZNF627	-0.645255	-0.444667	0.200588	-4.10023	0.000250673	0.00122828
ZNF77	-1.17612	-0.322	0.854118	-4.0988	0.000251699	0.0012319
MAPK11	0.785042	0.258571	-0.526471	4.11349	0.000251949	0.0012319
PLXNB2	1.4742	1.41067	-0.0635294	4.09844	0.00025196	0.0012319
ACTR5	0.790235	1.312	0.521765	4.09797	0.000252298	0.00123266
C21orf2	0.790431	1.04867	0.258235	4.09709	0.000252937	0.00123488
FLJ20259	0.775627	0.520333	-0.255294	4.09413	0.000255088	0.00124448
RIF1	-1.19141	-0.662	0.529412	-4.09048	0.000257762	0.00125662
HOXB2	1.31251	1.78133	0.468824	4.08766	0.000259853	0.00126512
FLJ42289	-1.23384	-0.792667	0.441176	-4.08728	0.000260134	0.00126512
SIGIRR	0.964235	0.816	-0.148235	4.08726	0.000260144	0.00126512
TM9SF2	-0.776902	-1.39867	-0.621765	-4.08693	0.000260391	0.00126512
HSPC129	-0.937843	-0.586667	0.351176	-4.08686	0.000260447	0.00126512
SSB4	0.527059	-2.77556e-18	-0.527059	4.08639	0.000260797	0.00126591
FLJ35821	1.72925	1.19867	-0.530588	4.08583	0.000261216	0.00126703
XCL2	1.04922	0.833333	-0.215882	4.08533	0.00026159	0.00126793
FLJ00193	1.75267	2.87267	1.12	4.08358	0.000262901	0.00127337
SMARCA3	-0.955216	-0.159333	0.795882	-4.08303	0.000263312	0.00127423
LOC91526	-0.828333	-0.45	0.378333	-4.08284	0.000263458	0.00127423
ETV6	-0.736549	-0.645667	0.0908824	-4.08168	0.000264335	0.00127756
ABLIM2	0.987922	0.337333	-0.650588	4.08138	0.000264558	0.00127772
CCS	1.00165	0.684	-0.317647	4.07681	0.000268041	0.00129361
ZNF278	-0.619235	-0.036	0.583235	-4.07451	0.000269808	0.00130121
NUT	1.81342	1.68467	-0.12875	4.08837	0.000270526	0.00130374
AMT	0.6425	0.23	-0.4125	4.08632	0.000272103	0.0013104
ATP9A	-1.04055	-1.50467	-0.464118	-4.07126	0.000272322	0.00131052
LMAN1L	0.772745	0.293333	-0.479412	4.0663	0.000276211	0.00132796
IL19	-1.35541	-0.206	1.14941	-4.06613	0.000276341	0.00132796
ABCF3	0.708792	-0.0193333	-0.728125	4.08058	0.000276559	0.00132806
TXNIP	0.772333	0.787333	0.015	4.07648	0.000279784	0.00134259
MCFP	-1.04306	-0.801	0.242059	-4.06124	0.000280234	0.00134309
SP6	0.434353	0.282	-0.152353	4.06117	0.000280287	0.00134309
KTN1	0.920157	1.02133	0.101176	4.06079	0.00028059	0.00134358
TUBG2	1.08451	1.68333	0.598824	4.06018	0.000281078	0.00134496
GLRB	-1.658	-0.438	1.22	-4.05951	0.000281617	0.00134658
WDR26	0.934344	0.898462	-0.0358824	4.08948	0.000281928	0.00134662
PINX1	0.688902	0.730667	0.0417647	4.059	0.000282025	0.00134662
B4GALT6	-1.46255	-0.566667	0.895882	-4.0581	0.000282755	0.00134805
INPPL1	1.02979	1.20214	0.172353	4.07274	0.000282759	0.00134805
ZFP64	-0.811216	0.00966667	0.820882	-4.05767	0.000283098	0.00134805
LIMS2	0.939059	1.202	0.262941	4.05764	0.000283126	0.00134805
PLEKHF2	-0.900941	-0.728	0.172941	-4.05688	0.000283736	0.00134997
C9orf82	-1.09608	0.123333	1.21941	-4.0566	0.00028397	0.00134997
C14orf9	0.821059	1.274	0.452941	4.0564	0.00028413	0.00134997
RPL36AL	0.478471	0.282	-0.196471	4.05519	0.00028511	0.00135367
RPH3AL	-0.863294	-1.408	-0.544706	-4.0549	0.00028535	0.00135386
NEIL3	-1.38145	-1.12733	0.254118	-4.05411	0.00028599	0.00135594
FCHSD1	0.856902	0.748667	-0.108235	4.05281	0.000287052	0.00136002
CXCL9	0.829725	0.792667	-0.0370588	4.05183	0.000287863	0.0013629
SFTPD	0.912431	0.350667	-0.561765	4.05095	0.000288587	0.00136536
GADD45G	-1.60949	-2.07067	-0.461176	-4.05009	0.000289289	0.00136772
PIWIL4	-1.51384	-2.16267	-0.648824	-4.04964	0.000289667	0.00136855
FADD	-1.05333	-1.57333	-0.52	-4.04873	0.000290416	0.00137062
HEBP2	-0.760078	-0.600667	0.159412	-4.04862	0.000290511	0.00137062
PEA15	1.26808	1.02867	-0.239412	4.04741	0.000291512	0.00137438
COPS5	-0.726627	-0.551333	0.175294	-4.04676	0.000292054	0.00137597
DUSP16	-1.313	-1.288	0.025	-4.04546	0.000293138	0.00138011
DDEF1	-1.25875	-0.519333	0.739412	-4.04294	0.000295251	0.00138906
PPP1R9A	-0.856667	-0.236667	0.62	-4.04271	0.000295452	0.00138906
N4BP1	-0.787804	-0.901333	-0.113529	-4.04112	0.000296792	0.00139438
PLCZ1	-1.73124	-0.362667	1.36857	-4.08498	0.000299092	0.00140421
DKFZp761C169	-0.881137	-0.994667	-0.113529	-4.03812	0.000299341	0.0014044
AMH	0.490314	-0.0373333	-0.527647	4.03692	0.00030037	0.00140825
CTBS	-0.83051	-0.789333	0.0411765	-4.03646	0.000300763	0.00140911
RNF138	-0.955431	-0.218667	0.736765	-4.03448	0.000302466	0.0014161
RECQL	0.686667	0.486667	-0.2	4.03411	0.000302787	0.00141662
CPXM	-0.656471	-0.49	0.166471	-4.03311	0.000303645	0.00141965
TMEM33	-0.597137	-0.680667	-0.0835294	-4.03243	0.000304235	0.00142142
BCNP1	2.18024	1.702	-0.478235	4.03201	0.000304598	0.00142213
LY86	1.5711	1.06933	-0.501765	4.0302	0.000306175	0.0014285
HPS1	0.984529	0.561	-0.423529	4.02912	0.000307122	0.00143095
LOC93444	-0.759922	-0.859333	-0.0994118	-4.02882	0.000307381	0.00143095
TDRD7	-0.763059	-1.016	-0.252941	-4.02861	0.00030757	0.00143095
DNAJC10	0.707314	0.989667	0.282353	4.0285	0.000307665	0.00143095
FLJ20433	-0.975137	-1.57867	-0.603529	-4.02839	0.000307763	0.00143095
HNRPA2B1	0.659765	0.313	-0.346765	4.02733	0.00030869	0.00143427
RBM23	-0.610588	-0.76	-0.149412	-4.02647	0.000309453	0.00143682
ChGn	-1.40741	-1.828	-0.420588	-4.02328	0.000312273	0.00144892
AGTRL1	0.627882	0.192	-0.435882	4.02275	0.000312749	0.00145013
ZNF76	0.78525	0.784	-0.00125	4.12483	0.00031397	0.00145479
ALOX15	-2.30384	-3.03267	-0.728824	-4.02095	0.000314355	0.00145557
IL7R	2.13706	1.79	-0.347059	4.0207	0.000314581	0.00145562
STAB1	1.84984	1.31867	-0.531176	4.01981	0.000315381	0.00145811
C14orf118	-0.594667	-0.244667	0.35	-4.01961	0.000315553	0.00145811
CLK3	0.556549	0.470667	-0.0858824	4.01893	0.000316168	0.00145956
CCT5	-0.79698	-0.279333	0.517647	-4.01878	0.0003163	0.00145956
FCRH1	1.2911	0.369333	-0.921765	4.01841	0.000316636	0.0014601
SGCE	1.5298	1.07333	-0.456471	4.01588	0.000318926	0.00146966
FLJ20313	-0.810176	-0.204	0.606176	-4.0155	0.00031927	0.00147024
C9orf127	0.758392	1.16133	0.402941	4.01194	0.000322525	0.00148421
KLK12	1.55671	0.992	-0.564706	4.0116	0.000322835	0.00148462
LOC112476	0.927765	0.436	-0.491765	4.01087	0.000323505	0.00148669
UTX	-1.32822	-1.11733	0.210882	-4.01048	0.000323864	0.00148733
FLJ38564	-0.879373	-0.384667	0.494706	-4.00921	0.00032504	0.00149171
FLJ12476	1.05592	0.795333	-0.260588	4.00827	0.000325912	0.00149469
TREX1	1.04555	0.859667	-0.185882	4.0052	0.000328775	0.00150679
FLJ10375	-0.662706	-1.188	-0.525294	-4.00435	0.00032957	0.00150901
FLJ10748	0.976118	-0.208	-1.18412	4.0042	0.000329707	0.00150901
ABCD1	0.630275	0.387333	-0.242941	4.0012	0.000332536	0.00152088
PIK3CB	-1.05725	-1.32667	-0.269412	-4.00097	0.000332751	0.00152088
ZNF613	-1.08753	-1.104	-0.0164706	-4.00024	0.000333444	0.00152301
DC2	-0.688992	-0.564286	0.124706	-4.01159	0.000336043	0.00153304
KIN	-0.535137	-0.188667	0.346471	-3.99746	0.000336095	0.00153304
HSU79274	-1.02792	-0.0373333	0.990588	-3.99482	0.000338625	0.00154353
WRB	-0.899294	-0.764	0.135294	-3.99374	0.000339661	0.00154721
CAP350	-1.01294	-0.77	0.242941	-3.992	0.000341347	0.00155383
CAMK2B	0.66719	0.411111	-0.256078	3.99032	0.000342987	0.00156025
NOG	0.446941	0.194	-0.252941	3.98966	0.00034363	0.00156123
UAP1	-0.927216	-0.771333	0.155882	-3.98945	0.000343836	0.00156123
BRUNOL5	1.46055	0.954667	-0.505882	3.98938	0.000343898	0.00156123
ELAVL4	1.98218	1.586	-0.396176	3.98671	0.000346526	0.0015721
VNN1	-1.78655	-2.76067	-0.974118	-3.98477	0.000348434	0.00157969
LRP1	2.26882	2.1	-0.168824	3.98443	0.000348774	0.00158016
C2orf12	-0.554118	-0.51	0.0441176	-3.98267	0.00035052	0.00158701
UBE2G2	0.969882	1.904	0.934118	3.98149	0.000351697	0.00159126
LOC58489	-1.44741	-0.318	1.12941	-3.98062	0.000352576	0.00159417
ARF3	-0.527059	-0.34	0.187059	-3.97989	0.000353308	0.00159539
DKFZP586B0319	2.13609	1.36786	-0.768235	3.99379	0.000353319	0.00159539
SLC35E3	-0.842569	-0.369333	0.473235	-3.97963	0.000353561	0.00159541
TIP120A	-0.707085	-0.746889	-0.0398039	-3.97894	0.000354263	0.00159751
FLJ12505	-1.47946	-0.401333	1.07812	-3.99193	0.000355174	0.00160054
PPARD	0.755137	0.848667	0.0935294	3.97707	0.000356146	0.00160325
VAMP8	-0.718824	-0.7	0.0188235	-3.97683	0.000356391	0.00160325
CTRL	1.36314	1.46667	0.103529	3.97673	0.000356489	0.00160325
ZNF331	1.17529	1.46578	0.29049	3.97591	0.00035732	0.00160592
LYRIC	-0.949373	-0.484667	0.464706	-3.9745	0.000358758	0.0016113
ZNF250	-0.845647	-0.528	0.317647	-3.97147	0.000361859	0.00162415
PSEN1	-0.686814	-0.856667	-0.169853	-3.97106	0.000362275	0.00162487
LOC284701	0.727815	0.0642857	-0.663529	3.9846	0.000362573	0.00162487
GLCCI1	-0.935157	-0.621333	0.313824	-3.97057	0.000362782	0.00162487
PGF	0.543708	-0.000666667	-0.544375	3.9842	0.000362985	0.00162487
C4B	1.04204	1.08733	0.0452941	3.96919	0.000364201	0.00162923
RAB30	0.898824	0.35	-0.548824	3.96892	0.000364486	0.00162941
C1RL	-0.903647	-1.346	-0.442353	-3.96869	0.000364727	0.00162941
FLJ14834	1.34212	0.468	-0.874118	3.9674	0.000366062	0.00163429
C10orf56	0.922431	0.150667	-0.771765	3.96007	0.000373755	0.00166753
FLJ32675	-0.760353	-0.318	0.442353	-3.95912	0.000374765	0.00167002
SLC33A1	-0.833833	-0.601333	0.2325	-3.9728	0.000374809	0.00167002
VIL1	1.41725	1.206	-0.21125	3.9705	0.000377244	0.00167976
LCK	1.82737	2.00267	0.175294	3.9562	0.000377879	0.00168148
HES4	0.497137	0.0306667	-0.466471	3.95592	0.000378186	0.00168173
TALDO1	-1.26833	-1.05167	0.216667	-4.2933	0.000383678	0.00170503
C6orf165	1.96639	1.58933	-0.377059	3.94968	0.000384931	0.00170874
IFRD1	-1.46796	-1.88267	-0.414706	-3.9496	0.00038502	0.00170874
DELGEF	0.685608	0.942667	0.257059	3.94908	0.000385593	0.00171015
FBXO28	-0.573333	-0.613333	-0.04	-3.94862	0.000386097	0.00171126
ZNF177	-1.37467	-0.00466667	1.37	-3.9483	0.000386448	0.00171169
MYH11	0.696392	-0.0806667	-0.777059	3.94681	0.000388081	0.00171779
KIAA1143	-0.625882	-0.19	0.435882	-3.9462	0.000388752	0.00171939
IRTA2	1.06925	0.928667	-0.140588	3.94602	0.000388953	0.00171939
HERC3	-0.77225	-1.096	-0.32375	-3.95935	0.000389246	0.00171956
LOC220074	-0.742353	0.45	1.19235	-3.94509	0.000389971	0.00172163
CEBPA	-0.875569	-1.14733	-0.271765	-3.94433	0.000390812	0.00172421
TFF2	0.887137	0.0806667	-0.806471	3.94315	0.000392124	0.00172806
EEIG1	1.32867	2.23867	0.91	3.94309	0.000392197	0.00172806
MST1	0.716961	0.656667	-0.0602941	3.94229	0.000393083	0.00172989
LOC145842	-0.825686	-0.753333	0.0723529	-3.94213	0.000393261	0.00172989
PHACTR1	-1.4371	-1.80033	-0.363235	-3.94194	0.000393474	0.00172989
CPNE2	-1.08072	-0.573077	0.507647	-3.96949	0.000394064	0.00172989
RAB4A	0.598039	0.783333	0.185294	3.9413	0.00039419	0.00172989
ZKSCAN1	-0.828078	-0.948667	-0.120588	-3.94115	0.000394354	0.00172989
POU6F1	0.972588	0.662	-0.310588	3.9411	0.000394411	0.00172989
C22orf5	-0.979961	0.265333	1.24529	-3.94065	0.000394918	0.00173098
FZD7	-2.13417	-0.0166667	2.1175	-3.95379	0.000395374	0.00173185
DGAT2	-1.32012	-0.686	0.634118	-3.93611	0.000400028	0.00174999
PCNX	-0.673039	-0.885833	-0.212794	-3.9361	0.000400035	0.00174999
FLJ13150	-0.548941	-0.396	0.152941	-3.93576	0.000400421	0.00175054
CSNK1E	1.17927	2.07633	0.897059	3.93492	0.000401381	0.00175338
PERLD1	1.02278	1.48867	0.465882	3.93473	0.000401591	0.00175338
TSPYL4	-0.800784	-0.186667	0.614118	-3.93355	0.000402939	0.00175813
UNQ467	-1.71604	-2.79133	-1.07529	-3.9333	0.000403218	0.0017582
MST4	-1.16704	-0.592667	0.574375	-3.94621	0.000403879	0.00175889
SELT	-0.70749	-0.423667	0.283824	-3.93271	0.000403897	0.00175889
KCNC1	1.15262	0.606154	-0.546471	3.96014	0.000404438	0.00176009
TGFBI	2.31467	1.42467	-0.89	3.94549	0.000404695	0.00176009
ABHD5	-0.861039	-0.906333	-0.0452941	-3.93168	0.000405075	0.0017606
HAND2	1.02739	0.585333	-0.442059	3.93028	0.000406691	0.00176649
PTD012	-0.671216	-0.915333	-0.244118	-3.92986	0.000407165	0.00176737
SDPR	1.70369	2.55133	0.847647	3.92964	0.00040742	0.00176737
SNX22	1.10275	0.963333	-0.139412	3.92828	0.000409	0.00177212
ME2	-0.969176	-1.468	-0.498824	-3.92802	0.000409297	0.00177212
RHOBTB1	1.26267	1.58267	0.32	3.92801	0.000409305	0.00177212
FLYWCH1	0.604667	0.269667	-0.335	3.92284	0.000415342	0.00179671
ZNF20	-0.533725	-0.576667	-0.0429412	-3.92263	0.000415589	0.00179671
OCLN	-1.24133	-0.2	1.04133	-3.95019	0.000415785	0.00179671
RGS10	1.42047	2.344	0.923529	3.92218	0.000416121	0.00179701
HDAC3	0.465804	0.299333	-0.166471	3.92035	0.000418281	0.00180433
LOC148898	1.14867	1.99867	0.85	3.92029	0.000418351	0.00180433
CD19	2.03135	1.429	-0.602353	3.92	0.00041869	0.00180463
JAK3	1.14788	0.677	-0.470882	3.91907	0.0004198	0.00180826
BAZ2B	-1.34925	-1.398	-0.04875	-3.93193	0.000420381	0.0018096
DAZAP1	0.941078	1.53167	0.590588	3.96036	0.000421776	0.00181445
PGA5	1.69569	1.19333	-0.502353	3.91687	0.000422424	0.00181608
PYY2	2.36165	0.974	-1.38765	3.91597	0.000423494	0.00181853
PLA2G6	0.676588	1.176	0.499412	3.91572	0.000423794	0.00181853
CDC37	0.498778	0.422308	-0.0764706	3.94331	0.000423806	0.00181853
EIF4E3	-1.00569	-1.29333	-0.287647	-3.91446	0.00042531	0.00182318
HPD	1.81827	1.39533	-0.422941	3.91436	0.000425432	0.00182318
FCAR	-1.26624	-2.078	-0.811765	-3.91377	0.000426143	0.00182454
HMGN1	-0.690667	-0.470667	0.22	-3.91349	0.000426473	0.00182454
PGDS	-0.836549	-0.210667	0.625882	-3.91341	0.000426568	0.00182454
SLC5A4	2.60163	2.05538	-0.54625	3.95603	0.000426832	0.00182454
FLJ21919	-0.569098	-0.707333	-0.138235	-3.91209	0.000428169	0.00182909
MTR	0.822471	0.886	0.0635294	3.91186	0.000428445	0.00182911
CD68	1.32592	0.735333	-0.590588	3.91151	0.000428873	0.00182942
COMMD5	-0.60898	-0.751333	-0.142353	-3.91135	0.00042906	0.00182942
TBC1D14	-1.02302	-0.0206667	1.00235	-3.9104	0.000430225	0.00183323
MGC35033	0.630157	0.651333	0.0211765	3.91002	0.000430688	0.00183404
SON	-0.764824	-0.556	0.208824	-3.9087	0.000432294	0.00183971
FLJ20245	-0.800471	-0.814	-0.0135294	-3.90775	0.000433455	0.00184349
MGC50844	1.09396	1.41867	0.324706	3.9073	0.000434002	0.00184465
UBE2L3	-0.541176	-0.33	0.211176	-3.90633	0.000435199	0.00184857
FBXO45	-0.740196	-0.216667	0.523529	-3.90547	0.000436253	0.00185188
MRVI1	-0.695634	-0.809556	-0.113922	-3.90497	0.000436872	0.00185294
DRG2	0.831294	1.316	0.484706	3.90474	0.000437164	0.00185294
ZNF585A	-0.557569	-0.459333	0.0982353	-3.9046	0.00043733	0.00185294
KLHDC4	0.819	1.534	0.715	3.90277	0.000439596	0.00186137
NRGN	0.81651	0.265333	-0.551176	3.90221	0.000440299	0.00186318
C6orf35	0.92702	1.41467	0.487647	3.90098	0.000441832	0.00186849
MYD88	-0.85502	-0.792667	0.0623529	-3.89947	0.000443722	0.00187531
CNIH	-0.745462	-0.404286	0.341176	-3.91084	0.000445978	0.00188312
PGBD4	-0.46502	-0.412667	0.0523529	-3.89755	0.000446131	0.00188312
KIAA1579	-1.04682	-0.438	0.608824	-3.89691	0.000446936	0.00188534
SUCLG1	-0.489542	-0.452667	0.036875	-3.9096	0.00044753	0.00188637
HDHD4	-0.840275	-0.367333	0.472941	-3.89628	0.000447741	0.00188637
ACADM	-1.24737	-0.412667	0.834706	-3.89588	0.000448246	0.00188732
RALBP1	-0.600745	-0.701333	-0.100588	-3.89556	0.000448651	0.00188784
ABCB1	1.1181	1.72633	0.608235	3.89478	0.000449638	0.00189081
DUSP4	1.65635	2.164	0.507647	3.89218	0.000452958	0.00190358
GADD45GIP1	0.887353	0.485	-0.402353	3.90507	0.000453241	0.00190359
ENC2	1.09831	2.17067	1.07235	3.8915	0.000453818	0.00190482
BMS1L	0.606863	0.533333	-0.0735294	3.89108	0.000454367	0.00190594
FLJ10815	0.717588	0.957	0.239412	3.8899	0.000455878	0.00191109
GPATC1	0.605333	0.0553333	-0.55	3.88724	0.00045932	0.00192432
SCN2B	0.979667	0.399667	-0.58	3.8826	0.000465376	0.00194848
SLC15A4	-1.09129	-0.196	0.895294	-3.88133	0.000467035	0.00195421
TMED8	0.766098	0.489333	-0.276765	3.88078	0.000467763	0.00195591
SSX1	0.710417	0.206667	-0.50375	3.8936	0.000468022	0.00195591
EHD1	-0.906875	-0.78	0.126875	-3.93814	0.000468547	0.00195689
TMEFF2	1.16047	0.634	-0.526471	3.87966	0.00046925	0.00195779
PFN4	1.25039	0.623333	-0.627059	3.87959	0.000469344	0.00195779
GPR30	1.23086	1.04733	-0.183529	3.87898	0.000470145	0.00195952
FBXO41	1.20322	2.15733	0.954118	3.87883	0.000470341	0.00195952
C9orf130	0.680627	0.715333	0.0347059	3.87819	0.000471196	0.00196186
NUP153	0.609137	0.602667	-0.00647059	3.87705	0.000472714	0.00196697
AZU1	-1.48208	-2.98267	-1.50059	-3.87644	0.000473532	0.00196915
VPS33A	-0.577608	-0.169667	0.407941	-3.87612	0.000473957	0.00196971
OPCML	0.711804	0.415333	-0.296471	3.87332	0.000477719	0.00198411
TINAG	0.57049	0.486667	-0.0838235	3.87276	0.000478464	0.00198591
FAM13A1	1.03487	1.038	0.003125	3.8853	0.00047901	0.00198591
WDR5	0.985725	1.59867	0.612941	3.87234	0.000479038	0.00198591
CD99	0.773992	0.329286	-0.444706	3.88501	0.000479403	0.00198591
PTPN4	0.936431	1.61467	0.678235	3.8719	0.000479627	0.00198591
C10orf11	-0.819529	-0.936	-0.116471	-3.86911	0.000483421	0.00200039
TMED9	-1.02741	-0.568	0.459412	-3.86858	0.000484136	0.00200212
DLG4	0.766431	0.264667	-0.501765	3.8679	0.000485078	0.002004
SNURF	0.965412	1.196	0.230588	3.86782	0.000485186	0.002004
SOX8	1.30486	1.73133	0.426471	3.86758	0.000485508	0.0020041
HLA-DRB1	1.83325	1.16267	-0.670588	3.86489	0.000489206	0.00201813
TF	1.20933	0.739333	-0.47	3.86398	0.000490463	0.00202208
TMEM39A	-0.756235	-0.698	0.0582353	-3.86243	0.000492614	0.0020297
PTPN18	0.881333	0.831333	-0.05	3.86109	0.000494475	0.00203574
HR	0.628118	0.369	-0.259118	3.86094	0.000494685	0.00203574
NXPH4	-0.772431	-1.08067	-0.308235	-3.86012	0.000495829	0.0020392
FAM38A	0.771059	0.964	0.192941	3.85979	0.000496289	0.00203985
CBL	-0.623343	-0.7705	-0.147157	-3.85844	0.000498172	0.00204634
CKLFSF6	-0.787471	-1.031	-0.243529	-3.85792	0.00049891	0.00204812
ITM2B	-0.862745	-0.743333	0.119412	-3.85642	0.000501021	0.00205553
NEUROG3	0.430667	-0.109333	-0.54	3.85509	0.000502907	0.00206131
GALNT3	-1.12443	-1.32267	-0.198235	-3.85499	0.000503041	0.00206131
BTBD3	-0.829059	-1.042	-0.212941	-3.85403	0.000504409	0.00206477
CCDC12	0.564706	0.32	-0.244706	3.85396	0.000504499	0.00206477
SNRPN	0.964392	1.19733	0.232941	3.85328	0.000505476	0.00206751
CDC42EP1	0.489765	0.128	-0.361765	3.85271	0.000506287	0.00206957
CPSF2	-0.687922	-0.777333	-0.0894118	-3.85216	0.00050707	0.00207151
C7orf28A	0.797137	0.210667	-0.586471	3.8514	0.000508157	0.00207469
POP1	-0.967529	-0.009	0.958529	-3.85091	0.000508864	0.00207632
CKAP1	0.555216	0.279333	-0.275882	3.85016	0.000509937	0.00207944
DGCR2	-0.670208	-0.683333	-0.013125	-3.86078	0.000512974	0.00209027
SH3GLB2	0.739922	0.439333	-0.300588	3.84772	0.000513444	0.00209027
GNL3L	0.908627	-0.166667	-1.07529	3.84767	0.000513525	0.00209027
TFAP2B	0.955583	0.00933333	-0.94625	3.85984	0.000514323	0.00209226
CYP2A6	1.04871	0.404	-0.644706	3.84652	0.000515179	0.00209403
SLC17A5	-1.48346	-2.39533	-0.911875	-3.85901	0.000515505	0.00209403
VCX	1.51737	1.07267	-0.444706	3.84617	0.000515692	0.00209403
MYH8	0.697125	0.384	-0.313125	3.85797	0.00051701	0.00209811
KIAA0582	-0.818708	0.0906667	0.909375	-3.85763	0.0005175	0.00209884
WDR51A	-0.912353	-0.53	0.382353	-3.84433	0.000518375	0.00209988
ARRDC3	-0.952708	-1.20333	-0.250625	-3.85702	0.000518381	0.00209988
ZW10	-0.458706	-0.494	-0.0352941	-3.8424	0.000521196	0.00211002
MGC10485	-0.786431	0.375333	1.16176	-3.84214	0.000521572	0.00211027
MNT	0.548745	0.389333	-0.159412	3.84157	0.000522417	0.00211241
SEC23B	-0.505765	-0.754	-0.248235	-3.84114	0.000523039	0.00211241
ACP5	1.32208	1.79267	0.470588	3.84114	0.000523043	0.00211241
TFB2M	-0.817569	0.370667	1.18824	-3.84082	0.000523521	0.00211308
RPA3	-0.865098	-0.153333	0.711765	-3.83928	0.000525792	0.00212097
MAFK	1.0791	0.947333	-0.131765	3.83864	0.000526737	0.00212351
SSSCA1	0.574196	0.290667	-0.283529	3.8381	0.000527535	0.00212546
PSMB9	-0.887511	-1.13692	-0.249412	-3.86379	0.000528236	0.002127
PSMD7	-0.425373	0.0693333	0.494706	-3.83695	0.000529244	0.0021288
APOE	1.62227	0.489333	-1.13294	3.8369	0.000529315	0.0021288
CORT	-0.765137	-0.128667	0.636471	-3.83573	0.00053106	0.00213455
SNAPC4	0.955417	1.74667	0.79125	3.84675	0.000533449	0.00214287
PDZK10	-1.12216	-1.54333	-0.421176	-3.83308	0.000535044	0.002148
C9	1.83929	1.384	-0.455294	3.83202	0.00053664	0.00215312
RRAS	0.784118	0.28	-0.504118	3.83105	0.000538106	0.00215771
DJ167A19.1	-0.463804	-0.432333	0.0314706	-3.82863	0.000541779	0.00217115
ST3GAL5	1.39886	1.61033	0.211471	3.82741	0.00054364	0.00217731
FLJ10099	1.15149	1.45267	0.301176	3.82645	0.0005451	0.00218186
ZNF157	0.920824	0.622	-0.298824	3.82602	0.000545758	0.0021832
FRAG1	-0.469059	-0.392	0.0770588	-3.82545	0.000546638	0.00218542
TSC2	0.390118	0.141	-0.249118	3.82512	0.000547153	0.00218588
CD226	1.73287	2.106	0.373125	3.83748	0.000547402	0.00218588
SH2D1A	1.35875	1.59933	0.240588	3.82376	0.000549239	0.00219191
TLK1	-1.07624	-0.048	1.02824	-3.82264	0.000550981	0.00219722
CLU	1.61871	2.14933	0.530625	3.83499	0.000551221	0.00219722
IGJ	1.7818	2.14533	0.363529	3.81933	0.000556127	0.00221456
UBAP2L	0.509235	0.266	-0.243235	3.81926	0.000556229	0.00221456
LGMN	0.648353	0.516	-0.132353	3.81821	0.000557881	0.00221982
PEX26	0.561922	0.311333	-0.250588	3.81745	0.00055906	0.00222222
FYTTD1	-0.938667	-0.508667	0.43	-3.8174	0.000559145	0.00222222
TRIP4	-0.637294	-0.022	0.615294	-3.81605	0.000561261	0.00222932
PTX3	-1.41827	-1.96533	-0.547059	-3.81568	0.000561856	0.00223037
CTEN	0.54651	0.315333	-0.231176	3.81488	0.000563123	0.00223408
LOC474170	-1.26157	-0.453333	0.808235	-3.81443	0.000563821	0.00223553
SELP	0.963294	1.308	0.344706	3.81358	0.000565174	0.00223958
FLJ10081	1.09533	0.735333	-0.36	3.81304	0.000566034	0.00224167
INPP5F	0.781059	1.124	0.342941	3.81241	0.000567038	0.00224432
GAPD	-0.652941	-1.17	-0.517059	-3.81183	0.000567952	0.00224662
PLXDC1	0.495235	0.177	-0.318235	3.81137	0.000568687	0.00224802
EXOSC7	0.733216	1.13733	0.404118	3.81119	0.000568975	0.00224802
RAB6IP1	-0.876018	-1.06308	-0.187059	-3.83454	0.000572663	0.00226127
COG8	-0.557039	-0.122333	0.434706	-3.80849	0.000573316	0.00226252
CENTG1	-0.647471	-0.671	-0.0235294	-3.80754	0.000574837	0.00226719
PDE1B	0.593176	0.092	-0.501176	3.8072	0.000575391	0.00226774
FLJ38705	0.73898	0.211333	-0.527647	3.80704	0.000575651	0.00226774
NXT2	-0.809373	-0.984667	-0.175294	-3.80672	0.000576167	0.00226845
KCNA3	0.836902	0.368667	-0.468235	3.80617	0.000577051	0.0022706
PFDN5	0.570039	0.265333	-0.304706	3.80559	0.000577991	0.00227297
MCM2	-0.920118	-1.266	-0.345882	-3.80404	0.000580516	0.00227873
S100A14	-1.04973	-0.212667	0.837059	-3.80403	0.000580537	0.00227873
GP1BB	1.47067	1.60067	0.13	3.81604	0.000581069	0.00227873
PROCR	1.38722	1.64133	0.254118	3.80368	0.000581102	0.00227873
APBB1	1.61878	2.32467	0.705882	3.80365	0.000581146	0.00227873
GPAM	-0.704627	-0.0393333	0.665294	-3.80325	0.000581794	0.00227994
PDCD1	0.757185	0.540714	-0.216471	3.81502	0.000582719	0.00228223
RYK	-0.62502	-0.302667	0.322353	-3.80217	0.000583564	0.00228422
DTX1	0.668784	0.124667	-0.544118	3.80113	0.000585273	0.00228957
ALPP	0.412392	0.0253333	-0.387059	3.80003	0.000587086	0.00229533
TSG101	-0.574314	-0.476667	0.0976471	-3.79922	0.000588424	0.00229923
MYO15B	0.554471	0.498	-0.0564706	3.79837	0.000589814	0.00230332
UBN1	-0.75025	-1.054	-0.30375	-3.80944	0.000591845	0.00230992
NDEL1	-0.720078	-0.400667	0.319412	-3.79648	0.000592955	0.0023129
NOL1	0.64349	0.534667	-0.108824	3.79532	0.000594887	0.0023191
KIFC1	-1.1298	-1.33333	-0.203529	-3.7941	0.000596918	0.00232552
NARG1L	0.899686	0.627333	-0.272353	3.79392	0.000597226	0.00232552
ABCG1	-0.569608	-0.756667	-0.187059	-3.79245	0.000599699	0.0023338
ALDH3A2	-0.803059	-0.276	0.527059	-3.79161	0.000601107	0.00233793
LTBP4	0.777216	0.631333	-0.145882	3.78989	0.00060402	0.0023479
FLJ16686	-1.22839	-1.92133	-0.692941	-3.78939	0.000604861	0.0023487
SFRS10	-0.782392	-0.455333	0.327059	-3.78922	0.000605152	0.0023487
UTF1	0.617373	-0.0273333	-0.644706	3.78915	0.000605272	0.0023487
RBKS	-0.585176	-0.494	0.0911765	-3.78815	0.00060697	0.0023517
FLJ40125	0.584042	0.534667	-0.049375	3.80025	0.000607149	0.0023517
PARP16	-0.61702	-0.734667	-0.117647	-3.78785	0.000607469	0.0023517
HBZ	-0.618784	-0.0446667	0.574118	-3.78773	0.000607687	0.0023517
AOF2	0.522078	0.872667	0.350588	3.78767	0.000607791	0.0023517
TCFL5	-0.848588	-0.848	0.000588235	-3.78715	0.000608662	0.00235293
CRAT	0.716549	0.525667	-0.190882	3.78707	0.000608809	0.00235293
UBE2D3	-0.784922	-0.539333	0.245588	-3.78604	0.000610568	0.00235838
PER1	1.85132	3.1425	1.29118	3.82432	0.000612153	0.00236314
TORC2	0.844353	0.462	-0.382353	3.78435	0.000613468	0.00236687
ANKRD13	-0.502882	-0.337	0.165882	-3.7798	0.000621334	0.00239584
ROPN1L	-0.889745	-1.25533	-0.365588	-3.77944	0.00062196	0.00239667
PXMP2	-1.03735	-1.005	0.0323529	-3.81831	0.000622262	0.00239667
ZNF228	-1.23722	0.318667	1.55588	-3.77847	0.000623647	0.00240063
DERPC	-0.634902	-0.356667	0.278235	-3.77793	0.000624602	0.00240294
DUSP10	1.11851	1.75733	0.638824	3.7776	0.000625169	0.00240374
RAI16	0.583725	0.736667	0.152941	3.77657	0.000626973	0.0024093
GCC2	0.925529	0.952	0.0264706	3.77592	0.000628112	0.0024123
DOK1	-0.957556	-1.39556	-0.438	-3.90129	0.000630627	0.00242058
FHL3	-0.56298	-0.565333	-0.00235294	-3.77334	0.000632674	0.00242703
FGFRL1	0.939804	0.763333	-0.176471	3.77314	0.000633028	0.00242703
DKFZP564F0522	-0.685549	-0.119667	0.565882	-3.7718	0.000635406	0.00243444
LOC51255	-0.478078	-0.628667	-0.150588	-3.7713	0.000636304	0.00243444
ZDHHC8	1.07988	1.704	0.624118	3.77125	0.000636377	0.00243444
C1orf24	-1.05651	-0.885333	0.171176	-3.77124	0.000636408	0.00243444
RPL38	0.793725	1.04667	0.252941	3.77064	0.000637465	0.0024371
MVD	0.448745	0.139333	-0.309412	3.76776	0.000642631	0.00245546
TNIK	0.857843	1.28667	0.428824	3.76721	0.000643614	0.00245782
TMEM4	-0.544196	-0.500667	0.0435294	-3.76643	0.000645018	0.00246104
SLC25A6	1.12935	1.29364	0.164286	3.87196	0.000645188	0.00246104
C6orf75	0.569843	0.618667	0.0488235	3.766	0.000645807	0.002462
NOL6	0.939412	0.85	-0.0894118	3.76573	0.00064629	0.00246245
VSIG4	1.33506	1.378	0.0429412	3.7649	0.000647798	0.0024668
PACS2	0.639882	0.744	0.104118	3.76406	0.000649325	0.00247122
ADAM5	1.16404	-0.0506667	-1.21471	3.76244	0.000652274	0.00247988
ABCA10	1.4969	0.898667	-0.598235	3.7624	0.000652338	0.00247988
MAEA	-0.651917	-0.130667	0.52125	-3.77398	0.000653078	0.00248069
CANX	-0.670412	-0.641	0.0294118	-3.76188	0.000653288	0.00248069
MUTYH	0.593922	0.623333	0.0294118	3.76081	0.000655239	0.0024867
ATP2C1	-0.74349	-0.474667	0.268824	-3.75887	0.000658817	0.00249887
KRTCAP3	0.894431	1.09267	0.198235	3.75753	0.00066128	0.0025068
JAM3	1.59722	2.77133	1.17412	3.75695	0.00066236	0.00250805
RNF139	-0.879725	-0.652667	0.227059	-3.75678	0.000662666	0.00250805
NCOA6	-0.595	0.21	0.805	-3.76869	0.000662728	0.00250805
MAGEA2	0.745216	0.179333	-0.565882	3.75392	0.000667991	0.00252655
PTPRCAP	1.34	1.305	-0.035	3.77768	0.000669673	0.00253149
KHK	1.27894	0.766	-0.512941	3.75277	0.000670147	0.00253186
DSCR1	-0.522667	-0.407667	0.115	-3.75173	0.000672098	0.0025366
ZNF14	0.661765	0.53	-0.131765	3.75169	0.000672157	0.0025366
TSP50	0.861804	0.535333	-0.326471	3.75124	0.000673017	0.00253843
DDX27	0.831294	1.536	0.704706	3.75083	0.000673775	0.00253986
GPR32	-1.70427	-0.421333	1.28294	-3.75021	0.000674948	0.00254286
MSRB2	-0.807549	-1.55167	-0.744118	-3.74945	0.000676394	0.00254688
SMOC1	1.07914	0.642667	-0.436471	3.74883	0.00067756	0.00254881
C14orf35	-0.941333	-0.221333	0.72	-3.76062	0.000677721	0.00254881
OTC	1.89914	1.29267	-0.606471	3.74826	0.000678634	0.00254881
TZFP	1.12783	0.885333	-0.2425	3.76012	0.000678655	0.00254881
KIAA0241	-0.763412	-0.894	-0.130588	-3.74818	0.0006788	0.00254881
ARPC3	-0.606667	-0.986667	-0.38	-3.74643	0.000682109	0.00255981
CSTF1	-0.654708	-0.305333	0.349375	-3.75672	0.000685079	0.00256953
STK17B	-0.738765	-0.813667	-0.074902	-3.74286	0.000688959	0.00258264
LOC196463	0.593216	0.127333	-0.465882	3.74263	0.000689402	0.00258286
CXorf26	-0.583686	-0.111333	0.472353	-3.74126	0.000692028	0.00259044
LOC202451	-1.84235	-0.92	0.922353	-3.74118	0.000692194	0.00259044
PTK2	0.958167	-0.189333	-1.1475	3.75278	0.000692608	0.00259055
IL23A	0.96898	1.62133	0.652353	3.73927	0.000695886	0.00260137
CPSF5	-0.565569	-0.557333	0.00823529	-3.73905	0.000696325	0.00260156
ARRB1	-0.49602	-0.263667	0.232353	-3.73707	0.000700187	0.00261454
CAPZA2	-1.1925	-1.35	-0.1575	-3.74791	0.000701992	0.00261922
CNTNAP3	-0.524431	-0.372667	0.151765	-3.73587	0.000702535	0.00261922
PMF1	0.662902	0.394667	-0.268235	3.73549	0.000703272	0.00261922
PPIL2	0.592824	0.324	-0.268824	3.73541	0.000703424	0.00261922
MGC26816	0.998	0.668	-0.33	3.74713	0.00070352	0.00261922
ZNF584	-1.39108	-0.0973333	1.29375	-3.747	0.000703773	0.00261922
BAG4	-0.846863	-0.693333	0.153529	-3.73425	0.000705705	0.00262495
AMY2A	0.959373	0.794667	-0.164706	3.73112	0.000711901	0.00264654
COL5A3	2.522	2.9	0.378	3.76799	0.000713578	0.00264842
C6orf105	1.56231	2.04467	0.482353	3.73019	0.000713742	0.00264842
MGC10820	0.662549	0.396667	-0.265882	3.72994	0.000714248	0.00264842
SKP2	-0.688471	-0.422	0.266471	-3.7298	0.00071452	0.00264842
RHOT1	-0.618569	-0.770333	-0.151765	-3.72977	0.000714582	0.00264842
GPX7	1.28165	-0.206	-1.48765	3.72968	0.000714766	0.00264842
EFNB3	-1.22306	-2.156	-0.932941	-3.72929	0.000715538	0.00264941
FLJ20308	-0.718353	-0.036	0.682353	-3.72915	0.000715821	0.00264941
CALU	-0.584765	-0.183	0.401765	-3.72895	0.000716226	0.00264945
APCDD1	1.59655	1.45067	-0.145882	3.72823	0.000717654	0.00265327
KATNAL2	-1.09827	-0.215333	0.882941	-3.72776	0.000718595	0.0026553
SOCS5	-0.585667	-0.0606667	0.525	-3.73865	0.000720219	0.00265984
PDHA2	0.890235	0.582	-0.308235	3.72563	0.00072289	0.00266824
FLJ23342	0.587647	0.27	-0.317647	3.72428	0.000725616	0.00267683
PACSIN1	1.23424	1.816	0.581765	3.7229	0.000728409	0.00268566
RGS5	0.996667	1.18667	0.19	3.72165	0.000730956	0.00269358
CPA3	-1.62875	-1.33933	0.289412	-3.72064	0.000733012	0.00269917
HLA-DRB3	1.91458	1.01333	-0.90125	3.73215	0.000733276	0.00269917
MSR1	1.5125	0.81	-0.7025	3.73178	0.000734039	0.00270051
UBE2A	-0.414941	-0.432	-0.0170588	-3.71911	0.000736147	0.00270597
SPI1	0.81702	0.124667	-0.692353	3.71885	0.000736678	0.00270597
MSH4	0.846588	0.236	-0.610588	3.71882	0.000736731	0.00270597
TGFB1	0.575353	0.228	-0.347353	3.7183	0.000737806	0.00270844
LCN2	-1.81435	-3.212	-1.39765	-3.7171	0.000740274	0.00271602
LTF	-1.62467	-3.83467	-2.21	-3.72795	0.000741839	0.00271804
ZNF532	1.41561	2.01267	0.597059	3.71628	0.00074197	0.00271804
AASDHPPT	-1.258	-0.688	0.57	-3.71625	0.000742034	0.00271804
PCNA	-1.02233	-1.24733	-0.225	-3.72734	0.000743098	0.00272045
NKAP	-0.686686	0.0106667	0.697353	-3.71528	0.000744034	0.00272101
OR10H1	-0.470235	-0.482	-0.0117647	-3.71527	0.000744058	0.00272101
USP7	0.608588	0.768	0.159412	3.71452	0.000745616	0.00272523
MAPK1	-0.592196	-0.863667	-0.271471	-3.71379	0.000747135	0.00272785
PPT1	-0.65902	-0.216667	0.442353	-3.71379	0.000747145	0.00272785
UGCG	-1.26078	-1.99667	-0.735882	-3.71324	0.000748295	0.00273057
HSPA4L	-1.7269	-1.03867	0.688235	-3.71285	0.000749091	0.00273199
DEPDC1B	-1.48157	-1.47333	0.00823529	-3.71056	0.000753899	0.00274804
TSPYL2	0.971765	0.53	-0.441765	3.71009	0.000754873	0.0027501
IGFBP1	2.45521	2.55333	0.098125	3.721	0.000756223	0.00275178
ST3GAL4	-0.516863	-0.103333	0.413529	-3.7093	0.000756549	0.00275178
C21orf91	-0.673412	-0.495667	0.177745	-3.70911	0.000756953	0.00275178
ST8SIA2	0.533412	0.234	-0.299412	3.7091	0.000756969	0.00275178
NKIRAS1	-1.02278	-0.598667	0.424118	-3.70883	0.00075753	0.00275234
MGP	1.1371	0.955333	-0.181765	3.70592	0.000763704	0.00277327
FLJ30277	0.606627	0.171333	-0.435294	3.70534	0.000764923	0.0027762
GSN	-1.3549	-0.811667	0.543235	-3.70497	0.000765716	0.00277758
PIGB	-0.652275	-0.609333	0.0429412	-3.70447	0.000766792	0.00277999
PTGER4	-0.954373	-0.509667	0.444706	-3.70358	0.000768693	0.00278538
KIAA0830	1.43027	2.29733	0.867059	3.70327	0.000769343	0.00278623
FLJ10379	-0.595843	-0.224667	0.371176	-3.70293	0.000770087	0.00278743
PLEKHA5	1.24592	1.99533	0.749412	3.70272	0.000770528	0.00278753
PMS2	-1.06965	-0.312	0.757647	-3.70196	0.000772169	0.00279109
LZTR1	1.13183	1.13933	0.0075	3.71336	0.000772342	0.00279109
UPP1	-0.766875	-0.7	0.066875	-3.71315	0.000772795	0.00279123
HN1	-0.565333	-0.755333	-0.19	-3.70093	0.000774375	0.00279544
SLC12A4	0.815373	1.27067	0.455294	3.70062	0.000775052	0.00279544
PLVAP	0.711922	0.461333	-0.250588	3.70044	0.000775434	0.00279544
NFX1	0.775583	0.249333	-0.52625	3.71183	0.000775622	0.00279544
PTCH	0.762235	0.424	-0.338235	3.69943	0.000777623	0.00280115
HBEGF	1.54271	1.988	0.445294	3.69898	0.00077859	0.00280314
PPFIA4	0.777333	0.347333	-0.43	3.70935	0.00078095	0.00281013
PRKCQ	0.803176	0.522	-0.281176	3.69673	0.000783471	0.0028177
SCOC	-1.04655	-0.180667	0.865882	-3.69564	0.000785857	0.00282477
OCIAD2	0.941569	1.51333	0.571765	3.69544	0.00078629	0.00282482
LAIR1	-0.847451	-0.793333	0.0541176	-3.69488	0.000787523	0.00282774
RPS6	0.692185	0.365714	-0.326471	3.70492	0.000790548	0.00283708
PIK3R1	1.18584	0.936429	-0.249412	3.70241	0.000796047	0.0028553
ZDHHC2	-1.17231	-0.724667	0.447647	-3.69046	0.000797272	0.00285674
CDKN1A	1.41894	1.006	-0.412941	3.69044	0.000797299	0.00285674
TRIM17	0.724039	0.389333	-0.334706	3.68947	0.000799453	0.00286294
ANXA4	-0.892863	-1.36933	-0.476471	-3.68927	0.000799896	0.002863
SP140	1.04704	0.502667	-0.544375	3.70033	0.000800623	0.00286408
POLR3B	-0.669922	0.200667	0.870588	-3.68651	0.000806068	0.00288203
FGFR2	-0.890824	-0.132	0.758824	-3.68566	0.000807968	0.00288583
LOC286073	0.425125	0.062	-0.363125	3.69701	0.000807989	0.00288583
ARVCF	1.56446	2.07133	0.506875	3.69634	0.000809468	0.00288958
GTF2E1	-0.86949	-1.03067	-0.161176	-3.68442	0.000810761	0.00289138
PCANAP6	-1.31733	-0.447333	0.87	-3.68439	0.000810831	0.00289138
HSPA1L	-0.722706	-0.938	-0.215294	-3.68395	0.000811812	0.00289335
FBXL4	-0.829131	-0.661778	0.167353	-3.68219	0.000815799	0.00290602
KLHL12	-0.477333	-0.327333	0.15	-3.68145	0.000817475	0.00291045
CA11	0.951137	1.31467	0.363529	3.68122	0.000818011	0.00291082
ZNF222	-0.534275	-0.241333	0.292941	-3.68028	0.000820151	0.00291689
DDEFL1	1.31804	0.823333	-0.494706	3.6787	0.000823743	0.00292812
LOC283551	0.454157	0.0753333	-0.378824	3.67824	0.000824809	0.00293036
MGC35521	0.497948	0.664222	0.166275	3.67754	0.000826403	0.00293448
STAU2	-0.658059	-0.626	0.0320588	-3.67688	0.00082792	0.00293831
CSPG2	1.57204	1.10233	-0.469706	3.67605	0.000829844	0.00294359
SFRS7	-0.703706	-0.144	0.559706	-3.67485	0.000832601	0.00295181
NR1D1	1.47063	1.64533	0.174706	3.67389	0.000834818	0.00295811
C14orf143	-0.748784	0.135333	0.884118	-3.67356	0.00083559	0.00295929
NOP5/NOP58	0.881098	0.779333	-0.101765	3.67317	0.000836504	0.00296097
SCHIP1	-1.27902	-0.556667	0.722353	-3.67271	0.000837575	0.0029632
C20orf4	-0.483647	-0.161	0.322647	-3.67042	0.000842894	0.00298046
MAPK9	-0.542569	0.0906667	0.633235	-3.6702	0.000843429	0.00298078
CHKB	0.738863	0.605333	-0.133529	3.66992	0.000844076	0.00298151
HLA-DRB4	1.79569	1.04333	-0.752353	3.66925	0.000845643	0.00298547
FLJ10891	-0.814314	-0.676667	0.137647	-3.66658	0.000851948	0.00300616
ELN	1.26043	1.03867	-0.221765	3.66494	0.000855814	0.00301822
GAS	1.791	0.786	-1.005	3.67553	0.000857217	0.00302158
ZNF307	-0.666275	-0.633333	0.0329412	-3.66392	0.000858235	0.00302359
RNF151	0.562824	-0.006	-0.568824	3.66357	0.000859077	0.00302497
PDXK	-0.585667	-1.19067	-0.605	-3.66316	0.000860058	0.00302684
MYLK	1.49655	2.61067	1.11412	3.66271	0.000861127	0.00302902
ARHGAP11A	-2.19732	-0.608571	1.58875	-3.68559	0.000861686	0.0030294
HSF1	0.565059	0.418	-0.147059	3.6619	0.000863064	0.00303267
ARMCX1	-1.10254	0.0493333	1.15187	-3.67231	0.000864847	0.00303735
TXK	0.789608	0.616667	-0.172941	3.66062	0.000866139	0.00303965
FLJ21156	0.593866	0.788571	0.194706	3.67166	0.000866406	0.00303965
NLGN4X	1.81114	0.654667	-1.15647	3.65713	0.000874561	0.00306666
C20orf3	-0.459569	-0.991333	-0.531765	-3.65691	0.000875102	0.00306696
SFRS9	-0.52601	-1.05538	-0.529375	-3.6903	0.000880756	0.00308517
TRPM5	0.670588	0.26	-0.410588	3.65437	0.000881273	0.00308538
HLA-DRB6	1.74745	0.943333	-0.804118	3.65367	0.000882982	0.00308975
DNAJC5B	0.562471	0.456	-0.106471	3.65292	0.000884834	0.00309462
C14orf130	-0.625176	-0.694	-0.0688235	-3.65168	0.000887878	0.00310366
GRP58	-0.51075	-0.532	-0.02125	-3.66222	0.000889183	0.00310661
SIX6	0.905333	0.645333	-0.26	3.65087	0.000889858	0.00310736
PRO2266	1.63346	1.39533	-0.238125	3.66113	0.000891845	0.00311268
INSIG2	-1.07275	-0.933333	0.139412	-3.64969	0.000892783	0.00311434
LOC201191	1.4415	2.424	0.9825	3.66019	0.000894153	0.00311605
GNG3	0.785176	0.284	-0.501176	3.64912	0.000894199	0.00311605
LY6G6C	0.50302	-0.229333	-0.732353	3.64709	0.000899242	0.003132
FLJ10521	1.71039	1.34333	-0.367059	3.64671	0.000900187	0.00313367
RUTBC1	0.820833	1.14083	0.32	3.68004	0.00090549	0.0031505
ACADL	1.60879	1.06067	-0.548125	3.65538	0.00090606	0.00315086
C11orf9	0.884363	0.590833	-0.293529	3.67961	0.000906552	0.00315094
ZNFN1A5	0.660569	0.575667	-0.084902	3.64361	0.000907953	0.00315246
C6orf64	-0.951176	0.37	1.32118	-3.64321	0.000908944	0.00315246
PKN2	-0.830314	-0.862667	-0.0323529	-3.64317	0.00090904	0.00315246
CACNB2	-0.837708	-0.0133333	0.824375	-3.65411	0.000909228	0.00315246
STAT5B	-0.523686	-0.256333	0.267353	-3.64306	0.000909329	0.00315246
BCL10	-0.531725	-0.814667	-0.282941	-3.64246	0.000910831	0.00315424
PRDM15	1.0451	1.30333	0.258235	3.6424	0.000910994	0.00315424
RPL32	0.770583	0.759333	-0.01125	3.6533	0.000911249	0.00315424
DHX30	0.741583	1.11533	0.37375	3.65286	0.000912365	0.00315648
SSB1	-1.76733	0.172667	1.94	-3.64073	0.000915226	0.0031643
SRPRB	-0.711078	-0.0366667	0.674412	-3.64046	0.000915903	0.0031643
RRM2B	-0.755529	-0.702	0.0535294	-3.64041	0.000916037	0.0031643
FASTK	0.565373	-0.0293333	-0.594706	3.63881	0.000920089	0.00317667
SEPN1	0.556244	0.0515385	-0.504706	3.65975	0.000924551	0.00319044
HLA-DPB1	2.23279	1.57467	-0.658125	3.647	0.000927144	0.00319775
ANP32C	0.928157	-0.210667	-1.13882	3.63584	0.000927687	0.00319798
ORMDL2	-0.497917	-0.876667	-0.37875	-3.64565	0.000930586	0.00320634
XRCC4	-0.855843	-0.784667	0.0711765	-3.63398	0.000932461	0.00321115
DPEP3	0.896588	0.276	-0.620588	3.63326	0.000934344	0.00321599
GABBR1	0.362471	0.116	-0.246471	3.63286	0.00093536	0.00321718
HNRPH1	0.99916	1.58857	0.589412	3.64368	0.000935645	0.00321718
KIAA0427	1.081	0.956	-0.125	3.64297	0.000937458	0.00322177
KAT3	-0.57349	-0.284667	0.288824	-3.63124	0.000939568	0.00322737
KIAA1171	-0.835412	-0.111	0.724412	-3.62932	0.000944575	0.00324138
NDUFC1	-0.435958	-0.665333	-0.229375	-3.6402	0.00094461	0.00324138
RASSF2	-0.862745	-1.27333	-0.410588	-3.62901	0.00094539	0.00324241
ENO1	-0.44248	-0.714833	-0.272353	-3.62857	0.000946523	0.00324464
GTF3C1	0.565216	-0.0606667	-0.625882	3.62811	0.000947744	0.00324717
GENX-3414	-0.738588	-0.848	-0.109412	-3.62767	0.000948886	0.00324943
FAM31C	0.622667	0.0726667	-0.55	3.62727	0.000949945	0.00325141
MGC2714	-0.91902	0.00333333	0.922353	-3.62703	0.000950585	0.00325194
GALNT1	-0.458706	-0.864	-0.405294	-3.62654	0.000951873	0.00325246
CKIP-1	1.56217	0.624667	-0.9375	3.63734	0.000952051	0.00325246
SEMA4C	1.37416	2.61357	1.23941	3.63729	0.000952184	0.00325246
C9orf102	0.614608	0.301667	-0.312941	3.62353	0.000959803	0.00327682
TMEM16E	-0.909412	-0.005	0.904412	-3.62289	0.000961524	0.00328103
CPA5	0.797059	0.31	-0.487059	3.65637	0.000965187	0.00329186
FLJ35725	0.509529	0.086	-0.423529	3.61993	0.000969402	0.00330456
MGC29875	-1.06953	-0.036	1.03353	-3.61904	0.000971798	0.00331105
PCYOX1	-0.714417	-0.930667	-0.21625	-3.62837	0.000975784	0.00332134
CLDN10	-1.39613	-0.898	0.498125	-3.62823	0.000976141	0.00332134
ZNF621	0.757292	0.416667	-0.340625	3.62806	0.000976602	0.00332134
CXXC1	0.553739	0.557857	0.00411765	3.62799	0.000976791	0.00332134
FOXP4	1.20958	0.743333	-0.46625	3.6277	0.000977553	0.00332225
FNTA	-0.458275	-0.475333	-0.0170588	-3.61658	0.000978431	0.00332356
KIAA0100	-0.480275	-0.317333	0.162941	-3.616	0.000980007	0.00332723
NOTCH4	1.06251	0.661333	-0.401176	3.61576	0.000980649	0.00332774
EPHA1	0.664745	0.145333	-0.519412	3.61443	0.000984247	0.00333826
DIP13B	-0.856208	-0.519333	0.336875	-3.625	0.00098483	0.00333856
HIPK3	-0.530902	-0.557667	-0.0267647	-3.61348	0.000986851	0.00334373
EFHC1	0.791292	1.21067	0.419375	3.62288	0.000990576	0.00335466
ATP6V1A	-0.60949	-0.530667	0.0788235	-3.61017	0.000995914	0.00337104
LOC54499	-0.703375	-0.874	-0.170625	-3.61916	0.00100071	0.00338336
KRT15	-1.06447	-1.138	-0.0735294	-3.60832	0.001001	0.00338336
MLYCD	-0.907804	-0.721333	0.186471	-3.6083	0.00100106	0.00338336
LIMK2	-1.26445	-1.00857	0.255882	-3.61854	0.00100241	0.00338375
CACNB1	0.907373	0.662667	-0.244706	3.60777	0.00100251	0.00338375
C6orf115	-0.519569	-0.581333	-0.0617647	-3.60771	0.00100268	0.00338375
OTOF	0.496	-0.154	-0.65	3.6051	0.00100995	0.00340594
FBXL5	-0.628375	-0.764	-0.135625	-3.61569	0.00101027	0.00340594
C1orf8	-0.512196	-0.528667	-0.0164706	-3.60467	0.00101115	0.00340608
FAM20C	0.838412	0.434	-0.404412	3.6046	0.00101132	0.00340608
[truncated: 12,915 more rows]

## Sheet: ImatinibResist_vs_Blast
Gene	logFC_ChronicImatinibInsensitive_vs_BlastCrisis	AveExpr_ChronicImatinibInsensitive	AveExpr_BlastCrisis	t_Stat	PValue	QValue_Story
HABP4	2.03605	2.25533	0.219286	11.4301	8.94957e-15	4.67371e-11
ARMC1	-1.24269	-1.01733	0.225357	-10.2928	2.65015e-13	5.94152e-10
SPOCD1	2.8166	2.98267	0.166071	10.1095	4.64601e-13	5.94152e-10
CES1	2.79583	0.433333	-2.3625	10.0581	5.44318e-13	5.94152e-10
SPOCK2	2.69721	3.034	0.336786	10.0438	5.68863e-13	5.94152e-10
CD5	2.4527	2.63467	0.181964	9.93362	7.99648e-13	6.90883e-10
ZNF265	-0.946429	-1.04	-0.0935714	-9.88628	9.26068e-13	6.90883e-10
FCN2	1.43458	-0.78	-2.21458	9.75463	1.39491e-12	7.5333e-10
EDG8	3.58895	2.77467	-0.814286	9.74701	1.42849e-12	7.5333e-10
APEX1	-0.849643	-0.542857	0.306786	-9.82314	1.44253e-12	7.5333e-10
LOC150271	1.85343	1.477	-0.376429	9.63167	2.04906e-12	9.611e-10
XBP1	-1.32038	-0.754667	0.565714	-9.60778	2.20846e-12	9.611e-10
CNOT7	-1.14	-0.32	0.82	-9.56613	2.51711e-12	1.00789e-09
ZFP67	1.91704	1.164	-0.753036	9.53706	2.75803e-12	1.00789e-09
BTBD3	-1.18736	-1.042	0.145357	-9.52166	2.89498e-12	1.00789e-09
SLC16A6	1.39567	-0.329333	-1.725	9.3995	4.25655e-12	1.3893e-09
TCEAL1	-1.24529	-0.636	0.609286	-9.37294	4.6298e-12	1.42224e-09
BCL11B	2.86883	3.19133	0.3225	9.29459	5.93533e-12	1.722e-09
AGPS	-1.01904	-1.026	-0.00696429	-9.2127	7.70093e-12	2.11665e-09
FAM50A	1.07864	0.664	-0.414643	9.16596	8.93846e-12	2.33395e-09
UBASH3A	2.1285	2.046	-0.0825	9.1456	9.53837e-12	2.372e-09
KLRB1	3.16452	2.99667	-0.167857	9.12835	1.00786e-11	2.37899e-09
LYPLA1	-1.37033	-0.755333	0.615	-9.11045	1.0672e-11	2.37899e-09
CTSH	2.44367	-0.111333	-2.555	9.10008	1.10319e-11	2.37899e-09
SLC26A11	3.00571	2.81	-0.195714	9.09013	1.13887e-11	2.37899e-09
DC2	-1.11179	-0.564286	0.5475	-9.09752	1.37486e-11	2.7615e-09
KIAA1718	1.5284	0.0373333	-1.49107	8.96536	1.69905e-11	3.19064e-09
CD3Z	3.17302	2.70231	-0.470714	9.08702	1.76501e-11	3.19064e-09
GAK	0.90819	-0.0846667	-0.992857	8.95231	1.77181e-11	3.19064e-09
RUNX3	1.89426	2.33533	0.441071	8.9281	1.91526e-11	3.33401e-09
HIRIP5	-1.18267	-0.832667	0.35	-8.90599	2.05658e-11	3.46453e-09
ARHGEF1	1.37869	0.563333	-0.815357	8.85544	2.42043e-11	3.95005e-09
DNM2	1.02464	0.38	-0.644643	8.86391	2.8792e-11	4.49706e-09
CD28	2.2201	2.21867	-0.00142857	8.79438	2.94789e-11	4.49706e-09
GZMK	3.44602	2.82067	-0.625357	8.7789	3.09923e-11	4.49706e-09
FLJ10036	-1.0856	-0.756667	0.328929	-8.76889	3.20117e-11	4.49706e-09
TCF7	3.11552	3.09267	-0.0228571	8.76753	3.21533e-11	4.49706e-09
MAPK7	1.10907	0.478	-0.631071	8.75323	3.36758e-11	4.49706e-09
IL2RB	2.62576	1.98933	-0.636429	8.74655	3.44124e-11	4.49706e-09
DUSP2	2.40786	2.53	0.122143	8.743	3.481e-11	4.49706e-09
MTHFD1L	-1.79067	-0.400667	1.39	-8.73863	3.53064e-11	4.49706e-09
FCN1	2.11848	-1.38867	-3.50714	8.71944	3.75708e-11	4.6363e-09
DNAJA5	-0.867952	-0.303667	0.564286	-8.71451	3.81751e-11	4.6363e-09
CORO7	1.09917	0.211667	-0.8875	8.66754	4.44573e-11	5.27655e-09
RNP24	-0.936571	-0.708	0.228571	-8.65006	4.70545e-11	5.39486e-09
BLR1	1.57617	0.818667	-0.7575	8.64139	4.83978e-11	5.39486e-09
EEIG1	1.82795	2.23867	0.410714	8.63745	4.90224e-11	5.39486e-09
C14orf9	1.329	1.274	-0.055	8.63322	4.97005e-11	5.39486e-09
GNLY	2.30024	1.93667	-0.363571	8.62758	5.06193e-11	5.39486e-09
HLA-C	1.42942	0.270667	-1.15875	8.58691	5.77782e-11	5.96291e-09
LOC284422	-2.16964	-1.98	0.189643	-8.5845	5.82329e-11	5.96291e-09
GALNT1	-0.825852	-0.864	-0.0381481	-8.62828	6.106e-11	6.13215e-09
CLEC10A	3.54374	2.59267	-0.951071	8.55143	6.48534e-11	6.39023e-09
PCNT2	1.49929	2.23571	0.736429	8.58253	7.07061e-11	6.8379e-09
HSBP1	-1.14326	-1.45933	-0.316071	-8.50582	7.52534e-11	6.94502e-09
PTCRA	3.09776	2.63133	-0.466429	8.50006	7.66794e-11	6.94502e-09
FLJ31528	0.676643	0.132	-0.544643	8.49435	7.81223e-11	6.94502e-09
TCF12	-1.183	-0.498	0.685	-8.49309	7.84455e-11	6.94502e-09
ITGAM	2.16438	-1.46133	-3.62571	8.49302	7.84632e-11	6.94502e-09
KIAA1833	1.16179	0.45	-0.711786	8.48135	8.15095e-11	7.09441e-09
DENR	-1.01205	-0.261333	0.750714	-8.47199	8.40401e-11	7.19476e-09
P2RY10	1.3485	0.676	-0.6725	8.4545	8.8983e-11	7.49506e-09
KSP37	3.77762	2.78333	-0.994286	8.42797	9.70465e-11	8.0445e-09
LOC338799	2.13067	2.72067	0.59	8.39252	1.08983e-10	8.89279e-09
TNK2	1.16331	0.548667	-0.614643	8.37625	1.14947e-10	9.23515e-09
RXRA	1.6246	0.130667	-1.49393	8.36527	1.1916e-10	9.39504e-09
CCL5	2.74683	2.50933	-0.2375	8.36176	1.20535e-10	9.39504e-09
COPS5	-1.03919	-0.551333	0.487857	-8.31407	1.40943e-10	1.0727e-08
CLIC1	-0.829238	-0.890667	-0.0614286	-8.31237	1.41731e-10	1.0727e-08
KATNAL2	-1.80837	-0.215333	1.59304	-8.2819	1.56649e-10	1.16866e-08
ETV6	-1.1621	-0.645667	0.516429	-8.27266	1.61478e-10	1.18772e-08
HK3	1.60835	-0.794333	-2.40268	8.25449	1.71413e-10	1.22508e-08
C2orf29	-1.17421	-0.396	0.778214	-8.25192	1.72868e-10	1.22508e-08
SMARCE1	-1.1039	-0.0453333	1.05857	-8.25064	1.73595e-10	1.22508e-08
FLJ10404	1.59786	1.585	-0.0128571	8.2824	1.86077e-10	1.29566e-08
CCNB1IP1	-1.10756	-0.221667	0.885893	-8.22008	1.91955e-10	1.319e-08
ABCA7	1.44607	-0.405714	-1.85179	8.24514	2.0996e-10	1.42398e-08
SMAD4	-1.34643	-0.95	0.396429	-8.168	2.27876e-10	1.52568e-08
TUBGCP6	0.836143	0.714	-0.122143	8.16306	2.31618e-10	1.5311e-08
NXT2	-1.37538	-0.984667	0.390714	-8.15775	2.3571e-10	1.53868e-08
DKFZp586C1924	-1.16455	-0.531333	0.633214	-8.13996	2.49952e-10	1.6115e-08
UPK3A	2.0556	1.26	-0.7956	8.3258	2.81924e-10	1.79547e-08
HDAC2	-0.820238	-0.466667	0.353571	-8.09262	2.92226e-10	1.83866e-08
LOC129293	2.22117	2.44867	0.2275	8.07766	3.07023e-10	1.90876e-08
HA-1	1.52433	0.892667	-0.631667	8.28437	3.20488e-10	1.95469e-08
PLCL4	2.48583	3.07333	0.5875	8.06335	3.21898e-10	1.95469e-08
CCR7	3.02164	2.352	-0.669643	8.01762	3.74455e-10	2.24213e-08
FGF9	1.58986	1.372	-0.217857	8.00889	3.85441e-10	2.24213e-08
ARRDC2	1.66386	2.116	0.452143	8.00885	3.85487e-10	2.24213e-08
CAMTA2	1.43048	0.523333	-0.907143	8.00813	3.86405e-10	2.24213e-08
MGC13186	-1.50381	-0.376667	1.12714	-7.99387	4.05091e-10	2.31594e-08
PPFIBP2	1.44276	0.251333	-1.19143	7.99075	4.09302e-10	2.31594e-08
TMPRSS5	1.741	2.336	0.595	7.98775	4.13383e-10	2.31594e-08
HNRPC	-0.787524	-0.404667	0.382857	-7.98479	4.17463e-10	2.31594e-08
GATA3	2.69438	3.13867	0.444286	7.98203	4.21299e-10	2.31594e-08
DKFZP434C171	1.9069	1.77333	-0.133571	7.95647	4.5854e-10	2.4889e-08
EIF2AK4	-0.808262	-0.279333	0.528929	-7.95401	4.62296e-10	2.4889e-08
LPPR2	1.1551	-0.321333	-1.47643	7.93722	4.88759e-10	2.60452e-08
PITPNB	-0.872381	-0.506667	0.365714	-7.92868	5.02795e-10	2.65226e-08
SIRPB2	2.67229	1.758	-0.914286	7.92034	5.16903e-10	2.69941e-08
FAM31C	1.09552	0.0726667	-1.02286	7.91604	5.24332e-10	2.71109e-08
TATDN1	-1.30352	-0.130667	1.17286	-7.90535	5.43272e-10	2.78148e-08
FLJ20580	-0.64569	-0.475333	0.170357	-7.89489	5.62473e-10	2.85183e-08
NMI	-1.06764	-1.258	-0.190357	-7.88238	5.86317e-10	2.94414e-08
C18orf19	-1.29429	-0.08	1.21429	-7.87633	5.98225e-10	2.95523e-08
PTGDS	0.968238	0.584667	-0.383571	7.87552	5.99842e-10	2.95523e-08
LRCH4	1.76876	1.13733	-0.631429	7.85525	6.41628e-10	3.10614e-08
PDGFB	2.2217	1.47467	-0.747037	7.90205	6.4237e-10	3.10614e-08
ABCC3	1.83586	1.96133	0.125476	7.82492	7.09714e-10	3.40029e-08
SCHIP1	-2.67738	-0.556667	2.12071	-7.80349	7.62163e-10	3.61839e-08
ZGPAT	0.950881	0.322667	-0.628214	7.77029	8.5122e-10	4.00478e-08
TGFBI	3.37252	1.42467	-1.94786	7.76	8.80899e-10	4.1074e-08
C14orf142	-1.30145	-0.694667	0.606786	-7.72803	9.79952e-10	4.52883e-08
NDST2	1.06171	0.701	-0.360714	7.71595	1.02021e-09	4.67354e-08
GTF2H4	-0.855905	-0.117333	0.738571	-7.70728	1.05013e-09	4.76878e-08
CRY2	1.42419	1.51133	0.0871429	7.7042	1.061e-09	4.77659e-08
PI4KII	2.32762	2.48429	0.156667	7.77931	1.12231e-09	4.96933e-08
SLC15A3	2.10398	0.109333	-1.99464	7.68721	1.12285e-09	4.96933e-08
VDAC2	-1.303	0.182	1.485	-7.68414	1.13444e-09	4.97843e-08
GZMA	2.61374	2.47267	-0.141071	7.68062	1.14783e-09	4.99523e-08
MCTS1	-1.04217	-0.414667	0.6275	-7.67453	1.17141e-09	5.05572e-08
GCL	-1.04805	-1.63733	-0.589286	-7.66988	1.18971e-09	5.07951e-08
KIAA0913	0.872393	0.219	-0.653393	7.66821	1.19638e-09	5.07951e-08
FLJ22555	-0.854167	-0.496667	0.3575	-7.63888	1.31949e-09	5.55703e-08
FOXA3	0.787595	-0.0713333	-0.858929	7.62923	1.36272e-09	5.69318e-08
DNMT3A	-1.25076	-0.239333	1.01143	-7.625	1.38211e-09	5.71084e-08
BTBD1	-1.08226	-0.273333	0.808929	-7.62355	1.38881e-09	5.71084e-08
RORA	1.19429	1.415	0.220714	7.61601	1.42427e-09	5.81089e-08
PRKCI	-0.747167	-0.414667	0.3325	-7.59999	1.50263e-09	6.07174e-08
PRDM1	1.6794	1.69333	0.0139286	7.5964	1.52079e-09	6.07174e-08
CDK6	-1.44307	-0.215833	1.22723	-7.59508	1.52748e-09	6.07174e-08
SIRT7	1.05833	0.243333	-0.815	7.59367	1.53472e-09	6.07174e-08
PRKDC	-1.6919	-0.923333	0.768571	-7.57803	1.61712e-09	6.34967e-08
IL32	1.62798	1.46333	-0.164643	7.57203	1.64992e-09	6.4301e-08
TP53I5	1.19833	1.13333	-0.065	7.5656	1.68577e-09	6.48598e-08
TM4SF8	-2.06695	-0.742667	1.32429	-7.56501	1.6891e-09	6.48598e-08
NDUFS4	-0.927167	-0.154667	0.7725	-7.56234	1.70429e-09	6.49654e-08
LOC283663	2.19281	2.02067	-0.172143	7.54965	1.77823e-09	6.72123e-08
ATP5C1	-0.81119	-0.243333	0.567857	-7.54785	1.78897e-09	6.72123e-08
PLEKHG3	2.42555	-0.392667	-2.81821	7.54029	1.83481e-09	6.83028e-08
IARS	-1.14118	-0.526	0.615179	-7.53877	1.84416e-09	6.83028e-08
F5	1.33302	-1.62733	-2.96036	7.51595	1.99063e-09	7.32086e-08
PLSCR3	1.70557	2.292	0.586429	7.51115	2.02288e-09	7.38744e-08
RNH	1.2531	0.256667	-0.996429	7.50767	2.04656e-09	7.422e-08
ARNTL2	-0.970774	-0.201667	0.769107	-7.50415	2.07083e-09	7.45823e-08
ITR	-1.08717	-0.374667	0.7125	-7.49089	2.16496e-09	7.74383e-08
CHIC2	-1.24388	-1.88067	-0.636786	-7.47702	2.26797e-09	8.04566e-08
RPP40	-2.34817	-0.500667	1.8475	-7.47542	2.28015e-09	8.04566e-08
HSPC135	-0.831929	-0.058	0.773929	-7.47083	2.31554e-09	8.11569e-08
CHRNE	1.04679	0.58	-0.466786	7.46405	2.36877e-09	8.2469e-08
YWHAE	-0.971095	-0.194667	0.776429	-7.45469	2.4443e-09	8.43125e-08
TNNI1	0.974905	-0.0286667	-1.00357	7.4535	2.45401e-09	8.43125e-08
PHLDA3	-1.60419	-1.22133	0.382857	-7.4368	2.5954e-09	8.85877e-08
FLJ10276	1.1396	0.800667	-0.338929	7.42539	2.69673e-09	9.14484e-08
NELL2	1.75767	1.53267	-0.225	7.4198	2.74777e-09	9.25783e-08
JAGN1	-0.779262	-0.605333	0.173929	-7.41406	2.80117e-09	9.37722e-08
HSA9761	-0.715881	-0.182667	0.533214	-7.40552	2.88265e-09	9.58854e-08
NIPSNAP3A	-1.30081	-0.508667	0.792143	-7.39491	2.98722e-09	9.87347e-08
TYK2	0.976738	0.0706667	-0.906071	7.36833	3.26607e-09	1.07272e-07
SEC24C	0.860286	0.536	-0.324286	7.36546	3.2977e-09	1.07578e-07
RHOT2	1.30669	1.29133	-0.0153571	7.36316	3.32332e-09	1.07578e-07
TRAF1	1.59414	1.362	-0.232143	7.35898	3.37033e-09	1.07578e-07
SLC11A1	1.11971	-0.696	-1.81571	7.35733	3.38903e-09	1.07578e-07
TNFRSF14	1.53981	1.48267	-0.0571429	7.355	3.41561e-09	1.07578e-07
DFNB31	1.16583	1.31333	0.1475	7.35476	3.41841e-09	1.07578e-07
KLRK1	2.21498	2.00533	-0.209643	7.35466	3.41959e-09	1.07578e-07
ACTR2	-1.22652	-1.64867	-0.422143	-7.35238	3.44588e-09	1.07757e-07
NME1	-1.62429	-0.34	1.28429	-7.34187	3.56975e-09	1.10966e-07
C10orf7	-0.704119	-0.467333	0.236786	-7.33505	3.65251e-09	1.12866e-07
CD3G	2.26083	2.18333	-0.0775	7.33115	3.70072e-09	1.13683e-07
TMEM40	2.74086	2.478	-0.262857	7.32311	3.80204e-09	1.16113e-07
PPP1R9B	0.678381	0.212667	-0.465714	7.3123	3.94276e-09	1.1971e-07
CDH23	0.918214	0.345	-0.573214	7.30927	3.98311e-09	1.20236e-07
INM01	1.99536	2.19	0.194643	7.3009	4.09692e-09	1.22961e-07
KLRD1	2.44851	2.19833	-0.250179	7.27826	4.42112e-09	1.31933e-07
DKFZP566M1046	1.30248	-0.174667	-1.47714	7.2648	4.62588e-09	1.37259e-07
LOC202134	1.54257	1.514	-0.0285714	7.25573	4.76931e-09	1.40715e-07
LDHA	-0.888643	-0.804	0.0846429	-7.24524	4.94073e-09	1.44954e-07
MGC17330	1.89898	2.39933	0.500357	7.2389	5.04728e-09	1.47077e-07
FLJ10521	2.73262	1.34333	-1.38929	7.2376	5.06942e-09	1.47077e-07
ZDHHC7	1.22226	0.573333	-0.648929	7.23355	5.13897e-09	1.47703e-07
SUPT3H	-1.65833	-0.0433333	1.615	-7.23306	5.14754e-09	1.47703e-07
SYNGR3	1.40429	1.57	0.165714	7.2307	5.18854e-09	1.48065e-07
HSPC132	-1.19448	-0.207333	0.987143	-7.22369	5.3124e-09	1.50375e-07
ELMO3	1.4194	0.953333	-0.466071	7.22288	5.32706e-09	1.50375e-07
PSCD1	1.23381	0.516667	-0.717143	7.20663	5.62671e-09	1.5798e-07
SUV39H2	-1.45162	-0.547333	0.904286	-7.19532	5.84519e-09	1.63236e-07
AGER	1.12443	0.193	-0.931429	7.19046	5.94161e-09	1.65046e-07
FCHSD1	1.08688	0.748667	-0.338214	7.1865	6.02143e-09	1.66379e-07
MGC40042	1.61588	2.03267	0.416786	7.17852	6.18567e-09	1.70017e-07
WDR36	-0.926369	-0.333333	0.593036	-7.17175	6.32838e-09	1.72977e-07
SYNCRIP	-0.776571	0.0253333	0.801905	-7.17029	6.3596e-09	1.72977e-07
GOLPH3	-1.11162	-0.857333	0.254286	-7.16368	6.50286e-09	1.75957e-07
MYO5C	-2.13019	0.0126667	2.14286	-7.16099	6.56204e-09	1.75991e-07
EIF2S3	-0.850405	-0.149333	0.701071	-7.16056	6.57152e-09	1.75991e-07
CDW92	-1.44262	-1.43333	0.00928571	-7.15517	6.69206e-09	1.78305e-07
KIAA1536	0.896405	0.575333	-0.321071	7.14933	6.82505e-09	1.80925e-07
PLK2	-1.87743	-1.736	0.141429	-7.14716	6.87532e-09	1.81337e-07
SERTAD3	1.04074	0.844667	-0.196071	7.13267	7.2196e-09	1.89461e-07
SLC9A8	1.16471	0.354	-0.810714	7.13054	7.27145e-09	1.89867e-07
FYTTD1	-1.24117	-0.508667	0.7325	-7.12218	7.47935e-09	1.94324e-07
ARHGAP24	1.58926	-0.639222	-2.22848	7.1195	7.54734e-09	1.9512e-07
NRG1	1.11547	0.708476	-0.40699	7.1147	7.6706e-09	1.9733e-07
PLA2G4B	1.6075	1.23571	-0.371786	7.14844	7.75026e-09	1.98402e-07
FLJ36445	0.685762	0.359333	-0.326429	7.10133	8.02432e-09	2.04416e-07
MRPS33	-0.813238	-0.794667	0.0185714	-7.09873	8.09516e-09	2.05219e-07
C16orf44	1.1074	0.738	-0.369405	7.09306	8.25145e-09	2.07301e-07
PMM1	1.09657	-0.272	-1.36857	7.09287	8.25667e-09	2.07301e-07
CAST	1.1504	0.449333	-0.701071	7.09016	8.33259e-09	2.08206e-07
UQCRFS1	-0.731071	-0.699286	0.0317857	-7.1239	8.41029e-09	2.09147e-07
PLA2G7	2.48293	1.464	-1.01893	7.07558	8.75275e-09	2.16631e-07
ITGB2	1.48867	-0.901333	-2.39	7.06541	9.05856e-09	2.23143e-07
ASGR2	1.82695	1.00267	-0.824286	7.06196	9.16478e-09	2.24668e-07
DKFZp761I2123	0.75444	0.445333	-0.309107	7.05996	9.22662e-09	2.24668e-07
FLJ20516	-1.22733	-1.17733	0.05	-7.05923	9.24952e-09	2.24668e-07
C12orf14	-1.1643	-0.362333	0.801964	-7.04467	9.71545e-09	2.34892e-07
PDZK4	0.855262	0.611333	-0.243929	7.02774	1.02872e-08	2.46134e-07
MGC23908	-0.999167	-0.296667	0.7025	-7.02704	1.03116e-08	2.46134e-07
CYB5-M	-1.48226	-1.11333	0.368929	-7.02674	1.03218e-08	2.46134e-07
ARL7	1.86638	1.67067	-0.195714	7.0167	1.06781e-08	2.53473e-07
FLJ31978	1.88907	-1.892	-3.78107	7.01113	1.08808e-08	2.56129e-07
CIP29	-0.700667	-0.510667	0.19	-7.01093	1.08881e-08	2.56129e-07
SH3GLB2	1.04112	0.439333	-0.601786	7.00818	1.09899e-08	2.57365e-07
GLTSCR1	0.892357	0.412	-0.480357	7.00294	1.11861e-08	2.6079e-07
CST3	1.34448	0.347333	-0.997143	6.99779	1.13824e-08	2.64188e-07
CD3D	2.31757	2.514	0.196429	6.99299	1.15684e-08	2.67315e-07
SCAP1	2.00624	2.25267	0.246429	6.99128	1.16354e-08	2.6768e-07
CST4	1.67984	0.787692	-0.892143	7.05898	1.18199e-08	2.70732e-07
DEDD2	1.28298	0.433333	-0.849643	6.97366	1.23494e-08	2.81624e-07
FLJ10415	1.41195	1.36267	-0.0492857	6.96653	1.26505e-08	2.87236e-07
ARF5	1.11777	0.260769	-0.857	7.42316	1.28584e-08	2.90379e-07
MAF	2.23026	3.06133	0.831071	6.96075	1.29001e-08	2.90379e-07
RAB11A	-1.1186	-0.464667	0.653929	-6.95701	1.30641e-08	2.92809e-07
EHBP1L1	0.847286	0.518	-0.329286	6.95295	1.32447e-08	2.95587e-07
TXNRD1	-0.758095	-0.226667	0.531429	-6.94978	1.33873e-08	2.97499e-07
POLR2C	-0.701405	-0.385333	0.316071	-6.94576	1.35703e-08	3.00288e-07
LOC56902	-0.770667	-0.135667	0.635	-6.94283	1.37058e-08	3.01425e-07
C5orf5	-0.999262	-0.325333	0.673929	-6.94215	1.37371e-08	3.01425e-07
ARHGEF17	-1.42636	-0.736	0.690357	-6.94019	1.38283e-08	3.0185e-07
CNIH	-0.964643	-0.404286	0.560357	-6.97385	1.38721e-08	3.0185e-07
RGS10	1.8503	2.344	0.493704	6.96908	1.40947e-08	3.05297e-07
C9orf54	1.28148	1.52933	0.247857	6.93345	1.41474e-08	3.05297e-07
RPP30	-0.908476	-0.381333	0.527143	-6.92914	1.4355e-08	3.08502e-07
WIPI49	1.106	-0.604	-1.71	6.91586	1.50142e-08	3.21346e-07
SAMD3	2.43393	2.36	-0.0739286	6.89022	1.63744e-08	3.49028e-07
HLA-B	1.12762	0.0133333	-1.11429	6.88762	1.65193e-08	3.50684e-07
HCCA2	0.997095	0.650667	-0.346429	6.88415	1.67139e-08	3.53378e-07
LOC90624	-1.49229	-0.198	1.29429	-6.88194	1.68398e-08	3.54605e-07
CTTN	2.70843	2.962	0.253571	6.87875	1.70223e-08	3.57009e-07
EIF2AK1	-1.01295	-0.138667	0.874286	-6.87707	1.71191e-08	3.57602e-07
NET-5	2.09098	2.68133	0.590357	6.87319	1.73453e-08	3.59024e-07
SEMA4A	0.922143	-0.85	-1.77214	6.87179	1.7428e-08	3.59024e-07
TAF7	-0.844881	-0.916667	-0.0717857	-6.87124	1.74605e-08	3.59024e-07
MGC3794	-0.683571	-0.425	0.258571	-6.87121	1.74622e-08	3.59024e-07
LOC286257	0.729476	0.327333	-0.402143	6.85821	1.82471e-08	3.73628e-07
CLN3	0.664869	0.564333	-0.100536	6.85711	1.83156e-08	3.73628e-07
PERQ1	0.87531	0.450667	-0.424643	6.8552	1.84342e-08	3.74586e-07
C21orf2	0.97831	1.04867	0.0703571	6.85169	1.86544e-08	3.7759e-07
SPG7	0.698175	0.725556	0.027381	6.8495	1.87929e-08	3.78926e-07
CD40LG	2.45269	2.67733	0.224643	6.84619	1.90046e-08	3.81721e-07
C14orf35	-1.29312	-0.221333	1.07179	-6.84413	1.91379e-08	3.827e-07
IL10RA	2.16336	1.458	-0.705357	6.84317	1.92e-08	3.827e-07
RBM22	-0.710524	-0.582667	0.127857	-6.84067	1.9363e-08	3.84482e-07
GRP58	-0.784857	-0.532	0.252857	-6.83175	1.99569e-08	3.94773e-07
ZNF177	-1.47645	-0.00466667	1.47179	-6.82006	2.07621e-08	4.09153e-07
LOC57149	-1.33189	-0.631	0.700893	-6.80725	2.16827e-08	4.24522e-07
PTPNS1L2	1.14955	-0.848667	-1.99821	6.80654	2.17345e-08	4.24522e-07
TEBP	-0.738952	-0.174667	0.564286	-6.80584	2.17859e-08	4.24522e-07
B4GALT6	-1.8781	-0.566667	1.31143	-6.8033	2.19744e-08	4.26603e-07
S100A8	1.63573	-2.43538	-4.07111	6.89518	2.2886e-08	4.4179e-07
DGKA	1.44548	0.513333	-0.932143	6.79078	2.29258e-08	4.4179e-07
LOC93081	-1.45067	-0.600667	0.85	-6.78942	2.30316e-08	4.42196e-07
MGC11061	-1.05817	-1.17067	-0.1125	-6.78054	2.37346e-08	4.537e-07
MGC14560	-1.16719	-0.659333	0.507857	-6.77886	2.38698e-08	4.537e-07
RBBP8	-0.860143	-0.478	0.382143	-6.7786	2.38914e-08	4.537e-07
CDC25B	1.45219	1.41933	-0.0328571	6.77438	2.42355e-08	4.58242e-07
FLJ20641	-1.19676	-0.675333	0.521429	-6.77348	2.43094e-08	4.58242e-07
GGH	-1.70731	-1.68267	0.0246429	-6.77245	2.43938e-08	4.58242e-07
NUTF2	-0.784143	-0.352	0.432143	-6.76447	2.50622e-08	4.6911e-07
GK001	-1.12481	-0.412667	0.712143	-6.7612	2.53413e-08	4.7264e-07
NIPA2	-0.809857	-0.822	-0.0121429	-6.76012	2.54339e-08	4.72679e-07
B3GNT1	-0.741262	-0.182333	0.558929	-6.75754	2.56572e-08	4.74777e-07
CD2	1.7766	1.71267	-0.0639286	6.75672	2.57286e-08	4.74777e-07
LOC112868	2.38464	2.955	0.570357	6.78775	2.58415e-08	4.75181e-07
TCIRG1	1.37088	-0.272333	-1.64321	6.75064	2.62638e-08	4.81251e-07
CXCR3	2.75646	2.82571	0.0692593	6.81543	2.63961e-08	4.81984e-07
KIF21A	1.60978	1.58644	-0.0233333	6.74325	2.69296e-08	4.90013e-07
MLL4	0.860429	1.064	0.203571	6.73551	2.76455e-08	5.01292e-07
SOCS5	-1.02495	-0.0606667	0.964286	-6.73397	2.77897e-08	5.02164e-07
MGC5987	-0.800429	-0.534	0.266429	-6.72007	2.91297e-08	5.24564e-07
STX4A	0.7825	0.575	-0.2075	6.71081	3.00578e-08	5.38616e-07
LILRB2	1.99588	-0.117333	-2.11321	6.71024	3.01164e-08	5.38616e-07
ACADM	-1.43052	-0.412667	1.01786	-6.70702	3.04472e-08	5.42674e-07
CRTAM	1.95321	2.18	0.226786	6.70537	3.06173e-08	5.4385e-07
OATL1	0.845583	1.06933	0.22375	6.70404	3.07561e-08	5.44464e-07
MGC29649	-1.10067	-0.960667	0.14	-6.69444	3.17724e-08	5.60555e-07
PTD012	-0.814262	-0.915333	-0.101071	-6.69011	3.22427e-08	5.65728e-07
DUSP8	1.8696	2.44067	0.571071	6.68974	3.22823e-08	5.65728e-07
ITGAL	1.29879	0.372	-0.926786	6.67902	3.34768e-08	5.84699e-07
TUBA3	-1.02155	-1.39333	-0.371786	-6.67612	3.3808e-08	5.88515e-07
C14orf109	-0.9085	-0.866	0.0425	-6.66267	3.53844e-08	6.1391e-07
PSMA6	-1.34626	-0.177333	1.16893	-6.65297	3.65668e-08	6.30895e-07
NPEPL1	1.09781	0.740667	-0.357143	6.65244	3.66332e-08	6.30895e-07
MAP3K14	1.72326	2.294	0.570741	6.68214	3.68031e-08	6.30895e-07
GNAZ	2.77829	3.344	0.565714	6.65072	3.68466e-08	6.30895e-07
PIGF	-0.968714	-0.518	0.450714	-6.64624	3.74114e-08	6.3438e-07
TNFRSF1B	1.77083	0.583333	-1.1875	6.64604	3.74369e-08	6.3438e-07
DRG1	-0.842692	-0.207692	0.635	-6.70962	3.74541e-08	6.3438e-07
ANAPC7	-0.882214	-0.394	0.488214	-6.64526	3.7536e-08	6.3438e-07
ARHGAP15	-0.875286	-0.936	-0.0607143	-6.63977	3.82407e-08	6.42924e-07
PTPN18	1.35615	0.831333	-0.524815	6.67033	3.82878e-08	6.42924e-07
NEK4	-1.1896	-1.20067	-0.0110714	-6.63782	3.84941e-08	6.44317e-07
FYN	0.657381	0.526667	-0.130714	6.6329	3.9141e-08	6.51732e-07
RNPEPL1	1.07002	0.0846667	-0.985357	6.63256	3.91867e-08	6.51732e-07
ZC3HDC8	-0.713405	-0.387333	0.326071	-6.62392	4.03519e-08	6.6898e-07
DKFZp761A052	1.11079	0.794	-0.316786	6.62296	4.04832e-08	6.69033e-07
TAZ	0.872143	0.11	-0.762143	6.62145	4.06911e-08	6.69457e-07
FGR	1.63759	-1.13545	-2.77304	6.97298	4.07653e-08	6.69457e-07
PXN	1.16233	-0.522667	-1.685	6.61381	4.17586e-08	6.83477e-07
FLJ23441	-1.18726	-0.223333	0.963929	-6.61295	4.18807e-08	6.83477e-07
OGFR	1.39885	0.36	-1.03885	6.90644	4.29301e-08	6.97859e-07
ZNF179	1.52031	1.03067	-0.489643	6.60433	4.31223e-08	6.97859e-07
TWSG1	-1.359	-0.234	1.125	-6.60363	4.32243e-08	6.97859e-07
C1orf31	-0.854405	-0.543333	0.311071	-6.60314	4.32966e-08	6.97859e-07
SH2D3A	0.924667	0.694667	-0.23	6.60024	4.37252e-08	7.026e-07
SLC2A4RG	0.875476	0.243333	-0.632143	6.59423	4.46253e-08	7.14108e-07
AKT1	0.518095	0.151667	-0.366429	6.59363	4.47149e-08	7.14108e-07
MARCO	2.00124	1.47267	-0.528571	6.58967	4.53203e-08	7.2157e-07
LRP8	-0.939905	0.118667	1.05857	-6.58775	4.56163e-08	7.22902e-07
LRP1	2.97607	2.1	-0.876071	6.58733	4.56808e-08	7.22902e-07
PSMB5	-1.03331	-0.518667	0.514643	-6.58463	4.6101e-08	7.27348e-07
ZNF592	0.902357	0.242	-0.660357	6.58195	4.65223e-08	7.31783e-07
IMPA1	-1.33179	-1.19	0.141786	-6.56863	4.8672e-08	7.63058e-07
HSD17B12	-0.854548	-0.961333	-0.106786	-6.56784	4.88027e-08	7.63058e-07
C21orf7	2.03802	2.18267	0.144643	6.5639	4.94592e-08	7.71014e-07
HSPC129	-1.03131	-0.586667	0.444643	-6.55997	5.01213e-08	7.79009e-07
LILRB5	1.839	0.364	-1.475	6.55645	5.07239e-08	7.86036e-07
SCPEP1	1.3529	-0.140667	-1.49357	6.55253	5.14024e-08	7.92484e-07
MVP	1.31837	0.285333	-1.03304	6.5523	5.14435e-08	7.92484e-07
CYP1B1	3.06733	1.23733	-1.83	6.54972	5.18955e-08	7.97095e-07
VBP1	-0.870024	-0.894667	-0.0246429	-6.54581	5.25884e-08	8.0537e-07
LLGL2	1.14455	1.31133	0.166786	6.53995	5.36436e-08	8.19128e-07
SYPL	-1.54119	-0.953333	0.587857	-6.53564	5.44331e-08	8.2876e-07
SPON2	2.54117	2.31867	-0.2225	6.52885	5.57007e-08	8.43383e-07
EVER1	1.018	0.55	-0.468	6.62269	5.57166e-08	8.43383e-07
ZNF184	-1.10405	-0.553333	0.550714	-6.52728	5.5999e-08	8.45208e-07
PMVK	-0.744167	-0.476667	0.2675	-6.52487	5.64571e-08	8.49668e-07
KIAA0404	2.02683	1.08933	-0.9375	6.51284	5.88085e-08	8.78802e-07
OCIAD1	-0.837143	-0.32	0.517143	-6.5126	5.88568e-08	8.78802e-07
KAT3	-0.888238	-0.284667	0.603571	-6.5124	5.88978e-08	8.78802e-07
CPXM	-0.983214	-0.49	0.493214	-6.50792	5.97995e-08	8.89713e-07
SLC7A7	2.08352	0.780667	-1.30286	6.50201	6.10107e-08	9.05155e-07
RANBP5	-0.937595	-0.0886667	0.848929	-6.49709	6.20373e-08	9.14459e-07
LBH	2.00367	1.54867	-0.455	6.49675	6.21087e-08	9.14459e-07
GNG11	3.04545	3.14867	0.103214	6.49649	6.21631e-08	9.14459e-07
ANAPC13	-0.823619	-0.469333	0.354286	-6.48718	6.41581e-08	9.41155e-07
ROCK1	-1.04164	-0.982	0.0596429	-6.48263	6.51541e-08	9.53089e-07
LYRIC	-1.10395	-0.484667	0.619286	-6.47748	6.63026e-08	9.6718e-07
SHMT2	-0.763786	-0.342	0.421786	-6.47177	6.75998e-08	9.82514e-07
ZNF262	-0.810357	-0.353571	0.456786	-6.50017	6.77301e-08	9.82514e-07
B3GAT1	1.76581	1.69867	-0.0671429	6.46789	6.84961e-08	9.90873e-07
PLXDC1	0.605214	0.177	-0.428214	6.46541	6.90737e-08	9.95724e-07
C6orf55	-1.26655	-0.463333	0.803214	-6.46482	6.92128e-08	9.95724e-07
GZMB	2.76881	2.05667	-0.712143	6.46378	6.94584e-08	9.96513e-07
EAF2	-1.36281	-1.61067	-0.247857	-6.45967	7.04324e-08	1.00641e-06
BRDG1	-1.50671	-0.116	1.39071	-6.45915	7.05568e-08	1.00641e-06
FCGBP	1.70624	1.82267	0.116429	6.45844	7.07264e-08	1.00641e-06
SIT	1.72674	1.30867	-0.418077	6.50918	7.27426e-08	1.03229e-06
MGC25181	1.19276	1.72133	0.528571	6.44004	7.52815e-08	1.06118e-06
HHEX	-0.96469	-0.589333	0.375357	-6.43994	7.53071e-08	1.06118e-06
PTPN11	-0.703159	-0.382444	0.320714	-6.43863	7.56435e-08	1.06118e-06
CAPN2	1.55221	2.254	0.701786	6.43837	7.57092e-08	1.06118e-06
IPO7	-0.91119	-0.303333	0.607857	-6.43804	7.57945e-08	1.06118e-06
SNN	1.99457	1.396	-0.598571	6.43685	7.61022e-08	1.06264e-06
ADRBK1	1.05983	-0.304615	-1.36444	6.52427	7.68896e-08	1.06793e-06
LOC155435	1.45988	1.61667	0.156786	6.43381	7.68904e-08	1.06793e-06
CD86	2.37223	1.99133	-0.380893	6.42944	7.80384e-08	1.07914e-06
ZNF385	0.825214	0.272	-0.553214	6.42917	7.81109e-08	1.07914e-06
CGI-116	-0.8525	-0.585714	0.266786	-6.45286	7.93761e-08	1.09373e-06
UNC84B	1.23093	0.262	-0.968929	6.42105	8.02916e-08	1.10343e-06
HESX1	-1.23929	-0.67	0.569286	-6.41833	8.10356e-08	1.11073e-06
SUGT1	-0.702095	0.0593333	0.761429	-6.41727	8.1328e-08	1.11183e-06
MGC39372	1.0885	0.886	-0.2025	6.41427	8.21604e-08	1.1178e-06
STX1A	2.2016	2.59267	0.391071	6.41384	8.22806e-08	1.1178e-06
ACTR8	-0.976095	-1.05467	-0.0785714	-6.41338	8.24074e-08	1.1178e-06
NIT2	-0.941119	-0.469333	0.471786	-6.41198	8.27997e-08	1.12021e-06
ZZANK1	1.27024	1.60667	0.336429	6.41036	8.32562e-08	1.12348e-06
HIRA	-1.23448	-1.57733	-0.342857	-6.40947	8.35084e-08	1.12398e-06
OAZIN	-1.11688	-1.54867	-0.431786	-6.40755	8.40536e-08	1.12841e-06
SLC39A10	-1.55212	0.0546667	1.60679	-6.40182	8.57043e-08	1.14701e-06
DR1	-0.748349	-0.546444	0.201905	-6.40122	8.58787e-08	1.14701e-06
MAPK8IP3	1.49924	1.71067	0.211429	6.39854	8.66629e-08	1.15453e-06
MGC16044	1.63548	1.51333	-0.122143	6.39719	8.70603e-08	1.15688e-06
SKB1	-0.85669	-0.161333	0.695357	-6.39146	8.8771e-08	1.17661e-06
TARS	-0.884619	-0.125333	0.759286	-6.39058	8.90372e-08	1.17716e-06
MGC4268	-0.86619	-0.673333	0.192857	-6.38765	8.99267e-08	1.18591e-06
EEF1E1	-0.937762	-0.311333	0.626429	-6.38515	9.06907e-08	1.19298e-06
TNFAIP2	1.89364	1.404	-0.489643	6.38197	9.1674e-08	1.20288e-06
EIF2B2	-0.7695	-0.202	0.5675	-6.37423	9.41147e-08	1.23181e-06
RRAS	0.869286	0.28	-0.589286	6.37258	9.46432e-08	1.23563e-06
MASA	-0.942071	-0.166	0.776071	-6.37056	9.52949e-08	1.23921e-06
C1orf38	1.23171	-0.014	-1.24571	6.36975	9.55544e-08	1.23921e-06
TMEM4	-0.751738	-0.500667	0.251071	-6.36952	9.56293e-08	1.23921e-06
PPP1R12C	1.14417	0.633333	-0.510833	6.59837	9.65152e-08	1.2476e-06
HLA-A	1.05857	-0.0196429	-1.07821	6.38703	9.89934e-08	1.27647e-06
PP1665	0.895333	0.745333	-0.15	6.35577	1.00198e-07	1.28881e-06
ITPR3	1.75174	2.30067	0.548929	6.35502	1.00451e-07	1.2889e-06
RPS5	-0.901429	-0.28	0.621429	-6.35321	1.01072e-07	1.29369e-06
GNB2	0.881976	-0.412667	-1.29464	6.35035	1.02057e-07	1.3031e-06
MGC10471	0.950881	0.672667	-0.278214	6.34598	1.03581e-07	1.31934e-06
AK1	0.693548	0.115333	-0.578214	6.34031	1.05591e-07	1.34167e-06
MGC15677	0.783466	0.376429	-0.407037	6.39531	1.06112e-07	1.34254e-06
DKFZP434B168	-0.815929	-0.462	0.353929	-6.33869	1.06174e-07	1.34254e-06
CCT7	-0.95419	-0.301333	0.652857	-6.33798	1.06431e-07	1.34254e-06
MGC2714	-1.1381	0.00333333	1.14143	-6.33465	1.07639e-07	1.34936e-06
ARH	1.44622	1.24067	-0.205556	6.362	1.07665e-07	1.34936e-06
USP19	1.19267	0.959333	-0.233333	6.36178	1.07747e-07	1.34936e-06
SAP30L	0.819738	0.788667	-0.0310714	6.32889	1.09763e-07	1.37133e-06
IL11RA	1.43698	2.08733	0.650357	6.32221	1.12281e-07	1.39943e-06
FCRH3	2.46281	1.95067	-0.512143	6.31962	1.13269e-07	1.40839e-06
IQSEC1	1.79881	0.176667	-1.62214	6.31777	1.13986e-07	1.41393e-06
MGC3020	1.88069	2.94533	1.06464	6.31669	1.14403e-07	1.41575e-06
UNQ470	1.36474	1.18867	-0.176071	6.31513	1.15008e-07	1.41986e-06
PEX16	0.637905	0.329333	-0.308571	6.31336	1.15703e-07	1.42508e-06
MTCH1	1.23464	1.47	0.235357	6.31095	1.1665e-07	1.43336e-06
MGC14156	-0.795714	-0.257143	0.538571	-6.33601	1.17475e-07	1.4369e-06
KIAA1274	-1.66774	0.0633333	1.73107	-6.30847	1.17638e-07	1.4369e-06
PTPNS1	1.51664	-0.430667	-1.94731	6.3639	1.17763e-07	1.4369e-06
PPARD	1.16367	0.848667	-0.315	6.30197	1.20261e-07	1.46396e-06
IL17D	-1.74946	0.065	1.81446	-6.29879	1.21564e-07	1.47638e-06
SVH	-0.950214	-0.222	0.728214	-6.29717	1.22236e-07	1.48109e-06
UTP14C	-0.898393	-0.185	0.713393	-6.29464	1.23287e-07	1.49036e-06
LOC119710	-1.4286	-0.834667	0.593929	-6.29124	1.24719e-07	1.5042e-06
CKS1B	-1.16952	-1.29667	-0.127143	-6.28985	1.25307e-07	1.50554e-06
PRPF4	-0.668905	-0.815333	-0.146429	-6.28962	1.25407e-07	1.50554e-06
ACTG1	-0.985452	-1.32867	-0.343214	-6.2836	1.27992e-07	1.53305e-06
LOC284323	0.876786	-0.55	-1.42679	6.27383	1.32307e-07	1.57788e-06
WASF1	-1.78764	0.862	2.64964	-6.27376	1.32339e-07	1.57788e-06
C21orf45	-1.04694	-0.650333	0.396607	-6.27307	1.32646e-07	1.57794e-06
HSU79274	-1.33805	-0.0373333	1.30071	-6.27147	1.3337e-07	1.58294e-06
PKD2	-1.04269	-0.0673333	0.975357	-6.26789	1.34998e-07	1.59849e-06
PRKACA	1.25304	0.699333	-0.553704	6.29349	1.35493e-07	1.59849e-06
C6orf89	0.860512	0.645333	-0.215179	6.26659	1.35598e-07	1.59849e-06
C18orf54	-1.26531	-0.360667	0.904643	-6.26536	1.36163e-07	1.60153e-06
ASCC1	-0.75269	-0.397333	0.355357	-6.26388	1.3685e-07	1.606e-06
TRIM7	1.57693	1.348	-0.228929	6.26292	1.37295e-07	1.60761e-06
SMARCA3	-1.18933	-0.159333	1.03	-6.2615	1.3796e-07	1.6117e-06
PSMA2	-0.934762	-0.573333	0.361429	-6.26085	1.38262e-07	1.6117e-06
RAB11FIP4	1.01021	-0.193	-1.20321	6.25842	1.39409e-07	1.62145e-06
UNC119	1.32152	0.288667	-1.03286	6.25671	1.40219e-07	1.62725e-06
LISCH7	1.29714	0.66	-0.637143	6.25394	1.4154e-07	1.63893e-06
HSPC268	-0.711429	-0.66	0.0514286	-6.25029	1.43308e-07	1.65459e-06
SFRS3	-0.634143	-0.462	0.172143	-6.24984	1.43526e-07	1.65459e-06
ARK5	1.21733	1.19733	-0.02	6.24406	1.46364e-07	1.67937e-06
C15orf29	-1.12088	-0.502667	0.618214	-6.24391	1.46442e-07	1.67937e-06
GALNT7	-1.46948	-0.857333	0.612143	-6.24314	1.46824e-07	1.67937e-06
MMP23B	1.17586	1.128	-0.0478571	6.24286	1.46961e-07	1.67937e-06
KIAA1404	1.01679	0.42	-0.596786	6.23635	1.50246e-07	1.71316e-06
BZW2	-1.1201	-0.00866667	1.11143	-6.23293	1.51997e-07	1.72935e-06
LOC388335	-1.02081	-0.268667	0.752143	-6.229	1.54035e-07	1.74872e-06
MAN2B1	0.892405	-0.148667	-1.04107	6.22632	1.55446e-07	1.76091e-06
TTF2	-0.778667	-0.788667	-0.01	-6.22395	1.56696e-07	1.77124e-06
FCGRT	1.4755	-0.382	-1.8575	6.22177	1.5786e-07	1.78054e-06
MGC17943	-1.86998	0.274667	2.14464	-6.21966	1.58995e-07	1.78948e-06
STARD3NL	-0.903048	-0.597333	0.305714	-6.21449	1.61806e-07	1.81599e-06
TXNIP	1.2159	0.787333	-0.428571	6.21405	1.62047e-07	1.81599e-06
TRPV4	1.55464	0.81	-0.744643	6.2087	1.65017e-07	1.84469e-06
UBE3A	-0.659945	-0.0757143	0.584231	-6.29067	1.65314e-07	1.84469e-06
C2orf25	-1.02269	-1.13733	-0.114643	-6.20541	1.6687e-07	1.85808e-06
RB1	-1.23164	-0.242	0.989643	-6.1988	1.70653e-07	1.88878e-06
RPS9	-0.701786	-0.277143	0.424643	-6.22437	1.70862e-07	1.88878e-06
M11S1	-1.06123	0.0596667	1.12089	-6.19755	1.71376e-07	1.88878e-06
C14orf104	-1.23626	-0.467333	0.768929	-6.19753	1.71391e-07	1.88878e-06
PDE4A	1.01174	0.900667	-0.111071	6.19745	1.71435e-07	1.88878e-06
STIM2	1.08586	0.888	-0.197857	6.1933	1.73862e-07	1.91149e-06
PPFIA4	0.94269	0.347333	-0.595357	6.18985	1.75913e-07	1.92997e-06
ZNF443	-1.03683	-1.17933	-0.1425	-6.18819	1.76902e-07	1.93675e-06
TZFP	1.38855	0.885333	-0.503214	6.18262	1.80279e-07	1.96875e-06
SGSH	1.26714	1.37	0.102857	6.18213	1.80579e-07	1.96875e-06
SOCS2	-1.91836	0.822	2.74036	-6.17498	1.8501e-07	2.01287e-06
THAP1	-1.05238	-1.06667	-0.0142857	-6.17374	1.85791e-07	2.01716e-06
KPNB1	-0.650238	-0.246667	0.403571	-6.17004	1.88137e-07	2.03607e-06
GOLGA7	-0.924762	-0.963333	-0.0385714	-6.16976	1.88313e-07	2.03607e-06
ZNF462	-1.56467	0.615333	2.18	-6.16562	1.90979e-07	2.06063e-06
E2IG5	-0.7175	-0.6	0.1175	-6.16015	1.94549e-07	2.09482e-06
MGC26694	1.06521	1.482	0.416786	6.15884	1.95417e-07	2.09955e-06
SPFH2	-0.573619	-0.276	0.297619	-6.15828	1.95792e-07	2.09955e-06
TMED9	-1.08836	-0.568	0.520357	-6.15338	1.99071e-07	2.13033e-06
C9orf93	-1.32957	-0.226	1.10357	-6.15082	2.00804e-07	2.14448e-06
POLR2H	-0.870262	-0.0113333	0.858929	-6.1487	2.02251e-07	2.15458e-06
EIF1AX	-0.939286	-0.422857	0.516429	-6.17363	2.02574e-07	2.15458e-06
TXN	-0.970071	-1.534	-0.563929	-6.14591	2.04178e-07	2.16723e-06
TTBK2	-0.986905	-0.483333	0.503571	-6.14042	2.08015e-07	2.20347e-06
KIF1C	1.29711	1.068	-0.229107	6.13519	2.11735e-07	2.23702e-06
MAGED2	-0.746262	-0.177333	0.568929	-6.13395	2.12629e-07	2.23702e-06
MAD2L1	-1.59162	-1.28733	0.304286	-6.13362	2.12865e-07	2.23702e-06
FLJ13150	-0.662071	-0.396	0.266071	-6.13358	2.12896e-07	2.23702e-06
KCTD3	-1.434	-0.734	0.7	-6.13233	2.138e-07	2.24202e-06
NAT5	-0.717095	-0.490667	0.226429	-6.13134	2.1452e-07	2.24505e-06
ZFR	-1.10693	-0.478	0.628929	-6.13065	2.15021e-07	2.24549e-06
GP1BB	2.59638	1.60067	-0.995714	6.1301	2.15422e-07	2.24549e-06
TTC19	-0.562524	0.105333	0.667857	-6.12772	2.17166e-07	2.25916e-06
CENTA1	0.772881	-0.165333	-0.938214	6.1264	2.18142e-07	2.2648e-06
TMEM5	-1.02302	0.177333	1.20036	-6.12083	2.22296e-07	2.30335e-06
PSMD14	-0.940429	-0.244	0.696429	-6.11872	2.23891e-07	2.31434e-06
MCFD2	-0.68531	-0.430667	0.254643	-6.11826	2.24243e-07	2.31434e-06
ORAOV1	1.27686	1.914	0.637143	6.11715	2.25085e-07	2.31846e-06
LGALS12	1.74624	-1.27733	-3.02357	6.1155	2.26349e-07	2.32688e-06
LOC90639	0.849238	0.710667	-0.138571	6.11447	2.27145e-07	2.33048e-06
NDNL2	1.005	1.27571	0.270714	6.13841	2.27975e-07	2.33441e-06
TXNDC9	-0.922786	-0.776	0.146786	-6.1128	2.2843e-07	2.33449e-06
FLJ20628	-1.00181	-0.0146667	0.987143	-6.11193	2.29108e-07	2.33684e-06
AGGF1	-0.744857	-0.677	0.0678571	-6.11045	2.30256e-07	2.34102e-06
FLJ22170	1.85907	2.368	0.508929	6.10938	2.31093e-07	2.34102e-06
C9orf85	-0.997405	-0.0213333	0.976071	-6.10931	2.31152e-07	2.34102e-06
MGC5576	-1.01379	-1.492	-0.478214	-6.10911	2.3131e-07	2.34102e-06
LILRB4	2.72333	1.90333	-0.82	6.10724	2.32776e-07	2.3513e-06
FLJ21156	0.893929	0.788571	-0.105357	6.12976	2.34693e-07	2.36608e-06
MGC8974	-0.571381	-0.380667	0.190714	-6.10363	2.35645e-07	2.3711e-06
ZNF140	-0.712238	-0.518667	0.193571	-6.10293	2.36203e-07	2.37215e-06
E4F1	0.970769	1.04	0.0692308	6.23793	2.3951e-07	2.40074e-06
ESCO1	-0.807738	-0.696667	0.111071	-6.09494	2.4269e-07	2.42549e-06
RNF166	1.32369	0.496	-0.827692	6.14568	2.42908e-07	2.42549e-06
DNAJA1	-0.84419	-0.771333	0.0728571	-6.09034	2.46507e-07	2.45673e-06
CXXC1	0.692143	0.557857	-0.134286	6.10968	2.51046e-07	2.4962e-06
TBX21	2.0564	1.77533	-0.281071	6.08343	2.52343e-07	2.4962e-06
MGC13170	-0.767857	-0.73	0.0378571	-6.08343	2.52345e-07	2.4962e-06
GABRA1	1.36998	1.09533	-0.274643	6.08339	2.52379e-07	2.4962e-06
AHSA1	-0.839429	-0.538	0.301429	-6.07834	2.5674e-07	2.53453e-06
HIBCH	-1.48136	-0.376	1.10536	-6.07012	2.63992e-07	2.59877e-06
ATXN7L3	0.878738	0.622667	-0.256071	6.06974	2.64332e-07	2.59877e-06
C6orf1	0.891619	0.377333	-0.514286	6.06928	2.6474e-07	2.59877e-06
ZCCHC9	-0.792262	-0.693333	0.0989286	-6.06868	2.65283e-07	2.59922e-06
PRP19	-1.23131	-0.476667	0.754643	-6.06788	2.65999e-07	2.60135e-06
CD68	1.79569	0.735333	-1.06036	6.06684	2.66937e-07	2.60564e-06
POLR2K	-0.699357	-0.674	0.0253571	-6.06481	2.6878e-07	2.61874e-06
GTF2A2	-0.584643	-0.22	0.364643	-6.06073	2.72528e-07	2.65031e-06
CD14	2.48786	0.02	-2.46786	6.05812	2.74947e-07	2.66886e-06
TIA1	-1.04745	-0.390667	0.656786	-6.04956	2.83037e-07	2.73975e-06
COG1	0.686786	0.61	-0.0767857	6.07364	2.83299e-07	2.73975e-06
TOM1	1.12831	0.208667	-0.919643	6.04503	2.87419e-07	2.7709e-06
INPPL1	1.2277	1.20214	-0.0255556	6.0948	2.87581e-07	2.7709e-06
MRPS27	-0.582762	-0.141333	0.441429	-6.04076	2.91605e-07	2.80449e-06
SLC26A6	0.819786	-0.272	-1.09179	6.03344	2.98934e-07	2.8697e-06
ENO1	-0.54528	-0.714833	-0.169554	-6.03229	3.00095e-07	2.87556e-06
TFB2M	-1.17362	0.370667	1.54429	-6.02963	3.02815e-07	2.89426e-06
KIR2DS2	0.89363	0.650667	-0.242963	6.05263	3.03986e-07	2.89426e-06
RFC5	-0.859405	-0.583333	0.276071	-6.0283	3.04187e-07	2.89426e-06
C6orf115	-0.638476	-0.581333	0.0571429	-6.02822	3.04264e-07	2.89426e-06
ACP5	1.71267	1.79267	0.08	6.02718	3.05337e-07	2.89919e-06
MGC4767	-0.786786	-0.56	0.226786	-6.02468	3.0794e-07	2.9175e-06
CTAG1B	1.38263	1.468	0.0853704	6.04834	3.08383e-07	2.9175e-06
MKRN2	-0.601619	-0.367333	0.234286	-6.01867	3.14267e-07	2.96779e-06
MUTED	-0.925143	-1.018	-0.0928571	-6.01761	3.15399e-07	2.97087e-06
ABCF3	0.64031	-0.0193333	-0.659643	6.0173	3.15731e-07	2.97087e-06
RAD51	-1.08445	-1.46267	-0.378214	-6.01302	3.20343e-07	3.00885e-06
ZNF256	-0.88531	0.0593333	0.944643	-6.00948	3.24205e-07	3.03888e-06
SUMO2	-0.490905	-0.627333	-0.136429	-6.0085	3.2528e-07	3.03888e-06
KIF21B	1.54912	-0.302667	-1.85179	6.0085	3.25286e-07	3.03888e-06
GRASP	2.2096	3.29067	1.08107	6.00732	3.26591e-07	3.04051e-06
TYMS	-1.56194	-1.32533	0.236607	-6.00722	3.26704e-07	3.04051e-06
ITM1	-0.616512	-0.511333	0.105179	-6.00676	3.27207e-07	3.04051e-06
TSPYL4	-0.959881	-0.186667	0.773214	-6.00617	3.27861e-07	3.04117e-06
BFAR	-0.877381	-0.576667	0.300714	-6.003	3.31397e-07	3.06852e-06
WDR35	-1.91786	0.12	2.03786	-6.00123	3.3339e-07	3.08151e-06
TCEA1	-1.31188	-0.0986667	1.21321	-5.99966	3.35169e-07	3.09248e-06
MYB	-1.72889	-1.45667	0.272222	-6.02088	3.38128e-07	3.11299e-06
SEC31L2	1.21893	1.76	0.541071	5.99622	3.39097e-07	3.11299e-06
S100A6	1.17398	-0.900667	-2.07464	5.99589	3.39478e-07	3.11299e-06
LGALS3	2.01788	-0.355333	-2.37321	5.99563	3.39777e-07	3.11299e-06
NCOA7	-0.997595	-0.728667	0.268929	-5.99338	3.42375e-07	3.13131e-06
FLJ20209	0.672381	-0.323333	-0.995714	5.98843	3.48164e-07	3.17347e-06
MRPL15	-1.2184	-0.197333	1.02107	-5.98808	3.48577e-07	3.17347e-06
ECGF1	1.49307	0.162	-1.33107	5.98789	3.48808e-07	3.17347e-06
C20orf174	1.69311	1.31867	-0.374444	6.01033	3.50306e-07	3.18155e-06
ATP2C1	-0.947881	-0.474667	0.473214	-5.9839	3.53549e-07	3.20543e-06
DDX24	0.893452	1.20667	0.313214	5.97805	3.60626e-07	3.25958e-06
SFRS9	-0.577527	-1.05538	-0.477857	-6.02633	3.60904e-07	3.25958e-06
VAMP2	0.795619	0.681333	-0.114286	5.9773	3.61546e-07	3.25958e-06
ARS2	1.01752	1.08467	0.0671429	5.97691	3.62018e-07	3.25958e-06
MAPK4	0.683048	0.537333	-0.145714	5.97592	3.63237e-07	3.26493e-06
USP21	0.620262	0.461333	-0.158929	5.97425	3.65295e-07	3.27778e-06
SH2B	1.39175	1.93818	0.546429	6.06699	3.7695e-07	3.37656e-06
CD163	2.37881	1.35667	-1.02214	5.96379	3.7847e-07	3.38437e-06
FLNA	1.06679	0.09	-0.976786	5.96259	3.80002e-07	3.39226e-06
FBP1	1.86924	0.180667	-1.68857	5.96053	3.82674e-07	3.41029e-06
AP4S1	-1.16995	-0.0306667	1.13929	-5.95861	3.85169e-07	3.42667e-06
LOC255783	0.608357	0.068	-0.540357	5.95593	3.88672e-07	3.44671e-06
GRN	0.826262	-0.992667	-1.81893	5.95588	3.88741e-07	3.44671e-06
TNFRSF13B	1.15383	1.00133	-0.1525	5.94334	4.05594e-07	3.59004e-06
C14orf130	-0.791857	-0.694	0.0978571	-5.94259	4.06637e-07	3.59318e-06
TNFRSF25	1.69433	2.49933	0.805	5.94124	4.08497e-07	3.60352e-06
CTRL	1.50148	1.46667	-0.0348148	5.95738	4.18329e-07	3.684e-06
DKFZp434M0331	0.936267	0.662667	-0.2736	6.00707	4.19042e-07	3.684e-06
SFRS10	-1.0164	-0.455333	0.561071	-5.93322	4.19737e-07	3.684e-06
PPIL5	-0.805976	-0.801333	0.00464286	-5.92971	4.24758e-07	3.72181e-06
TRPC4AP	1.17563	0.522667	-0.652963	5.94662	4.33684e-07	3.79367e-06
BANF1	-0.670357	-0.39	0.280357	-5.92236	4.35456e-07	3.80279e-06
NUDT15	-0.975095	-0.478667	0.496429	-5.92015	4.38723e-07	3.82493e-06
TIP120A	-0.813913	-0.746889	0.0670238	-5.91886	4.40647e-07	3.8353e-06
AHI1	-1.15038	0.420333	1.57071	-5.91715	4.43205e-07	3.85114e-06
PCGF4	-1.56876	0.0726667	1.64143	-5.91579	4.45248e-07	3.86247e-06
RFWD2	-0.760143	-1.088	-0.327857	-5.91368	4.48429e-07	3.88361e-06
ATP6V0A4	0.638274	-0.00333333	-0.641607	5.91184	4.51237e-07	3.89973e-06
DNAJC7	-1.15571	-1.09	0.0657143	-5.91102	4.52485e-07	3.89973e-06
FNTA	-0.582833	-0.475333	0.1075	-5.91099	4.5253e-07	3.89973e-06
ITGB7	1.19729	1.428	0.230714	5.90775	4.5753e-07	3.93632e-06
UGP2	-1.09912	-0.977333	0.121786	-5.90574	4.60653e-07	3.95667e-06
LSM2	-0.651881	-0.253667	0.398214	-5.90377	4.63731e-07	3.97657e-06
SCAMP1	-0.906476	-0.769333	0.137143	-5.9025	4.65725e-07	3.98712e-06
CTBP2	-0.960524	-1.05267	-0.0921429	-5.90036	4.69114e-07	4.00956e-06
PTPN23	0.815667	0.670667	-0.145	5.89245	4.81843e-07	4.11163e-06
IER3IP1	-0.668286	-0.284	0.384286	-5.88871	4.87967e-07	4.15709e-06
SNAPC4	1.09222	1.74667	0.654444	5.91021	4.89961e-07	4.16728e-06
ATP6V0C	1.10114	0.454	-0.647143	5.88634	4.91893e-07	4.17444e-06
CGI-14	1.28896	0.883333	-0.405625	6.88902	4.92402e-07	4.17444e-06
SEC23A	-1.096	-0.991	0.105	-5.88554	4.93241e-07	4.17478e-06
SELS	-0.776095	-0.714667	0.0614286	-5.88355	4.96571e-07	4.19616e-06
CLK3	0.607452	0.470667	-0.136786	5.8824	4.98502e-07	4.20568e-06
NRGN	0.678548	0.265333	-0.413214	5.87875	5.04695e-07	4.25106e-06
DERP6	-1.07293	-0.884	0.188929	-5.87624	5.09003e-07	4.28044e-06
UBE2D3	-0.921476	-0.539333	0.382143	-5.87556	5.10166e-07	4.28333e-06
SH3BGRL2	1.59088	1.75267	0.161786	5.86893	5.21746e-07	4.37352e-06
SET	-0.966381	0.339333	1.30571	-5.86775	5.23822e-07	4.38389e-06
FLJ22386	1.2389	-0.124667	-1.36357	5.86698	5.25202e-07	4.3884e-06
SLC24A6	1.13658	0.615333	-0.52125	5.86355	5.31318e-07	4.42645e-06
DSCR9	1.42152	1.69867	0.277143	5.86348	5.31451e-07	4.42645e-06
SENP6	-1.30386	-0.936	0.367857	-5.86048	5.36869e-07	4.46446e-06
FBXO25	0.653702	0.860667	0.206964	5.85743	5.42431e-07	4.50353e-06
Gm83	-0.782786	-0.172667	0.610119	-5.85656	5.44039e-07	4.50972e-06
PLEKHM2	1.06607	1.01643	-0.0496429	5.87711	5.474e-07	4.53038e-06
WARS2	-1.00983	0.182667	1.1925	-5.85398	5.48805e-07	4.53303e-06
PLCB1	-1.31398	0.0406667	1.35464	-5.85363	5.49455e-07	4.53303e-06
C20orf18	0.894571	0.546	-0.348571	5.84967	5.56863e-07	4.58689e-06
ATF1	-0.705429	-1.204	-0.498571	-5.84874	5.5862e-07	4.59412e-06
SFRS16	1.22872	1.37333	0.144615	5.89322	5.61118e-07	4.60741e-06
SNX6	-0.981429	-0.233571	0.747857	-5.86786	5.64623e-07	4.62891e-06
KIAA0998	-0.504905	-0.291333	0.213571	-5.84429	5.67086e-07	4.64181e-06
CPAMD8	0.519857	0.222	-0.297857	5.84321	5.69149e-07	4.65141e-06
TM7SF3	-0.974583	-0.858333	0.11625	-5.84113	5.73168e-07	4.67413e-06
R3HDM	-0.499976	0.0546667	0.554643	-5.84085	5.73719e-07	4.67413e-06
LOC54499	-0.859	-0.874	-0.015	-5.83468	5.85811e-07	4.75888e-06
PSMB7	-0.70969	-0.209333	0.500357	-5.83461	5.85944e-07	4.75888e-06
FLJ13725	0.777286	0.058	-0.719286	5.83415	5.8686e-07	4.75892e-06
SYAP1	-0.663857	-0.556	0.107857	-5.83094	5.93265e-07	4.8034e-06
HADHSC	-0.909714	-0.294	0.615714	-5.82789	5.99414e-07	4.84567e-06
LARS	-0.603262	-0.114333	0.488929	-5.82523	6.04836e-07	4.87793e-06
C14orf114	-0.677821	-0.423	0.254821	-5.82463	6.06053e-07	4.87793e-06
STMN1	-1.37776	-0.641333	0.736429	-5.82456	6.06207e-07	4.87793e-06
DSCR2	-0.949037	-0.538667	0.41037	-5.84594	6.07611e-07	4.88171e-06
EXOSC3	-0.698036	-0.925	-0.226964	-5.82215	6.11163e-07	4.90271e-06
NFYB	-0.677464	-0.093	0.584464	-5.8196	6.16457e-07	4.93759e-06
SCOC	-1.1921	-0.180667	1.01143	-5.81614	6.23711e-07	4.98285e-06
CSNK2A1	-0.61331	-0.113667	0.499643	-5.81565	6.24737e-07	4.98285e-06
DSCR5	-0.888119	-0.361333	0.526786	-5.81554	6.2497e-07	4.98285e-06
C11orf17	-0.522786	-0.406	0.116786	-5.8145	6.27164e-07	4.99272e-06
NOD27	0.74069	-0.154667	-0.895357	5.81369	6.28892e-07	4.99885e-06
IL4R	1.0999	-0.608667	-1.70857	5.81309	6.30172e-07	5.00141e-06
LOC389458	0.845095	-0.00133333	-0.846429	5.81146	6.33657e-07	5.02144e-06
MTHFD1	-0.907381	-0.276667	0.630714	-5.80546	6.46628e-07	5.11647e-06
ZNF498	0.773833	0.481333	-0.2925	5.8048	6.48082e-07	5.12021e-06
NMD3	-1.25164	-0.312	0.939643	-5.80311	6.51789e-07	5.14172e-06
CUTC	-0.779214	-0.666	0.113214	-5.80211	6.53993e-07	5.15133e-06
APTX	-0.948357	-0.498	0.450357	-5.80149	6.5537e-07	5.1544e-06
RCHY1	-0.899774	-1.00567	-0.105893	-5.80049	6.57574e-07	5.16395e-06
ACN9	-0.883476	-1.09133	-0.207857	-5.79737	6.64557e-07	5.2032e-06
PLEKHA1	1.65874	1.91267	0.253929	5.79724	6.64832e-07	5.2032e-06
STX8	-0.812071	-0.326	0.486071	-5.79665	6.66161e-07	5.2032e-06
IGHMBP2	0.433635	0.182444	-0.25119	5.79585	6.67966e-07	5.2032e-06
UBE2N	-0.650095	-0.138667	0.511429	-5.79566	6.68391e-07	5.2032e-06
MFN2	1.08352	-0.509333	-1.59286	5.79559	6.68549e-07	5.2032e-06
S100A10	1.89644	2.47867	0.582222	5.81425	6.75597e-07	5.25023e-06
MGAT2	-1.59986	-1.762	-0.162143	-5.78455	6.9397e-07	5.38499e-06
APOL3	1.39185	1.69333	0.301481	5.80289	7.01769e-07	5.43743e-06
LOC286148	-1.2353	-0.0833333	1.15196	-5.78021	7.04227e-07	5.44839e-06
GGA1	1.02524	0.509091	-0.516154	5.92712	7.09942e-07	5.48449e-06
FMNL1	1.19071	0.490714	-0.7	5.84562	7.11437e-07	5.48546e-06
SMOX	1.65779	1.806	0.148214	5.77689	7.12169e-07	5.48546e-06
SNRPD2	-0.665738	-0.274667	0.391071	-5.7757	7.15033e-07	5.49941e-06
CD160	1.48174	1.47067	-0.0110714	5.77228	7.23341e-07	5.55513e-06
NEDD4	-1.10581	-0.718667	0.387143	-5.76979	7.29444e-07	5.59376e-06
IDE	-0.77594	-0.249333	0.526607	-5.76702	7.36296e-07	5.63803e-06
FLJ22104	-1.57119	0.0666667	1.63786	-5.76469	7.4212e-07	5.67431e-06
HAT1	-0.95181	-0.544667	0.407143	-5.76367	7.44688e-07	5.68562e-06
GIMAP7	2.38864	1.564	-0.824643	5.76274	7.47026e-07	5.69515e-06
KIAA1875	1.10414	1.482	0.377857	5.76194	7.49049e-07	5.70224e-06
C10orf3	-1.36407	-1.718	-0.353929	-5.76072	7.5214e-07	5.71744e-06
ALOX5	1.5475	-0.93	-2.4775	5.75991	7.54214e-07	5.72134e-06
LOC130355	-0.867857	-0.87	-0.00214286	-5.75966	7.54844e-07	5.72134e-06
TRPM5	0.800714	0.26	-0.540714	5.75784	7.59481e-07	5.74814e-06
ZBTB7	0.811595	0.322667	-0.488929	5.75656	7.62794e-07	5.76486e-06
C13orf17	0.584905	0.841333	0.256429	5.75555	7.65385e-07	5.77609e-06
KCNQ1	1.68871	0.238	-1.45071	5.74365	7.96782e-07	6.00435e-06
ULK1	1.12117	-0.141333	-1.2625	5.74235	8.00277e-07	6.02103e-06
EML4	1.08776	0.0313333	-1.05643	5.74197	8.01301e-07	6.02103e-06
ZNRF1	-0.96681	-0.294667	0.672143	-5.73654	8.1614e-07	6.12371e-06
ALDH2	1.56574	0.0646667	-1.50107	5.73355	8.24411e-07	6.1769e-06
NFAM1	0.795381	-0.485333	-1.28071	5.7328	8.265e-07	6.18368e-06
UBE2V2	-0.569024	0.078	0.647024	-5.73214	8.28335e-07	6.18801e-06
PP	-1.11971	-0.154	0.965714	-5.73174	8.29449e-07	6.18801e-06
KIAA1967	0.59673	0.262444	-0.334286	5.73084	8.31995e-07	6.19815e-06
ITGB5	2.28864	2.834	0.545357	5.72561	8.46812e-07	6.29955e-06
CBX6	1.51952	1.29667	-0.222857	5.72096	8.60196e-07	6.37299e-06
KIAA0478	0.872143	1.04	0.167857	5.72093	8.60284e-07	6.37299e-06
SCARB2	-0.898333	-0.183333	0.715	-5.72091	8.60345e-07	6.37299e-06
NOL5A	-0.862143	-0.521429	0.340714	-5.73928	8.68144e-07	6.42165e-06
SPCS2	-0.92781	-0.730667	0.197143	-5.71768	8.69761e-07	6.42451e-06
CDKN2D	1.39896	0.222667	-1.1763	5.73556	8.79009e-07	6.48365e-06
ATP6V0B	0.808119	-0.00866667	-0.816786	5.71284	8.84095e-07	6.50739e-06
BCL9L	1.14869	1.27333	0.124643	5.71263	8.8472e-07	6.50739e-06
POFUT2	0.944881	1.12667	0.181786	5.71146	8.88216e-07	6.51913e-06
ATXN10	-0.845119	0.126667	0.971786	-5.71126	8.88812e-07	6.51913e-06
ITM2C	-1.33048	-2.09333	-0.762857	-5.70856	8.9696e-07	6.56967e-06
CRIPT	-0.703571	-0.28	0.423571	-5.70629	9.03857e-07	6.61091e-06
TOMM34	-0.743214	-0.33	0.413214	-5.70519	9.0723e-07	6.6263e-06
HIP1R	1.44457	1.676	0.231429	5.70391	9.11147e-07	6.64131e-06
RNF138	-1.21545	-0.218667	0.996786	-5.70359	9.12144e-07	6.64131e-06
DGAT2	1.52956	-0.686	-2.21556	5.72417	9.13101e-07	6.64131e-06
HOM-TES-103	0.971667	0.526667	-0.445	5.70246	9.15614e-07	6.65033e-06
HRMT1L2	-1.08481	0.197333	1.28214	-5.69995	9.23414e-07	6.69767e-06
GAA	1.3926	0.878667	-0.513929	5.69649	9.34257e-07	6.76692e-06
MAN1A2	-1.15257	-0.354	0.798571	-5.69394	9.42302e-07	6.81573e-06
KIAA0582	-1.00326	0.0906667	1.09393	-5.69279	9.45994e-07	6.83297e-06
LSM7	-0.862119	-0.0953333	0.766786	-5.69061	9.52948e-07	6.8737e-06
CDK5RAP3	0.791881	0.738667	-0.0532143	5.6873	9.63668e-07	6.94143e-06
HSPC138	-0.786405	-0.350333	0.436071	-5.6865	9.66263e-07	6.95054e-06
KIFC2	0.825857	0.848	0.0221429	5.68431	9.73421e-07	6.98723e-06
ABHD10	-1.73345	-0.616667	1.11679	-5.68412	9.74039e-07	6.98723e-06
CD226	2.03957	2.106	0.0664286	5.6776	9.95715e-07	7.13292e-06
IFI30	2.04036	0.556429	-1.48393	5.69758	9.97941e-07	7.13907e-06
TJP3	0.678393	0.294643	-0.38375	5.696	1.00325e-06	7.16723e-06
FKBP11	0.941429	1.45	0.508571	5.67473	1.00538e-06	7.17267e-06
TTLL3	1.21442	0.4325	-0.781923	5.78629	1.01715e-06	7.24671e-06
SMS	-0.815405	-0.279333	0.536071	-5.67021	1.02084e-06	7.26192e-06
PPP2CA	-0.669357	-0.254	0.415357	-5.66985	1.02207e-06	7.26192e-06
SLC10A3	0.577857	-0.02	-0.597857	5.66279	1.04669e-06	7.42232e-06
SNX26	0.629667	0.254667	-0.375	5.66257	1.04748e-06	7.42232e-06
MGC16169	-0.969556	-0.410667	0.558889	-5.67536	1.07483e-06	7.60575e-06
TRIF	1.11438	1.43867	0.324286	5.65316	1.08124e-06	7.6408e-06
HLA-F	0.794278	0.451778	-0.3425	5.65185	1.08601e-06	7.66414e-06
SRRM2	0.736167	0.908667	0.1725	5.65099	1.08916e-06	7.67599e-06
RHBDL6	1.4491	0.842667	-0.606429	5.64956	1.09445e-06	7.70286e-06
ZW10	-0.558643	-0.494	0.0646429	-5.64898	1.09657e-06	7.70737e-06
KIAA0685	0.969417	1.07067	0.10125	5.64762	1.10163e-06	7.73255e-06
RFK	-0.871714	-0.296	0.575714	-5.64584	1.10826e-06	7.76865e-06
CCDC5	-0.736429	-0.33	0.406429	-5.64537	1.11002e-06	7.77056e-06
ENSA	-0.669548	-0.621333	0.0482143	-5.64337	1.11752e-06	7.81255e-06
DHRS1	0.653429	-0.178	-0.831429	5.63994	1.13052e-06	7.8929e-06
SLC33A1	-0.922048	-0.601333	0.320714	-5.63867	1.13535e-06	7.91602e-06
LASS6	-0.735274	0.0213333	0.756607	-5.63773	1.13895e-06	7.92139e-06
KIR2DL3	0.48106	0.192667	-0.288393	5.63768	1.13915e-06	7.92139e-06
RUTBC1	0.862619	1.14083	0.278214	5.70024	1.14524e-06	7.95315e-06
ITPK1	0.719905	-0.0786667	-0.798571	5.63511	1.14906e-06	7.9691e-06
LOC148418	-1.2755	-0.398	0.8775	-5.63466	1.15082e-06	7.97069e-06
EIF2S1	-0.808798	-0.239333	0.569464	-5.63393	1.15363e-06	7.97957e-06
ARFGAP1	0.620286	0.466	-0.154286	5.6322	1.1604e-06	8.01578e-06
PYGB	0.995381	0.854667	-0.140714	5.62971	1.17017e-06	8.0726e-06
FAIM	-1.40581	0.381333	1.78714	-5.62816	1.17629e-06	8.10409e-06
NAGA	0.713357	0.238	-0.475357	5.62651	1.18286e-06	8.13861e-06
HSPC121	-1.28598	-0.241333	1.04464	-5.62551	1.18685e-06	8.15531e-06
MGC15763	0.8965	1.074	0.1775	5.6247	1.19008e-06	8.16679e-06
MGC15730	0.776214	0.548	-0.228214	5.624	1.1929e-06	8.17536e-06
FLJ21924	-0.537891	-0.00244444	0.535446	-5.6229	1.19732e-06	8.19494e-06
AF1Q	-1.69657	0.692	2.38857	-5.62147	1.20311e-06	8.22379e-06
FLJ10099	1.38874	1.45267	0.0639286	5.61785	1.21787e-06	8.30425e-06
XAB1	-0.8795	-0.192	0.6875	-5.61762	1.2188e-06	8.30425e-06
SERPINA1	1.84675	-0.492143	-2.33889	5.65867	1.21965e-06	8.30425e-06
VDP	-0.806905	-0.473333	0.333571	-5.61671	1.22255e-06	8.31316e-06
KIAA0101	-1.34511	-1.33733	0.00777778	-5.63582	1.22651e-06	8.31875e-06
CDS2	-0.6385	-0.336	0.3025	-5.61574	1.22656e-06	8.31875e-06
KIAA0376	-0.488357	-0.618	-0.129643	-5.61367	1.23515e-06	8.36612e-06
FLJ33817	1.18464	1.37071	0.186071	5.63064	1.24791e-06	8.44159e-06
APPBP2	-0.792929	-0.574	0.218929	-5.60447	1.27403e-06	8.60716e-06
KIAA1441	1.01438	1.05867	0.0442857	5.60199	1.28468e-06	8.66787e-06
SEN54L	1.334	2.154	0.82	5.60104	1.2888e-06	8.68445e-06
TMX2	-0.636452	-0.0346667	0.601786	-5.59959	1.29512e-06	8.71581e-06
FCHO1	0.919615	0.375	-0.544615	5.66223	1.29688e-06	8.71645e-06
PPP1CC	-0.754619	-0.0553333	0.699286	-5.59724	1.30541e-06	8.76248e-06
MTF1	0.975024	-0.475333	-1.45036	5.59674	1.30762e-06	8.76605e-06
EIF2B1	-0.696929	-0.308	0.388929	-5.59626	1.30971e-06	8.76877e-06
BIC	-1.56293	1.146	2.70893	-5.59514	1.31467e-06	8.79071e-06
BCKDHB	-0.976143	0.056	1.03214	-5.59317	1.32344e-06	8.83804e-06
UCHL3	-0.826643	-0.022	0.804643	-5.5924	1.32687e-06	8.84967e-06
LOC283551	0.464619	0.0753333	-0.389286	5.59037	1.33594e-06	8.8988e-06
LANCL1	-1.019	-0.044	0.975	-5.58874	1.34331e-06	8.93647e-06
RCN2	-1.13307	0.198	1.33107	-5.5846	1.36215e-06	9.05026e-06
DGKD	0.959667	0.0946667	-0.865	5.58335	1.36789e-06	9.07687e-06
IMPDH2	-1.00043	-0.324	0.676429	-5.58063	1.38051e-06	9.14896e-06
SCD4	-1.6319	0.656667	2.28857	-5.57878	1.38912e-06	9.19435e-06
PAICS	-0.980083	-0.231333	0.74875	-5.57412	1.41106e-06	9.31693e-06
MAL	1.53919	1.89133	0.352143	5.57409	1.4112e-06	9.31693e-06
MT1E	2.27763	3.148	0.87037	5.59073	1.42561e-06	9.39246e-06
TSN	-0.895048	-0.739333	0.155714	-5.57094	1.42624e-06	9.39246e-06
FLJ34443	1.0655	1.038	-0.0275	5.56605	1.44994e-06	9.52482e-06
AOAH	1.19117	-0.131333	-1.3225	5.56558	1.45224e-06	9.52482e-06
LOC113174	-0.85	-0.2	0.65	-5.56515	1.45432e-06	9.52482e-06
BRPF1	0.910476	1.30333	0.392857	5.56502	1.45494e-06	9.52482e-06
MGC2744	-0.695452	0.111333	0.806786	-5.56447	1.45767e-06	9.52482e-06
ARAF	0.552286	0.208	-0.344286	5.56396	1.46017e-06	9.52482e-06
MBTPS1	0.926476	1.71933	0.792857	5.56392	1.46037e-06	9.52482e-06
GTF3C5	-1.09338	-0.122667	0.970714	-5.5638	1.46093e-06	9.52482e-06
WRB	-0.888643	-0.764	0.124643	-5.56044	1.47754e-06	9.61702e-06
GP9	2.37924	2.38067	0.00142857	5.5602	1.47876e-06	9.61702e-06
SS18L2	-0.681774	-0.587667	0.0941071	-5.55811	1.48917e-06	9.67268e-06
TBC1D1	-0.761119	-0.759333	0.00178571	-5.55738	1.49287e-06	9.68469e-06
DC-UbP	-1.14569	-0.945333	0.200357	-5.54664	1.54775e-06	1.00282e-05
TIMM10	-0.685452	-0.688667	-0.00321429	-5.54549	1.55377e-06	1.00548e-05
KIAA1387	-0.488214	-0.095	0.393214	-5.54414	1.56085e-06	1.00881e-05
CCL4	2.7224	1.31133	-1.41107	5.5415	1.57475e-06	1.01653e-05
ZBED4	-0.574262	0.114667	0.688929	-5.54032	1.58101e-06	1.01824e-05
YTHDF1	0.725024	1.05467	0.329643	5.54027	1.58128e-06	1.01824e-05
KIAA1115	0.805238	0.638571	-0.166667	5.57827	1.59062e-06	1.02299e-05
RNF40	0.750405	0.799333	0.0489286	5.53678	1.59995e-06	1.02772e-05
FAM14A	1.36724	0.748667	-0.618571	5.53582	1.60511e-06	1.02977e-05
C6orf128	-0.873357	-0.738	0.135357	-5.5333	1.6188e-06	1.03728e-05
Kua	0.77931	0.964667	0.185357	5.53289	1.62104e-06	1.03744e-05
KIAA0674	0.948524	-0.209333	-1.15786	5.53143	1.629e-06	1.04126e-05
SPI1	1.08574	0.124667	-0.961071	5.53077	1.63261e-06	1.04214e-05
HSPC049	0.942524	1.16967	0.227143	5.53045	1.63436e-06	1.04214e-05
CCR1	2.35257	0.604	-1.74857	5.5299	1.63741e-06	1.04281e-05
PSAP	1.10428	0.0330769	-1.0712	5.63649	1.64279e-06	1.04496e-05
KIAA1049	0.977429	1.036	0.0585714	5.5256	1.66125e-06	1.05542e-05
OSBPL7	1.64145	1.27467	-0.366786	5.52281	1.6769e-06	1.06406e-05
C15orf25	-0.884524	-0.216667	0.667857	-5.51855	1.70107e-06	1.07735e-05
FLJ13231	-0.89006	0.323333	1.21339	-5.5184	1.70197e-06	1.07735e-05
MIP	1.14467	0.338	-0.806667	5.53545	1.71405e-06	1.08368e-05
ZFP36	1.31717	0.794667	-0.5225	5.51536	1.71943e-06	1.08468e-05
CLEC4A	1.61424	-0.939333	-2.55357	5.5153	1.71978e-06	1.08468e-05
PELO	-0.938048	-1.91733	-0.979286	-5.51415	1.72644e-06	1.08757e-05
BCAT1	-1.45896	0.593	2.05196	-5.50984	1.75165e-06	1.10212e-05
FBXL4	-0.939159	-0.661778	0.277381	-5.50925	1.75512e-06	1.10297e-05
CAPN10	0.998024	1.11267	0.114643	5.50548	1.77749e-06	1.11569e-05
HIS1	1.11419	1.71133	0.597143	5.50098	1.80458e-06	1.13133e-05
ASGR1	1.73545	1.17867	-0.556786	5.49966	1.81257e-06	1.13498e-05
STRN4	0.824444	0.703333	-0.121111	5.58103	1.81898e-06	1.13763e-05
SEC8L1	-0.596857	-0.514	0.0828571	-5.49817	1.82167e-06	1.13795e-05
KIF7	-1.04676	0.344667	1.39143	-5.49557	1.83768e-06	1.14617e-05
PITPNM1	1.3094	-0.196667	-1.50607	5.49532	1.83921e-06	1.14617e-05
YTHDF2	-0.603048	0.0926667	0.695714	-5.49457	1.84388e-06	1.1477e-05
HMOX1	2.3371	1.67067	-0.666429	5.49331	1.85169e-06	1.15011e-05
CENTA2	1.66198	1.43733	-0.224643	5.49323	1.85215e-06	1.15011e-05
RAB33B	-1.45307	-2.092	-0.638929	-5.49257	1.85631e-06	1.15133e-05
TMEM29	0.873357	1.078	0.204643	5.4922	1.85859e-06	1.15137e-05
CD109	-1.61283	0.374667	1.9875	-5.49009	1.87184e-06	1.1582e-05
RAN	-1.17712	-0.605333	0.571786	-5.48306	1.91656e-06	1.18447e-05
PLEKHF1	1.37179	1.4	0.0282143	5.47672	1.9578e-06	1.20853e-05
NAP5	1.07879	1.192	0.113214	5.47625	1.96085e-06	1.20899e-05
FLJ21901	-1.01552	-0.0626667	0.952857	-5.47468	1.97122e-06	1.21395e-05
GPS2	0.608167	0.170667	-0.4375	5.47357	1.97864e-06	1.21596e-05
KCNA10	0.581071	0.33	-0.251071	5.47349	1.97916e-06	1.21596e-05
MAFG	1.26374	1.19267	-0.0710714	5.47151	1.99234e-06	1.22262e-05
CLDN15	0.7825	1.45	0.6675	5.46904	2.00893e-06	1.23136e-05
FLJ10292	-0.779333	-0.469333	0.31	-5.46748	2.01949e-06	1.23638e-05
SIRT5	-0.548667	-0.478667	0.07	-5.466	2.02958e-06	1.2411e-05
STAMBP	-0.6145	-0.452	0.1625	-5.46521	2.03493e-06	1.24292e-05
NNT	-0.95975	-0.091	0.86875	-5.4644	2.04045e-06	1.24483e-05
HPRP8BP	-0.735095	-0.688667	0.0464286	-5.464	2.04319e-06	1.24505e-05
ATP5H	-0.611881	-0.578667	0.0332143	-5.4616	2.05974e-06	1.25367e-05
GLT8D1	-0.815357	-0.58	0.235357	-5.46058	2.06678e-06	1.25649e-05
PCDHGC4	0.590714	-0.0557143	-0.646429	5.47714	2.08122e-06	1.2638e-05
MGC26717	-0.80125	-0.475	0.32625	-5.45815	2.08377e-06	1.26388e-05
CD38	-1.27167	-0.506667	0.765	-5.45741	2.08895e-06	1.26405e-05
ECHS1	-0.756881	-0.0886667	0.668214	-5.45734	2.08942e-06	1.26405e-05
PLCB2	0.894	-0.146	-1.04	5.45707	2.09131e-06	1.26405e-05
MMD	1.62533	3.05533	1.43	5.45553	2.10217e-06	1.26723e-05
NAPSB	1.77983	0.957333	-0.8225	5.45538	2.10319e-06	1.26723e-05
PTD004	-0.771917	0.0743333	0.84625	-5.45529	2.10384e-06	1.26723e-05
FLJ14966	1.73795	1.01867	-0.719286	5.45327	2.11812e-06	1.27435e-05
KDELC1	-1.50155	0.0966667	1.59821	-5.45129	2.13227e-06	1.28139e-05
CGI-37	-0.756619	0.122667	0.879286	-5.45049	2.13802e-06	1.28337e-05
PIGV	-0.864595	-0.450667	0.413929	-5.44967	2.14392e-06	1.28456e-05
MKNK2	1.22196	0.46	-0.761964	5.46808	2.14491e-06	1.28456e-05
COX7A2L	-0.805905	-1.37733	-0.571429	-5.44773	2.15788e-06	1.29084e-05
PTPN4	0.955738	1.61467	0.658929	5.44644	2.16725e-06	1.29496e-05
ITPR1	-0.913643	0.656	1.56964	-5.44468	2.18009e-06	1.30114e-05
ZAP70	1.2986	1.44467	0.146071	5.44268	2.19479e-06	1.30842e-05
MRPL45	-0.727952	0.241333	0.969286	-5.44187	2.20075e-06	1.31048e-05
LOC51035	0.762333	0.727333	-0.035	5.4406	2.21016e-06	1.31458e-05
HNRPU	-0.576369	-0.203333	0.373036	-5.4402	2.21315e-06	1.31487e-05
ADCY7	0.850762	1.39433	0.543571	5.43587	2.24547e-06	1.33255e-05
CXXC4	0.849571	0.316	-0.533571	5.43438	2.25673e-06	1.33772e-05
UHMK1	0.588619	0.609333	0.0207143	5.43292	2.26784e-06	1.34087e-05
LMNB1	-1.33545	-1.21867	0.116786	-5.43284	2.26844e-06	1.34087e-05
DNCLI1	-0.589524	-0.706667	-0.117143	-5.43267	2.26976e-06	1.34087e-05
SEMA4C	2.02643	2.61357	0.587143	5.44772	2.2952e-06	1.35368e-05
NR4A1	2.04979	2.618	0.568214	5.42916	2.29662e-06	1.35368e-05
CPSF3	-0.68	-0.19	0.49	-5.4845	2.31767e-06	1.36336e-05
LOC283680	0.863095	0.556667	-0.306429	5.42636	2.31826e-06	1.36336e-05
CXorf39	-0.599762	-0.123333	0.476429	-5.42505	2.32853e-06	1.36785e-05
SPTBN5	1.06786	0.74	-0.327857	5.42467	2.33146e-06	1.36804e-05
NQO1	-1.72305	0.392667	2.11571	-5.42428	2.33452e-06	1.36829e-05
CTSK	0.801452	0.994667	0.193214	5.42306	2.34408e-06	1.37187e-05
APPL	-0.70569	-0.685333	0.0203571	-5.42283	2.34587e-06	1.37187e-05
MRPL27	-0.822738	-0.626667	0.196071	-5.41835	2.38141e-06	1.39109e-05
KIAA1671	2.0359	3.00733	0.971429	5.41771	2.38655e-06	1.39254e-05
SHANK3	-0.987702	0.555333	1.54304	-5.41435	2.41355e-06	1.40672e-05
TNNC2	1.52902	1.61867	0.0896429	5.40973	2.45123e-06	1.42709e-05
CLTCL1	2.00043	-1.301	-3.30143	5.40633	2.47931e-06	1.44183e-05
POLR3K	-0.647667	-0.812667	-0.165	-5.40091	2.5248e-06	1.4658e-05
KLHDC4	0.891679	1.534	0.642321	5.40072	2.52638e-06	1.4658e-05
FLJ14007	-0.861643	0.128	0.989643	-5.40042	2.52895e-06	1.4658e-05
SDCCAG8	-0.808762	-0.527333	0.281429	-5.39982	2.53407e-06	1.46714e-05
POR	0.703857	-0.164	-0.867857	5.3987	2.54353e-06	1.47098e-05
C10orf116	0.753619	0.459333	-0.294286	5.39811	2.54862e-06	1.4723e-05
NALP1	1.11651	0.231333	-0.885179	5.39777	2.55151e-06	1.47234e-05
IMPDH1	0.79239	-0.411538	-1.20393	5.434	2.55923e-06	1.47517e-05
PICALM	-0.930667	-1.19067	-0.26	-5.39217	2.59979e-06	1.49599e-05
KAB	-1.03319	-0.668	0.365185	-5.41007	2.60109e-06	1.49599e-05
CSTF3	-1.0144	-0.723333	0.291071	-5.39156	2.60516e-06	1.49668e-05
PDE6D	-0.773679	-0.061	0.712679	-5.38664	2.64846e-06	1.51989e-05
MORF4	-0.737952	-0.538667	0.199286	-5.3856	2.65765e-06	1.52349e-05
ISG20	1.43967	0.694667	-0.745	5.38025	2.70572e-06	1.54855e-05
TREX1	1.08699	0.859667	-0.227321	5.38008	2.7073e-06	1.54855e-05
GTL3	-0.772452	-0.550667	0.221786	-5.37794	2.72673e-06	1.55682e-05
AGPAT5	-1.14514	-0.228	0.917143	-5.37784	2.72771e-06	1.55682e-05
PHF1	1.15429	0.987143	-0.167143	5.39342	2.74891e-06	1.5672e-05
NANS	-0.641619	-0.557333	0.0842857	-5.37326	2.76987e-06	1.57743e-05
ATP5J	-0.547857	-0.303571	0.244286	-5.38808	2.79811e-06	1.59177e-05
SNRPD1	-0.936405	-0.00533333	0.931071	-5.36985	2.80164e-06	1.59205e-05
SLC1A7	0.844913	0.812889	-0.0320238	5.36867	2.8128e-06	1.59665e-05
ACADVL	0.513476	0.121333	-0.392143	5.36697	2.82877e-06	1.60397e-05
GNGT2	1.35367	1.36867	0.015	5.36623	2.83588e-06	1.60626e-05
ME2	-0.993	-1.468	-0.475	-5.36543	2.84343e-06	1.60879e-05
C16orf7	0.702595	0.298667	-0.403929	5.36482	2.84923e-06	1.61033e-05
CRYZL1	-0.722714	0.058	0.780714	-5.36331	2.86368e-06	1.61675e-05
TRIM37	-0.838738	-0.292667	0.546071	-5.36245	2.87196e-06	1.61967e-05
TRIM11	0.6755	0.598	-0.0775	5.35934	2.90197e-06	1.63419e-05
REA	-0.540905	-0.217333	0.323571	-5.35914	2.90397e-06	1.63419e-05
KIAA1539	1.19393	-0.002	-1.19593	5.37569	2.91561e-06	1.63665e-05
FLJ21168	-0.711417	-0.557667	0.15375	-5.35784	2.91659e-06	1.63665e-05
SCC-112	-0.704667	-0.0146667	0.69	-5.35772	2.91774e-06	1.63665e-05
DHRSX	-0.669405	-0.678333	-0.00892857	-5.35446	2.94985e-06	1.65258e-05
METTL2	-0.825857	-0.168	0.657857	-5.35419	2.95247e-06	1.65258e-05
UNG	-0.949238	-0.760667	0.188571	-5.35324	2.96192e-06	1.6561e-05
MAN2C1	1.0599	1.64133	0.581429	5.35274	2.96684e-06	1.65708e-05
CORO1A	1.15669	-1.29867	-2.45536	5.34851	3.00911e-06	1.67867e-05
CAMK4	1.58226	2.51333	0.931071	5.34823	3.01194e-06	1.67867e-05
SFN	1.20098	0.151333	-1.04964	5.34382	3.05677e-06	1.70092e-05
ZNF138	-0.760262	-0.301333	0.458929	-5.34366	3.05837e-06	1.70092e-05
GTF2H2	-0.857214	-0.994	-0.136786	-5.34056	3.09029e-06	1.71662e-05
VAMP8	-0.781786	-0.7	0.0817857	-5.34028	3.09317e-06	1.71662e-05
COX11	-1.05986	0.258	1.31786	-5.33993	3.09678e-06	1.7168e-05
U2AF1L2	0.605833	0.353333	-0.2525	5.33938	3.10245e-06	1.71812e-05
BRMS1L	-0.941786	0.34	1.28179	-5.33904	3.10606e-06	1.71829e-05
CRNKL1	-0.980452	-0.778667	0.201786	-5.33757	3.12135e-06	1.72493e-05
C3orf1	-0.735786	-0.354	0.381786	-5.33709	3.12634e-06	1.72585e-05
FLJ20321	1.21106	1.44143	0.23037	5.37239	3.13418e-06	1.72836e-05
TRAPPC3	-0.631357	-0.566	0.0653571	-5.33466	3.15188e-06	1.73629e-05
CHML	-1.44568	-0.368	1.07768	-5.332	3.18008e-06	1.74997e-05
VGLL4	-0.705524	0.0373333	0.742857	-5.32857	3.21671e-06	1.76735e-05
SLC22A18	0.636167	-0.0113333	-0.6475	5.32841	3.21842e-06	1.76735e-05
PKD2L1	1.30107	1.05	-0.251071	5.32804	3.22241e-06	1.76768e-05
KIF22	1.13255	0.809333	-0.323214	5.32736	3.22976e-06	1.7691e-05
NR1D1	1.44283	1.64533	0.2025	5.32718	3.23177e-06	1.7691e-05
MGC33648	-0.85231	-0.162667	0.689643	-5.32516	3.25367e-06	1.77922e-05
CUEDC2	-0.574476	-0.267333	0.307143	-5.32402	3.26608e-06	1.78414e-05
C14orf166	-0.677143	0.0978571	0.775	-5.34023	3.27957e-06	1.78898e-05
TRD@	1.67217	1.40467	-0.2675	5.32258	3.28179e-06	1.78898e-05
PLRG1	-0.633238	-0.514667	0.118571	-5.32115	3.29756e-06	1.7957e-05
YDD19	-1.31026	-0.371333	0.938929	-5.32055	3.30416e-06	1.79742e-05
KIAA0509	0.760452	0.198667	-0.561786	5.31879	3.32369e-06	1.80616e-05
PPP2R5B	1.44281	0.513333	-0.929474	5.61039	3.32831e-06	1.80679e-05
SHQ1	-0.724905	-0.461333	0.263571	-5.31785	3.3341e-06	1.80806e-05
ATP5O	-0.619011	-0.242857	0.376154	-5.37169	3.34725e-06	1.81331e-05
NBR2	-0.581929	-1.228	-0.646071	-5.31634	3.35104e-06	1.81347e-05
LOC203547	-0.51444	0.00966667	0.524107	-5.31534	3.36219e-06	1.81763e-05
CS	-0.648548	-0.405333	0.243214	-5.31479	3.36847e-06	1.81803e-05
FLJ34077	-0.67031	-0.120667	0.549643	-5.31466	3.3699e-06	1.81803e-05
APS	1.4464	1.32533	-0.121071	5.31413	3.37589e-06	1.81938e-05
CAMKK2	0.473833	0.171333	-0.3025	5.31269	3.39221e-06	1.82629e-05
ZNF84	-0.76581	-0.0686667	0.697143	-5.30891	3.43528e-06	1.84758e-05
C5orf4	2.27138	1.66067	-0.610714	5.30603	3.46849e-06	1.86352e-05
ZNF43	-0.809976	-0.265333	0.544643	-5.3043	3.48864e-06	1.87242e-05
LOC90784	-0.742024	0.113333	0.855357	-5.3028	3.50623e-06	1.87993e-05
IGSF2	0.759833	-1.14267	-1.9025	5.29877	3.55376e-06	1.90259e-05
LYPLA2	0.729	0.224	-0.505	5.2986	3.55579e-06	1.90259e-05
FLJ10350	1.01543	1.044	0.0285714	5.29805	3.56228e-06	1.90297e-05
LOC138046	-2.30593	0.0169231	2.32286	-5.33329	3.56378e-06	1.90297e-05
CHCHD1	-0.68119	-0.593333	0.0878571	-5.29712	3.57341e-06	1.90591e-05
PCDH1	0.867881	0.614667	-0.253214	5.29685	3.57658e-06	1.90591e-05
PIG8	-0.942655	-0.210333	0.732321	-5.29653	3.58042e-06	1.90601e-05
PLEKHA3	-0.642048	-0.201333	0.440714	-5.29407	3.61001e-06	1.9198e-05
APBB1	1.89288	2.32467	0.431786	5.29097	3.64753e-06	1.93778e-05
CCNG1	-1.56543	-0.044	1.52143	-5.28781	3.68626e-06	1.95637e-05
MTO1	-0.70881	-0.446667	0.262143	-5.28683	3.69837e-06	1.9608e-05
PPP2CB	-1.08283	-0.325333	0.7575	-5.28644	3.70322e-06	1.96138e-05
MRPS17	-0.733167	-0.320667	0.4125	-5.28354	3.73928e-06	1.97847e-05
LOC57117	-0.53681	-0.404667	0.132143	-5.28298	3.74619e-06	1.98013e-05
SERPINI2	-1.17456	0.146333	1.32089	-5.28258	3.75121e-06	1.98078e-05
SLC35A5	-1.12517	-1.06267	0.0625	-5.28189	3.75983e-06	1.98332e-05
SH3BP1	1.30657	0.888	-0.418571	5.28005	3.78312e-06	1.99359e-05
ZMYND11	-0.843667	-0.318667	0.525	-5.27796	3.8096e-06	2.00552e-05
GPSM2	-1.18364	-1.864	-0.680357	-5.27686	3.82352e-06	2.01065e-05
ASH2L	-0.584571	-0.751	-0.166429	-5.27639	3.82957e-06	2.01065e-05
IKIP	-0.911175	-1.05689	-0.145714	-5.27629	3.83088e-06	2.01065e-05
ZNF537	1.37317	-0.649333	-2.0225	5.27357	3.86587e-06	2.02697e-05
UNQ3033	1.62	-2.13071	-3.75071	5.28979	3.87602e-06	2.03025e-05
PPBP	3.13638	2.866	-0.270385	5.30561	3.90277e-06	2.04222e-05
YWHAQ	-1.17899	-0.0171429	1.16185	-5.30405	3.92282e-06	2.05066e-05
DDX27	0.926714	1.536	0.609286	5.26809	3.93717e-06	2.0561e-05
HIP2	-0.640345	-0.272667	0.367679	-5.26536	3.97328e-06	2.07288e-05
USP10	-0.673357	-1.208	-0.534643	-5.26439	3.98619e-06	2.07754e-05
NCF2	1.82137	-1.03286	-2.85423	5.31627	4.00845e-06	2.08706e-05
PIP3-E	1.58507	-1.876	-3.46107	5.26167	4.0225e-06	2.0913e-05
LOC114926	-0.7525	-0.537143	0.215357	-5.27816	4.02813e-06	2.0913e-05
PF4V1	3.40738	3.17667	-0.230714	5.26115	4.02953e-06	2.0913e-05
FLJ11588	-1.36433	0.000666667	1.365	-5.26068	4.03575e-06	2.0913e-05
ACPP	1.496	-0.084	-1.58	5.26051	4.03804e-06	2.0913e-05
ZNF187	-0.967381	-0.296667	0.670714	-5.26005	4.04426e-06	2.0913e-05
LOC389203	-0.617881	-0.204667	0.413214	-5.26003	4.04463e-06	2.0913e-05
NTNG2	1.41167	-0.313333	-1.725	5.25866	4.06307e-06	2.09876e-05
FIS	0.764476	0.247333	-0.517143	5.25238	4.14915e-06	2.14111e-05
LMAN2L	-0.874881	-0.306667	0.568214	-5.2479	4.21168e-06	2.16984e-05
ARPC1B	0.787786	-0.424	-1.21179	5.24779	4.21314e-06	2.16984e-05
LOC219854	-0.736	-0.616	0.12	-5.24536	4.24748e-06	2.18537e-05
CD3E	0.46869	0.243333	-0.225357	5.24315	4.27885e-06	2.19935e-05
FLJ13197	-1.56052	0.527333	2.08786	-5.24046	4.31752e-06	2.21704e-05
TBC1D8	1.55163	0.195333	-1.3563	5.25662	4.32572e-06	2.21907e-05
SLC25A5	-0.605024	0.0453333	0.650357	-5.23953	4.33091e-06	2.21955e-05
MGC2610	-0.957024	-0.226667	0.730357	-5.23842	4.34696e-06	2.22559e-05
EPHX2	2.10752	2.89467	0.787143	5.2376	4.35887e-06	2.2295e-05
C20orf103	0.990571	0.762	-0.228571	5.23636	4.37693e-06	2.23521e-05
COX15	-0.679643	-0.43	0.249643	-5.23625	4.37859e-06	2.23521e-05
PBX2	0.627595	0.688667	0.0610714	5.23284	4.42867e-06	2.25735e-05
FLJ10407	-0.704738	-0.188667	0.516071	-5.23251	4.43345e-06	2.25735e-05
C13orf8	-0.79031	-0.0606667	0.729643	-5.23241	4.43493e-06	2.25735e-05
P2RX5	1.51374	2.38267	0.868929	5.23174	4.44485e-06	2.2602e-05
TORC2	0.844857	0.462	-0.382857	5.22946	4.47877e-06	2.27523e-05
OSBPL5	0.941619	0.137333	-0.804286	5.22723	4.51228e-06	2.29003e-05
NGLY1	-0.752595	-0.598667	0.153929	-5.22656	4.52238e-06	2.29292e-05
VDR	1.3734	0.0273333	-1.34607	5.2251	4.54434e-06	2.29987e-05
ATP5F1	-0.617738	-0.136667	0.481071	-5.22507	4.54489e-06	2.29987e-05
CYP27A1	2.34857	0.222143	-2.12643	5.24129	4.55078e-06	2.30062e-05
LILRB3	1.77687	-1.23462	-3.01148	5.27439	4.59266e-06	2.31955e-05
Pfs2	-1.20071	-1.11	0.0907143	-5.22054	4.614e-06	2.32807e-05
CD8A	1.61021	2.492	0.881786	5.21636	4.6787e-06	2.35844e-05
KIAA0963	1.05415	0.542667	-0.511481	5.22949	4.73172e-06	2.38287e-05
TRIP13	-1.04167	-0.666667	0.375	-5.21257	4.73825e-06	2.38386e-05
MGC30208	1.04771	1.012	-0.0357143	5.20931	4.78996e-06	2.40756e-05
STAR	-2.32317	-2.58067	-0.2575	-5.20786	4.81324e-06	2.41693e-05
FLJ20487	-0.5475	-0.77	-0.2225	-5.20724	4.82319e-06	2.4196e-05
PAPOLA	-0.54619	-0.693333	-0.147143	-5.20519	4.85623e-06	2.43383e-05
FLJ22490	-0.48975	-0.196	0.29375	-5.20397	4.87601e-06	2.43989e-05
ACTA1	-0.780619	-1.21133	-0.430714	-5.20386	4.87766e-06	2.43989e-05
CKS2	-1.37952	-1.03667	0.342857	-5.20358	4.88236e-06	2.43991e-05
AMACR	-0.807	-0.822	-0.015	-5.20247	4.90041e-06	2.44626e-05
CRSP6	-0.781595	-0.232667	0.548929	-5.20222	4.90445e-06	2.44626e-05
CCT5	-0.925583	-0.279333	0.64625	-5.19963	4.94688e-06	2.46507e-05
ZNF335	0.468071	0.062	-0.406071	5.199	4.95741e-06	2.46796e-05
LGALS2	2.088	1.558	-0.53	5.19809	4.97232e-06	2.47285e-05
POU2F2	1.52003	1.42622	-0.0938095	5.19774	4.97818e-06	2.47285e-05
EEF1A1	-0.543829	0.127778	0.671607	-5.1973	4.98544e-06	2.47285e-05
TYROBP	1.26638	-1.36933	-2.63571	5.19713	4.9883e-06	2.47285e-05
LCK	1.6341	2.00267	0.368571	5.19696	4.9912e-06	2.47285e-05
LOC51057	-0.77381	0.00333333	0.777143	-5.19669	4.99563e-06	2.47285e-05
FCER1G	1.03431	-0.805333	-1.83964	5.19371	5.04544e-06	2.49514e-05
PF4	3.53862	3.00933	-0.529286	5.19129	5.0862e-06	2.51292e-05
POLD2	-0.693619	-0.329333	0.364286	-5.18944	5.11764e-06	2.52482e-05
IGKC	1.11567	0.672156	-0.443518	5.18931	5.11997e-06	2.52482e-05
CLDN4	0.393333	-0.0366667	-0.43	5.18742	5.15217e-06	2.53831e-05
RTCD1	-0.671381	-0.210667	0.460714	-5.18533	5.18815e-06	2.55363e-05
PEX7	-0.966952	-0.0526667	0.914286	-5.18156	5.25375e-06	2.58327e-05
ZNF588	-1.21264	-0.768	0.444643	-5.1813	5.25827e-06	2.58327e-05
PVALB	1.89348	1.99133	0.0978571	5.17819	5.31295e-06	2.60768e-05
FZR1	0.904369	0.561333	-0.343036	5.17741	5.32675e-06	2.61199e-05
E2F6	-1.13112	-0.0993333	1.03179	-5.17483	5.37286e-06	2.63213e-05
HLA-E	0.881333	-0.238667	-1.12	5.17452	5.37826e-06	2.63231e-05
SULF2	1.74679	-0.186429	-1.93321	5.18724	5.44017e-06	2.65702e-05
HSF4	0.660071	0.574	-0.0860714	5.17099	5.44193e-06	2.65702e-05
LGI3	0.884815	0.686667	-0.198148	5.18678	5.44857e-06	2.65702e-05
RTEL1	0.647762	0.966333	0.318571	5.17059	5.44909e-06	2.65702e-05
COPS8	-0.97031	0.169333	1.13964	-5.1703	5.45438e-06	2.65711e-05
SEC13L1	-0.524071	-0.438	0.0860714	-5.16957	5.46763e-06	2.66108e-05
FLJ38426	-1.27602	-0.350667	0.925357	-5.16469	5.55713e-06	2.70213e-05
BCHE	1.65862	1.57933	-0.0792857	5.16419	5.56641e-06	2.70412e-05
MGC24039	-1.06588	0.227333	1.29321	-5.16348	5.57953e-06	2.70797e-05
RQCD1	-0.924881	-0.0266667	0.898214	-5.16145	5.6173e-06	2.72278e-05
C9orf77	-0.878238	-0.389667	0.488571	-5.16108	5.62423e-06	2.72278e-05
CACNA2D3	1.52238	-0.513333	-2.03571	5.16101	5.62568e-06	2.72278e-05
GNPAT	-0.492405	-0.271333	0.221071	-5.15813	5.67979e-06	2.74643e-05
EVL	1.22552	1.63267	0.407143	5.15633	5.71388e-06	2.76036e-05
MAN1B1	0.768548	0.820333	0.0517857	5.15555	5.72878e-06	2.765e-05
FLJ22662	1.63176	-2.07467	-3.70643	5.15448	5.74903e-06	2.77221e-05
ERG	-1.49944	-1.70956	-0.210119	-5.15373	5.76352e-06	2.77663e-05
CANX	-0.596179	-0.641	-0.0448214	-5.15333	5.7711e-06	2.77772e-05
EFNA5	0.48144	0.0623333	-0.419107	5.15272	5.78277e-06	2.78078e-05
FLJ39441	-0.776071	-0.7	0.0760714	-5.15214	5.79396e-06	2.78359e-05
TNFRSF6B	1.03093	0.382	-0.648929	5.14869	5.86097e-06	2.8132e-05
PPM1D	-0.718976	-0.419333	0.299643	-5.14732	5.88756e-06	2.82336e-05
NDUFB6	-0.671571	-0.338	0.333571	-5.14585	5.91647e-06	2.83463e-05
KLHL6	-1.16871	-1.408	-0.239286	-5.14197	5.99337e-06	2.86884e-05
ESRRBL1	-0.666143	-0.044	0.622143	-5.13828	6.06721e-06	2.90152e-05
N-PAC	0.634881	0.356667	-0.278214	5.1377	6.07901e-06	2.90451e-05
RHOU	1.35014	-0.032	-1.38214	5.13602	6.11296e-06	2.91806e-05
AFG3L1	1.27267	2.05267	0.78	5.13342	6.16613e-06	2.94075e-05
MAP2K3	1.17271	0.202	-0.970714	5.13199	6.19546e-06	2.95203e-05
TUBA2	0.555452	0.378667	-0.176786	5.13171	6.20108e-06	2.95203e-05
PLXNA1	-1.48481	0.247333	1.73214	-5.12638	6.31207e-06	3.00213e-05
MGC5395	1.62126	2.69733	1.07607	5.1257	6.32619e-06	3.0061e-05
ZNF307	-0.791369	-0.633333	0.158036	-5.12428	6.35618e-06	3.01761e-05
SDHB	-0.83331	-0.888667	-0.0553571	-5.12391	6.36408e-06	3.01862e-05
CLPX	-0.622071	-0.021	0.601071	-5.12217	6.40079e-06	3.03328e-05
CENTD2	0.81044	-0.413846	-1.22429	5.15421	6.4075e-06	3.0337e-05
JDP2	1.15095	-0.183333	-1.33429	5.11947	6.45844e-06	3.05333e-05
CLMN	1.39264	1.223	-0.169643	5.11937	6.46066e-06	3.05333e-05
SPP1	-1.81305	-1.72733	0.0857143	-5.11902	6.46829e-06	3.05417e-05
PIP5K1A	-0.719524	-1.01667	-0.297143	-5.11849	6.47965e-06	3.05678e-05
CD7	0.702095	0.670667	-0.0314286	5.1182	6.48581e-06	3.05692e-05
ZNF189	-0.95275	-0.899	0.05375	-5.11478	6.55997e-06	3.08909e-05
SETDB2	-0.680333	-0.0853333	0.595	-5.11446	6.56683e-06	3.08953e-05
SF3B14	-0.568119	-0.161333	0.406786	-5.11334	6.59132e-06	3.09826e-05
COMMD8	-1.03221	-0.874	0.158214	-5.11285	6.60215e-06	3.0988e-05
FIP1L1	-0.562929	-0.089	0.473929	-5.11275	6.60433e-06	3.0988e-05
SFRS8	0.470262	0.221333	-0.248929	5.10794	6.71072e-06	3.14589e-05
LGR6	1.83269	2.35733	0.524643	5.10716	6.72799e-06	3.15116e-05
MAT2A	-0.617738	-0.206667	0.411071	-5.10514	6.77329e-06	3.16953e-05
CACNA2D2	1.02876	0.807333	-0.221429	5.10391	6.80092e-06	3.17961e-05
SMARCD3	0.989119	0.587333	-0.401786	5.10236	6.83604e-06	3.19317e-05
ITK	1.63307	1.842	0.208929	5.10153	6.85503e-06	3.19918e-05
ARSA	0.46	-0.155714	-0.615714	5.11598	6.88087e-06	3.20838e-05
PCQAP	0.531238	0.492667	-0.0385714	5.09549	6.99367e-06	3.25366e-05
XCL2	0.855119	0.833333	-0.0217857	5.09538	6.99629e-06	3.25366e-05
TM7SF1	1.02086	0.908	-0.112857	5.09536	6.99668e-06	3.25366e-05
MST4	-1.21338	-0.592667	0.620714	-5.09449	7.01706e-06	3.26023e-05
TAF1C	0.731929	0.918	0.186071	5.09398	7.02895e-06	3.26285e-05
CTBP1	0.633179	0.633	-0.000178571	5.09233	7.06748e-06	3.27346e-05
C20orf30	-0.657429	-0.506	0.151429	-5.09225	7.06921e-06	3.27346e-05
LOC349236	0.802214	-0.176	-0.978214	5.09219	7.07061e-06	3.27346e-05
NDUFB5	-0.851167	0.211333	1.0625	-5.09012	7.11941e-06	3.29314e-05
DHRS8	-1.04412	-1.25733	-0.213214	-5.08955	7.13288e-06	3.29645e-05
SKIV2L2	-0.906262	-0.217333	0.688929	-5.08601	7.21716e-06	3.33245e-05
PBX1	1.57731	1.50267	-0.0746429	5.08552	7.2289e-06	3.33492e-05
SSBP1	-0.95231	0.567333	1.51964	-5.08459	7.25138e-06	3.34196e-05
TRIB2	1.28302	1.91267	0.629643	5.08435	7.25695e-06	3.34196e-05
C21orf4	-0.717976	-0.733333	-0.0153571	-5.08322	7.28421e-06	3.35155e-05
MRPL18	-0.634286	-0.627857	0.00642857	-5.09806	7.29884e-06	3.35376e-05
TTC1	-0.691714	-0.426	0.265714	-5.08224	7.30798e-06	3.35376e-05
DKFZp761B107	1.63767	1.39267	-0.245	5.08223	7.30827e-06	3.35376e-05
LOC96610	-0.906905	0.0366667	0.943571	-5.08175	7.32001e-06	3.3562e-05
FLJ20530	-0.788643	-0.754	0.0346429	-5.07993	7.36415e-06	3.37348e-05
GSTO1	-0.634619	-0.785333	-0.150714	-5.07732	7.42823e-06	3.39984e-05
PHACTR4	-0.664905	-0.351333	0.313571	-5.07697	7.43689e-06	3.40083e-05
C2F	-0.775262	-0.671333	0.103929	-5.07596	7.46172e-06	3.4092e-05
EIF3S9	0.960595	1.57167	0.611071	5.07452	7.49761e-06	3.4226e-05
ZNF565	-0.616405	0.104667	0.721071	-5.07164	7.56948e-06	3.45239e-05
MGC40405	-0.955405	-0.379333	0.576071	-5.0712	7.58047e-06	3.45439e-05
HTATIP	0.515333	0.165333	-0.35	5.0662	7.70714e-06	3.50905e-05
TIGD2	-0.984524	-0.226667	0.757857	-5.06511	7.73506e-06	3.51869e-05
CCNL2	0.617	1.022	0.405	5.06291	7.79171e-06	3.54138e-05
B3GALNT2	-0.781429	-0.32	0.461429	-5.05835	7.91029e-06	3.58948e-05
ZHX1	-1.10524	-0.0366667	1.06857	-5.05814	7.9157e-06	3.58948e-05
FLJ21820	-1.04902	-0.0386667	1.01036	-5.05805	7.91815e-06	3.58948e-05
RPS6KA3	-1.01005	-0.289333	0.720714	-5.05014	8.12843e-06	3.6816e-05
ZADH1	-1.35893	0.5	1.85893	-5.04748	8.20046e-06	3.71101e-05
COL7A1	0.823643	0.784	-0.0396429	5.04634	8.23135e-06	3.72176e-05
FLJ22761	0.564262	0.0853333	-0.478929	5.04597	8.24161e-06	3.72318e-05
TCAP	1.09702	1.33667	0.239643	5.04369	8.30401e-06	3.74813e-05
FBXL11	0.668889	0.546667	-0.122222	5.05733	8.34461e-06	3.75798e-05
C10orf22	-0.888143	-0.436	0.452143	-5.04201	8.35041e-06	3.75798e-05
SRM	-0.680024	0.0253333	0.705357	-5.04191	8.35295e-06	3.75798e-05
TAF3	0.687881	0.809667	0.121786	5.04185	8.35462e-06	3.75798e-05
FOLR3	1.60808	-2.70154	-4.30962	5.10659	8.37559e-06	3.76416e-05
KIAA1579	-0.800857	-0.438	0.362857	-5.03995	8.40739e-06	3.77521e-05
ENTPD6	0.467881	0.614667	0.146786	5.03828	8.45396e-06	3.79286e-05
NOV	-1.43155	-2.82333	-1.39179	-5.03678	8.49605e-06	3.80754e-05
Ufm1	1.1844	1.50333	0.318929	5.03649	8.5042e-06	3.80754e-05
SIGIRR	0.867071	0.816	-0.0510714	5.03634	8.50855e-06	3.80754e-05
ZNF509	1.05852	1.16067	0.102143	5.0352	8.54056e-06	3.81859e-05
CSPG2	1.87787	1.10233	-0.775536	5.03307	8.60111e-06	3.84187e-05
PBX3	-0.996952	-0.532667	0.464286	-5.03284	8.60764e-06	3.84187e-05
MCM2	-1.03064	-1.266	-0.235357	-5.03259	8.61471e-06	3.84187e-05
MGC14289	-1.40821	0.3	1.70821	-5.03116	8.65576e-06	3.85689e-05
ALG8	-0.484881	-0.0966667	0.388214	-5.03028	8.68097e-06	3.86482e-05
VMD2	0.663417	-1.14533	-1.80875	5.02855	8.73075e-06	3.88367e-05
NUP37	-0.776048	-0.250333	0.525714	-5.02796	8.74795e-06	3.88802e-05
SLC35D3	1.72429	2.21643	0.492143	5.04222	8.76921e-06	3.89415e-05
CAPNS2	-0.572524	-0.314667	0.257857	-5.02664	8.786e-06	3.89829e-05
SH2D2A	1.67286	2.91	1.23714	5.02519	8.82841e-06	3.91379e-05
DUT	-0.733741	-0.703	0.0307407	-5.12645	8.88113e-06	3.93051e-05
PSIP1	-1.23393	0.045	1.27893	-5.02339	8.88119e-06	3.93051e-05
VIPR1	0.871571	0.498	-0.373571	5.02002	8.98057e-06	3.97113e-05
FZD7	-2.04845	-0.0166667	2.03179	-5.01925	9.00351e-06	3.9779e-05
IL1F9	1.66195	1.22267	-0.439286	5.01815	9.03636e-06	3.98904e-05
CDCA7	-1.82519	-0.677333	1.14786	-5.01786	9.04514e-06	3.98954e-05
EPN2	0.877905	0.179333	-0.698571	5.01497	9.13196e-06	4.02444e-05
DKFZP564B147	0.616024	0.170667	-0.445357	5.01382	9.1667e-06	4.03634e-05
TERF2	-0.757738	-0.586667	0.171071	-5.01177	9.22922e-06	4.06045e-05
PIGK	-0.555131	-0.620667	-0.0655357	-5.01115	9.248e-06	4.06529e-05
LYAR	1.049	1.424	0.375	5.00911	9.31078e-06	4.08944e-05
ECHDC2	1.25826	0.709333	-0.548929	5.00881	9.31983e-06	4.08997e-05
RPL15	-0.558333	-0.473333	0.085	-5.00841	9.33225e-06	4.09199e-05
RBM27	-0.588643	-0.204	0.384643	-5.00621	9.40046e-06	4.11844e-05
E2IG2	-0.892357	-0.242	0.650357	-5.00564	9.41818e-06	4.12274e-05
SLC25A28	0.638143	0.496	-0.142143	5.00533	9.42769e-06	4.12345e-05
MDS010	-0.766881	0.00133333	0.768214	-5.00499	9.43838e-06	4.12467e-05
ESRRA	0.81731	0.502667	-0.314643	5.00411	9.46596e-06	4.13326e-05
MAP17	2.19233	0.0473333	-2.145	5.00024	9.58784e-06	4.18298e-05
FLJ33008	0.674738	0.708667	0.0339286	4.99967	9.60586e-06	4.18735e-05
RHOBTB3	-0.981738	-0.130667	0.851071	-4.99924	9.61964e-06	4.18986e-05
USP13	-0.937948	0.503778	1.44173	-4.99819	9.65301e-06	4.19917e-05
CSNK1D	1.1105	1.058	-0.0525	4.99806	9.6571e-06	4.19917e-05
EHHADH	-1.07257	-0.364	0.708571	-4.99601	9.72291e-06	4.22427e-05
VPS39	0.467357	0.122	-0.345357	4.99477	9.76282e-06	4.23808e-05
FLJ10514	-0.937048	-0.721333	0.215714	-4.99341	9.80657e-06	4.25055e-05
ARPC4	-0.7725	-1.01	-0.2375	-4.99338	9.80783e-06	4.25055e-05
BCAS1	0.96419	0.671333	-0.292857	4.99298	9.82054e-06	4.25253e-05
C13orf24	-0.796429	-0.0357143	0.760714	-5.00712	9.83963e-06	4.25727e-05
AASDHPPT	-1.5505	-0.688	0.8625	-4.9921	9.8493e-06	4.25793e-05
FLJ40083	0.441214	0.108	-0.333214	4.99088	9.889e-06	4.27155e-05
SLC12A9	1.05192	0.16	-0.891923	5.03661	9.91479e-06	4.27915e-05
C16orf34	-0.971476	-0.0893333	0.882143	-4.98966	9.92905e-06	4.2813e-05
FLJ22729	-1.21474	-0.678667	0.536071	-4.98944	9.93617e-06	4.2813e-05
CEACAM4	0.716333	0.0813333	-0.635	4.98893	9.95305e-06	4.28504e-05
MK2S4	-1.62406	-2.75067	-1.12661	-4.98814	9.9789e-06	4.29263e-05
GRK5	1.30562	0.581333	-0.724286	4.98769	9.99369e-06	4.29545e-05
DHX38	0.731119	1.12933	0.398214	4.98644	1.00352e-05	4.30976e-05
ALG6	-0.968643	-0.544	0.424643	-4.98508	1.00802e-05	4.32552e-05
SLBP	-0.813357	-0.348	0.465357	-4.98344	1.01353e-05	4.34453e-05
ELF1	-1.29238	-0.866667	0.425714	-4.98316	1.01446e-05	4.34453e-05
MBIP	-1.00545	-0.238667	0.766786	-4.98301	1.01495e-05	4.34453e-05
HRASLS3	1.85326	2.59933	0.746071	4.98193	1.01856e-05	4.35645e-05
LILRB1	1.4155	0.108	-1.3075	4.98111	1.02135e-05	4.36481e-05
DKFZP564K0822	0.828571	0.0842857	-0.744286	4.99525	1.02301e-05	4.36829e-05
SNX16	-0.744214	-0.221	0.523214	-4.98022	1.02434e-05	4.36906e-05
ZNF161	-0.752929	-0.984	-0.231071	-4.97975	1.02595e-05	4.36906e-05
PPP1CA	-0.770071	-1.064	-0.293929	-4.97973	1.02601e-05	4.36906e-05
DHRS3	1.2096	1.64067	0.431071	4.97951	1.02675e-05	4.36906e-05
CRAT	0.757274	0.525667	-0.231607	4.97933	1.02737e-05	4.36906e-05
MED28	-0.925738	-0.644667	0.281071	-4.97885	1.02899e-05	4.37239e-05
HFE	0.847381	0.456667	-0.390714	4.97826	1.031e-05	4.37739e-05
ARHGEF6	-0.842	-0.972	-0.13	-4.97714	1.03481e-05	4.38997e-05
VMD2L1	1.45795	1.82867	0.370714	4.97683	1.03587e-05	4.3909e-05
LAMB3	1.90031	0.720667	-1.17964	4.97607	1.03847e-05	4.39837e-05
ST14	1.75862	1.16933	-0.589286	4.9754	1.04078e-05	4.40082e-05
PCDHGC5	0.576456	-0.0646154	-0.641071	5.00526	1.0411e-05	4.40082e-05
CYBB	1.86636	-1.474	-3.34036	4.97517	1.04158e-05	4.40082e-05
MGC5391	-0.363155	-0.333333	0.0298214	-4.97447	1.044e-05	4.40749e-05
ZNF92	-1.05357	0.16	1.21357	-4.97408	1.04535e-05	4.40961e-05
SIDT2	1.11698	1.43429	0.317308	5.01949	1.04773e-05	4.41607e-05
ZNF195	-1.73812	-0.141333	1.59679	-4.97255	1.05062e-05	4.42471e-05
PMS1	-0.935452	-0.168667	0.766786	-4.97167	1.05369e-05	4.43201e-05
SPAG1	-1.23771	-1.502	-0.264286	-4.97156	1.05405e-05	4.43201e-05
ZNF562	-0.712952	-0.198667	0.514286	-4.96998	1.05959e-05	4.45172e-05
PLK3	1.63248	2.01533	0.382857	4.96877	1.06381e-05	4.46442e-05
RABGGTA	0.599333	0.372667	-0.226667	5.03164	1.06433e-05	4.46442e-05
LSP1	1.02265	-1.08967	-2.11232	4.96747	1.0684e-05	4.47788e-05
ZNF589	0.984833	0.947333	-0.0375	4.96707	1.06979e-05	4.47788e-05
LAT	0.831905	1.06333	0.231429	4.96698	1.07011e-05	4.47788e-05
C9orf82	-1.21845	0.123333	1.34179	-4.96667	1.07123e-05	4.47899e-05
ARL5	-0.725786	-0.104	0.621786	-4.96522	1.07637e-05	4.4969e-05
USP36	1.52621	2.348	0.821786	4.96475	1.07804e-05	4.4988e-05
SDPR	2.0599	2.55133	0.491429	4.9646	1.07855e-05	4.4988e-05
C6orf82	-0.51269	-0.497333	0.0153571	-4.96373	1.08166e-05	4.50815e-05
ARRB2	0.821429	-0.24	-1.06143	4.95872	1.09969e-05	4.57963e-05
TXN2	-0.720119	-0.333333	0.386786	-4.95815	1.10176e-05	4.58461e-05
PLCD1	0.426333	-0.278667	-0.705	4.95687	1.10642e-05	4.60034e-05
APBA2	1.19695	0.842667	-0.354286	4.95611	1.1092e-05	4.60281e-05
SEMA6B	0.879714	0.414	-0.465714	4.95603	1.10949e-05	4.60281e-05
EBI2	2.07688	2.18867	0.111786	4.95599	1.10966e-05	4.60281e-05
RFC2	-0.782643	-0.268	0.514643	-4.95423	1.11613e-05	4.62597e-05
CDC14B	1.11152	0.747111	-0.364405	4.95122	1.12726e-05	4.66839e-05
UBE2E1	-0.981976	0.192667	1.17464	-4.94945	1.13384e-05	4.69192e-05
CAPN3	0.74181	-0.815333	-1.55714	4.94916	1.13493e-05	4.69274e-05
CECR1	1.20726	0.143333	-1.06393	4.94782	1.13996e-05	4.70747e-05
GTF2H3	-1.23074	-0.404667	0.826071	-4.94773	1.1403e-05	4.70747e-05
FKBP3	-0.852119	0.244667	1.09679	-4.94671	1.14415e-05	4.71677e-05
FAM20C	0.853286	0.434	-0.419286	4.94665	1.14436e-05	4.71677e-05
GUCY1A3	-1.31824	0.445333	1.76357	-4.94603	1.1467e-05	4.7227e-05
IFNA16	1.69445	1.44267	-0.251786	4.94393	1.15467e-05	4.75176e-05
GSTA2	1.71576	1.31933	-0.396429	4.94283	1.15887e-05	4.7647e-05
COL18A1	1.10975	-0.179	-1.28875	4.94263	1.15964e-05	4.7647e-05
TRNT1	-0.700333	-0.170333	0.53	-4.94058	1.1675e-05	4.79011e-05
FLJ20457	-0.535405	-0.439333	0.0960714	-4.94054	1.16765e-05	4.79011e-05
HAPLN3	0.951095	1.22467	0.273571	4.93824	1.17654e-05	4.82277e-05
XTP3TPA	-0.680476	-0.303333	0.377143	-4.93688	1.18182e-05	4.84063e-05
ACAT2	-0.669595	-0.0106667	0.658929	-4.93655	1.18314e-05	4.84221e-05
CDC23	-0.592286	-0.358	0.234286	-4.93545	1.18743e-05	4.85596e-05
DGKQ	0.562429	0.531	-0.0314286	4.93518	1.18847e-05	4.85643e-05
BCL6	1.67081	-0.387333	-2.05815	4.94715	1.19751e-05	4.88953e-05
C2orf24	0.878762	0.247333	-0.631429	4.93224	1.20004e-05	4.89604e-05
KIAA0792	1.08836	-0.032	-1.12036	4.93109	1.20459e-05	4.90858e-05
RANBP9	-0.888833	-0.381333	0.5075	-4.93099	1.20499e-05	4.90858e-05
RAD18	-0.760667	-0.320667	0.44	-4.92814	1.21638e-05	4.94827e-05
FCRH1	1.46719	0.369333	-1.09786	4.92808	1.21663e-05	4.94827e-05
NEO1	0.744905	-0.0736667	-0.818571	4.92666	1.22233e-05	4.96757e-05
GPC1	1.06933	2.05267	0.983333	4.93863	1.23132e-05	5.00022e-05
PHPT1	-0.595286	-0.516	0.0792857	-4.92351	1.23506e-05	5.01151e-05
BCR	-0.566762	-0.235333	0.331429	-4.92206	1.24098e-05	5.02923e-05
IL7R	2.02893	1.79	-0.238929	4.92197	1.24135e-05	5.02923e-05
GARP	1.96969	3.38933	1.41964	4.92042	1.24771e-05	5.05007e-05
RAD51C	-0.575536	-0.345	0.230536	-4.92024	1.24843e-05	5.05007e-05
EVER2	0.611262	-0.0426667	-0.653929	4.91978	1.25035e-05	5.05392e-05
BFSP1	0.999952	1.20067	0.200714	4.91922	1.25267e-05	5.05647e-05
UGDH	-1.0191	-0.472667	0.546429	-4.91916	1.25292e-05	5.05647e-05
XRCC5	-0.59844	-1.15433	-0.555893	-4.91838	1.2561e-05	5.06542e-05
SLC25A17	-0.888143	-0.396	0.492143	-4.91806	1.25747e-05	5.067e-05
THG-1	0.840897	0.0616667	-0.779231	4.99633	1.2597e-05	5.0721e-05
LOC220930	-1.16436	-0.934	0.230357	-4.91671	1.26307e-05	5.08004e-05
ZCCHC10	-0.751667	-0.496667	0.255	-4.91639	1.26438e-05	5.08004e-05
NAT1	-0.623476	-0.881333	-0.257857	-4.91634	1.26459e-05	5.08004e-05
AP1M1	0.998381	-0.107333	-1.10571	4.91603	1.26588e-05	5.0813e-05
LSM6	-0.585095	-0.968667	-0.383571	-4.91447	1.27241e-05	5.1036e-05
ALOX15B	0.758286	0.414	-0.344286	4.91206	1.28256e-05	5.14035e-05
HPS5	-0.955048	-0.899333	0.0557143	-4.91163	1.28437e-05	5.14366e-05
NGB	0.693833	0.471333	-0.2225	4.91127	1.28586e-05	5.1457e-05
ARRDC1	0.435714	-0.63	-1.06571	4.90827	1.29864e-05	5.19283e-05
ZNF532	1.63088	2.01267	0.381786	4.90787	1.30038e-05	5.19581e-05
PCSK5	1.30252	0.754667	-0.547857	4.90758	1.30161e-05	5.19674e-05
LILRA1	1.4789	-1.12467	-2.60357	4.90503	1.31255e-05	5.23645e-05
PGM2	-0.678381	-1.15267	-0.474286	-4.90455	1.31465e-05	5.2408e-05
MPHOSPH6	-0.757048	-0.411333	0.345714	-4.90255	1.32332e-05	5.27136e-05
CRA	0.735667	0.140667	-0.595	4.90222	1.32478e-05	5.27316e-05
FUBP1	-0.767202	0.0583333	0.825536	-4.90164	1.32731e-05	5.2792e-05
MRPL23	-0.636214	-0.498	0.138214	-4.89809	1.34288e-05	5.33606e-05
TMEM24	0.599881	0.216667	-0.383214	4.89792	1.34365e-05	5.33606e-05
LRRC17	-1.65245	-0.160667	1.49179	-4.89657	1.34964e-05	5.35577e-05
CDC37	0.569451	0.422308	-0.147143	4.925	1.35088e-05	5.3566e-05
TMEM1	0.83406	0.785667	-0.0483929	4.89455	1.35861e-05	5.38319e-05
ALG5	-0.729643	-0.204286	0.525357	-4.90603	1.36972e-05	5.4231e-05
TM4SF1	-1.58143	0.87	2.45143	-4.89141	1.37276e-05	5.431e-05
SH3BP5	1.38938	0.378667	-1.01071	4.88866	1.38521e-05	5.47611e-05
GOLPH3L	-0.86469	-0.569333	0.295357	-4.88814	1.38757e-05	5.48128e-05
C14orf147	-0.995262	-0.651333	0.343929	-4.88739	1.39099e-05	5.49065e-05
FAM53B	1.12762	0.823333	-0.304286	4.88669	1.39421e-05	5.49526e-05
GML	1.04505	0.829333	-0.215714	4.88653	1.39493e-05	5.49526e-05
CPSF5	-0.568762	-0.557333	0.0114286	-4.88645	1.39531e-05	5.49526e-05
CPNE6	0.602405	-0.138667	-0.741071	4.88245	1.41381e-05	5.5639e-05
NF1	-1.30552	-0.102667	1.20286	-4.87926	1.42872e-05	5.61837e-05
HOXD10	1.41864	0.914	-0.504643	4.87723	1.43829e-05	5.65173e-05
KIF5B	-0.568976	-0.869333	-0.300357	-4.87621	1.4431e-05	5.66457e-05
ELP4	-0.753214	-0.22	0.533214	-4.87608	1.44373e-05	5.66457e-05
VEPH1	1.02126	-1.15267	-2.17393	4.87167	1.46481e-05	5.74298e-05
E2-230K	1.41536	1.73	0.314643	4.86793	1.48291e-05	5.80957e-05
GDI1	1.09427	0.292727	-0.801538	4.96215	1.48541e-05	5.81501e-05
MYO1B	-2.16607	0.115714	2.28179	-4.8793	1.49455e-05	5.84641e-05
PCGF6	-0.764643	-0.0178571	0.746786	-4.87582	1.51165e-05	5.90888e-05
MYCL1	1.71438	0.178667	-1.53571	4.86106	1.51676e-05	5.92442e-05
ADNP	-0.737881	-0.574667	0.163214	-4.85799	1.53214e-05	5.97927e-05
FBXL8	0.728741	0.201333	-0.527407	4.8715	1.5331e-05	5.97927e-05
SH3GL1	0.703333	0.513333	-0.19	4.85736	1.53531e-05	5.98152e-05
RFC4	-0.939262	-0.655333	0.283929	-4.85723	1.53596e-05	5.98152e-05
CYSLTR1	-1.10004	-1.042	0.0580357	-4.85621	1.54112e-05	5.99713e-05
PCANAP6	-1.63662	-0.447333	1.18929	-4.85529	1.5458e-05	6.00654e-05
ZNF331	1.0753	1.46578	0.390476	4.85514	1.54652e-05	6.00654e-05
TIMM8A	-0.855119	-0.113333	0.741786	-4.85505	1.54699e-05	6.00654e-05
C4orf14	-0.555762	0.0206667	0.576429	-4.85251	1.55997e-05	6.05246e-05
C14orf100	-0.827095	-0.800667	0.0264286	-4.85038	1.57089e-05	6.09031e-05
THAP7	0.49919	-0.498667	-0.997857	4.84949	1.5755e-05	6.10364e-05
TLX3	0.809262	-0.0946667	-0.903929	4.84848	1.58074e-05	6.11937e-05
KIF5C	1.29979	-0.112	-1.41179	4.84714	1.58772e-05	6.13495e-05
CEBPD	2.44254	0.301111	-2.14143	5.10237	1.58807e-05	6.13495e-05
EPHX1	0.741619	-0.682667	-1.42429	4.84703	1.58828e-05	6.13495e-05
FAM44C	-0.692929	-0.194	0.498929	-4.84672	1.5899e-05	6.13665e-05
NOG	0.452929	0.194	-0.258929	4.84423	1.60293e-05	6.18238e-05
SCO2	1.21898	0.669333	-0.549643	4.84361	1.60619e-05	6.19039e-05
KIAA1972	-0.641619	-0.527333	0.114286	-4.84294	1.60976e-05	6.1975e-05
GNB4	-0.715857	-0.358	0.357857	-4.84281	1.61041e-05	6.1975e-05
KIAA0830	1.22555	2.29733	1.07179	4.84174	1.61611e-05	6.21485e-05
TCP1	-0.736024	0.449333	1.18536	-4.84016	1.62448e-05	6.24245e-05
PTDSS1	-0.385214	-0.602	-0.216786	-4.83624	1.64553e-05	6.3187e-05
FAM46C	1.89767	0.537667	-1.36	4.83585	1.64764e-05	6.32213e-05
HPS1	0.971714	0.561	-0.410714	4.83264	1.66506e-05	6.3843e-05
RIOK1	-0.713167	0.429333	1.1425	-4.83168	1.67036e-05	6.39757e-05
GJB2	1.58612	0.879333	-0.706786	4.83114	1.67329e-05	6.39757e-05
PXMP2	-1.01389	-1.005	0.00888889	-4.88961	1.67332e-05	6.39757e-05
CPSF2	-0.712519	-0.777333	-0.0648148	-4.84461	1.67342e-05	6.39757e-05
LOC90379	0.429976	0.415333	-0.0146429	4.83015	1.67876e-05	6.41328e-05
MYO1F	0.934929	-1.324	-2.25893	4.8294	1.68287e-05	6.42429e-05
ADCY4	1.287	0.022	-1.265	4.82857	1.68748e-05	6.43719e-05
MGC72080	0.463095	0.116667	-0.346429	4.82807	1.69022e-05	6.44292e-05
OLFM1	1.40451	1.38933	-0.0151786	4.82649	1.699e-05	6.46807e-05
SUCLA2	-0.952786	-0.596	0.356786	-4.82627	1.70025e-05	6.46807e-05
SUCLG1	-0.31731	-0.452667	-0.135357	-4.82622	1.70054e-05	6.46807e-05
NME7	-1.20238	0.203333	1.40571	-4.82577	1.70301e-05	6.47276e-05
CIC	0.830929	1.212	0.381071	4.82552	1.70442e-05	6.47341e-05
VENTX2	0.703857	0.256	-0.447857	4.82476	1.70868e-05	6.48475e-05
FLJ23091	1.4165	-1.056	-2.4725	4.82454	1.70989e-05	6.48475e-05
FLJ14466	-0.68319	-0.775333	-0.0921429	-4.82296	1.71881e-05	6.51351e-05
SYNGR2	0.743952	0.494667	-0.249286	4.82275	1.71997e-05	6.51351e-05
BRD1	0.755929	0.942	0.186071	4.82141	1.72753e-05	6.53741e-05
3'HEXO	-0.681369	-0.248333	0.433036	-4.8208	1.73099e-05	6.54577e-05
KCNQ4	0.990476	0.703333	-0.287143	4.82013	1.73483e-05	6.55084e-05
SULT1A3	0.729357	0.129	-0.600357	4.82013	1.73484e-05	6.55084e-05
NXF2	0.862214	0.694	-0.168214	4.8194	1.73898e-05	6.56172e-05
C20orf158	-1.473	-1.198	0.275	-4.81844	1.74445e-05	6.57305e-05
SPTLC1	-0.880429	-0.674	0.206429	-4.81843	1.7445e-05	6.57305e-05
TAF1A	-0.89975	0.154	1.05375	-4.81601	1.75843e-05	6.62076e-05
USF2	0.637436	0.316667	-0.320769	4.84196	1.76708e-05	6.64854e-05
ADAM6	0.531333	-0.0286667	-0.56	4.81414	1.7692e-05	6.65174e-05
ETS1	1.23104	0.328	-0.903036	4.81392	1.77049e-05	6.6518e-05
CNOT6L	-0.764738	-0.343667	0.421071	-4.81305	1.77554e-05	6.66598e-05
SWAP70	-1.06364	-0.474	0.589643	-4.81043	1.79088e-05	6.71872e-05
NUDCD1	-1.1917	-0.0686667	1.12304	-4.81001	1.79329e-05	6.72294e-05
STK11	0.961571	0.738	-0.223571	4.80947	1.79652e-05	6.7302e-05
LRRC1	-1.14333	-1.16333	-0.02	-4.80889	1.79992e-05	6.73812e-05
HDHD4	-0.720905	-0.367333	0.353571	-4.80778	1.80647e-05	6.75781e-05
MSH6	-0.9035	-0.216	0.6875	-4.80395	1.8293e-05	6.83545e-05
FLJ11127	1.2084	-0.852667	-2.06107	4.80386	1.82985e-05	6.83545e-05
ARTS-1	-0.921643	-0.552	0.369643	-4.80331	1.8331e-05	6.84271e-05
C4B	0.951619	1.08733	0.135714	4.80248	1.83809e-05	6.85472e-05
FLJ32312	-0.403786	-0.342	0.0617857	-4.80234	1.83894e-05	6.85472e-05
HMGN1	-0.604595	-0.470667	0.133929	-4.80157	1.84361e-05	6.86721e-05
TLR2	1.35083	0.0133333	-1.3375	4.80096	1.84727e-05	6.87153e-05
SCUBE2	1.97083	1.94333	-0.0275	4.80094	1.8474e-05	6.87153e-05
ATRX	-0.8935	-0.406	0.4875	-4.80072	1.84871e-05	6.87153e-05
FOXN1	0.584024	0.298667	-0.285357	4.7997	1.85491e-05	6.88966e-05
DNAJC5B	0.621	0.456	-0.165	4.79676	1.87286e-05	6.94677e-05
CIDEB	0.405071	-0.546	-0.951071	4.79675	1.87295e-05	6.94677e-05
F13A1	1.62955	2.38133	0.751786	4.79331	1.89417e-05	7.01911e-05
LOC441150	1.00393	1.67	0.666071	4.79315	1.89514e-05	7.01911e-05
CLIC3	0.61469	-0.0106667	-0.625357	4.79185	1.90319e-05	7.04393e-05
NR1H2	0.753636	0.19	-0.563636	5.01129	1.90824e-05	7.05761e-05
CHEK1	-1.26893	-0.635	0.633929	-4.79003	1.9146e-05	7.07613e-05
TTC13	0.544024	0.378667	-0.165357	4.78833	1.92524e-05	7.11044e-05
OPCML	0.641762	0.415333	-0.226429	4.78791	1.92793e-05	7.11531e-05
SNCB	0.482976	-0.366667	-0.849643	4.78733	1.93159e-05	7.1238e-05
TXNDC7	-0.67	-0.322857	0.347143	-4.79819	1.94614e-05	7.1724e-05
ADK	-0.748619	-0.0593333	0.689286	-4.78339	1.95666e-05	7.20607e-05
ZNF350	-0.788595	-0.394667	0.393929	-4.78219	1.96434e-05	7.22926e-05
ATP6V1E1	0.52919	0.0813333	-0.447857	4.78032	1.9764e-05	7.26642e-05
DKFZP586L0724	-0.857476	0.374667	1.23214	-4.78019	1.97722e-05	7.26642e-05
MGC50844	1.01902	1.41867	0.399643	4.77978	1.97989e-05	7.26687e-05
C9orf88	1.42895	1.21467	-0.214286	4.77975	1.98012e-05	7.26687e-05
C1orf41	-0.600786	-0.004	0.596786	-4.77859	1.98761e-05	7.28922e-05
ASB6	0.704476	0.447333	-0.257143	4.77747	1.99491e-05	7.31087e-05
TRIM28	-0.463357	-0.308	0.155357	-4.77595	2.00489e-05	7.3376e-05
IGFBP7	-1.16448	-0.947333	0.217143	-4.77593	2.00502e-05	7.3376e-05
RAB9P40	-0.659286	0.17	0.829286	-4.77461	2.01366e-05	7.36147e-05
SMAP-5	-1.36576	-1.93933	-0.573571	-4.77447	2.01462e-05	7.36147e-05
C6orf188	0.681714	0.506	-0.175714	4.77408	2.01716e-05	7.36147e-05
PRDM2	1.00974	1.05867	0.0489286	4.77408	2.01718e-05	7.36147e-05
TBCA	-0.443143	-0.296	0.147143	-4.77334	2.02203e-05	7.37403e-05
FTL	0.883132	-0.290714	-1.17385	4.81294	2.03328e-05	7.40988e-05
FLJ10378	-0.6065	-0.127333	0.479167	-4.77073	2.03938e-05	7.42693e-05
CDC2L1	0.547476	0.425333	-0.122143	4.76857	2.05385e-05	7.47441e-05
FBXL6	0.401905	0.0233333	-0.378571	4.76635	2.06878e-05	7.51885e-05
LSAMP	1.73179	1.33	-0.401786	4.76633	2.06894e-05	7.51885e-05
CTPS2	-0.507881	-0.184667	0.323214	-4.76578	2.07268e-05	7.52719e-05
CHFR	0.466357	0.386	-0.0803571	4.76549	2.07465e-05	7.52911e-05
LOC113251	-1.23312	-0.341333	0.891786	-4.76384	2.08584e-05	7.56445e-05
IL23A	1.18562	1.62133	0.435714	4.76308	2.09107e-05	7.57817e-05
SFRS5	-0.476071	-0.67	-0.193929	-4.76197	2.09867e-05	7.60045e-05
ALDH18A1	-0.495833	-0.273333	0.2225	-4.76098	2.10548e-05	7.6198e-05
CETN2	-0.551429	-0.74	-0.188571	-4.76006	2.11181e-05	7.63743e-05
ERN1	0.684298	0.852333	0.168036	4.75984	2.11327e-05	7.63743e-05
LYZ	1.9028	-1.49538	-3.39818	4.88522	2.11959e-05	7.65496e-05
SLC39A8	-1.20695	0.0473333	1.25429	-4.75699	2.13307e-05	7.69639e-05
ABI3	0.877024	0.416667	-0.460357	4.75686	2.13401e-05	7.69639e-05
GNAO1	0.56356	0.222667	-0.340893	4.75604	2.13974e-05	7.70667e-05
HMGN4	-0.757381	-0.566667	0.190714	-4.75603	2.13981e-05	7.70667e-05
PANK1	-1.13624	-0.362667	0.773571	-4.7557	2.14206e-05	7.70944e-05
TLK1	-0.943	-0.048	0.895	-4.75396	2.15429e-05	7.74812e-05
DKFZp761P1121	1.07676	0.285333	-0.791429	4.75233	2.16584e-05	7.78431e-05
KLF11	0.612548	0.129333	-0.483214	4.7468	2.20527e-05	7.92059e-05
DHDH	0.452952	0.138667	-0.314286	4.74568	2.21333e-05	7.94408e-05
C1orf19	-0.685024	-0.214667	0.470357	-4.74508	2.2177e-05	7.95427e-05
ARMCX1	-1.22745	0.0493333	1.27679	-4.74225	2.23828e-05	8.02257e-05
EMD	1.08207	1.166	0.0839286	4.7403	2.25262e-05	8.06846e-05
CSF3R	0.939259	-1.07667	-2.01593	4.75166	2.26339e-05	8.10145e-05
DNMT2	-0.94019	-0.0373333	0.902857	-4.73724	2.27522e-05	8.13824e-05
LOC284701	0.661786	0.0642857	-0.5975	4.74973	2.27757e-05	8.14107e-05
SAMD10	0.579357	0.704	0.124643	4.73551	2.28808e-05	8.17305e-05
SNRP70	0.835476	1.25333	0.417857	4.7334	2.30393e-05	8.22401e-05
ZBTB8	-2.27729	0.502	2.77929	-4.73254	2.31037e-05	8.24137e-05
REC14	1.02024	1.37667	0.356429	4.73157	2.31774e-05	8.26203e-05
WDR47	-0.57219	-0.439333	0.132857	-4.7299	2.33038e-05	8.30142e-05
PTDSR	0.640119	-0.0116667	-0.651786	4.72869	2.33958e-05	8.3285e-05
STAF42	-0.470667	-0.200667	0.27	-4.72493	2.36846e-05	8.42557e-05
PILRA	1.17933	-1.19067	-2.37	4.72187	2.39221e-05	8.50428e-05
DHRS6	-0.750226	0.130667	0.880893	-4.71988	2.40779e-05	8.55384e-05
ALPP	0.37569	0.0253333	-0.350357	4.7189	2.41551e-05	8.57524e-05
IGHG1	0.879778	0.464074	-0.415704	4.71863	2.41764e-05	8.57524e-05
PC	0.48481	0.452667	-0.0321429	4.71841	2.41935e-05	8.57524e-05
SMA5	-0.763333	-0.693333	0.07	-4.71828	2.42038e-05	8.57524e-05
VPS26	-0.715548	-0.437333	0.278214	-4.71553	2.4422e-05	8.64668e-05
RNF126	0.476976	0.467333	-0.00964286	4.71488	2.44736e-05	8.65512e-05
EWSR1	-0.469238	-0.115667	0.353571	-4.71481	2.4479e-05	8.65512e-05
CDA08	-1.16155	-0.133333	1.02821	-4.71442	2.45102e-05	8.66028e-05
B4GALT5	-0.907357	-1.742	-0.834643	-4.71393	2.45495e-05	8.6635e-05
GSDML	0.601893	0.271	-0.330893	4.7139	2.45525e-05	8.6635e-05
NEDD1	-0.621905	-0.403333	0.218571	-4.71314	2.46132e-05	8.6741e-05
TIF1	-1.00957	0.074	1.08357	-4.71311	2.46157e-05	8.6741e-05
MGC29816	0.964405	0.483333	-0.481071	4.71203	2.47021e-05	8.69866e-05
SLC12A7	1.06914	2.352	1.28286	4.7092	2.49312e-05	8.77342e-05
ALDH7A1	-1.42131	0.563333	1.98464	-4.70835	2.50007e-05	8.79194e-05
ARL2BP	-0.64719	-0.0193333	0.627857	-4.70799	2.50295e-05	8.79617e-05
FLJ10996	0.75775	0.874	0.11625	4.70592	2.51989e-05	8.84975e-05
FLJ40869	-0.94431	-0.334667	0.609643	-4.70472	2.52977e-05	8.87846e-05
TPCN1	1.22179	1.51643	0.294643	4.71698	2.53236e-05	8.88014e-05
UBE2A	-0.412357	-0.432	-0.0196429	-4.70425	2.53365e-05	8.88014e-05
THEM2	-0.664476	-0.527333	0.137143	-4.70392	2.53641e-05	8.88387e-05
ZC3HDC3	0.693762	0.317333	-0.376429	4.70309	2.54329e-05	8.90198e-05
NTN1	1.01017	0.812667	-0.1975	4.70271	2.54642e-05	8.90698e-05
ACTR10	-0.545262	-0.371333	0.173929	-4.70118	2.55917e-05	8.94067e-05
PADI4	1.33479	-2.442	-3.77679	4.70114	2.55948e-05	8.94067e-05
ANAPC10	-0.750333	-0.535333	0.215	-4.69795	2.58619e-05	9.02794e-05
MFAP1	-0.869476	-0.887333	-0.0178571	-4.69771	2.58823e-05	9.02903e-05
BZW1	-0.643976	-0.459333	0.184643	-4.69598	2.60284e-05	9.07394e-05
ESAM	1.83419	1.40133	-0.432857	4.69459	2.61466e-05	9.10904e-05
CBFB	-0.87131	-0.146667	0.724643	-4.69139	2.64208e-05	9.19845e-05
FBS1	0.8775	0.89	0.0125	4.70223	2.65609e-05	9.24107e-05
FLJ10120	-0.830262	-1.03133	-0.201071	-4.68113	2.73182e-05	9.4982e-05
BAALC	-1.81412	0.462667	2.27679	-4.68027	2.73949e-05	9.51853e-05
GP1BA	2.6439	3.38533	0.741429	4.67959	2.74549e-05	9.53306e-05
ZNF324	0.787595	0.228667	-0.558929	4.67922	2.74881e-05	9.53825e-05
KCTD7	0.511024	0.310667	-0.200357	4.67888	2.75185e-05	9.54243e-05
NRIP1	-1.18971	-0.104	1.08571	-4.67811	2.75878e-05	9.56011e-05
MRPS30	-0.883238	-0.149667	0.733571	-4.67777	2.76181e-05	9.56429e-05
SLC35F5	-1.213	-1.318	-0.105	-4.67681	2.77043e-05	9.58778e-05
PSMA3	-0.612519	0.0693333	0.681852	-4.68872	2.77471e-05	9.5962e-05
RAMP	-1.149	-0.914	0.235	-4.67564	2.78099e-05	9.61159e-05
ZBTB4	0.7935	0.786	-0.0075	4.67478	2.78886e-05	9.63241e-05
CAPS	0.592464	0.618	0.0255357	4.67313	2.80385e-05	9.67778e-05
D4S234E	1.17674	1.39067	0.213929	4.67282	2.80665e-05	9.68106e-05
NFKBIB	1.44662	1.02733	-0.419286	4.6725	2.80961e-05	9.68487e-05
KIAA0863	-0.798667	0.0613333	0.86	-4.67187	2.81534e-05	9.69821e-05
POU3F4	0.677524	0.104667	-0.572857	4.6712	2.82145e-05	9.71283e-05
MRPL51	-0.602905	-0.819333	-0.216429	-4.67031	2.82968e-05	9.73475e-05
MGC14376	1.43657	1.058	-0.378571	4.66987	2.83375e-05	9.74234e-05
FLJ34633	0.901548	0.123333	-0.778214	4.66964	2.83584e-05	9.74313e-05
OIP5	-1.15031	-1.14067	0.00964286	-4.66761	2.8546e-05	9.80112e-05
PPIL3	-0.73831	-0.0586667	0.679643	-4.6664	2.86583e-05	9.83323e-05
NID67	-0.759595	-0.440667	0.318929	-4.66547	2.87455e-05	9.84994e-05
PTGES	1.83171	-1.714	-3.54571	4.66537	2.87551e-05	9.84994e-05
SBNO1	-0.509869	-0.399333	0.110536	-4.66515	2.87759e-05	9.84994e-05
LOC145786	0.664238	0.140667	-0.523571	4.66507	2.87825e-05	9.84994e-05
MEST	-1.40779	0.094	1.50179	-4.66473	2.88148e-05	9.85454e-05
SHREW1	1.76369	1.21333	-0.550357	4.66374	2.89079e-05	9.87991e-05
FIGNL1	-0.763786	-0.742	0.0217857	-4.66342	2.89378e-05	9.88366e-05
NKIRAS1	-0.811167	-0.598667	0.2125	-4.66253	2.90218e-05	9.90585e-05
CYP4F11	0.4895	-0.188	-0.6775	4.65871	2.93839e-05	0.000100229
C10orf86	-0.577095	-0.320667	0.256429	-4.65834	2.942e-05	0.000100287
MAFB	2.52141	1.64067	-0.880741	4.67001	2.94746e-05	0.000100407
CGI-90	-0.6705	-0.568	0.1025	-4.65707	2.95408e-05	0.000100567
IL20	1.28807	0.972	-0.316071	4.65645	2.96013e-05	0.000100707
MXD3	0.779619	-0.294667	-1.07429	4.65577	2.9666e-05	0.000100862
RHOF	0.52256	0.666667	0.144107	4.65525	2.97161e-05	0.000100967
ZDHHC16	-0.593833	-0.761333	-0.1675	-4.65351	2.98846e-05	0.000101473
LIMR	0.503548	-0.0146667	-0.518214	4.65282	2.99518e-05	0.000101635
SSTR2	0.359845	0.234667	-0.125179	4.65059	3.01702e-05	0.00010231
GLRX2	-0.618143	-0.806	-0.187857	-4.64891	3.03354e-05	0.000102788
FLJ38281	-1.55771	0.378	1.93571	-4.64875	3.03506e-05	0.000102788
SP140	1.01552	0.502667	-0.512857	4.64644	3.05796e-05	0.000103496
NEDD8	-0.412762	-0.551333	-0.138571	-4.64559	3.06637e-05	0.000103714
CD48	1.1366	0.832667	-0.303929	4.64477	3.07459e-05	0.000103925
AKAP8L	0.766714	0.906	0.139286	4.64401	3.08213e-05	0.00010407
GIMAP5	1.44056	1.39467	-0.0458929	4.64394	3.08288e-05	0.00010407
FLJ20259	0.61694	0.520333	-0.0966071	4.64311	3.09116e-05	0.000104282
PTCH	0.825786	0.424	-0.401786	4.6413	3.10941e-05	0.00010483
PSMC6	-0.748905	-0.255333	0.493571	-4.6388	3.13474e-05	0.000105588
PTP4A2	0.8735	0.86	-0.0135	4.77553	3.13592e-05	0.000105588
GMEB2	0.688762	0.0473333	-0.641429	4.63795	3.1434e-05	0.000105771
SLCO4A1	-0.967333	0.132667	1.1	-4.63711	3.15196e-05	0.000105991
CML2	1.17867	1.01867	-0.16	4.63672	3.15596e-05	0.000106057
HCLS1	0.66531	-1.03933	-1.70464	4.6362	3.16128e-05	0.000106168
C12orf4	-0.481833	-0.194333	0.2875	-4.63593	3.16409e-05	0.000106194
SEZ6L	0.760595	0.486667	-0.273929	4.63562	3.16725e-05	0.000106231
NUDT3	-0.721	-0.826	-0.105	-4.63379	3.18617e-05	0.000106797
PDHX	-0.868048	0.0326667	0.900714	-4.62929	3.233e-05	0.000108234
GPR114	-0.956548	-0.263333	0.693214	-4.62927	3.23318e-05	0.000108234
PRPS2	-0.790833	-0.173333	0.6175	-4.62752	3.25161e-05	0.000108782
SLC6A13	1.15995	0.535333	-0.624615	4.65046	3.27002e-05	0.000109239
RNF184	-0.825333	-0.235333	0.59	-4.62568	3.27109e-05	0.000109239
MAMDC2	-1.73767	-0.152667	1.585	-4.62561	3.27186e-05	0.000109239
PCGF3	0.731833	0.559333	-0.1725	4.62544	3.27364e-05	0.000109239
BCL3	1.59264	1.228	-0.364643	4.62512	3.27702e-05	0.000109281
DPP7	0.455238	0.336667	-0.118571	4.62458	3.28276e-05	0.000109403
CRADD	-0.998405	-0.177333	0.821071	-4.62351	3.29425e-05	0.000109716
B3GNT7	0.567762	0.381333	-0.186429	4.62314	3.29812e-05	0.000109775
DIA1	0.8805	1.138	0.2575	4.62286	3.30115e-05	0.000109806
CETN3	-0.93031	-0.870667	0.0596429	-4.62142	3.3166e-05	0.000110249
EIF4G1	0.545048	0.299333	-0.245714	4.6206	3.3254e-05	0.000110449
PSMA4	-0.532262	-0.163333	0.368929	-4.62047	3.32684e-05	0.000110449
TNNT3	1.70164	1.212	-0.489643	4.61951	3.33724e-05	0.000110724
MADD	0.935357	1.54	0.604643	4.61839	3.34937e-05	0.000111056
EXOSC2	-0.672048	-0.146333	0.525714	-4.61665	3.3683e-05	0.000111613
CD22	0.491714	-0.084	-0.575714	4.61631	3.372e-05	0.000111665
COLM	0.826262	-0.212667	-1.03893	4.61573	3.37835e-05	0.000111804
C13orf3	-1.20257	-1.094	0.108571	-4.61542	3.38172e-05	0.000111845
FSCN1	-0.655381	0.0753333	0.730714	-4.61471	3.3895e-05	0.000112025
IPW	-1.03817	0.449333	1.4875	-4.61454	3.39146e-05	0.000112025
SEMA4D	0.833429	-0.028	-0.861429	4.61384	3.39916e-05	0.000112083
FLJ00193	1.86588	2.87267	1.00679	4.61381	3.39951e-05	0.000112083
SAMHD1	1.38307	1.172	-0.211071	4.61367	3.40097e-05	0.000112083
KIAA1598	1.86762	1.66333	-0.204286	4.6136	3.40182e-05	0.000112083
DNAJB2	1.27964	0.743636	-0.536	4.71141	3.41006e-05	0.000112284
KPNA4	-0.65481	-0.282667	0.372143	-4.61175	3.42222e-05	0.000112614
PNOC	0.608833	0.271333	-0.3375	4.60935	3.44891e-05	0.00011342
SURB7	-0.695524	-0.342667	0.352857	-4.60691	3.47635e-05	0.000114251
FLJ13220	-0.767198	0.0957778	0.862976	-4.60594	3.48727e-05	0.000114538
ARPC2	0.545	-0.5	-1.045	4.6558	3.50503e-05	0.000115049
ARNTL	0.943881	0.330667	-0.613214	4.60369	3.51285e-05	0.000115233
NISCH	0.491429	0.375	-0.116429	4.60255	3.52574e-05	0.00011558
IGFL2	0.934333	0.689333	-0.245	4.60237	3.52787e-05	0.00011558
FOXP4	1.31333	0.743333	-0.57	4.60092	3.54446e-05	0.000116051
MCPH1	1.15126	1.07733	-0.0739286	4.60059	3.5482e-05	0.000116101
TNFRSF9	1.14207	0.566	-0.576071	4.60039	3.55061e-05	0.000116107
ZDHHC21	-0.54771	0.259933	0.807643	-4.59947	3.56109e-05	0.000116377
MGC13125	-0.55819	-0.735333	-0.177143	-4.59914	3.56499e-05	0.000116431
NDOR1	0.606429	-0.23	-0.836429	4.59808	3.57716e-05	0.000116756
SLC2A6	1.37998	1.42533	0.0453571	4.59693	3.59057e-05	0.00011712
CHCHD3	-0.770214	0.198	0.968214	-4.59623	3.59877e-05	0.000117314
XPOT	-0.754381	-0.178667	0.575714	-4.5959	3.60252e-05	0.000117352
OPTN	1.22788	1.51467	0.286786	4.59564	3.60554e-05	0.000117352
FAM44B	-0.760667	-0.390667	0.37	-4.59555	3.60666e-05	0.000117352
MAN2A2	0.764798	0.645333	-0.119464	4.59485	3.6148e-05	0.000117544
LOC57146	-0.50669	0.00866667	0.515357	-4.587	3.70787e-05	0.000120495
PADI2	1.32707	-1.974	-3.30107	4.58661	3.71254e-05	0.000120571
MRPL37	-0.643048	-0.117333	0.525714	-4.58376	3.74692e-05	0.000121544
BIN3	0.739452	-0.00733333	-0.746786	4.58375	3.74713e-05	0.000121544
NAP1L4	0.632071	0.786	0.153929	4.58207	3.76745e-05	0.000122127
C1orf10	0.301762	0.00533333	-0.296429	4.58184	3.7703e-05	0.000122144
EPHB3	0.433286	0.154	-0.279286	4.58038	3.78812e-05	0.000122645
LOC51233	0.702036	0.474	-0.228036	4.5797	3.79646e-05	0.000122839
SH3MD2	-1.20179	-0.4	0.801786	-4.57945	3.79962e-05	0.000122865
GOLGA5	-0.655786	-0.734	-0.0782143	-4.57888	3.80654e-05	0.000123012
SENP7	-0.768738	-0.356	0.412738	-4.57867	3.80919e-05	0.000123022
TncRNA	1.17725	0.845111	-0.332143	4.57681	3.83216e-05	0.000123583
RHBDL1	1.77395	1.51467	-0.259286	4.57675	3.8329e-05	0.000123583
SH2D1A	1.38505	1.59933	0.214286	4.57669	3.83367e-05	0.000123583
PCDH21	0.915643	1.056	0.140357	4.57566	3.84644e-05	0.000123918
LOC146517	0.883286	0.914	0.0307143	4.57525	3.85155e-05	0.000123936
PTPRJ	0.757357	-0.818	-1.57536	4.57524	3.85172e-05	0.000123936
GOLPH4	-0.788131	0.216333	1.00446	-4.57473	3.85808e-05	0.000124064
ZDHHC2	-1.06538	-0.724667	0.340714	-4.57383	3.86924e-05	0.000124346
SMU1	-0.72894	-0.202333	0.526607	-4.57255	3.88529e-05	0.000124785
CLDN14	0.54531	-0.489333	-1.03464	4.56842	3.93757e-05	0.000126386
NHLH1	0.3885	-0.324	-0.7125	4.56773	3.94639e-05	0.000126592
LIAS	-0.427321	-0.17	0.257321	-4.56693	3.95652e-05	0.000126839
TMEFF1	-1.12261	0.024	1.14661	-4.56448	3.98801e-05	0.00012777
CAPZA2	-1.26893	-1.35	-0.0810714	-4.56258	4.01263e-05	0.00012848
CD8B1	1.66981	1.57267	-0.0971429	4.5613	4.02927e-05	0.000128933
ZNF135	-1.37471	-0.029	1.34571	-4.55944	4.05345e-05	0.000129628
OSBP2	1.32599	0.323667	-1.00232	4.55916	4.05714e-05	0.000129667
SDHD	-0.883976	-0.859333	0.0246429	-4.55792	4.07351e-05	0.00013011
IL17R	0.678738	-1.08733	-1.76607	4.5551	4.11068e-05	0.000131217
BAG3	1.5119	2.68333	1.17143	4.55305	4.13811e-05	0.000132012
CCT4	-0.810976	0.378667	1.18964	-4.55254	4.14486e-05	0.000132146
ACRBP	1.2871	1.19067	-0.0964286	4.55153	4.15844e-05	0.000132499
CAMK2D	1.69786	2.23	0.532143	4.55122	4.1626e-05	0.00013255
TFAM	-0.918476	0.198667	1.11714	-4.551	4.16548e-05	0.000132561
SLC35E3	-0.792905	-0.369333	0.423571	-4.54868	4.19681e-05	0.000133477
CIRBP	0.761333	0.306333	-0.455	4.54841	4.20055e-05	0.000133515
KCNAB3	0.65969	0.269333	-0.390357	4.54729	4.21577e-05	0.000133917
KIAA0513	1.26321	-1.77071	-3.03393	4.55428	4.27696e-05	0.000135778
GRINL1A	-0.993429	0.258	1.25143	-4.54259	4.28014e-05	0.000135796
TM4SF12	0.679548	0.451333	-0.228214	4.54167	4.29289e-05	0.000136049
TBL1XR1	-0.577167	-0.534667	0.0425	-4.54164	4.2933e-05	0.000136049
RASGRP1	1.28074	1.60467	0.323929	4.54122	4.29908e-05	0.000136149
COL17A1	0.391964	0.09	-0.301964	4.54081	4.3048e-05	0.000136248
FLJ20584	0.770262	1.25133	0.481071	4.53916	4.32783e-05	0.000136893
PHKB	-0.641857	-0.434	0.207857	-4.53879	4.33301e-05	0.000136974
MAPK9	-0.404155	0.0906667	0.494821	-4.53719	4.3554e-05	0.000137527
HRSP12	-0.932286	0.272	1.20429	-4.53717	4.35575e-05	0.000137527
ADRM1	0.566071	0.188571	-0.3775	4.54839	4.35842e-05	0.000137528
FLJ20186	0.785429	-0.756	-1.54143	4.53659	4.3639e-05	0.000137618
DDX11	0.841095	1.15467	0.313571	4.53555	4.37854e-05	0.000137996
SMARCA2	-0.620643	-0.626	-0.00535714	-4.53444	4.39422e-05	0.000138407
CARD15	1.06869	-0.0166667	-1.08536	4.53341	4.40887e-05	0.000138784
LTBP3	0.749786	1.248	0.498214	4.53008	4.45649e-05	0.000140199
TBPIP	-0.71519	-0.302333	0.412857	-4.52892	4.47313e-05	0.000140638
KIAA0194	0.770262	1.26133	0.491071	4.52851	4.47906e-05	0.000140739
HCFC1R1	0.453833	-0.528667	-0.9825	4.52712	4.49923e-05	0.000141241
RNF126P1	0.743556	1.42467	0.681111	4.53839	4.50043e-05	0.000141241
S100A4	0.741619	-0.312667	-1.05429	4.5257	4.51982e-05	0.000141764
MTAC2D1	1.40221	2.554	1.15179	4.52531	4.52557e-05	0.000141859
PTK7	-0.722571	0.076	0.798571	-4.52351	4.55193e-05	0.0001426
UQCRH	-0.513548	-0.215333	0.298214	-4.52298	4.55974e-05	0.000142714
FARP1	-1.60076	-1.03933	0.561429	-4.52289	4.56102e-05	0.000142714
PPP2R4	0.77325	0.037	-0.73625	4.52265	4.56446e-05	0.000142736
LOC221143	-1.0439	-0.105333	0.938571	-4.52171	4.57841e-05	0.000143086
CDR2	0.7725	0.799286	0.0267857	4.53187	4.59527e-05	0.000143527
PIK4CA	0.732074	1.47133	0.739259	4.52985	4.62513e-05	0.000144374
RANBP3	0.598135	0.117778	-0.480357	4.51742	4.64208e-05	0.000144816
RIT2	1.67276	0.971333	-0.701429	4.51699	4.64848e-05	0.000144848
GLT28D1	-0.863786	-0.052	0.811786	-4.51698	4.64863e-05	0.000144848
C6orf85	0.716238	0.527667	-0.188571	4.51613	4.66147e-05	0.000145132
NDUFV3	0.486119	0.114333	-0.371786	4.516	4.66333e-05	0.000145132
FAM13A1OS	0.783143	0.006	-0.777143	4.51344	4.70207e-05	0.000146251
PRSS16	0.378024	0.0226667	-0.355357	4.51217	4.72127e-05	0.000146736
GTF3C3	-0.430167	0.0473333	0.4775	-4.51204	4.7233e-05	0.000146736
ABCC10	0.955357	0.751429	-0.203929	4.52253	4.73482e-05	0.000147007
TRH	-1.49752	-0.404667	1.09286	-4.51043	4.74788e-05	0.000147325
PALM	-0.717405	-0.201333	0.516071	-4.50976	4.75812e-05	0.000147555
EIF5B	-0.768262	-0.0393333	0.728929	-4.50957	4.76097e-05	0.000147555
ZNF22	-0.545786	-0.214	0.331786	-4.50909	4.7684e-05	0.000147667
UBAP2L	0.459036	0.266	-0.193036	4.50887	4.77169e-05	0.000147667
ZNF85	-1.44169	-0.291333	1.15036	-4.50879	4.77305e-05	0.000147667
LEF1	1.40551	1.61533	0.209821	4.50859	4.77605e-05	0.000147672
PSMC3	-0.53769	-0.297333	0.240357	-4.50826	4.7811e-05	0.000147741
IGLC2	0.600174	0.520067	-0.0801071	4.50765	4.79055e-05	0.000147945
PDCD1	0.755714	0.540714	-0.215	4.51817	4.80124e-05	0.000148188
PDPK1	0.741595	0.357667	-0.383929	4.50628	4.81174e-05	0.000148424
KLK8	0.68	0.453333	-0.226667	4.51676	4.82296e-05	0.000148591
MAFK	0.955905	0.947333	-0.00857143	4.50538	4.82565e-05	0.000148591
STAT4	1.23486	1.722	0.487143	4.50522	4.82821e-05	0.000148591
SFXN3	0.460262	0.101333	-0.358929	4.5052	4.82853e-05	0.000148591
MCM10	-0.815952	-0.416667	0.399286	-4.50465	4.83705e-05	0.000148766
MAN1C1	0.712345	0.484667	-0.227679	4.50398	4.84756e-05	0.000149001
COPS4	-0.631738	0.159333	0.791071	-4.50352	4.85463e-05	0.000149131
KIAA0669	0.817643	1.118	0.300357	4.50246	4.87124e-05	0.000149553
GRSF1	-0.762976	0.296667	1.05964	-4.50204	4.87789e-05	0.000149669
LRRK2	1.40844	-1.46067	-2.86911	4.50181	4.88146e-05	0.000149691
BCL2L11	0.986845	1.19167	0.204821	4.50087	4.89621e-05	0.000150055
GPATC2	-0.918607	0.163	1.08161	-4.50063	4.90003e-05	0.000150084
GNA15	-0.854905	0.0386667	0.893571	-4.50006	4.90913e-05	0.000150274
LHX6	-0.972595	-0.188667	0.783929	-4.49952	4.9176e-05	0.000150425
UBE1C	-0.770429	-0.644	0.126429	-4.49938	4.91981e-05	0.000150425
SEC22L1	-0.497143	-0.342857	0.154286	-4.50901	4.94407e-05	0.000151078
ALDH3B1	0.654476	-1.10267	-1.75714	4.49736	4.95193e-05	0.00015123
KLHDC5	-0.728635	-0.379111	0.349524	-4.4967	4.96246e-05	0.000151463
EIF4EBP1	-0.492786	-0.176	0.316786	-4.49618	4.97072e-05	0.000151627
THBD	1.22163	1.05967	-0.161964	4.4943	5.00095e-05	0.000152431
FARP2	1.00026	1.92133	0.921071	4.49417	5.00295e-05	0.000152431
RPL29	-0.56131	0.0833333	0.644643	-4.49044	5.06333e-05	0.000154181
MKKS	-0.79969	-0.609333	0.190357	-4.49015	5.06808e-05	0.000154236
HK2	-0.678714	-1.188	-0.509286	-4.48927	5.08245e-05	0.000154583
TMC4	0.616548	-0.336667	-0.953214	4.48851	5.09498e-05	0.000154874
PRKACB	-0.772381	0.203333	0.975714	-4.48486	5.15508e-05	0.00015661
C13orf9	-0.571667	-0.0166667	0.555	-4.48467	5.15817e-05	0.000156613
CD1C	1.18893	1.05	-0.138929	4.48422	5.16568e-05	0.000156711
CHSY1	-0.7925	-0.86	-0.0675	-4.48412	5.1674e-05	0.000156711
FASLG	1.73971	0.994	-0.745714	4.48285	5.18843e-05	0.000157176
MASP2	0.887595	1.53367	0.646071	4.48284	5.18875e-05	0.000157176
FDPS	-0.523762	-0.307333	0.216429	-4.48194	5.20369e-05	0.000157537
DONSON	-0.761976	-0.167333	0.594643	-4.48168	5.2081e-05	0.000157579
HSPC111	-0.800405	0.160667	0.961071	-4.48064	5.22543e-05	0.000158012
AEBP2	-1.18505	0.0806667	1.26571	-4.47907	5.25199e-05	0.000158723
CBX2	-1.05045	-0.278667	0.771786	-4.4785	5.26161e-05	0.000158922
CCS	0.850071	0.684	-0.166071	4.47709	5.28549e-05	0.000159551
HOXA5	-1.61767	-0.672667	0.945	-4.47678	5.29075e-05	0.0001596
AADAT	-1.45136	-0.076	1.37536	-4.4764	5.29725e-05	0.0001596
CSNK1G2	0.693036	0.602143	-0.0908929	4.48724	5.30024e-05	0.0001596
ZNF610	-0.598643	-0.174	0.424643	-4.47593	5.30519e-05	0.0001596
C10orf28	-0.883024	0.0373333	0.920357	-4.47588	5.3061e-05	0.0001596
TNPO1	-0.53173	-0.395778	0.135952	-4.47584	5.30683e-05	0.0001596
GNAI1	-1.78774	0.503333	2.29107	-4.47574	5.3085e-05	0.0001596
C6orf210	-0.676762	-0.525333	0.151429	-4.47534	5.31532e-05	0.000159713
C6orf96	-0.843738	-0.0526667	0.791071	-4.47477	5.32505e-05	0.000159913
PPIL1	-0.955738	-0.104667	0.851071	-4.47135	5.38381e-05	0.000161492
C7orf2	-0.574238	-0.700667	-0.126429	-4.47135	5.38383e-05	0.000161492
BRUNOL5	1.2361	0.954667	-0.281429	4.47111	5.38798e-05	0.000161524
FLJ11273	-0.8405	-0.368	0.4725	-4.46837	5.43558e-05	0.000162858
CIAS1	1.4624	0.941333	-0.521071	4.46805	5.4413e-05	0.000162935
APG3L	0.498429	0.392	-0.106429	4.46661	5.46652e-05	0.000163597
NAV1	-1.61462	-0.664615	0.95	-4.48847	5.47709e-05	0.000163796
DUSP24	-0.586452	-0.794667	-0.208214	-4.46587	5.47945e-05	0.000163796
KIAA0652	0.516571	0.568	0.0514286	4.46556	5.48492e-05	0.000163866
PPGB	0.8075	0.0264286	-0.781071	4.47592	5.49514e-05	0.000164077
C20orf142	1.01229	1.418	0.405714	4.46469	5.50031e-05	0.000164138
ZDHHC1	0.759595	0.470667	-0.288929	4.46241	5.54063e-05	0.000165204
ABCA3	1.38321	2.46	1.07679	4.46232	5.54237e-05	0.000165204
AMICA1	1.52725	-1.35846	-2.88571	4.48363	5.56168e-05	0.000165685
LTB	1.76137	0.972333	-0.789038	4.48294	5.57393e-05	0.000165901
HP1-BP74	0.545095	0.338667	-0.206429	4.46025	5.57921e-05	0.000165901
CGI-49	-1.01607	-0.262143	0.753929	-4.47111	5.58012e-05	0.000165901
C16orf5	0.568762	0.297333	-0.271429	4.46012	5.58164e-05	0.000165901
DOK4	-0.953024	-0.232667	0.720357	-4.45991	5.5854e-05	0.000165919
KIAA0247	0.670071	0.114	-0.556071	4.45904	5.60094e-05	0.000166286
CDK8	-0.560929	0.078	0.638929	-4.45806	5.61865e-05	0.000166717
SSX1	0.64381	0.206667	-0.437143	4.45705	5.63679e-05	0.00016716
DYSF	1.20538	-2.04533	-3.25071	4.45596	5.6566e-05	0.000167617
RCBTB1	-0.829833	0.262667	1.0925	-4.45585	5.65863e-05	0.000167617
CPEB4	1.26105	-0.0246667	-1.28571	4.45557	5.66375e-05	0.000167674
LOC145783	-0.728607	0.178	0.906607	-4.45445	5.68415e-05	0.000168182
GGPS1	-0.670667	-0.340667	0.33	-4.45348	5.70191e-05	0.000168612
VPS33B	0.639929	0.996	0.356071	4.45151	5.73808e-05	0.000169492
PEX3	-1.10214	-0.24	0.862143	-4.4515	5.73817e-05	0.000169492
GCK	0.440048	0.249333	-0.190714	4.45133	5.74138e-05	0.000169492
NCOA2	-0.634071	-0.878	-0.243929	-4.45016	5.76291e-05	0.000170031
DCK	-0.911286	-0.612	0.299286	-4.44953	5.77448e-05	0.000170276
GCS1	0.464	0.284	-0.18	4.44661	5.82886e-05	0.000171783
LOC153364	-1.59281	-0.150667	1.44214	-4.44555	5.84872e-05	0.000172271
ORMDL3	0.860159	0.515714	-0.344444	4.467	5.86246e-05	0.000172578
MC1R	0.418952	0.249667	-0.169286	4.44413	5.87548e-05	0.000172864
ZNF37A	-0.628317	-0.0668889	0.561429	-4.44363	5.88481e-05	0.000173041
USP7	0.55925	0.768	0.20875	4.44296	5.89762e-05	0.00017332
HELLS	-0.787619	-0.728333	0.0592857	-4.44276	5.90127e-05	0.00017333
ARPP-19	-0.559595	-0.450667	0.108929	-4.44243	5.90753e-05	0.000173416
SPRR4	0.457595	-0.341333	-0.798929	4.442	5.91568e-05	0.000173558
MAPK8IP2	0.461071	-0.18	-0.641071	4.44066	5.94123e-05	0.00017421
TOR1A	-0.624119	-1.32733	-0.703214	-4.4396	5.96147e-05	0.000174705
DTX2	0.753548	-0.0646667	-0.818214	4.43938	5.96553e-05	0.000174726
BANP	0.743119	1.32633	0.583214	4.43849	5.98258e-05	0.000175127
ATP6V1C1	-0.895524	-1.36267	-0.467143	-4.43827	5.98683e-05	0.000175153
EIF3S3	-0.4805	0.182	0.6625	-4.43743	6.00305e-05	0.00017539
PCNA	-1.02269	-1.24733	-0.224643	-4.43741	6.00336e-05	0.00017539
CAS1	-1.01964	-0.35	0.669643	-4.43733	6.00499e-05	0.00017539
LOC51149	0.919048	1.68333	0.764286	4.4349	6.05193e-05	0.000176662
RNF167	0.598833	-0.298667	-0.8975	4.43405	6.06837e-05	0.000177043
LOC286073	0.383071	0.062	-0.321071	4.43056	6.13672e-05	0.000178916
RPN1	-0.480357	-0.48	0.000357143	-4.43042	6.13942e-05	0.000178916
MAC30	-0.548143	-0.426	0.122143	-4.42976	6.15238e-05	0.000179194
WWP2	0.355298	-0.501667	-0.856964	4.42824	6.18252e-05	0.000179971
LOC147650	1.10117	0.828667	-0.2725	4.42788	6.1896e-05	0.000180077
BSPRY	-0.908214	-0.255714	0.6525	-4.43815	6.19805e-05	0.000180222
SFRS1	-0.967393	-0.064	0.903393	-4.42684	6.21017e-05	0.000180413
ALOX12	0.665417	0.496667	-0.16875	4.42672	6.21269e-05	0.000180413
RCE1	0.609548	0.851333	0.241786	4.4266	6.21497e-05	0.000180413
LDHD	0.954571	0.636	-0.318571	4.42641	6.21874e-05	0.000180422
Gup1	1.29326	1.58933	0.296071	4.42547	6.23746e-05	0.000180865
HNRPA3P1	-0.847476	-0.0753333	0.772143	-4.42472	6.25247e-05	0.000181199
TAOK3	-0.717857	-0.64	0.0778571	-4.42208	6.30552e-05	0.000182635
DDOST	-0.539286	-0.63	-0.0907143	-4.41974	6.35305e-05	0.00018391
ITGA4	-0.770524	0.0273333	0.797857	-4.41818	6.38494e-05	0.000184731
pp9099	0.912667	-0.457333	-1.37	4.4174	6.40091e-05	0.000185015
MLLT7	1.20119	0.508333	-0.692857	4.45094	6.40185e-05	0.000185015
RELA	0.648513	0.394667	-0.253846	4.43899	6.40542e-05	0.000185016
MSI2	-0.957476	0.0146667	0.972143	-4.41682	6.4127e-05	0.000185124
APOB48R	0.919	-0.916	-1.835	4.41575	6.43468e-05	0.000185591
FOSL2	0.432071	-0.204	-0.636071	4.41569	6.43598e-05	0.000185591
LOC348801	-0.89219	0.410667	1.30286	-4.41448	6.46084e-05	0.000186204
ANXA4	-0.914333	-1.36933	-0.455	-4.41387	6.47352e-05	0.000186467
RFPL2	0.939095	0.522667	-0.416429	4.41355	6.48011e-05	0.000186554
NCF1	1.08217	-1.92533	-3.0075	4.4132	6.48739e-05	0.000186661
NIPSNAP3B	-0.783024	-0.112667	0.670357	-4.41278	6.49612e-05	0.000186809
PER1	1.865	3.1425	1.2775	4.50006	6.49976e-05	0.000186811
SAFB2	0.392643	0.458	0.0653571	4.41227	6.50679e-05	0.00018691
FLJ13646	-1.08421	-1.566	-0.481786	-4.41188	6.51485e-05	0.000187039
TRA1	-0.607048	-0.501333	0.105714	-4.40918	6.57138e-05	0.000188558
LOC283871	0.48119	-0.166667	-0.647857	4.4083	6.58997e-05	0.000188988
EN2	1.35862	0.949333	-0.409286	4.40799	6.59646e-05	0.00018907
RNF7	-0.481143	-0.084	0.397143	-4.40635	6.6312e-05	0.000189961
KCNK6	0.426024	0.120667	-0.305357	4.40548	6.6497e-05	0.000190387
TREM1	1.29562	-0.788667	-2.08429	4.40525	6.65445e-05	0.000190418
PDIR	-0.6625	-0.61	0.0525	-4.40257	6.71173e-05	0.000191952
TMPO	-0.842274	-0.325667	0.516607	-4.4024	6.71553e-05	0.000191956
SCML2	-1.02307	-0.372	0.651071	-4.40043	6.75788e-05	0.000193061
GBE1	-0.996286	-1.752	-0.755714	-4.39911	6.7865e-05	0.000193772
PTPLB	-0.665726	0.117667	0.783393	-4.39565	6.86189e-05	0.000195818
IFNB1	-2.22148	0.200667	2.42214	-4.39442	6.88892e-05	0.000196482
VIL1	1.38957	1.206	-0.183571	4.39387	6.90107e-05	0.000196721
MGC5309	0.6	0.56	-0.04	4.3935	6.9092e-05	0.000196845
ASB3	-0.856262	0.122667	0.978929	-4.39252	6.9309e-05	0.000197356
FEZ1	1.02538	1.10467	0.0792857	4.39173	6.94855e-05	0.000197719
SAP130	0.374381	0.698667	0.324286	4.39161	6.95123e-05	0.000197719
ACOX1	-0.558952	-1.26967	-0.710714	-4.39137	6.95637e-05	0.000197758
PRSS11	1.66579	1.094	-0.571786	4.3912	6.96028e-05	0.000197761
MAPK11	0.633214	0.258571	-0.374643	4.40111	6.97258e-05	0.000197908
GALNS	0.627548	0.144333	-0.483214	4.39063	6.97305e-05	0.000197908
ZZZ3	-0.668774	-0.249667	0.419107	-4.39043	6.97749e-05	0.000197927
BTN3A1	0.977714	0.912	-0.0657143	4.39014	6.9838e-05	0.000197998
PPIG	0.776154	0.806154	0.03	4.41034	7.01155e-05	0.000198677
UFD1L	-0.558379	-0.432308	0.126071	-4.408	7.0634e-05	0.000200013
CSTA	1.52193	-1.52067	-3.04259	4.3969	7.06635e-05	0.000200013
DLK1	1.19812	0.661333	-0.536786	4.38581	7.08124e-05	0.000200326
RUVBL2	-0.573619	-0.549333	0.0242857	-4.38518	7.09537e-05	0.000200617
FLJ11088	-0.6235	-0.086	0.5375	-4.3848	7.10393e-05	0.00020075
OS-9	0.401	-0.344	-0.745	4.38209	7.16569e-05	0.000202386
TMEM14A	-1.0114	0.244667	1.25607	-4.38168	7.17506e-05	0.000202541
SV2B	-1.6625	0.405	2.0675	-4.39154	7.18743e-05	0.000202712
DKFZP434K028	0.844952	1.34067	0.495714	4.38108	7.18889e-05	0.000202712
CIZ1	0.750826	1.10231	0.351481	4.41108	7.25349e-05	0.000204424
FLJ31204	0.663833	0.821333	0.1575	4.3772	7.2785e-05	0.000205018
MAGEE1	1.04931	1.68467	0.635357	4.37673	7.28936e-05	0.000205213
PROM1	-1.67998	-0.445333	1.23464	-4.37375	7.35913e-05	0.000207066
C10orf35	0.883262	0.959333	0.0760714	4.37285	7.38016e-05	0.000207546
CLEC11A	-1.36741	-2.34667	-0.979259	-4.38193	7.41e-05	0.000208273
GALK2	-0.564762	-0.613333	-0.0485714	-4.37133	7.41619e-05	0.000208334
ZNF451	1.05005	1.65933	0.609286	4.3692	7.4667e-05	0.000209641
MPP7	1.4204	-0.06	-1.4804	4.42633	7.47324e-05	0.000209712
ACTR5	0.710571	1.312	0.601429	4.36658	7.52942e-05	0.00021108
CUEDC1	0.9815	-0.501	-1.4825	4.36655	7.5301e-05	0.00021108
AGPAT3	0.875294	0.727556	-0.147738	4.36428	7.58477e-05	0.000212446
ROM1	0.873857	1.726	0.852143	4.36407	7.58993e-05	0.000212446
LOC147111	0.69469	-0.390667	-1.08536	4.36386	7.59496e-05	0.000212446
MGC16635	0.607143	0.29	-0.317143	4.36386	7.59509e-05	0.000212446
NSUN5	0.622462	-0.646	-1.26846	4.38306	7.6409e-05	0.000213613
TRIM45	-0.819929	0.334	1.15393	-4.36163	7.64907e-05	0.000213727
CDK3	0.491429	0.71	0.218571	4.3594	7.70375e-05	0.000215122
SORD	-0.7695	0.138	0.9075	-4.35926	7.70726e-05	0.000215122
NADSYN1	0.527857	0.0814286	-0.446429	4.36925	7.71376e-05	0.000215189
FLJ13912	-0.84719	-1.11933	-0.272143	-4.35777	7.7439e-05	0.000215914
ZNF598	0.76669	1.80133	1.03464	4.35704	7.76182e-05	0.000216298
JUNB	1.145	-0.0692857	-1.21429	4.36664	7.7779e-05	0.000216631
ADAMTS10	1.2311	1.60467	0.373571	4.35606	7.78625e-05	0.000216748
PERLD1	0.867595	1.48867	0.621071	4.35468	7.82042e-05	0.000217583
PDCD2	-0.668214	0.05	0.718214	-4.35219	7.88287e-05	0.000219204
TK1	-1.02476	-1.90333	-0.878571	-4.35141	7.90255e-05	0.000219634
SPATS2	-0.847357	0.298	1.14536	-4.35073	7.91965e-05	0.000219992
L1CAM	0.696238	-0.0373333	-0.733571	4.34877	7.96931e-05	0.00022119
GART	-0.677214	-0.004	0.673214	-4.34869	7.97123e-05	0.00022119
AGTRL1	0.507	0.192	-0.315	4.34746	8.0026e-05	0.000221943
COL9A2	0.911429	0.04	-0.871429	4.34581	8.0447e-05	0.000222992
RBM7	-0.922786	-0.816	0.106786	-4.34466	8.07427e-05	0.000223692
HAND2	0.987119	0.585333	-0.401786	4.34355	8.10276e-05	0.000224363
SLCO3A1	0.757774	-0.171333	-0.929107	4.34313	8.11351e-05	0.000224541
CYP4A11	0.47669	-0.158667	-0.635357	4.34224	8.13658e-05	0.000225061
TOP2B	-0.885119	-0.193333	0.691786	-4.34196	8.14379e-05	0.000225141
FLJ20331	-0.964905	-0.0813333	0.883571	-4.34169	8.15094e-05	0.000225219
GLP2R	1.02036	0.23	-0.790357	4.34037	8.18514e-05	0.000226045
MSH5	-0.577143	-0.39	0.187143	-4.33977	8.2008e-05	0.000226357
FLJ10241	-0.457643	-0.208	0.249643	-4.3386	8.23159e-05	0.000227087
POU6F1	0.862	0.662	-0.2	4.33785	8.25105e-05	0.000227504
SPRR2B	0.444286	-0.36	-0.804286	4.33733	8.26483e-05	0.000227764
SPIN3	0.945643	1.216	0.270357	4.33688	8.27681e-05	0.000227874
SFI1	0.435667	0.0806667	-0.355	4.33685	8.27757e-05	0.000227874
Bles03	0.388286	-0.106	-0.494286	4.3365	8.28681e-05	0.000228008
SNX14	-0.776476	-1.12933	-0.352857	-4.33527	8.31909e-05	0.000228776
C11orf13	0.545929	-0.108	-0.653929	4.33174	8.41329e-05	0.000231072
S100A9	1.34217	-2.78462	-4.12679	4.35243	8.41332e-05	0.000231072
LOC348094	0.651476	0.294333	-0.357143	4.33164	8.41584e-05	0.000231072
OSBPL3	1.03557	2.922	1.88643	4.33121	8.42748e-05	0.00023127
FBXO28	-0.507619	-0.613333	-0.105714	-4.33025	8.45315e-05	0.000231608
CD36	1.47648	1.60933	0.132857	4.3302	8.45448e-05	0.000231608
ANPEP	1.26652	-0.801333	-2.06786	4.3302	8.45462e-05	0.000231608
KLF2	1.36176	0.285333	-1.07643	4.33009	8.45756e-05	0.000231608
CTSB	1.23171	0.876	-0.355714	4.32989	8.46295e-05	0.000231634
ZNF650	-0.79769	-0.172333	0.625357	-4.32869	8.49518e-05	0.000232395
CAMK2A	0.729381	0.608667	-0.120714	4.32558	8.57952e-05	0.000234579
PLK1	0.60031	-0.129333	-0.729643	4.32054	8.71814e-05	0.000238203
CRI1	-0.904357	0.346	1.25036	-4.32043	8.7212e-05	0.000238203
PITX3	0.476	-0.302	-0.778	4.35187	8.72701e-05	0.000238237
CST2	0.698738	0.252667	-0.446071	4.31923	8.75452e-05	0.000238822
SPATA9	-0.731643	-0.432	0.299643	-4.31912	8.75758e-05	0.000238822
SOX8	1.26169	1.73133	0.469643	4.31841	8.77758e-05	0.000239225
TDG	-0.546929	-0.048	0.498929	-4.31826	8.78153e-05	0.000239225
MDS006	-0.905417	0.103333	1.00875	-4.31696	8.81803e-05	0.000240094
IRTA2	0.958667	0.928667	-0.03	4.3168	8.8226e-05	0.000240094
DLEC1	1.38312	-1.01867	-2.40179	4.31548	8.85952e-05	0.00024078
QSCN6L1	0.875595	1.42167	0.546071	4.31532	8.86395e-05	0.00024078
ZNF561	-0.429881	-0.356667	0.0732143	-4.31526	8.86567e-05	0.00024078
SF3B2	0.568	0.638	0.07	4.31524	8.86625e-05	0.00024078
FYB	0.961655	-0.935667	-1.89732	4.31468	8.88207e-05	0.000241084
RELB	1.56821	2.10167	0.533462	4.36698	8.96987e-05	0.000243224
MRPL19	-0.825095	0.241333	1.06643	-4.31157	8.97022e-05	0.000243224
FRMPD1	0.454	0.034	-0.42	4.31134	8.9768e-05	0.000243276
CPLX2	0.508643	-0.056	-0.564643	4.30894	9.04562e-05	0.000245014
MGC12458	-0.479714	-0.139	0.340714	-4.30472	9.16765e-05	0.000248191
MAP4K1	0.691138	0.681538	-0.0096	4.35931	9.1835e-05	0.000248491
NLK	-0.656524	0.0863333	0.742857	-4.30387	9.19238e-05	0.000248557
ANKH	1.31186	1.384	0.0721429	4.30375	9.19589e-05	0.000248557
PIP5K2C	0.580857	0.048	-0.532857	4.3036	9.20023e-05	0.000248557
UQCRC1	-0.484048	-0.473333	0.0107143	-4.30344	9.20501e-05	0.000248558
GBF1	0.603476	0.341333	-0.262143	4.30289	9.22098e-05	0.00024886
ARHGAP9	0.566429	-0.87	-1.43643	4.30198	9.24777e-05	0.000249454
SEC14L2	1.98283	1.87533	-0.1075	4.30181	9.25272e-05	0.000249459
SLAMF7	1.38261	0.991	-0.391607	4.30025	9.29855e-05	0.000250565
DEPDC1B	-1.31583	-1.47333	-0.1575	-4.29937	9.32457e-05	0.000251099
LOC157697	0.447429	0.306	-0.141429	4.29926	9.32797e-05	0.000251099
DKFZP586D0919	-0.773643	0.026	0.799643	-4.2986	9.34739e-05	0.00025146
KIAA1045	1.31202	0.886667	-0.425357	4.29848	9.35102e-05	0.00025146
FSBP	-1.12329	-0.124	0.999286	-4.29726	9.38725e-05	0.000252305
C21orf6	-0.703	-0.168	0.535	-4.29621	9.41866e-05	0.000252906
MEF2B	0.568048	0.0973333	-0.470714	4.29612	9.42121e-05	0.000252906
USP11	-0.624524	0.243333	0.867857	-4.29603	9.42415e-05	0.000252906
H2AFZ	-0.645357	-0.425	0.220357	-4.30523	9.44381e-05	0.000253199
AUP1	0.787167	0.894667	0.1075	4.29534	9.44476e-05	0.000253199
KIAA0476	0.61237	0.0986667	-0.513704	4.30326	9.50263e-05	0.000254603
CLU	1.98719	2.14933	0.162143	4.29327	9.50689e-05	0.000254603
NDUFAF1	-0.800929	-1.052	-0.251071	-4.29299	9.51521e-05	0.000254695
SGTA	0.643286	-0.196	-0.839286	4.29279	9.52141e-05	0.00025473
TMEM22	-1.02476	-0.233333	0.791429	-4.29176	9.55239e-05	0.000255429
UXT	-0.419595	-0.460667	-0.0410714	-4.29082	9.58106e-05	0.000255974
CXX1	1.51638	0.730667	-0.785714	4.29077	9.58258e-05	0.000255974
DMPK	0.585095	0.118667	-0.466429	4.29051	9.59062e-05	0.000256008
FLJ20989	-0.726405	0.174667	0.901071	-4.29041	9.59367e-05	0.000256008
MAGI1	-1.61395	0.315333	1.92929	-4.28948	9.62201e-05	0.000256548
EPRS	-0.66931	0.0253333	0.694643	-4.28942	9.62374e-05	0.000256548
FH	-0.573714	-0.008	0.565714	-4.28841	9.65446e-05	0.000257155
ATAD1	-0.745643	0.099	0.844643	-4.28835	9.65635e-05	0.000257155
GRIA1	0.456167	-0.0313333	-0.4875	4.28528	9.75089e-05	0.00025954
SEC6L1	0.459286	-0.33	-0.789286	4.30364	9.80421e-05	0.000260827
PTCD2	-0.68881	0.0333333	0.722143	-4.28292	9.82397e-05	0.000260975
FLJ21865	0.927095	1.35067	0.423571	4.28291	9.82441e-05	0.000260975
DOCK10	0.814548	0.911333	0.0967857	4.2829	9.82476e-05	0.000260975
HDGF	0.760855	0.583077	-0.177778	4.31231	9.87087e-05	0.000262066
MAPK3	1.62671	0.846	-0.780714	4.28086	9.88841e-05	0.000262398
LOC55565	1.07464	1.26	0.185357	4.27843	9.96489e-05	0.000264252
HGFAC	0.673	-0.132	-0.805	4.27824	9.97094e-05	0.000264252
WHSC1	-0.631869	-0.296333	0.335536	-4.27816	9.97345e-05	0.000264252
GPR30	1.16555	1.04733	-0.118214	4.27788	9.98226e-05	0.000264351
NKG7	0.607976	-0.346667	-0.954643	4.27692	0.000100126	0.000265021
CYB5R2	1.05474	-0.961333	-2.01607	4.27453	0.000100887	0.000266899
CLEC1B	2.02614	3.164	1.13786	4.27031	0.000102244	0.000270334
DNAJC8	-0.530762	-0.0693333	0.461429	-4.27018	0.000102289	0.000270334
SRP9	-0.487826	-0.46	0.0278261	-4.32332	0.000102549	0.000270885
C14orf113	0.4865	0.504	0.0175	4.26868	0.000102773	0.000271339
RORC	0.778762	0.502333	-0.276429	4.26775	0.000103076	0.000272002
LOC286367	-0.898119	0.198667	1.09679	-4.2675	0.000103158	0.000272081
C6orf182	-0.770786	-0.004	0.766786	-4.26701	0.000103319	0.000272367
SMNDC1	-0.673048	-0.147333	0.525714	-4.26622	0.000103577	0.000272857
FXYD3	0.721429	0.205714	-0.515714	4.27574	0.000103633	0.000272857
B4GALT7	0.357881	-0.105333	-0.463214	4.26597	0.000103661	0.000272857
PREI3	-0.698024	-0.632667	0.0653571	-4.26557	0.000103792	0.000273064
TESK1	0.719333	0.859333	0.14	4.26389	0.000104346	0.000274383
ILT7	1.21631	0.676667	-0.539643	4.26229	0.000104874	0.000275632
AKR1A1	-0.644214	-0.276	0.368214	-4.26195	0.000104986	0.000275788
LOC400657	-1.33238	-1.43667	-0.104286	-4.26128	0.000105211	0.00027624
PTPRU	0.445119	-0.256667	-0.701786	4.26087	0.000105348	0.00027646
MBTPS2	-0.839167	0.0533333	0.8925	-4.26019	0.000105574	0.000276913
LRRIQ2	-1.36736	-0.222	1.14536	-4.25848	0.000106147	0.000278141
RPL37	-0.568	0.447	1.015	-4.25848	0.000106148	0.000278141
C14orf171	1.14136	0.046	-1.09536	4.25553	0.000107141	0.000280602
KRTHA7	0.588048	0.237333	-0.350714	4.25417	0.000107604	0.00028153
RAD51AP1	-1.3035	-0.456	0.8475	-4.25412	0.000107621	0.00028153
GADD45A	-1.06607	-1.66429	-0.598214	-4.26362	0.000107657	0.00028153
NOL6	0.919464	0.85	-0.0694643	4.25221	0.000108272	0.000282996
GABBR1	0.502071	0.116	-0.386071	4.25107	0.000108665	0.000283881
[truncated: 12,915 more rows]
